# Supplementary material for: The non-redundant functions of PIWI family proteins in gametogenesis in golden hamsters
Source: Nat Commun. 2023 Aug 29;14:5267. doi: 10.1038/s41467-023-40650-x (PMC10465502; doi:10.1038/s41467-023-40650-x)
Supplement: Supplementary file 4 — Supplementary Data 1 [file 41467_2023_40650_MOESM4_ESM.xlsx]

## Sheet: Supp Table1
Supplementary Table 1: List of oligonucleotide sequences.
Name	Sequence (5'-3')	Notes
Tyr-T-F	CCAACTTTCAGGCAGAGGTTC	For sgRNA synthesis of TYR
Tyr-T-R	TCTCTGTGCAATTTGATCCCC	For sgRNA synthesis of TYR
Tyr-sg-F	TAGGGTGGATGACCGTGAGTCC	For genotyping of TYR mutants
Tyr-sg-R	AAACGGACTCACGGTCATCCAC	For genotyping of TYR mutants
PIWIL2-E13-sg-F	TAGGCAACAACGAGCTGACCCGCT	For sgRNA synthesis of PIWIL2 exon 13
PIWIL2-E13-sg-R	AAACAGCGGGTCAGCTCGTTGTTG	For sgRNA synthesis of PIWIL2 exon 13
PIWIL2-E13-F	AATGCTTGGAACTTGCTGTCTTACT	For genotyping of PIWIL2-/- (mut)
PIWIL2-E13-R	AGGCACCACGCAGGAATGT	For genotyping of PIWIL2-/- (mut)
PIWIL3-E6-sg1-F	TAGGGCAAGTGCCATATTTTCGA	For sgRNA synthesis of PIWIL3 exon 6
PIWIL3-E6-sg1-R	AAACTCGAAAATATGGCACTTGC	For sgRNA synthesis of PIWIL3 exon 6
PIWIL3-E6-sg2-F	TAGGTCTGAGCAGTAAATTAGTG	For sgRNA synthesis of PIWIL3 exon 6
PIWIL3-E6-sg2-R	AAACCACTAATTTACTGCTCAGA	For sgRNA synthesis of PIWIL3 exon 6
PIWIL3-E6-F	TACCAAGTGACCTGTGACTGT	For genotyping of PIWIL3-/- (mut)
PIWIL3-E6-R	GGACTTCAAGACATACGACGTTC	For genotyping of PIWIL3-/- (mut)
PIWIL4-E6-sg1-F	TAGGCAGCCGCAGAGGTATTCCAC	For sgRNA synthesis of PIWIL4 exon 6
PIWIL4-E6-sg1-R	AAACGTGGAATACCTCTGCGGCTG	For sgRNA synthesis of PIWIL4 exon 6
PIWIL4-E6-sg2-F	TAGGGCTATATGTGACATGGTAC	For sgRNA synthesis of PIWIL4 exon 6
PIWIL4-E6-sg2-R	AAACGTACCATGTCACATATAGC	For sgRNA synthesis of PIWIL4 exon 6
PIWIL4-E6-F	CAACCACAGTCCACGGTCAGT	For genotyping of PIWIL4-/- (mut)
PIWIL4-E6-R	CACACACGCAGTGAAATGATGAC	For genotyping of PIWIL4-/- (mut)
