# Supplementary material for: The non-redundant functions of PIWI family proteins in gametogenesis in golden hamsters
Source: Nat Commun. 2023 Aug 29;14:5267. doi: 10.1038/s41467-023-40650-x (PMC10465502; doi:10.1038/s41467-023-40650-x)
Supplement: Supplementary file 5 — Supplementary Data 2 [file 41467_2023_40650_MOESM5_ESM.xlsx]

## Sheet: Supp Table2
Supplementary Table 2: Sequencing data summary of small- and long-RNAs.
small RNA
sample_id	sample	raw reads	useful reads	mapped reads	mapped genome ratio	exogenous spike-in	spike-in ratio	miRNA	piRNA	tRNA	rRNA
F1R68	WT-MII2-1	6660365	6302979	5694704	0.903494	83917	0.0133139	61094	5250648	92875	270648
F1R69	WT-MII2-2	7500905	7058360	6423737	0.910089	89249	0.0126444	70174	5878578	103247	352028
F1R70	WT-MII2-3	6611829	6230115	5640536	0.905366	80352	0.0128974	62183	5160920	86984	310056
F1R55	P2KO-MII-2	5158284	4912814	4377964	0.891132	94386	0.0192122	58938	4057375	53118	199419
F1R56	P2KO-MII-3	3858240	3662978	3257984	0.889436	75555	0.0206267	44763	2976848	53838	175437
F1R58	P2KO-MII-5	4755176	4531553	4035624	0.890561	73114	0.0161344	53113	3668803	64882	239679
F1R59	P4KO-MII-1	5076924	4823735	4360032	0.903871	99778	0.0206848	67856	4090365	47982	140204
F1R60	P4KO-MII-2	38247	33476	30459	0.909876	480	0.0143386	388	28704	334	959
F1R62	P4KO-MII-4	4878141	4629836	4187772	0.904518	63917	0.0138055	50368	3858170	44050	224243
F1R1	WT-GV-1	3729609	3302934	2992376	0.905975	41096	0.0124423	34486	2726691	34460	180663
F1R3	WT-GV-3	1820737	1574347	1434451	0.91114	22081	0.0140255	15597	1295224	14956	101278
F1R4	WT-GV-4	4487838	3952601	3550529	0.898277	88477	0.0223845	45541	3264155	35013	186271
F1R6	WT-MII1	7704702	7201517	6490419	0.901257	153927	0.0213742	78397	6056209	69610	239888
F1R7	WT-MII2	7212756	6742967	5999495	0.889741	132402	0.0196356	78972	5564465	52073	267134
F1R9	WT-MII4	7655787	7240568	6433141	0.888486	147883	0.0204242	81416	5909869	93338	323885
F1R10	WT-MII5	6631097	6242485	5573608	0.892851	134283	0.0215111	65450	5194892	77983	204788
F1R11	WT-11PEA-1-8PEA	3617472	3447600	3072904	0.891317	82198	0.0238421	36681	2861273	46525	112849
F1R13	WT-11PEA-3-8PEA	4285355	4056520	3534883	0.871408	89840	0.0221471	45737	3249506	66525	149905
F1R14	WT-11PEA-1	4240246	4040810	3632392	0.898927	79651	0.0197116	42927	3407323	40879	125044
F1R15	WT-11PEA-2	5698352	5453422	4852906	0.889883	160274	0.0293896	60992	4524653	79027	166751
F1R16	WT-11PEA-3	4854428	4586529	3958681	0.86311	99245	0.0216384	51386	3604080	70004	213273
F1R18	WT-34PEA-1	4786420	4567009	4132110	0.904774	105933	0.0231953	55414	3925130	38573	93705
F1R20	WT-34PEA-3	3435819	3277478	2932670	0.894795	95911	0.0292637	65440	2736974	26772	90107
F1R21	WT-34PEA-4	5661770	5412890	4868060	0.899346	141308	0.0261058	72587	4607685	34533	133305
F1R22	WT-34PEA-5	5124484	4868322	4246988	0.872372	165662	0.0340286	63251	3992680	39778	134033
F1R23	WT-54PEA-1	6136043	5524753	4082793	0.739	542504	0.0981952	270119	3361816	61635	355333
F1R27	WT-54PEA-5	7674840	6941411	5394030	0.77708	476039	0.0685796	605890	4024501	73639	631243
F1R29	P3KO-GV-2	5434712	4670751	4133043	0.884878	80896	0.0173197	49213	3723868	38662	290728
F1R31	P3KO-GV-4	7942499	6823763	6072673	0.88993	119413	0.0174996	71589	5478186	51641	428744
F1R32	P3KO-GV-5	6468844	5650833	5039281	0.891777	77855	0.0137776	55173	4630434	51675	267901
F1R33	P3KO-MII-1	5731334	5433512	4727946	0.870145	109057	0.0200712	58883	4404288	42498	210441
F1R34	P3KO-MII-2	6449953	6116067	5424292	0.886892	100331	0.0164045	82515	5100081	37588	189964
F1R35	P3KO-MII-3	7269234	6902486	6090946	0.882428	117152	0.0169724	82561	5757105	41423	192989
F1R37	P3KO-MII-5	5581228	5265403	4708395	0.894214	58358	0.0110833	61761	4405145	32467	196212
F1R38	P3KO-11PEA-1	5873715	5633742	4886792	0.867415	114352	0.0202977	65463	4496234	86833	221428
F1R39	P3KO-11PEA-2	5221256	4997934	4325409	0.865439	111558	0.0223208	62736	4008900	46961	186519
F1R40	P3KO-11PEA-3	4550675	4365623	3815943	0.874089	109852	0.025163	50163	3562552	44593	141646
F1R41	P3KO-11PEA-4	5810811	5558549	4857953	0.873961	109781	0.0197499	67730	4416321	69895	285892
F1R42	P3KO-11PEA-5	5906281	5676259	4982909	0.877851	112219	0.0197699	60113	4685155	42028	171395
F1R43	P3KO-34PEA-1	4325479	4101335	3342243	0.814916	109770	0.0267645	112721	3075012	36306	103426
F1R45	P3KO-34PEA-3	4742255	4579540	3902183	0.852091	141981	0.0310033	94662	3654795	48241	92364
F1R47	P3KO-34PEA-5	4707790	4529248	3678101	0.812078	258409	0.0570534	131479	3340455	66669	124137
F1R50	P3KO-54PEA-2	5650023	5311951	4724793	0.889465	127971	0.0240911	88522	4446449	30714	140007
F1R52	P3KO-54PEA-4	7174044	6646240	5550233	0.835094	371294	0.0558653	216897	5117152	35382	153178
F2R01	WT-3d-1	5613427	5114920	3765687	0.736216	150924	0.0295066	881014	1576100	170629	125719
F2R02	WT-3d-2	4489624	4152717	3277421	0.789223	99118	0.0238682	865649	1268441	141825	96455
F2R03	P2KO-3d-1	6880026	6175823	4418562	0.715461	98811	0.0159996	1123601	39678	2770899	67400
F2R04	P2KO-3d-2	5278944	4691069	3103604	0.661598	279040	0.0594832	1745579	43907	490738	303995
F2R05	P4KO-3d-1	6067637	5397896	3738610	0.692605	344078	0.063743	1381248	874995	274410	303863
F2R06	P4KO-3d-2	8429336	7525691	5442290	0.723162	305196	0.0405539	1555407	1608322	393656	393297
F2R07	WT-ad-1	5288290	4946515	3826190	0.773512	32660	0.00660263	199898	3156141	78753	34383
F2R08	WT-ad-2	4383661	4102925	3208729	0.782059	22371	0.00545245	159546	2598691	89735	18334
F2R09	P1KO-ad-1	4139845	3796542	3135878	0.825983	66479	0.0175104	541394	1861697	204590	112129
F2R10	P1KO-ad-2	5786684	5350577	4492826	0.83969	93803	0.0175314	620994	2868154	301814	148107
F2R11	P2KO-ad-1	4666532	4223804	3198322	0.757214	126519	0.0299538	1940476	119704	520535	119636
F2R12	P2KO-ad-2	5583469	5005862	3743334	0.74779	159649	0.0318924	2221769	188591	614395	123238
F2R13	P3KO-ad-1	5790976	5384578	4082327	0.758152	38357	0.00712349	198284	3138917	321031	86037
F2R14	P3KO-ad-2	2609013	2438138	1854847	0.760764	13830	0.00567236	95673	1369674	179845	42914
F2R15	P4KO-ad-1	2976258	2737543	2101466	0.767647	64217	0.0234579	633482	818691	307771	46166
F2R16	P4KO-ad-2	2816593	2545197	1816684	0.71377	105153	0.0413143	942797	45416	527862	60602
SF1R5	Spermatogonia-1	3389878	2837928	1570579	0.570559	48626	0.0538126	158141	820880	316735	121150
SF1R6	Spermatogonia-2	3166619	2645677	1767630	0.679583	30326	0.0530122	186993	1060391	263810	93883
SF1R7	pre-leptotene-1	3519386	2781094	1136566	0.447109	106885	0.0379811	98536	430317	382439	96840
SF1R8	pre-leptotene-2	5601340	4135425	1357166	0.370102	173363	0.041664	101850	599677	375996	134286
SF1R9	leptotene-1	7969122	6642589	4218370	0.645109	66827	0.0461968	511630	1718188	718657	943613
SF1R10	leptotene-2	10707543	8937800	5638571	0.642338	102519	0.054533	571161	2106307	665229	1832784
SF1R11	zygotene-1	9681486	8376352	5686099	0.694441	130784	0.0351637	711882	3585876	685993	374345
SF1R12	zygotene-2	12027654	10469599	6960516	0.674741	103749	0.0356666	956704	4534540	789615	280992
SF1R13	pachytene-1	1828081	1729354	1306959	0.756259	880	0.00150732	11165	1260804	23735	5526
SF1R14	pachytene-2	3053363	2909814	2214477	0.761647	1773	0.00131995	19450	2156377	20136	11214
SF1R1	Round_sperm-1	7407765	6604859	4324542	0.658895	27364	0.0030246	41930	3777104	255988	199473
SF1R2	Round_sperm-2	9706666	8970279	6253145	0.698359	11331	0.00192671	57249	5926619	168103	57778
SF1R17	mature_sperm-1	6858004	6315339	4346649	0.688804	3383	0.00319971	543866	357820	3150564	250129
SF1R18	mature_sperm-2	12435356	11688595	8094809	0.692798	3028	0.000728862	763512	576052	6392544	319333
F2R103	M-WT-SPG-input	5962524	3551367	645655	0.392311	747585	0.210506	80041	141005	33562	21755
F2R19	WT-3d-P2IP-1	5806248	5355961	3588171	0.66994	845134	0.157793	4876	2292730	10428	21071
F2R20	WT-3d-P2IP-2	2238384	2062174	1358863	0.658947	335067	0.162482	1901	837869	4098	7870
F2R21	P2KO-3d-P2IP-1	130893	117770	3797	0.0322408	85438	0.725465	181	350	1013	1504
F2R22	P2KO-3d-P2IP-2	148937	135479	1462	0.0107913	111356	0.821943	194	409	123	277
F2R23	P4KO-3d-P2IP-1	1422877	1307620	1027194	0.785545	98265	0.075148	1634	685462	3428	14750
F2R24	P4KO-3d-P2IP-2	1538300	1376142	1073231	0.779884	107381	0.0780305	1406	661703	2985	10625
F2R25	WT-3d-P4IP-1	198560	178533	42213	0.236444	104602	0.585897	234	33663	136	231
F2R26	WT-3d-P4IP-2	94088	86306	7624	0.0883368	62898	0.728779	74	5985	44	96
F2R27	P2KO-3d-P4IP-1	60929	38894	2917	0.0749987	28374	0.729521	314	295	767	970
F2R28	P2KO-3d-P4IP-2	356970	73781	4008	0.0543229	54378	0.737019	434	416	364	1881
F2R29	P4KO-3d-P4IP-1	152286	75393	2688	0.0356532	55168	0.731739	318	724	151	734
F2R31	P4KO-3d-P4IP-2	149976	136702	6242	0.0456614	106252	0.777253	599	1619	326	1895
F2R32	WT-3d-IgG-1	90802	73536	2050	0.0278775	58095	0.790021	194	588	91	546
F2R33	WT-3d-IgG-2	124697	112839	1226	0.010865	92996	0.824148	79	546	37	132
F2R34	WT-ad-P1IP-1	858135	788953	397697	0.504082	211712	0.268346	2778	346350	2164	4061
F2R35	WT-ad-P1IP-2	353513	325222	134388	0.413219	121256	0.372841	866	117132	1092	1748
F2R36	P1KO-ad-P1IP-1	132126	91971	8410	0.0914419	66327	0.721173	474	4618	401	1674
F2R37	P1KO-ad-P1IP-2	127175	113702	18836	0.165661	73653	0.647772	976	5579	871	8303
F2R38	P2KO-ad-P1IP-1	164836	125357	23134	0.184545	76681	0.611701	2282	11790	1516	5100
F2R39	P2KO-ad-P1IP-2	113695	94226	6721	0.0713285	69864	0.741451	258	5172	249	508
F2R40	P3KO-ad-P1IP-1	366879	336487	109660	0.325897	159735	0.474714	703	97311	716	296
F2R41	P3KO-ad-P1IP-2	1723368	1588943	839954	0.528624	383954	0.241641	6579	746173	5983	7846
F2R42	P4KO-ad-P1IP-1	878562	788328	326061	0.413611	293905	0.372821	2125	274590	1762	5983
F2R43	P4KO-ad-P1IP-2	481794	437767	37164	0.0848945	317528	0.725336	2813	20809	1484	6510
F2R45	WT-ad-P2IP-1	1692923	1585014	1289250	0.8134	18906	0.011928	2184	1140441	1926	2518
F2R50	WT-ad-P2IP-2	1934853	1808469	1441599	0.797138	50761	0.0280685	1392	1290725	1695	2570
F2R51	P1KO-ad-P2IP-1	1920417	1767842	1498056	0.847392	25044	0.0141664	2851	1334111	1041	3599
F2R52	P1KO-ad-P2IP-2	2470835	2290311	1966256	0.85851	22610	0.00987202	2879	1751097	1164	3615
F2R53	P2KO-ad-P2IP-1	147159	133373	15849	0.118832	94841	0.711096	3346	2023	1179	6500
F2R54	P2KO-ad-P2IP-2	176113	153790	3639	0.0236621	124068	0.806736	472	1150	221	890
F2R55	P3KO-ad-P2IP-1	3391588	3181296	2562443	0.805471	74648	0.0234647	2870	2273105	3634	4313
F2R56	P3KO-ad-P2IP-2	2443938	2288672	1817556	0.794153	76627	0.033481	2759	1606971	2690	3486
F2R57	P4KO-ad-P2IP-1	1440998	1347515	972851	0.721959	95854	0.0711339	1930	845274	2409	4604
F2R58	P4KO-ad-P2IP-2	232874	204680	73832	0.360719	92381	0.451344	447	61322	783	2117
F2R59	WT-ad-IgG-1	167613	151263	9640	0.0637301	114533	0.757178	195	7340	82	306
F2R60	WT-ad-IgG-2	4318	1281	201	0.156909	830	0.647931	9	150	1	8
Long RNA
sample id	sample	raw count	useful count	unique mapped count	multiple mapped count	total mapped ratio	ERCC count	ERCC number	gene number	rRNA ratio(%)	Mt-gene ratio(%)
N10N88	WT-MII2-1	5555393	5549240	4969968	134363	0.919825	52753	42	12287	0.15894	0.529282
N10N89	WT-MII2-2	4724093	4718627	4207741	123094	0.917817	34393	39	12197	0.109276	0.919189
N10N90	WT-MII2-3	5651582	5644061	4973951	152002	0.908203	41604	42	12075	0.106225	0.764721
N10N69	P2KO-MII-2	5600264	5593324	4984069	151888	0.91823	44172	35	12002	0.439719	1.26017
N10N73	P2KO-MII-3	4296170	4290981	3801384	110709	0.911701	32405	38	12279	0.209162	0.913665
N10N75	P2KO-MII-5	5146279	5139861	4570971	131267	0.914857	49227	42	12350	0.380415	0.453396
N10N77	P4KO-MII-2	6488103	6482215	5808890	251834	0.934977	63058	38	10697	0.0582884	1.43318
N10N79	P4KO-MII-4	4810414	4804579	4311841	149250	0.928508	33511	41	10857	0.0202807	1.20957
N10N01	WT-GV-1	5978511	5971719	5350730	168019	0.924147	9957	44	16169	0.00695032	0.845155
N10N03	WT-GV-3	4842671	4836088	4311582	120970	0.916557	8111	37	15684	0.00549179	0.634403
N10N04	WT-GV-4	5543305	5537422	5018319	139634	0.931472	10458	41	15690	0.00620411	0.633784
N10N06	WT-MII-1	5387334	5381157	4812158	137617	0.919835	44629	42	11742	0.0327765	0.423119
N10N07	WT-MII-2	4745404	4739303	4234368	115260	0.917778	38966	43	11530	0.0239865	0.557958
N10N09	WT-MII-4	2345297	2342286	2086673	53700	0.913797	19153	37	10053	0.032091	0.500128
N10N13	WT-MII-5	5333960	5327771	4783554	142757	0.924648	39415	37	11318	0.0351275	0.588265
N10N14	WT-11PEA-1-8PEA	5455474	5447979	4908103	125166	0.923878	42032	41	11555	0.0897057	0.414772
N10N16	WT-11PEA-3-8PEA	6238009	6230472	5623482	156914	0.927762	52169	38	12040	0.0784605	0.456615
N10N17	WT-11PEA-1	5476802	5470626	4921953	135035	0.924389	41398	41	12722	0.150841	0.601856
N10N18	WT-11PEA-2	5650445	5643488	5061657	139643	0.921646	62169	41	11808	0.163604	0.72034
N10N19	WT-11PEA-3	5440962	5433659	4850055	142384	0.918799	62949	44	12408	0.205777	0.759847
N10N21	WT-34PEA-1	5467368	5459907	4619466	331715	0.906825	777252	46	6412	0.25347	3.58042
N10N26	WT-34PEA-3	5625502	5617011	4762740	354287	0.910988	456450	45	7408	0.151798	5.38535
N10N27	WT-34PEA-4	6006419	5997356	5099334	312983	0.902451	466148	44	7470	0.0849564	4.37654
N10N28	WT-34PEA-5	6069702	6060751	5154222	353003	0.90867	617832	43	7025	0.136228	3.03461
N10N29	WT-54PEA-1	6052359	6042955	4899964	505090	0.894439	171553	44	9408	0.0577817	8.12763
N10N33	WT-54PEA-5	3748414	3742652	3048549	264927	0.885328	111150	39	8982	0.0495653	10.0093
N10N38	P3KO-GV-2	5304920	5297092	4730361	146097	0.920592	9111	42	15632	0.00686748	0.945937
N10N40	P3KO-GV-4	6329165	6321028	5686468	167764	0.926152	11187	41	15935	0.0047221	0.919474
N10N41	P3KO-GV-5	6082366	6073655	5416314	184321	0.922119	10766	42	15725	0.00513513	1.2165
N10N42	P3KO-MII-1	5446303	5439558	4839494	188192	0.924282	39470	40	11169	0.0313052	1.5369
N10N43	P3KO-MII-2	5883467	5876114	5199130	209620	0.920464	49028	40	10816	0.0256412	1.77971
N10N44	P3KO-MII-3	5329695	5323467	4752013	172842	0.925122	41940	42	10805	0.0314593	1.56737
N10N11	P3KO-MII-5	5972204	5964346	5307951	177192	0.919655	34867	44	11170	0.0516346	1.13898
N10N50	P3KO-11PEA-1	5109056	5102358	4557651	135608	0.919822	35645	36	11854	0.0881824	0.625715
N10N51	P3KO-11PEA-2	4171260	4166901	3712356	93551	0.913366	33843	43	11583	0.0829655	0.339235
N10N52	P3KO-11PEA-3	5129214	5122787	4609045	130920	0.925271	44783	45	11527	0.11637	0.668752
N10N53	P3KO-11PEA-4	4943725	4937426	4430071	118192	0.921181	34682	42	11269	0.094558	0.314327
N10N54	P3KO-11PEA-5	5198625	5192169	4671448	117537	0.922348	39028	45	11607	0.0882226	0.427473
N10N55	P3KO-34PEA-1	5149049	5142459	4276223	280432	0.886085	514663	44	6982	0.385509	2.1421
N10N57	P3KO-34PEA-3	6031320	6019900	5005271	278636	0.87774	978176	43	5667	0.253936	1.65145
N10N62	P3KO-34PEA-5	4668332	4662553	3804005	309715	0.882289	480176	47	7486	0.529587	1.8217
N10N64	P3KO-54PEA-2	5589535	5578947	4487399	388319	0.87395	291092	47	7958	0.0677857	6.09425
N10N66	P3KO-54PEA-4	3950820	3945761	3278236	205743	0.882968	194592	41	7666	0.0310768	4.87607
N12N02	WT-3d-1	3210187	3206877	2863000	176752	0.947885	21421	49	19839	0.772825	1.34853
N12N03	WT-3d-2	3515724	3512182	3141345	193387	0.949476	16006	48	20460	0.742429	1.25506
N12N04	P2KO-3d-1	3166078	3162743	2769850	208416	0.941672	19210	47	20479	0.832423	1.60861
N12N05	P2KO-3d-2	4760250	4755119	4189015	325143	0.949326	32837	51	20842	0.86992	1.30365
N12N06	P4KO-3d-1	3452534	3448936	3055293	203384	0.944835	19848	51	20221	0.864362	1.24059
N12N07	P4KO-3d-2	4686180	4681178	4134402	280989	0.943222	31339	55	21628	0.739851	1.32723
N12N08	WT-ad-1	3678950	3675068	3313078	161577	0.945467	9515	45	20902	0.300283	0.894368
N12N09	WT-ad-2	2945010	2941604	2645051	122848	0.940949	7976	45	19876	0.262082	0.838266
N12N10	P1KO-ad-1	4340811	4336538	3839122	270094	0.94758	18343	49	18571	0.484182	1.82493
N12N11	P1KO-ad-2	3497535	3494183	3133451	175485	0.946984	10371	46	17749	0.385204	1.3101
N12N12	P2KO-ad-1	3590159	3585892	3119834	276166	0.947045	20579	50	18140	0.942791	2.6195
N12N13	P2KO-ad-2	3429984	3426253	2997589	258039	0.950201	19646	52	18203	0.941641	2.25564
N12N14	P3KO-ad-1	3753267	3749487	3391710	143912	0.942962	9703	48	20287	0.257977	0.687601
N12N18	P3KO-ad-2	4779051	4774281	4335599	169212	0.943558	13501	50	20807	0.202881	0.660378
N12N19	P4KO-ad-1	5849561	5843179	4991436	546129	0.947697	28230	51	20712	0.710375	2.58916
N12N20	P4KO-ad-2	5660257	5654013	4957808	417610	0.950726	33650	50	19060	1.13549	2.47601
N11N25	Spermatogonia-1	7757211	7745758	6554984	724237	0.916111	183245	63	22725	0.061824	2.72046
N11N26	Spermatogonia-2	7269422	7258604	6109548	733491	0.932113	77200	63	22128	0.0912949	2.63603
N11N27	pre_leptotene-1	8126971	8113374	6546964	983138	0.898785	237925	62	22620	0.171459	3.47867
N11N28	pre_leptotene-2	7597253	7584844	5952952	950659	0.822925	661857	74	20077	0.210396	3.61899
N11N29	leptotene-1	8901890	8887058	7227448	1030389	0.92077	74904	61	26376	0.206733	4.15136
N11N30	leptotene-2	7029040	7018083	5688097	811467	0.909374	117505	64	25309	0.152376	4.39888
N11N31	zygotene-1	7441166	7429262	6005486	957445	0.924405	95283	59	23001	0.141605	4.9529
N11N32	zygotene-2	8192835	8180820	6542341	1133228	0.923926	117098	62	21372	0.229206	5.15654
N11N33	pachytene-1	3504178	3500317	3059760	242850	0.938168	18725	54	15944	0.0828882	2.18508
N11N34	pachytene-2	6987340	6976973	6121473	471270	0.938255	46562	60	17446	0.0933658	1.64522
N11N21	Round_sperm-1	8390774	8380486	7517575	332714	0.932126	38619	58	21899	0.0209673	0.323165
N11N22	Round_sperm-2	8530670	8520465	7685496	328384	0.936844	31530	57	20798	0.0207267	0.389442
N11N37	mature_sperm-1	8334548	8321203	6536303	972781	0.889088	110806	64	29574	0.983106	12.7963
N11N38	mature_sperm-2	7208451	7191913	5340057	1096741	0.874734	145787	72	27445	1.54955	4.23938
N13N41	P1KO_SPG/PL_1A	4682630	4676169	3907059	485282	0.939303	149833	74	20780	3.12295	1.62773
N13N45	P1KO_SPG/PL_1B	5564899	5548918	4509156	713808	0.941258	190472	70	19590	3.1334	1.46827
N13N54	P1KO_SPG/PL_2B	3443916	3439058	2823575	398943	0.937035	107908	65	18888	2.91623	2.07993
N13N46	P1KO_LZ_1B	3471163	3465869	2840603	379930	0.929214	108471	69	18890	3.2873	2.71813
N13N51	P1KO_LZ_2A	4582359	4575795	3669832	608762	0.935049	156733	68	18779	3.25444	3.01986
N13N55	P1KO_LZ_2B	4249014	4242595	3365893	604426	0.935823	148777	69	18373	3.49402	2.95887
N13N43	P1KO_P_1A	5228502	5221563	4651964	319282	0.952061	55992	63	16539	1.28021	0.733184
N13N47	P1KO_P_1B	3712068	3706857	3280361	239910	0.949665	51166	61	15821	1.28251	0.824175
N13N52	P1KO_P_2A	4788677	4783027	4281470	279465	0.953567	46585	59	15579	1.2239	0.742772
N13N56	P1KO_P_2B	4760228	4754448	4212758	284723	0.945952	62987	61	15654	1.10178	0.809006
N13N44	P1KO_D_1A	4283899	4279124	3886589	190724	0.952838	29996	61	14493	0.70452	0.359222
N13N48	P1KO_D_1B	5316964	5310894	4793639	250330	0.94974	42935	63	15215	0.71744	0.484433
N13N53	P1KO_D_2A	4905400	4899708	4445683	222659	0.95278	32199	58	14682	0.751437	0.453406
N13N57	P1KO_D_2B	5229068	5223626	4720645	233492	0.94841	36222	58	14880	0.616342	0.475444
N13N25	WT_SPG/PL_1A	4431455	4424642	3621492	520634	0.936149	186661	68	22778	2.82591	2.23803
N13N29	WT_SPG/PL_1B	3348424	3344210	2774004	383905	0.944291	114207	69	18005	3.03647	1.98255
N13N33	WT_SPG/PL_2A	4023799	4014209	3276183	517441	0.945049	143322	66	18428	2.58973	1.64417
N13N37	WT_SPG/PL_2B	3994456	3988867	3271399	479788	0.940414	148716	67	20236	2.84506	2.229
N13N26	WT_LZ_1A	4685016	4678497	3819754	569709	0.938221	122584	68	21439	2.73536	2.60502
N13N30	WT_LZ_1B	3828168	3822812	3186632	406219	0.939845	93040	61	17742	2.3389	2.09233
N13N34	WT_LZ_2A	4297122	4286653	3377406	640194	0.937235	166869	71	19431	3.7984	2.44926
N13N38	WT_LZ_2B	3913209	3906697	3057854	574963	0.929895	123423	67	17875	3.85874	2.59805
N13N27	WT_P_1A	4483443	4478178	3997729	250152	0.948574	50725	56	15839	1.25421	0.834906
N13N31	WT_P_1B	4515394	4510344	4058520	224015	0.949492	51872	64	15456	1.00966	0.71833
N13N35	WT_P_2A	5322301	5315660	4725605	343492	0.953616	73447	66	16210	1.2593	0.924216
N13N39	WT_P_2B	4897979	4892261	4354344	272648	0.945778	56163	61	16226	1.21191	0.848721
N13N28	WT_D_1A	4610870	4605819	4159708	225402	0.95208	39530	58	15435	0.819125	0.659659
N13N32	WT_D_1B	4389802	4385057	3988442	186658	0.95212	32830	60	15166	0.794211	0.504774
N13N36	WT_D_2A	4931320	4925164	4480426	221272	0.954628	36361	60	14986	0.773328	0.537002
N13N40	WT_D_2B	5102614	5096510	4626922	222884	0.951594	35893	59	14956	0.686946	0.525049
