# Supplementary material for: The non-redundant functions of PIWI family proteins in gametogenesis in golden hamsters
Source: Nat Commun. 2023 Aug 29;14:5267. doi: 10.1038/s41467-023-40650-x (PMC10465502; doi:10.1038/s41467-023-40650-x)
Supplement: Supplementary file 6 — Supplementary Data 3 [file 41467_2023_40650_MOESM6_ESM.xlsx]

## Sheet: Supp Table3
Supplementary Table 3: Gene expression levels in oocytes and early embryos derived from WT, Piwil2-/-, Piwil3-/- and Piwil4-/- golden hamsters.
gene name	gene type	WT#1.MII.combind	P3KO.MII.combind	WT#2.MII.combind	P2KO.MII.combind	P4KO.MII.combind
Mybl1	protein_coding	0.0585206	0	0	0	0
Gli2	protein_coding	0.349327	0.0455186	0.0116885	0.466525	0.21817
Gli1	protein_coding	0	0.10688	0	0.160502	0
Gli3	protein_coding	0.021637	0	0	0	0
Spocd1	protein_coding	0	0	0	0.0690306	0
Tdrd6	protein_coding	0	0	0	0	0
Piwil2	protein_coding	0.345422	0.249534	1.22051	1.2647	0
Piwil4	protein_coding	1.76295	1.68671	4.28255	2.41554	0.129766
Tdrd12	protein_coding	1.53325	0.901493	4.23246	5.39236	2.55658
Gpat2	protein_coding	1.88136	2.02247	1.70227	2.00789	2.50035
Asz1	protein_coding	3.82337	2.08601	4.04011	7.24737	2.84453
Tdrd9	protein_coding	0.485017	1.0796	3.04001	3.5142	1.15502
Mov10l1	protein_coding	4.94522	2.33078	2.40957	3.0825	3.67889
Tex15	protein_coding	1.27781	3.28489	1.76939	2.18547	1.9828
Tdrd7	protein_coding	6.35464	10.6773	9.63269	5.02253	9.43602
Rnf17	protein_coding	15.1958	19.6261	10.1034	11.4479	10.5437
Mael	protein_coding	9.83987	4.84106	49.8712	80.19	3.00153
Fkbp6	protein_coding	2.09544	1.8953	3.31104	5.38907	2.76567
Piwil3	protein_coding	2.89262	0.660785	9.16601	3.30281	2.08481
Pld6	protein_coding	12.8702	15.888	20.4417	12.4037	6.71387
Tdrd5	protein_coding	1.50819	3.7182	3.21959	5.88553	1.06572
Pnldc1	protein_coding	53.7163	109.509	60.733	60.5877	54.514
Ddx4	protein_coding	386.588	314.779	279.514	196.07	185.041
Tdrd1	protein_coding	18.867	27.4372	56.6023	53.5785	25.3156
Gtsf1	protein_coding	76.7216	63.941	139.535	154.264	65.0216
Setdb1	protein_coding	29.0894	27.5652	60.1549	46.9126	17.4476
Ddx39b	protein_coding	6.49679	3.82831	24.7091	16.5413	4.78209
Tdrkh	protein_coding	116.455	102.143	46.895	39.6646	40.5315
Henmt1	protein_coding	16.1778	19.3229	37.4517	52.4699	12.8301
Piwil1	protein_coding	9.48124	8.11508	23.3641	23.5201	6.58006
Hsp90	protein_coding	0	0	0	0	0
Dicer1	protein_coding	3.55571	10.6459	3.15781	3.04304	2.55066
Cnot6	protein_coding	5.12067	8.00188	2.01225	5.36596	5.85685
Tnrc6a	protein_coding	5.61428	8.51704	3.47403	3.88892	9.40213
Btg2	protein_coding	1.58262	3.37834	1.93473	0.95808	2.24663
Ago2	protein_coding	0.0113785	0.00978554	0.251278	0.372885	0.117255
Ago4	protein_coding	0.762687	1.29602	0.5479	1.8691	0.973979
Tnrc6b	protein_coding	0.679869	1.888	1.03588	1.455	1.19097
Ago3	protein_coding	1.50959	1.81073	1.87156	3.45668	2.06638
Tarbp2	protein_coding	1.15857	0.604942	6.48772	14.4482	2.86293
Tob1	protein_coding	9.88554	25.2923	5.32126	4.74768	16.0082
Parn	protein_coding	3.74335	4.70669	5.80758	4.81912	3.31341
Cnot1	protein_coding	2.17205	2.46197	10.5165	8.30832	2.36807
Cnot11	protein_coding	2.79321	0.0338335	2.04166	3.55654	0
Pan2	protein_coding	8.23244	10.2665	7.93526	10.9238	13.1091
Xpo5	protein_coding	1.66643	1.17836	4.49786	4.45673	0.708706
Tnrc6c	protein_coding	10.8141	16.2681	7.57351	9.15582	9.96221
Dgcr8	protein_coding	1.93207	2.85137	5.2412	4.11056	1.12367
Pan3	protein_coding	16.1739	30.5954	14.7607	15.0032	14.7765
Cnot6l	protein_coding	29.9804	52.6149	22.595	20.9987	39.6077
Drosha	protein_coding	3.61067	4.56273	10.8214	12.2239	1.88751
Cnot7	protein_coding	210.716	218.697	187.518	159.866	152.067
Cnot3	protein_coding	55.6541	53.0942	49.484	35.195	48.7155
Prmt5	protein_coding	291.58	241.883	130.125	106.067	288.892
Cnot8	protein_coding	42.7523	45.3952	18.8321	12.4708	39.7428
Cnot10	protein_coding	2.35952	2.63193	15.5804	18.3212	3.92063
Cnot4	protein_coding	28.1259	30.7302	33.0437	35.3776	22.1372
Cnot9	protein_coding	30.925	31.7186	31.3479	32.7026	24.7532
Cnot2	protein_coding	28.0561	32.0827	50.1476	36.7696	33.0978
Ago1	protein_coding	0	0	0	0	0
