# Supplementary material for: The non-redundant functions of PIWI family proteins in gametogenesis in golden hamsters
Source: Nat Commun. 2023 Aug 29;14:5267. doi: 10.1038/s41467-023-40650-x (PMC10465502; doi:10.1038/s41467-023-40650-x)
Supplement: Supplementary file 7 — Supplementary Data 4 [file 41467_2023_40650_MOESM7_ESM.xlsx]

## Sheet: Supp_Table4
Supplementary Table 4: Gene expression levels in Piwi-deficient golden hamster testis.
NCBI gene ID	gene name	gene type	WT-3d-1	WT-3d-2	P2KO-3d-1	P2KO-3d-2	P4KO-3d-1	P4KO-3d-2	WT-ad-1	WT-ad-2	P1KO-ad-1	P1KO-ad-2	P2KO-ad-1	P2KO-ad-2	P3KO-ad-1	P3KO-ad-2	P4KO-ad-1	P4KO-ad-2
101841825	Itgbl1	protein_coding	0.0390001	0.0260971	0.1957	0.050883	0.0631365	0.0933015	0.834105	0.680823	1.20693	0.241661	1.19758	1.08436	0.774894	0.40221	1.56845	1.19169
106022821	LOC106022821	lncRNA	0	0.0753638	0	0.0367352	0	0.0384911	1.90164	3.02476	0	0	0	0	2.98367	3.39518	0.0854603	0
101841378	Tmtc4	protein_coding	1.33456	1.36165	1.62077	1.01713	1.06955	1.00252	0.356968	0.532307	0.385768	0.518548	0.60518	0.605106	0.437564	0.461225	0.701849	1.32901
101841111	Ggact	protein_coding	0.0897132	0.0960513	0.0560218	0.0678876	0.0426022	0.0637741	0.840196	0.905939	0.628604	1.47499	0.0448243	0.0430402	0.665471	0.535202	0.0217839	0.0456879
101823310	Pcca	protein_coding	1.70333	1.64342	1.50183	1.27912	1.67801	1.37411	1.2485	1.22344	1.83881	1.37045	4.52533	3.64966	1.33363	0.974173	4.00522	2.2947
101822779	Clybl	protein_coding	1.25492	1.46954	0.8746	1.1461	1.5914	1.20088	2.33079	1.85368	2.0517	2.00881	3.78818	3.76284	0.969659	1.69243	3.30903	4.17406
110342702	LOC110342702	lncRNA	0	0	0	0	0.0940857	0.0297938	0.19626	0.819452	1.01805	1.26043	0.0453718	0.0950531	0.769829	0.345792	0.1323	0.0554952
101840578	Tm9sf2	protein_coding	9.10932	14.8246	9.66596	9.39498	12.0465	9.7513	33.0338	28.7472	22.5634	28.9759	21.7539	19.4763	28.4241	23.6578	22.1653	21.8455
101840301	LOC101840301	protein_coding	0.0495707	0.0829262	0.262561	0.088927	0.0668741	0.084707	2.78994	2.96216	4.3706	7.52543	0.309593	0.391858	2.38022	1.94659	0.583022	0.173557
101840033	Ubac2	protein_coding	1.54661	2.39666	2.08769	1.63286	1.93274	1.32143	6.13907	4.59093	5.18075	5.17001	4.46956	4.94809	5.57086	5.00463	4.87958	4.50817
106021896	Gpr18	protein_coding	0	0	0	0.0161728	0.0535134	0	40.9673	53.2	0	0	0.0258063	0.0270318	62.0664	58.2164	0.300995	0
101839757	Slc15a1	protein_coding	0.0954991	0.149109	0.0887423	0.0311491	0.120246	0.0435174	0.394159	0.0854934	0.446096	0.427377	1.22601	0.885083	0.281107	0.202028	1.13529	0.587666
110342714	LOC110342714	lncRNA	0	0	0.074901	0.0438179	0	0.229562	0.302438	0.180397	0.470648	0.416213	0.978856	1.17182	0.296578	0	2.70135	0.213796
101839316	Stk24	protein_coding	1.935	2.30661	2.66471	1.71753	2.00847	1.64063	1.66632	1.2779	1.55586	2.16214	2.89468	2.88227	1.47063	1.22469	2.52737	3.06264
101844586	Farp1	protein_coding	2.3278	3.02369	2.99926	2.16932	3.37786	2.51369	0.220191	0.0525356	0.205594	0.0404034	0.12217	0.138637	0.17274	0.108628	0.148432	0.105846
101838875	Ipo5	protein_coding	6.12625	7.35638	8.37312	6.03496	7.3882	5.88548	128.227	170.539	23.7337	40.2129	6.295	5.44185	212.971	199.787	9.519	5.29523
110342709	LOC110342709	lncRNA	0.0317717	0.0283469	0.0118095	0.020726	0.0342896	0.0289556	1.00138	0.5973	0.655487	1.55309	0.0220477	0.0692844	0.981978	0.840161	0.0723253	0.0202253
101844318	Mbnl2	protein_coding	1.76981	3.33531	1.86275	1.4137	2.10497	1.61089	1.17904	0.873025	1.18102	1.11903	1.92681	2.61889	0.936917	0.744984	2.63105	3.20169
121137155	LOC121137155	lncRNA	0	0	0	0	0	0.0363016	0.717387	1.42635	0.558192	1.20666	0.0552824	0	1.40697	0.589852	0.0805991	0
121140328	LOC121140328	lncRNA	0	0.0211284	0	0	0	0.010791	1.1018	0.847995	0	0	0	0	1.15016	1.02699	0	0
101844051	Uggt2	protein_coding	0.881739	1.2456	1.32189	0.901141	1.0785	0.991091	5.44785	6.36748	4.86246	6.43493	2.52909	1.8053	5.03949	4.50785	3.69473	1.59658
101843787	Dnajc3	protein_coding	4.32673	7.5429	5.77697	5.09724	5.92921	4.74745	20.1223	16.2072	18.4326	34.3065	7.22972	5.57117	14.9564	14.4524	6.77147	5.79857
101843513	Dzip1	protein_coding	0.225938	0.287977	0.239946	0.245649	0.174175	0.279453	36.6956	32.3337	19.9396	38.378	0.81754	0.739055	35.2246	36.838	2.50633	0.109584
110339707	LOC110339707	lncRNA	0.0935909	0.0250508	0.0626177	0.122107	0.0606049	0.127944	9.90291	8.345	4.91831	11.9465	0.136388	0.0612281	9.835	8.49383	0.482916	0.0119157
101836554	Abcc4	protein_coding	0.257696	0.334099	0.871046	0.241652	0.347648	0.18715	0.398851	0.346044	0.310342	0.266131	0.494566	0.254636	0.160005	0.204433	0.476629	0.281951
110342717	LOC110342717	lncRNA	0.179551	0.360442	0.700757	0.351386	0.775122	0.368182	3.13271	0.843878	2.621	4.72842	0.747588	0.440489	1.68465	2.70635	1.53274	0.171448
101836308	Gpr180	protein_coding	3.22965	4.87894	4.61085	3.63909	4.22498	3.39494	26.8802	24.1158	18.4865	25.0153	4.68614	4.50852	30.1405	26.4752	5.16126	3.00603
101836054	Tgds	protein_coding	2.42619	3.13503	2.54995	2.0557	1.86603	1.3915	1.25564	0.97365	1.69347	1.90081	3.36727	2.79742	0.615657	1.19465	3.49154	3.56825
110342722	Trnaf-gaa	tRNA	0	0	0	0.417171	0	0	0	0	2.24041	0	0	0	0	0	0	0
101835183	Gpc6	protein_coding	0.66577	1.14558	1.33455	0.796236	0.675764	0.774704	0.178433	0.149004	0.0740465	0.0982235	0.132002	0.00864193	0.0349952	0.0880272	0.0180424	0.0100909
121140768	LOC121140768	lncRNA	0	0	0	0	0	0.0364259	3.11932	2.4331	1.43137	2.86186	0	0	4.23538	2.87481	0.0404376	0
121137274	LOC121137274	lncRNA	0.427795	0.357827	0.178887	0.174418	0.23085	0.0731022	0.120386	0.574461	0	0	0	0	4.01383	3.47859	0	0
121140866	LOC121140866	lncRNA	0.024674	0	0	0	0	0	6.05475	4.70492	0	0	0	0	4.4667	4.97183	0	0
121137310	LOC121137310	lncRNA	0	0	0	0	0	0	0.278403	0.332122	0.216623	1.0217	0	0	0	0	0	0
121137410	LOC121137410	lncRNA	0	0	0	0	0	0	0	0.507596	0	0	0	0	1.669	1.79924	0	0
121137432	LOC121137432	lncRNA	0	0	0	0	0	0	1.84469	2.14115	0.0258618	0	0	0	1.76005	1.68657	0	0
101825656	LOC101825656	protein_coding	0.327218	0.474413	0.243253	0.0889412	0.117717	0.428686	335.55	358.406	100.85	197.858	5.73355	8.50331	410.859	392.884	18.9945	1.92679
121137464	LOC121137464	lncRNA	0	0	0	0	0	0	1.64001	2.28253	0	0	0	0	6.29891	7.32017	0	0
121141316	LOC121141316	lncRNA	0	0	0.192089	0	0.185915	0.235492	0.775625	1.38793	0.201169	0.355803	0	0	1.52119	0.273316	0.130713	0
101837681	LOC101837681	protein_coding	0.0163171	0.0873493	0.127366	0.0106443	0.0176102	0.078072	2.16733	1.70908	2.09606	2.93211	0.560495	0.391409	1.08068	1.00967	0.730505	0.405099
101838213	Spry2	protein_coding	0.693216	2.49164	1.17055	0.943191	1.17567	0.636287	0.535073	0.159579	0.208167	0.368182	0.309248	0.194361	0.524706	0.534224	0.210406	0.592588
121141352	LOC121141352	lncRNA	0	0	0	0	0	0.0933015	3.38032	2.93277	0	0	0	0	2.10943	2.16575	0	0
101838655	Ndfip2	protein_coding	4.89227	8.96264	5.55234	4.55312	4.95146	4.57755	23.9859	22.9496	15.6161	20.1648	7.17469	6.18777	28.9934	24.77	8.64547	7.05916
101839113	Rbm26	protein_coding	1.62016	2.46108	1.45058	1.03376	1.51883	1.32567	2.99517	2.08034	1.31199	2.14951	0.52317	0.573804	2.1539	1.55736	1.22938	0.436637
101840091	Obi1	protein_coding	0.597301	0.971788	0.940303	0.664689	0.720478	0.464307	2.05659	1.57271	0.820623	0.507997	0.780222	0.817276	1.44792	1.52374	0.835372	0.700818
101826701	Ednrb	protein_coding	0.797001	2.11758	1.35924	1.2998	1.54324	1.58624	0.343024	0.251823	0.191623	0.0968343	0.146402	0.268371	0.310502	0.278943	0.142298	0.208912
101826960	Slain1	protein_coding	0.440853	0.0842854	0.842731	0.585446	0.611732	0.408953	1.48873	0.845707	1.5261	3.05691	6.99808	7.43343	1.21657	1.17411	4.82665	4.17952
121141578	LOC121141578	lncRNA	0.0624524	0	0.0696404	0	0.0674019	0.0426878	0.562393	1.09023	0	0.19349	0.195023	0.204285	0.827245	1.28815	0.379112	0.0596341
101827229	Scel	protein_coding	0.244867	0.2506	0.27305	0.338267	0.264273	0.196909	0.0324274	0.116053	0.016821	0.267758	0.82463	0.439749	0.190795	0.114268	1.71597	0.26591
121141940	LOC121141940	lncRNA	0.189512	0	0.140883	0	0	0	8.10628	7.12557	0.0737709	0.130477	0.131511	0	5.71786	5.713	0	0
101827749	Mycbp2	protein_coding	0.474303	0.85465	0.622227	0.420633	0.749437	0.576352	1.10269	0.899171	0.571993	0.832389	0.190385	0.33125	0.62963	0.654168	0.376368	0.331534
101840641	Fbxl3	protein_coding	1.86541	3.04061	1.94677	2.15296	2.86501	1.83085	3.01508	2.69764	2.20636	2.91442	1.44386	1.32989	2.2703	2.2767	1.72398	1.53765
101828006	Cln5	protein_coding	1.31918	1.66007	1.44906	1.01469	1.29623	1.10356	0.531913	0.105758	0.781766	0.976021	1.08623	1.24515	0.608542	0.656027	1.10558	2.33129
101840910	Kctd12	protein_coding	1.31348	2.68908	2.2057	1.48417	2.2698	1.61924	0.0528038	0.125985	0.191735	0.32297	0.341805	0.281315	0.0863012	0.161261	0.290695	0.44793
101841177	Uchl3	protein_coding	4.01156	4.8936	5.62128	4.19169	3.94634	3.80968	22.7777	17.4478	15.8783	21.0443	4.58217	3.29018	16.5368	15.7713	5.8994	4.04522
101832343	Commd6	protein_coding	2.21655	5.0853	4.08581	2.83288	3.27098	3.15381	5.60111	4.37359	10.3539	16.8179	5.13242	5.08023	3.39542	3.80391	3.94736	6.01841
101841445	Tbc1d4	protein_coding	0.386439	0.923527	0.661764	0.297107	0.662835	0.424512	0.636953	0.296529	0.781688	0.712659	3.03124	2.76137	0.502736	0.251822	2.93231	3.39129
121142654	LOC121142654	lncRNA	0	0	0	0	0	0	0	1.17174	0	0	0	0	1.68558	0.865287	0	0
101829331	Klf5	protein_coding	0.0822369	0.495263	0.106986	0.357645	0.147924	0.131159	2.03653	2.17181	0.0320122	0.084929	0.0285339	0.089667	2.05759	2.45735	0.0312008	0.349004
101829603	Pibf1	protein_coding	0.728665	1.06186	1.1556	0.602097	0.908745	0.708354	2.95278	3.21812	2.30699	3.24419	0.99445	0.759189	2.82408	2.28654	1.53587	0.577243
101841709	Dis3	protein_coding	1.77967	3.28909	2.83501	2.0297	2.71775	1.69641	5.77817	6.73051	3.44971	3.67587	1.08377	1.08244	5.50585	6.03152	1.55253	0.747566
101842339	Bora	protein_coding	1.2902	2.5058	2.21068	1.59093	1.5283	1.29056	5.24246	3.33829	1.45157	2.0474	0.376692	0.377425	2.67465	2.57131	0.608894	0.28045
106021138	Mzt1	protein_coding	2.12785	3.59061	1.89821	2.41407	2.91554	1.51768	1.8745	1.4908	2.03114	2.56057	2.21491	1.63416	1.06206	1.08622	2.72379	2.61487
101835808	LOC101835808	protein_coding	0.0822611	0	0	0.0268312	0	0	42.5945	70.4757	0	0	0	0	77.3638	85.032	0.21847	0.052366
101836564	LOC101836564	protein_coding	0.0705717	0	0	0.0230185	0	0.0482375	4.84575	4.35926	0.53569	1.31187	0	0	3.34967	3.69503	0.26775	0
101835281	Pcdh9	protein_coding	0.712091	1.37432	1.1451	0.376512	0.744256	0.701919	0.016875	0	0	0	0	0.0245188	0	0.0118928	0.022751	0.0429446
101831379	LOC101831379	protein_coding	0.06717	0	0	0	0	0	1.05853	4.14914	0.392207	0.693689	0	0	2.6692	2.77091	0.0509688	0
121137992	LOC121137992	lncRNA	0	0.316337	0	0	0	0	2.66069	2.85667	0	0	0	0	2.60914	4.12534	0	0
121143258	LOC121143258	lncRNA	0	0	0	0.0328162	0.325752	0.0687697	1.47227	1.35104	0	0	0	0	0.777399	1.11741	0.0381717	0
101844377	Tdrd3	protein_coding	1.63831	3.13562	2.59299	1.60886	1.74914	1.56535	12.691	10.3613	9.50442	13.3536	1.32027	1.51742	11.1617	8.83233	2.8205	1.24478
101825735	Diaph3	protein_coding	0.99884	1.24224	1.0238	0.710822	0.903778	0.813762	2.36225	2.79095	0.494857	0.270909	0.0945189	0.110009	2.11601	2.11304	0.214362	0.0449587
101823370	Pcdh17	protein_coding	1.026	1.61653	0.670854	0.77883	1.13248	1.03601	0.0209984	0	0.0108924	0.00963264	0.00970894	0.01017	0.051479	0.0147989	0.0106164	0.0118752
101824682	Sugt1	protein_coding	10.3174	11.4978	9.93005	9.03367	9.90723	8.92919	43.452	39.0879	14.2018	21.7154	10.7395	11.2495	37.7601	36.6608	12.7107	9.19001
101825135	Elf1	protein_coding	0.732563	2.02404	1.30437	1.00972	1.10942	0.89646	0.611804	1.17411	0.607121	1.17142	1.90634	1.77786	0.808628	0.52491	2.16072	2.15117
110341045	Trnae-uuc	tRNA	0.648377	0	0	0	1.39953	0.886365	0	0	0	0	0	0.706958	0	0	0	0
101827320	Wbp4	protein_coding	3.90927	5.75499	4.35921	3.88903	3.55106	3.0729	4.6938	3.67467	3.6522	3.63351	2.95018	3.26789	3.88366	3.15295	4.4001	3.87802
101827584	LOC101827584	protein_coding	0.0779135	0.225924	0.0579207	0.0423553	0.126132	0.0976357	1.0232	1.116	0.106152	0.214571	0.0811014	0.0707941	0.974707	1.03016	0.118242	0.0495984
101825569	LOC101825569	protein_coding	0.568676	0.899441	0.883937	0.539596	0.650942	0.683178	5.15981	6.15542	1.3282	1.35255	1.0942	0.977058	8.55988	7.24554	1.08532	0.778869
101825829	Mtrf1	protein_coding	0.730116	1.56932	1.65297	0.678347	1.00288	0.574667	1.84294	1.24782	2.71292	2.92467	2.32603	2.19525	1.75839	0.842486	2.60219	2.12672
101827843	Rgcc	protein_coding	2.08774	9.75624	2.13721	1.36192	1.77301	1.56738	0.616406	1.0111	0.23981	0.494838	0.213753	0.14927	0.453347	0.597327	0.259702	0.435743
101826360	Vwa8	protein_coding	0.627967	0.779766	0.750776	0.489891	0.6428	0.659334	3.51247	3.63384	2.01102	4.06497	0.633444	0.508233	3.75884	2.88632	0.486327	0.556357
121143973	LOC121143973	lncRNA	0	0	0	0	0	0	4.90286	5.249	1.98895	4.8442	0	0	3.39016	2.70226	0.0635586	0
101826614	Dgkh	protein_coding	0.19948	0.385976	0.22512	0.169325	0.212696	0.259557	1.67731	2.0526	0.0196467	0.0099282	0.0100068	0.0209641	2.93414	2.56632	0.0145895	0.0244791
101828103	Akap11	protein_coding	0.616345	1.0976	0.903446	0.671195	0.906592	0.75424	0.872826	1.22813	1.56143	1.8685	1.13308	0.867137	0.965647	0.607249	1.15035	1.18656
101828900	Epsti1	protein_coding	0.113757	0.228364	0.110994	0.120589	0.076733	0.097195	1.72868	1.41301	0.66423	0.93985	0.310831	0.155044	1.2243	0.834766	0.118689	0.190092
101829164	Dnajc15	protein_coding	3.7232	13.4152	8.78249	8.54752	9.42748	7.78152	182.147	193.641	83.6982	118.162	17.8125	15.4576	199.009	184.717	19.9392	11.9418
101827664	Enox1	protein_coding	1.18218	1.28977	1.03167	1.08134	1.10945	0.720217	1.93821	1.93258	1.39556	1.48628	2.99611	3.54471	1.92902	1.73296	3.4029	2.92841
101828102	Ccdc122	protein_coding	0.0961053	0	0.107167	0.0783671	0.0777914	0.0164226	2.05543	1.48412	2.18852	2.67979	0.550206	0.497745	1.64431	1.94416	0.565169	0.336484
101828369	Lacc1	protein_coding	0.985339	1.28939	0.903415	0.728483	0.850743	0.808205	1.33097	0.764489	0.767121	1.40202	0.205131	0.214873	1.01514	0.799051	0.398761	0.362411
110341037	LOC110341037	lncRNA	0.0705184	0.0471877	0.235904	0.184009	0.190268	0.216905	3.57204	7.76499	0.0823515	0	0.110105	0	15.646	10.3495	0.133774	0
121132988	LOC121132988	lncRNA	0.0207481	0	0.11568	0.0812092	0.0895696	0.0425455	1.30788	1.05873	0.121148	0.0857091	0.043194	0.0226226	1.14512	1.28386	0.0629748	0.0396236
101828800	Serp2	protein_coding	0.631629	0.76847	0.768358	0.561872	0.433801	0.863469	43.8228	70.0132	0.201169	0	0.0597703	0.250435	75.9329	67.1446	0.39214	0.182766
101829163	Tsc22d1	protein_coding	8.87146	11.7542	9.2812	9.10714	9.90326	8.94818	8.71447	6.17213	5.74915	8.77298	9.93769	9.42543	6.72402	7.48594	8.76548	8.4676
121134656	LOC121134656	protein_coding	0.00938921	0.0251314	0.0104699	0.01225	0.0101333	0.0256711	0.443894	0.277381	0.361837	1.06662	0.0293201	0.0511876	0.248739	0.178766	0.0142491	0
121138762	LOC121138762	lncRNA	0	0	0	0	0	0	22.1583	18.164	0	0	0	0	29.2552	24.9513	0	0
101829700	Nufip1	protein_coding	5.77638	10.2207	6.53412	5.61604	6.05434	5.1252	4.18888	5.29548	4.86467	4.24466	3.9603	3.72446	3.37201	3.2606	4.19348	3.28821
101829969	Gpalpp1	protein_coding	0.632464	1.10404	0.909681	0.837126	0.939795	0.563876	1.13496	0.984694	0.760001	0.416513	1.03045	1.00942	0.485659	0.887136	1.31455	0.974446
101830426	Gtf2f2	protein_coding	2.66761	4.60791	3.18217	2.48889	2.61121	2.35343	17.5278	19.7436	7.67943	13.6465	2.26015	2.19838	18.4893	16.1425	3.78947	3.73199
101830688	Tpt1	protein_coding	41.891	63.1251	54.638	45.487	48.4071	38.9019	51.397	58.1329	44.7075	44.2633	36.7111	40.6268	58.6033	46.987	32.8902	49.4952
121138798	LOC121138798	snoRNA	1.44754	1.45294	0	0.70822	0.390565	0	1.62941	1.94382	0.84522	0.747463	0	0	0	0	0.274599	0
121133303	LOC121133303	lncRNA	0.0458577	0	0	0.0897449	0	0	0.516195	1.47791	0.267764	0	0.095468	0	1.3161	2.11001	0.034797	0
101830958	Slc25a30	protein_coding	0.123974	0.239656	0.261126	0.116818	0.178399	0.169479	3.31821	3.81049	0.53085	0.426775	1.67761	1.93751	3.77089	3.43133	1.72465	2.10453
101831220	Cog3	protein_coding	0.834402	1.40674	0.942522	0.883631	1.09935	0.859206	2.97629	2.32825	3.40413	4.56598	1.37613	1.81958	2.36839	1.56459	1.96522	1.48312
101830233	Erich6b	protein_coding	0.0174191	0.0932486	0	0.0227265	0.0187996	0.0119064	3.96075	3.36831	0	0	0	0	4.07629	4.00744	0	0
101831483	Cby2	protein_coding	0	0	0	0.0179666	0.0594489	0.0564763	82.7757	133.291	0	0	0	0.0300301	185.266	164.786	0.125392	0.105195
101830508	Zc3h13	protein_coding	1.75455	2.19432	1.95649	1.47444	1.86879	1.53968	0.948686	0.761352	1.04685	1.04446	0.709798	0.801984	0.608927	0.401159	0.982527	0.960838
101832626	Lcp1	protein_coding	0.847073	1.36982	1.44309	0.736777	1.10467	0.683537	4.89995	7.80441	0.192347	0.729002	0.159202	0.089795	8.54512	8.62391	0.124981	0.381956
101830777	Lrrc63	protein_coding	0.0794607	0.0531716	0.132909	0.0431964	0.257274	0.0452612	8.855	6.72229	4.4232	9.87478	0.137853	0.01444	7.7186	7.12319	0.160787	0.0421527
101832886	Lrch1	protein_coding	1.21441	1.64437	1.33028	0.88075	1.07936	1.03027	0.273397	0.134297	0.141819	0.191813	0.193332	0.171357	0.173477	0.0566707	0.29271	0.400177
101833499	Esd	protein_coding	14.8391	17.6588	15.3396	14.5465	13.1584	13.3229	5.68825	3.66219	10.257	8.11806	12.6075	12.1568	4.78118	2.67258	12.2947	11.259
101834007	Sucla2	protein_coding	6.68763	9.8219	8.52269	6.37398	7.28795	6.50056	199.88	184.157	108.678	198.676	14.2163	10.2986	203.773	188.754	23.5771	7.7266
101831569	Nudt15	protein_coding	1.18466	1.09	1.23845	0.458855	0.839049	0.683225	1.25017	1.39196	0.994357	1.91163	0.346819	0.403655	0.980754	0.352428	0.477555	0.424202
101834451	Med4	protein_coding	6.27349	7.03565	7.11279	6.42449	6.31678	6.13268	5.99654	7.05947	8.02198	9.48301	12.0753	14.2538	5.18399	4.89342	15.2916	12.3377
101834716	Itm2b	protein_coding	115.624	131.102	95.8713	104.186	115.61	100.779	68.8657	66.2133	72.5445	85.637	135.948	132.013	71.3111	62.0257	117.118	160.214
101831842	Rb1	protein_coding	1.34077	1.33218	1.4158	1.01379	1.16201	1.11779	2.90412	2.97345	1.71996	2.01405	1.15245	0.94138	3.61027	2.72358	1.53378	1.90747
101834976	Lpar6	protein_coding	1.32822	2.82321	2.13452	0.866458	0.674583	0.694257	2.19869	1.67868	1.23176	1.85583	0.32531	0.681519	3.27725	2.16937	0.415001	0.348157
101835235	Rcbtb2	protein_coding	1.97924	3.00732	1.92494	1.91244	2.16822	1.66818	6.93501	5.51543	5.21358	6.82367	1.62649	1.47657	7.62197	5.66671	2.04387	1.64835
101835495	Fndc3a	protein_coding	1.47421	2.79999	1.77672	1.34053	1.82407	1.54711	19.4941	15.737	6.5907	9.94984	1.34077	0.974181	16.9303	14.6956	1.85874	1.26549
121138768	LOC121138768	lncRNA	0	0	0	0	0	0	0.389249	1.39307	0	0	0	0	0.381707	0.411492	0	0
101835935	Gfra2	protein_coding	0.237325	0.280248	0.140103	0.200352	0.256133	0.17176	3.67715	3.63681	1.7281	2.91229	0.0145315	0.106551	3.97573	3.6547	0.201269	0.0622081
101836800	Xpo7	protein_coding	1.64684	2.29474	2.07404	1.58618	2.25829	1.68849	3.27134	2.39357	3.38255	3.36149	2.91418	2.76739	1.83923	2.02886	3.11672	2.59621
101838751	Fhip2b	protein_coding	0.524811	1.32111	0.599148	0.611351	0.917034	0.700361	0.872059	1.141	0.612875	0.541991	1.1576	1.06271	0.965506	0.674072	1.25157	0.962484
101839020	Nudt18	protein_coding	0.413369	0.442573	0.460946	0.215727	0.267678	0.320221	55.2164	61.7999	16.606	34.7213	0.774508	0.691099	73.3107	71.0516	2.38386	0.491201
101839727	Reep4	protein_coding	7.17146	6.87647	4.41206	6.0405	6.73156	5.35262	27.5269	21.6217	18.5145	35.3001	12.8133	14.71	18.9865	15.52	14.407	10.967
101832627	Sftpc	protein_coding	0.334818	1.28026	0.800044	0.40563	0.258109	0.196163	0	0.128459	0.726145	0.493969	5.42691	6.31047	0.739166	0.758899	3.70203	4.32368
101840264	Bmp1	protein_coding	2.10891	3.01448	3.25044	2.08881	3.26512	2.39998	0.795438	0.23723	0.373932	0.547338	0.678098	0.806614	0.219382	0.192704	0.795935	0.681792
101841070	LOC101841070	protein_coding	0.117755	0.332695	0.189667	0.213379	0.211812	0.160977	1.17822	0.948754	1.60433	1.45931	3.50013	3.22411	0.693235	0.871884	3.3954	4.91408
106021199	LOC106021199	lncRNA	0	0.0507115	0.169014	0	0.0408952	0	0.170612	0.203533	0.79651	0.469591	0.986064	0.702367	0.50192	0.300603	1.0926	1.80911
101841341	Polr3d	protein_coding	2.83788	3.70302	2.58435	1.94384	2.24605	2.29539	2.92824	2.92163	3.12076	2.88194	2.53551	2.44964	1.46186	1.76354	2.72763	2.90553
101832887	Piwil2	protein_coding	7.455	6.7864	0.593058	0.1974	4.05755	7.39595	11.4779	13.2001	20.421	25.5688	0.60133	0.489913	10.2838	9.86417	4.20265	0.408611
101841614	Slc39a14	protein_coding	0.841709	1.21126	0.73674	0.785248	0.722826	0.884646	0.18338	0.0972285	0.676438	0.411264	0.866727	0.809205	0.179827	0.143599	0.659294	1.03707
101833150	Ppp3cc	protein_coding	0.380717	0.582306	0.525616	0.224705	0.508721	0.421324	10.8158	10.4683	6.28795	13.78	2.05696	1.16627	10.9265	7.0473	2.00847	1.98503
121136195	LOC121136195	lncRNA	0.0894313	0	0.199449	0.0583399	0.032173	0.0407524	4.16094	3.28252	0.0696254	0.307863	0.0930905	0.162519	7.10765	5.39197	0.0226202	0.0379536
101842341	Sorbs3	protein_coding	1.09878	2.05062	1.39386	1.60454	1.22938	1.26782	12.0507	15.6754	2.78999	2.47772	6.768	6.53985	18.2042	16.3779	6.75422	6.50054
101842782	Pdlim2	protein_coding	0.893348	0.950331	0.81737	1.1506	0.766374	0.735883	2.78472	2.09165	3.34376	3.45381	11.8264	12.7877	1.56766	2.03525	10.7417	10.3822
101844021	Ccar2	protein_coding	3.65244	5.60642	3.26994	3.55262	4.32338	3.72243	5.1576	4.28937	4.95328	5.16454	4.10167	3.73978	4.79756	4.25801	4.41053	3.38345
101844284	Bin3	protein_coding	1.89187	2.12133	1.73901	1.21747	1.76589	1.86981	10.1299	7.41546	4.77693	7.8152	2.36845	2.45306	7.0551	7.09858	2.94871	2.21337
101844548	Egr3	protein_coding	0.0521949	1.41103	0.0116405	0.0476686	0.0225326	0.0499472	0.587529	0.504645	0.036572	0	0	0.0227643	0.530054	0.546571	0.0316845	0
121136551	LOC121136551	lncRNA	0	0	0.0309858	0	0	0	1.87674	1.64183	0	0.114789	0	0	3.98748	2.77757	0	0
101833669	Pebp4	protein_coding	0.160011	0.321216	0.178427	0.287051	0.172692	0.1914	15.3998	11.6029	8.31532	17.3511	0.374755	0.218085	11.0391	9.13957	1.33558	0.127325
101833926	LOC101833926	protein_coding	0.424088	1.53839	0.286228	0.49506	0.650413	0.48821	0.125624	0.119891	0.208527	0.0922044	0.104552	0.0851797	0.0492761	0.0885352	0.110089	0.227341
101822836	Chmp7	protein_coding	3.36486	4.52597	4.8702	3.70275	4.43854	3.60096	2.06598	1.46052	2.87766	3.36971	3.44946	2.94621	1.68829	1.72566	3.12066	3.16974
101834179	R3hcc1	protein_coding	5.18702	5.62529	6.31589	4.02546	5.05116	4.84953	11.4761	10.9684	8.00692	9.91319	1.24121	1.59269	7.17346	7.80416	2.57871	0.797026
101834452	Loxl2	protein_coding	0.81124	1.99866	1.24384	1.24484	1.17401	1.1027	0.103769	0.14855	0.0968899	0.0952041	0.11515	0.100515	0	0.029253	0.0489659	0.0410789
121136698	LOC121136698	lncRNA	0	0	0	0	0	0	3.46898	2.45234	0	0	0	0	3.27577	2.6259	0	0
101823100	Entpd4	protein_coding	2.91863	3.28824	4.84862	2.84621	3.64814	2.32066	16.5943	14.9572	11.0946	16.5779	3.93706	4.1565	14.4647	13.9159	5.44626	4.01923
101823371	Slc25a37	protein_coding	0.339902	0.623856	0.541463	0.234404	0.419246	0.30535	2.51429	4.30353	0.238163	0.461353	0.131415	0.148245	4.56667	3.86753	0.132644	0.191647
101823636	Nkx3-1	protein_coding	4.37491	8.09881	5.11214	4.11856	4.89127	3.6529	1.41545	1.4775	1.59084	1.29862	3.32681	3.4848	2.08204	2.2445	5.22802	2.71828
121138770	LOC121138770	lncRNA	0	0	0.0744192	0.021768	0	0.0684256	10.7426	12.1881	0	0	0	0	13.0392	16.042	0.0506409	0
101824161	Stc1	protein_coding	0.299491	0.835025	1.1132	0.236073	0.606049	0.366772	0.0561867	0.0335141	0.218591	0.0257746	0.181851	0.244912	0	0	0.293537	0.0873816
121136989	LOC121136989	lncRNA	0.152435	0.153004	0.297464	0.1243	0.205645	0.390724	8.40778	11.2583	6.98704	10.5475	0.277676	0.124655	8.41314	6.46966	1.3591	0.121297
121137004	LOC121137004	lncRNA	0.359562	0.401005	1.00237	0.312744	0.323382	0.49154	8.09478	6.59874	6.43843	5.94132	0.124758	0.392048	8.20254	8.84259	0.909456	0.0381485
101838445	LOC101838445	protein_coding	0.415363	1.03926	0.523583	0.435891	0.526243	0.345631	0.284596	0.145504	0.421793	0.335708	0.71433	0.45289	0.159475	0.171919	0.808501	0.724261
101833806	Prdx3	protein_coding	8.60801	8.67251	9.20331	8.16018	9.91653	7.4484	5.29841	6.23417	11.1819	9.78877	25.4041	19.5097	5.40927	4.2968	19.3507	22.0009
101833366	Dennd10	protein_coding	2.71175	3.67137	2.25032	2.4478	2.92667	2.30616	3.47839	3.13334	3.62708	4.07053	3.03605	2.38947	3.9679	3.92731	3.39758	3.40233
101838176	Eif3a	protein_coding	6.22442	8.62436	6.89181	5.15587	7.1447	5.89508	9.99512	8.94869	5.61594	6.90031	4.90508	4.3424	9.02511	8.48092	6.41756	4.93616
121135635	LOC121135635	snoRNA	0.35636	1.43076	0.397376	0.464938	0	0	0	0	0	0	0	0	0	0	0.540814	0.226853
101832681	Cacul1	protein_coding	2.35077	2.27975	3.5141	2.47806	3.07022	2.32289	4.33351	3.91157	1.38256	1.98792	2.76612	2.44243	5.02048	4.86493	2.61102	2.7923
101832150	Fam204a	protein_coding	1.59212	2.23221	1.47947	1.68155	1.86149	1.32145	4.13903	3.9705	3.1652	4.46293	2.32806	2.23195	3.68224	3.96957	2.87644	3.11294
121139116	LOC121139116	lncRNA	0	0	0	0	0.0693025	0	0.433689	2.24194	0	0	0	0	3.82757	2.13953	0	0
121139113	LOC121139113	lncRNA	0	0	0	0	0	0.024414	8.7648	7.48228	0	0	0	0	7.49104	8.16058	0	0
106022441	LOC106022441	lncRNA	0	0.124953	0.104112	0.152267	0.0503829	0.0638182	19.9685	19.9348	5.17909	12.6314	0.0485932	0.152703	20.0969	17.9987	0.460503	0.178306
101831184	Pdzd8	protein_coding	0.391473	0.584364	0.478504	0.363418	0.479373	0.365352	2.30499	3.29565	0.527496	0.419838	0.650417	0.369383	3.67303	3.91784	0.611239	0.594258
110343773	LOC110343773	lncRNA	0	0	0	0.0488036	0	0	3.70535	3.4157	1.22313	1.54524	0	0	2.47743	2.37399	0.113536	0
101835548	Eno4	protein_coding	0.597084	0.503127	0.715126	0.519339	0.596671	0.438354	9.70817	8.55242	3.07318	4.97872	0.25321	0.506357	9.86182	9.684	0.906139	0.0563102
101830919	CUNH10orf82	protein_coding	0.308576	0.0589958	0.294936	0.115027	0.428183	0.241051	88.1268	112.59	1.85326	3.00467	0.183544	0.432586	121.941	100.786	0.970043	0.112248
101830117	LOC101830117	protein_coding	0.0315001	0.0843139	0	0	0.0679931	0	1.13465	1.86118	0.0367859	0	0.0655779	0.0343461	2.01671	1.29945	0.167317	0.0401048
101834776	Ccdc172	protein_coding	1.2876	1.28239	2.57109	0.761825	0.840254	0.79824	5.32564	3.8602	3.63678	5.07162	0.716898	0.457096	3.17314	3.46825	1.27242	0.590922
101822425	Gfra1	protein_coding	0.153261	0.143577	0.18799	0.0399914	0.0827034	0.0942817	1.20762	1.07018	0.286365	0.506488	0.319063	0.350926	0.98121	1.21583	0.255848	0.253664
121139143	LOC121139143	lncRNA	0	0	0	0	0	0	0.463494	0.967622	0	0	0	0	1.81805	1.95992	0	0
101822696	Atrnl1	protein_coding	0.195449	0.434097	0.255041	0.244148	0.354556	0.324037	0.945557	0.848796	0.276809	0.326391	0.718553	0.743609	1.15675	0.890723	0.87091	0.624744
101823229	Fhip2a	protein_coding	1.02287	1.95239	1.05646	0.95714	1.46588	1.06593	0.924886	0.74307	1.07702	1.05636	1.63199	1.56323	0.351681	0.598615	1.80043	1.27026
101823500	Ablim1	protein_coding	0.627368	0.988878	0.707349	0.836708	1.00059	0.862409	0.831738	1.29177	0.317478	0.34555	0.420846	0.326824	1.52352	1.24978	0.37026	0.390497
121139196	LOC121139196	lncRNA	0.0715999	0.095823	0	0.0467077	0.309098	0.0489404	2.74026	4.03819	0	0	0	0	5.84855	4.08968	0	0.0911585
121139206	LOC121139206	lncRNA	0	0	0	0.0881431	0.072913	0	0.608378	0.544325	0.157791	1.39541	0	0	0.894885	0.321571	0	0
101824025	Tdrd1	protein_coding	2.63034	2.93836	4.56931	2.43911	3.04995	2.86031	31.835	32.8985	73.6325	134.767	4.18615	4.57457	24.9554	25.661	10.4992	0.525854
101824296	Ccdc186	protein_coding	0.745397	1.25409	1.17158	0.625185	1.019	0.776378	4.26718	4.36605	0.746123	0.997072	0.864569	0.928849	4.7487	4.37023	1.06658	0.799883
101830910	Dclre1a	protein_coding	0.360868	0.526858	0.438984	0.456552	0.837945	0.500799	2.88039	2.58447	1.91556	2.57489	0.523609	0.345778	2.34174	2.35965	0.448081	0.424638
101824824	Plekhs1	protein_coding	0.016232	0.0434469	0.0543006	0.0211776	0.0175184	0.0221899	0.657771	0.523127	0.303292	0.670533	1.04756	0.991117	0.645027	0.360556	0.948399	1.41562
101825089	Casp7	protein_coding	1.28397	1.71835	2.13412	1.05884	1.01969	0.993538	0.436314	0.325314	0.56582	0.550415	1.36172	0.818853	0.106965	0.307498	0.790453	0.832774
101835633	Vti1a	protein_coding	0.799219	0.923083	0.708082	0.828471	0.957086	0.793238	0.961255	0.940909	0.805477	1.1985	0.945881	0.799804	0.89429	0.76431	0.664602	0.696944
101836684	Zdhhc6	protein_coding	2.70789	4.34281	2.77001	2.62781	2.9708	2.26393	1.76338	1.02176	1.77715	1.98762	2.14313	1.56168	0.790496	0.958702	2.07174	1.70955
101826402	Acsl5	protein_coding	0.422274	1.03283	0.828093	0.493942	0.534317	0.557365	11.9652	17.7153	0.578156	0.240606	0.606279	0.254028	24.4633	20.6311	0.696091	0.287351
101836567	Gpam	protein_coding	0.656805	0.802574	0.915502	0.596122	0.778204	0.683174	0.94827	0.594381	0.858728	0.707798	2.25911	2.58436	0.378263	0.351143	2.02605	1.94512
121134248	LOC121134248	lncRNA	0	0	0	0	0	0	1.40755	0.279857	0	0	0	0	0.69014	1.15732	0	0
101837202	Shoc2	protein_coding	0.977999	0.959836	1.1148	0.652169	0.949957	0.586783	2.1039	3.23947	1.78931	1.57113	2.6129	2.00239	4.46213	4.20688	2.71282	2.24128
101826921	Bbip1	protein_coding	1.78787	5.0513	3.04584	2.10582	3.53752	2.71567	43.0451	47.3495	20.9947	28.3114	6.82373	5.25254	41.9918	41.7621	6.89624	4.07828
101837474	Pdcd4	protein_coding	10.2461	8.20731	9.67901	8.02573	9.28642	9.64754	15.0382	11.9599	9.76188	17.2657	9.23153	9.21731	13.5387	11.3767	10.2948	9.68167
121139327	LOC121139327	lncRNA	0	0	0	0	0	0	0.741863	0.295003	0	0	0	0	0.484993	2.43991	0	0
101838362	Smc3	protein_coding	4.31428	6.82063	4.58131	4.32364	5.58033	4.49654	5.83873	5.81551	3.43253	3.75828	1.91973	2.04681	5.18031	5.17304	3.22371	2.37951
101838620	Dusp5	protein_coding	1.05125	5.80996	0.976868	0.52068	1.02951	0.691941	1.75308	0.731971	0.636559	1.04545	1.98588	2.84434	2.87952	3.18143	2.70328	1.27645
101838894	Smndc1	protein_coding	3.62908	4.99481	3.24202	3.83358	4.11698	3.8336	8.40221	4.98403	6.11627	5.06816	2.70439	3.26	4.82529	4.58021	4.08369	2.55961
101839162	Mxi1	protein_coding	3.0181	3.40939	2.82265	2.9956	2.95958	2.66187	4.31056	3.66062	4.56675	7.30627	16.924	18.2054	5.55246	5.07178	13.6793	16.1035
101839773	Add3	protein_coding	2.6996	4.20168	3.02147	2.77205	3.75525	2.86355	12.2677	9.61333	10.7772	15.1996	11.157	10.782	8.69694	8.36028	12.8446	16.4914
121139361	LOC121139361	lncRNA	0	0	0	0.100396	0.0553658	0.105195	19.6335	26.8663	0	0	0	0	33.0701	31.5809	0.23356	0.0653136
121139365	LOC121139365	lncRNA	0	0	0	0	0	0	2.23395	2.42273	0	0.093162	0	0.0983593	2.48939	2.79099	0.0684508	0.0861382
121139372	LOC121139372	lncRNA	0	0	0	0	0	0	3.15707	4.75736	0	0	0	0.0804758	6.68063	6.73351	0.0840078	0.0469845
101840214	Xpnpep1	protein_coding	9.11934	11.4179	8.46087	7.26189	8.07357	6.39156	12.0695	9.56705	11.2528	12.3242	16.5191	16.6045	11.4032	11.1626	17.394	19.3091
121139381	LOC121139381	protein_coding	0	0.356601	0	0.0173821	0	0	1.31971	1.07343	1.18244	1.70611	0.360566	0.493902	0.941196	0.465043	0.0202188	0.169621
121139394	LOC121139394	lncRNA	0	0	0.0815928	0.0477327	0	0	0.658917	0.982572	0	0	0	0	1.2923	0.23219	0	0
101842561	Cfap58	protein_coding	0.13869	0.148489	0.185584	0.226184	0.149682	0.189597	12.0209	9.12571	1.47386	2.52086	0.187674	0.0453663	12.1554	10.3643	0.315716	0.150089
101827448	LOC101827448	protein_coding	0.85638	1.62132	0.403717	0.713079	1.05951	0.828067	1.23828	1.06584	0.512238	1.16484	0.0362366	0.030366	1.19892	0.938975	0.0792468	0.0443217
101842834	Gsto2	protein_coding	0.0724894	0.0970133	0.0808326	0.070932	0.0391172	0.0495483	14.5243	25.7956	0.169307	0.224587	0.113183	0.158077	32.7266	27.6032	0.192518	0.115364
121139403	LOC121139403	lncRNA	0	0	0	0	0	0	1.27006	2.65146	0.329406	0	0.440422	0	2.17954	1.11886	0.214038	0
101843100	LOC101843100	protein_coding	3.57502	3.00422	2.78128	2.92874	3.58917	2.38679	0.655103	0.223288	0.825275	0.343447	1.47121	0.815866	0.275319	0.461692	0.91476	1.27021
101827709	LOC101827709	protein_coding	3.6246	3.09753	2.5809	3.24761	2.96925	2.32826	2.55615	1.75925	3.26386	3.42756	6.68214	5.61863	1.25331	1.66291	5.16935	6.31049
101843530	Cfap43	protein_coding	0.45224	0.867889	0.485262	0.183689	0.239436	0.233296	8.22183	7.67702	3.23852	5.44592	0.239813	0.111645	7.00761	7.25658	0.556828	0.0271593
101827966	Sfr1	protein_coding	9.44433	12.9998	9.97706	9.32249	9.81282	8.72051	3.87004	4.22741	3.89405	5.47565	3.34159	3.31963	3.79506	3.6147	3.67749	3.4675
101828228	Slk	protein_coding	0.530267	1.06011	0.474499	0.384352	0.551096	0.550389	0.368452	0.457128	0.236996	0.486779	0.163545	0.164174	0.11562	0.290832	0.213603	0.158361
101844063	Stn1	protein_coding	2.26401	3.75542	2.16901	1.97615	2.3746	1.74367	8.04022	9.50598	6.59116	7.77178	2.22387	1.56458	9.43317	7.13365	2.03248	1.31943
101828499	Neurl1	protein_coding	0.318155	0.327531	0.218322	0.215529	0.211304	0.14219	0.743807	1.51174	0.314382	0.631866	0.0254748	0.040027	2.56639	1.04842	0.129994	0.0467382
101829292	Pdcd11	protein_coding	0.722096	1.23538	1.02934	0.927541	1.06856	0.936259	3.93842	2.79902	2.24291	3.01369	1.0306	1.02273	2.82674	2.14965	1.26532	0.928826
101829563	Atp5mk	protein_coding	3.87234	6.33403	5.0377	5.26269	8.01019	5.22016	40.1985	41.5995	9.42109	13.7747	10.8607	10.7901	37.5199	39.0823	9.71284	5.13554
101822792	Taf5	protein_coding	0.458803	0.441327	0.527597	0.30865	0.324951	0.411604	1.58162	0.80863	0.586021	0.977257	0.298484	0.140697	0.917926	0.318477	0.337261	0.282939
101829837	Pcgf6	protein_coding	1.50387	0.980953	0.718697	0.816159	1.52758	0.881086	5.88931	4.51408	6.36077	9.03147	1.28915	1.48817	4.07333	3.8498	2.47407	0.989517
106022906	Nt5c2	protein_coding	10.0046	11.9195	15.0482	8.1556	10.6838	8.2575	5.79169	4.04048	6.55325	6.30803	11.4162	10.6953	4.88236	3.91468	11.5528	10.8125
121139535	LOC121139535	protein_coding	0.322732	0.647873	0.323889	0.378958	0.609541	0.297804	0.181641	0.0866755	0.603019	0.0333297	1.00781	0.791753	0.0712485	0.0512054	0.538758	0.77042
101830907	Borcs7	protein_coding	3.15651	5.33608	4.13733	3.39576	4.7813	3.48237	6.10885	5.65159	9.18312	11.7812	7.2054	8.4533	2.20059	3.42666	6.89137	5.95764
101831170	Cyp17a1	protein_coding	4.7658	7.93641	11.7459	4.9637	5.49419	2.85035	16.1547	11.4904	24.2226	9.39618	59.304	43.5197	1.73362	1.11704	35.8548	37.3195
121139545	Wbp1l	protein_coding	0.68376	0.959361	0.910031	0.76979	0.726047	0.595516	0.794498	0.681231	1.17199	1.02505	3.26021	3.19859	0.827798	0.559933	3.14651	3.79106
101831436	Arl3	protein_coding	5.55874	6.61274	8.4369	5.77508	5.38825	6.15667	31.9811	27.5081	24.2831	36.7831	3.21455	4.04065	25.5664	23.519	5.93643	2.65395
101824215	Trim8	protein_coding	1.7554	1.34908	1.76363	1.51927	1.7257	1.44933	0.195639	0.0466776	0.162373	0.287186	0.578922	0.265306	0.0767393	0.0827274	0.738535	0.420429
101831704	Sufu	protein_coding	0.706771	0.666967	0.838639	0.662032	0.54764	0.563612	21.1541	26.7203	2.58192	3.4811	0.565915	0.691589	30.5462	29.3572	1.1001	0.542209
101831974	Actr1a	protein_coding	7.82169	10.3577	7.30807	8.57208	8.67261	7.32728	27.3957	22.7756	23.3258	38.5011	10.8328	10.6829	22.2844	20.9534	12.1826	11.1009
101832229	Mfsd13a	protein_coding	0.606275	0.368811	0.512163	0.467408	0.4957	0.590212	1.40626	1.52958	1.00838	1.36608	0.248608	0.0801274	1.41957	1.28257	0.236992	0
101824483	Cuedc2	protein_coding	3.50757	4.30706	2.62096	3.58553	3.66847	2.94127	1.22111	0.971155	2.70261	1.56846	1.05392	0.985688	1.59661	1.72119	1.39937	1.31209
101825093	Fbxl15	protein_coding	0.90386	0.653863	0.517566	0.46214	0.711846	0.283859	1.09992	1.83701	0.770252	0.75685	0.483135	0.239722	1.88756	1.58912	0.556096	0.233263
101825961	Psd	protein_coding	0.353897	0.403973	0.46427	0.258023	0.202206	0.234783	1.00762	0.894545	0.36466	0.429979	0.0866769	0.0680949	1.14895	0.924825	0.110574	0.0265041
101825354	Nfkb2	protein_coding	1.13331	2.01537	1.85235	1.36722	1.25664	0.838317	1.32813	0.958979	1.43226	1.41091	0.581761	0.558607	0.754021	0.665065	0.977763	1.18594
101832754	Gbf1	protein_coding	1.01673	1.82392	1.182	0.903161	1.20626	0.936474	9.74024	7.35912	7.36826	11.6023	2.05662	2.28795	6.98853	6.41836	3.12977	1.95088
101833289	Nolc1	protein_coding	3.40845	4.51088	2.95614	3.63169	3.8012	3.33933	4.03564	2.74621	4.28998	4.87589	4.586	3.89534	3.00989	2.28335	4.09983	3.92164
101826839	Pprc1	protein_coding	1.68494	2.70829	2.73114	1.67706	2.36214	1.77504	1.44692	1.21294	1.05483	1.66834	1.22048	0.994344	1.1888	0.785472	1.41693	1.0339
101827096	Ldb1	protein_coding	1.45795	1.12048	1.81891	1.05467	1.4956	1.19388	0.292478	0.503986	0.741724	0.596306	1.0518	1.19619	0.286811	0.320643	1.23773	1.58053
101827711	Hps6	protein_coding	0.522183	0.931791	0.446418	0.579092	0.695066	0.487798	0.391861	0.327231	0.467518	0.467373	1.10522	1.04383	0.192134	0.303786	1.20191	0.963996
101827968	Armh3	protein_coding	1.88899	2.5112	2.55577	1.36371	1.88919	1.4289	2.43819	1.58961	1.79418	1.74274	1.32396	1.70265	1.25108	1.31873	1.70093	1.60333
101829565	Oga	protein_coding	4.2397	3.4094	2.68523	3.05687	4.06395	3.43177	4.3119	2.9465	2.23669	3.9752	2.64209	3.32514	4.7415	4.27801	3.70389	2.42074
101830021	Npm3	protein_coding	3.62822	5.37363	4.42343	4.07098	4.38566	3.07518	80.7016	70.6784	68.2448	97.9215	15.5599	13.2923	63.6521	55.8009	22.7957	7.76047
101831797	Dpcd	protein_coding	1.96815	1.98705	2.07917	1.28391	1.63968	1.6993	19.6669	17.9904	11.3308	17.687	2.47998	2.74835	19.0571	18.6815	4.61132	2.46182
101832059	Poll	protein_coding	0.625671	0.702287	0.900237	0.48715	0.78417	0.565618	1.86294	1.78876	1.76773	2.91811	0.693289	0.792233	2.36153	0.896637	0.964837	0.578165
101832496	Btrc	protein_coding	0.488569	0.767572	0.718507	0.34181	0.389736	0.474305	9.1978	8.12007	3.57216	7.10776	1.35616	1.30476	8.4881	8.50446	1.8805	1.3883
101834402	Sfxn3	protein_coding	10.1206	12.2945	6.77806	10.1778	11.7323	8.96888	5.48064	3.90644	6.29383	6.45137	18.5352	18.4639	4.3604	3.44957	18.8096	15.2341
101833547	Pdzd7	protein_coding	1.03549	1.40024	0.697611	1.42135	1.11755	1.23862	2.11263	1.96987	1.97762	2.45067	2.4364	2.96373	0.952504	1.45467	3.58489	1.55867
101835027	Lzts2	protein_coding	1.45957	2.24993	1.31227	1.70986	1.77317	1.31627	0.481703	0.38994	0.62468	0.6787	1.24088	1.44979	0.573592	0.327362	1.25249	1.42046
101833798	Twnk	protein_coding	1.82432	2.65951	2.10695	1.76388	2.10954	2.1488	2.27356	1.7061	2.79622	3.96995	4.88306	4.49335	1.36647	1.4731	4.36302	4.57275
101835283	Mrpl43	protein_coding	11.0899	16.2552	8.59752	10.0937	12.5387	8.87969	57.3041	53.0437	38.359	63.9182	16.7108	18.4833	48.849	47.0051	20.0358	15.3967
101834053	Sema4g	protein_coding	0.474249	0.325484	0.311876	0.301441	0.433091	0.282602	0.328514	0.359244	0.667436	0.979548	0.721494	0.875088	0.134229	0.135056	0.655133	1.04503
101835542	Slf2	protein_coding	2.82098	4.43512	3.18384	2.28691	3.42882	2.57407	4.45484	3.54907	3.55022	4.34171	3.5636	3.85229	3.32552	2.57469	4.16164	3.24724
121139882	LOC121139882	lncRNA	0	0	0	0	0	0	4.79531	3.0192	0	0	0	0	3.91867	3.00405	0	0
101835810	Pax2	protein_coding	0.0327985	0.0146315	0	0.00713196	0.0471971	0.0149457	0.861453	0.792776	0	0	0	0.0119206	1.23094	0.936699	0.0248876	0
101836236	Hif1an	protein_coding	0.664875	1.16975	0.932997	0.784606	1.19326	0.91913	1.21091	1.4245	3.21046	4.19699	1.09644	1.18924	0.973051	1.14973	1.38882	1.09379
101836484	Ndufb8	protein_coding	10.4381	24.0822	15.2812	18.3389	20.8719	15.8889	39.6457	38.8683	66.1081	77.9053	26.3963	25.5552	32.5158	31.1921	26.6768	23.3583
121139941	LOC121139941	protein_coding	1.36538	0	1.16003	2.58727	1.75428	0.977717	0	0.523856	0.151857	3.08875	0.270714	1.48875	0.430617	0.10316	2.41747	2.40059
101834849	LOC101834849	protein_coding	2.03724	4.46676	3.96343	3.02555	3.97637	3.4072	10.7342	8.61452	11.3387	11.9969	36.6818	35.0682	8.9951	9.55946	29.1083	43.5142
121139945	LOC121139945	lncRNA	0.0842656	0	0.0939643	0	0.0909439	0.143994	2.18162	3.73413	1.37768	2.1756	0.219284	0.137818	3.0695	2.40656	0.383646	0
101835362	LOC101835362	protein_coding	23.6009	34.1886	18.6535	26.8724	34.1951	26.9455	10.3151	9.86757	12.6196	13.9277	42.699	39.9667	9.44725	8.43559	34.2425	46.0899
110343266	Bloc1s2	protein_coding	2.0942	1.81007	1.89738	2.53304	2.21308	1.5209	6.38441	5.8587	6.16497	8.02021	5.26805	5.09009	7.32021	6.29929	5.19763	5.63803
101836654	Cwf19l1	protein_coding	1.34848	1.48958	1.14567	1.1729	1.27055	1.0534	1.44563	1.89703	1.54976	1.85683	1.8047	1.4003	1.1341	1.29051	1.31558	1.29444
101837015	Chuk	protein_coding	1.21947	2.02815	1.04297	1.3516	1.43111	1.32719	1.03951	0.44516	0.594527	1.10044	1.4419	1.38128	0.67958	0.319342	1.75185	1.23604
121139960	LOC121139960	lncRNA	0.0330852	0.177113	0.0368931	0	0.178536	0.135687	0.744842	0.621994	0.965923	2.11843	0.0344389	0	0.803451	0.314962	0.251051	0.0210614
101837475	Erlin1	protein_coding	1.35203	1.89478	1.94855	1.23145	1.6932	1.43853	3.35967	3.76814	4.63243	4.61038	1.85876	1.62716	2.81587	2.73204	2.53577	2.0299
101838167	LOC101838167	protein_coding	0.399869	0.503199	0.392651	0.311465	0.373588	0.358988	0.806166	0.59306	0.906056	1.01082	3.40438	3.76128	0.632437	0.530279	3.25612	3.4915
101838699	Cutc	protein_coding	0.822332	1.39683	1.02278	0.825297	0.921639	1.01608	4.62826	2.63324	3.61967	4.63822	0.757212	0.689715	5.23683	2.76001	1.31997	0.785223
101839163	LOC101839163	protein_coding	2.51384	3.38688	1.91895	2.12415	2.84053	2.21415	3.49438	3.35303	5.51669	7.17856	4.03919	3.53198	2.23479	2.46271	3.78941	4.23157
101839686	Slc25a28	protein_coding	0.0959572	0.513682	0.187253	0.281687	0.207124	0.245959	3.02438	2.31939	2.21317	3.36934	0.224737	0.183097	1.80065	1.33217	0.400469	0.229067
106021088	LOC106021088	lncRNA	0	0	0	0	0.231823	0	4.99695	6.53802	0	0.295775	0	0	6.00662	5.4529	0	0
101840215	Got1	protein_coding	1.66726	2.41987	2.22574	2.09865	1.85008	1.58904	4.49359	5.48678	3.04394	2.66763	9.94841	8.52616	5.18415	3.61401	7.60853	5.45621
101840491	Cnnm1	protein_coding	0.0720697	0.0361694	0.0502279	0.0293839	0.00972268	0.0307884	0.527311	0.483891	0.52602	0.651253	1.88484	1.79754	0.576759	0.485977	2.18063	1.50825
101841842	Hps1	protein_coding	1.85664	2.78865	1.77244	1.67298	2.24885	1.87164	0.721698	1.04032	1.0763	1.60015	2.08555	1.90788	0.737202	0.529818	2.53386	2.78896
101842996	R3hcc1l	protein_coding	0.783753	1.50661	1.19176	0.836633	1.09194	0.584416	3.65723	3.98019	1.58092	3.00217	0.875153	0.528276	3.27177	3.36881	1.24349	0.725707
101843257	Golga7b	protein_coding	0.0152609	0.122543	0	0	0.0164704	0.0521561	4.05409	4.59043	0.0356435	0.220647	0	0	3.33541	3.22037	0.0231601	0
101844431	Zfyve27	protein_coding	1.67511	2.35504	1.84904	1.23624	1.82613	1.39942	1.59989	1.22695	1.79812	2.83082	1.33856	2.14009	1.12063	1.28862	2.31105	2.6174
101822793	Marveld1	protein_coding	2.046	0.982402	2.76913	1.49771	1.41591	1.41984	0.175807	0.0419458	0.346543	0.290333	0.520235	0.561971	0.344801	0.297365	0.237024	0.268443
101823058	Avpi1	protein_coding	2.06172	3.30121	0.903184	1.68118	1.94697	1.76154	2.48653	1.08765	1.4618	3.42194	4.52208	5.61998	1.78812	1.63558	4.52569	5.6248
101823324	Pi4k2a	protein_coding	0.693182	0.660089	1.44188	0.669593	0.633023	0.446473	0.690244	0.465417	0.716096	1.34915	1.45696	1.27906	0.559154	0.359556	1.18347	1.3832
101823590	Morn4	protein_coding	1.03798	1.9448	1.62043	1.06646	1.42831	1.15291	10.9245	8.64182	5.81835	8.09329	2.07987	2.57476	11.4576	12.6398	2.32349	1.85013
101824115	Hoga1	protein_coding	0.518414	0.589729	0.693698	0.710186	0.671399	0.69098	0.291775	0.417688	0.302702	0.0535384	1.05227	1.69576	0.343346	0.534643	1.41615	1.46856
101823855	CUNH10orf62	protein_coding	0	0	0	0	0	0.0427736	71.2153	162.939	0	0	0	0.0341159	306.212	291.608	0.166195	0.019918
101824570	Ankrd2	protein_coding	0.545884	0.514099	0.0450898	0.197835	0.370944	0.207292	0.227582	0.97738	0.826368	0.751671	0.968076	0.881783	0.580248	0.449095	1.15061	1.05537
101824828	Ubtd1	protein_coding	1.76474	2.48773	2.9649	1.99544	2.59025	1.68874	111.03	91.3148	42.3714	96.5199	2.66969	1.7959	100.1	93.4817	5.90984	0.928678
101825094	Mms19	protein_coding	3.47131	4.4855	4.10814	3.39239	4.40671	3.37273	1.79653	1.64311	1.91041	1.86802	2.00741	1.92873	0.822138	0.822984	2.05879	1.54938
101837738	Zdhhc16	protein_coding	2.30128	2.28787	2.81055	1.90155	2.1052	2.1872	0.888145	0.706344	1.04938	0.950647	1.80228	1.6967	0.677396	0.660706	2.07883	1.32544
101838001	Exosc1	protein_coding	3.65346	3.80292	5.06982	2.88646	3.63633	2.13652	5.11778	6.43234	6.25757	7.37843	3.76069	4.29338	3.58473	3.67123	4.46642	3.51444
101838267	Pgam1	protein_coding	8.36157	8.96688	7.13723	7.39127	7.61329	7.57702	6.92881	4.31575	8.81046	6.58195	24.0982	17.9371	7.51611	5.53138	14.7356	23.632
101838526	Rrp12	protein_coding	2.76562	3.55779	4.36292	2.74116	3.82933	2.6597	10.8114	9.93221	7.09781	11.4246	4.35163	5.72709	8.96902	7.07521	6.53969	3.54156
101838800	Frat2	protein_coding	0.427873	0.602765	0.200892	0.455406	0.437478	0.477175	1.62234	2.4797	0.552268	0.697704	0.328174	0.196434	2.63494	1.78651	0.375935	0.258041
101839069	Frat1	protein_coding	1.02239	1.17281	0.712541	0.976607	0.807861	0.686352	2.2606	2.15743	0.36245	0.641058	1.4063	1.35364	3.86932	2.69393	1.0113	0.976255
101839332	Arhgap19	protein_coding	0.617456	1.12895	0.785498	0.731836	0.797792	0.505267	9.02567	7.91775	9.71917	14.3341	1.19492	1.13788	5.72134	6.37476	1.90051	0.741835
101826215	Pik3ap1	protein_coding	1.19084	2.03811	0.95762	1.65078	2.00197	1.5575	0.902233	0.584289	0.120346	0.118252	0.262215	0.174789	0.455015	0.545023	0.139017	0.196806
101826479	Tm9sf3	protein_coding	7.24318	8.29475	7.79776	6.06956	7.38822	6.61126	6.89379	4.82368	5.5703	8.66619	8.8421	8.07416	4.97266	4.67162	7.64098	8.19087
121140029	LOC121140029	lncRNA	0	0	0	0	0	0	0.493414	1.76586	0	0	0	0	1.20964	1.56483	0	0
101827713	Blnk	protein_coding	0.165963	0.475952	0.343693	0.26293	0.358233	0.469967	1.38777	1.46453	1.16288	1.12632	5.03454	5.91992	1.2562	1.31661	4.98337	2.73179
101827970	Znf518a	protein_coding	0.389947	0.739316	0.746456	0.453643	0.568149	0.462	0.819357	0.768001	0.683072	0.926238	0.399137	0.524387	0.616959	0.556829	0.695348	0.59576
101839867	Ccnj	protein_coding	1.16158	1.8491	0.627183	1.82657	2.17737	1.13663	0.467955	0.262705	0.414087	0.429331	0.63637	0.479946	0.674836	0.601395	0.68657	0.365828
101840138	Cc2d2b	protein_coding	0.132226	0.17696	0.196593	0.134177	0.0872088	0.0702955	4.16751	2.97904	2.4792	4.30906	0.114697	0.040048	3.19481	2.97207	0.351167	0.0233813
101840694	Entpd1	protein_coding	1.32141	1.62328	0.857707	1.32518	1.64963	1.63118	2.46426	2.14522	2.99416	5.58087	0.297677	0.301062	1.7634	1.76801	0.411551	0.15066
121140037	LOC121140037	protein_coding	0.641448	2.19383	1.03318	0.790395	1.07689	1.26662	0.641815	2.48838	1.16524	0.441631	0.741881	0.621691	0.157345	0.226164	0.703058	0.453705
110339773	LOC110339773	lncRNA	0.366622	0.490654	1.02205	0.119582	0.857301	0.50119	9.07908	9.02577	1.21307	3.02899	0.50883	0.199873	11.6011	9.30705	0.139097	0.077795
101828233	Tctn3	protein_coding	0.699897	0.913263	0.624362	0.764761	0.868671	0.777396	1.53628	2.02068	1.94119	2.81896	1.01995	0.686819	1.42926	1.66571	1.03561	0.846531
101828502	Aldh18a1	protein_coding	2.8685	4.12463	2.52917	2.80252	3.03824	2.60818	9.01091	7.91887	5.54671	10.4993	2.90254	2.53123	6.98069	6.5199	3.12827	3.7455
101829033	Pdlim1	protein_coding	5.5287	10.1574	6.56631	5.67668	6.53177	5.47844	0.957438	0.702879	0.916889	0.945983	1.2259	0.856078	0.433332	0.363336	0.769532	0.853837
101841752	LOC101841752	protein_coding	0	0	0	0	0.0502573	0	2.41121	2.06355	0	0	0.0727081	0	2.5701	1.73627	0	0
101831527	LOC101831527	protein_coding	0.102996	0.172302	0.401979	0.470324	0.333478	0.264003	4.40562	2.97362	1.47342	2.39328	0.428843	0.617662	2.38751	4.98421	3.04801	0.163914
101832144	LOC101832144	protein_coding	0	0.040152	0	0.0195716	0	0.0205071	1.28332	0.725183	0	0	0.0312296	0	0.794814	0.856835	0	0
101832576	Hells	protein_coding	1.51001	3.32403	2.51783	1.56502	2.17798	2.18001	1.6203	1.93295	3.04885	2.30272	1.68931	1.50795	1.93161	1.67931	2.13097	1.34754
121135653	LOC121135653	snoRNA	0.765298	1.53631	0.42669	0.249618	2.47785	0.5231	0	0	0	0	0	0	0	0	0	0
101842829	Tbc1d12	protein_coding	0.609953	1.18073	0.765175	0.540005	0.928663	0.722162	1.93716	1.63814	1.38645	2.87963	0.385481	0.439416	1.22634	1.62446	0.669456	0.464555
101831558	LOC101831558	protein_coding	0.997503	1.29047	1.81678	0.585643	1.39953	0.659092	3.21879	2.32178	3.64998	5.15079	1.3152	1.63144	1.68832	3.37635	2.24549	1.56632
101835108	Cep55	protein_coding	1.75296	2.16379	1.95472	1.38778	2.03883	1.55881	19.4256	16.8204	11.9647	19.615	1.20464	0.72371	18.2226	18.1459	2.55699	0.725878
101835544	Myof	protein_coding	1.16518	1.88064	1.03159	1.0924	1.81361	1.63288	0.184543	0.110076	0.20513	0.205592	0.347399	0.331977	0.20682	0.139349	0.364318	0.164001
101836755	Exoc6	protein_coding	0.546641	0.877891	0.753635	0.538138	0.72941	0.747286	4.65408	3.73699	2.01957	2.62766	2.82435	1.89646	3.97148	3.80041	2.24742	1.92339
101843634	Kif11	protein_coding	3.58911	5.27707	3.35047	2.98037	4.42439	3.87681	2.03856	1.48126	2.14375	2.68644	0.685498	0.376978	1.54473	1.14936	0.868249	0.340619
101837906	Ide	protein_coding	1.16487	1.36543	0.770407	0.964281	1.41325	0.928006	2.67671	2.82641	3.03965	5.59189	1.3965	1.27887	2.80221	2.7277	1.26185	1.08929
121140300	LOC121140300	lncRNA	0	0	0	0	0	0.0547326	5.40809	6.0215	8.04192	17.8622	0.500102	0.611161	5.12653	3.81142	2.06585	0.101947
101838169	Marchf5	protein_coding	5.85457	5.54283	6.842	5.63706	7.64297	5.45216	9.09384	10.7112	4.47837	10.6139	6.83924	7.38705	14.6182	12.2501	6.3436	6.07048
101838439	Cpeb3	protein_coding	0.430921	0.532345	0.308025	0.281109	0.465073	0.411609	2.73626	3.78354	0.283874	0.273863	0.483057	0.409617	4.40296	3.95325	0.482092	0.460712
101843901	Btaf1	protein_coding	0.665175	1.47878	0.582353	0.462611	0.569567	0.526057	3.86132	2.43606	4.01236	6.2677	0.715279	0.881116	2.41511	2.15437	1.20136	0.748891
101844155	Tnks2	protein_coding	3.22079	2.80816	3.32152	2.34036	2.8426	2.54751	0.85888	0.906381	1.20806	2.2882	2.92491	3.18381	0.939421	0.698431	2.87261	2.44261
110340189	LOC110340189	lncRNA	0.245378	0.082098	0.752455	0.600265	0.397237	0.880541	1.10483	1.31801	1.21785	0.760232	0.830108	0.668869	0.677141	0.583984	0.791322	0.93722
101840317	Hectd2	protein_coding	0.604173	0.924081	0.950414	0.661573	0.850001	0.501461	0.631506	0.753358	1.12133	1.02506	0.235835	0.235271	0.50018	0.376591	0.360209	0.185435
101840966	Pcgf5	protein_coding	0.76711	0.675172	0.832283	0.698784	0.671275	0.595196	2.69161	2.44999	2.84084	2.25534	1.14379	0.768601	1.95289	1.66668	1.28478	0.571917
101841843	Rpp30	protein_coding	4.67249	5.63908	4.83811	4.16388	4.05224	3.53595	7.51365	6.05032	8.1361	10.5126	2.60553	2.86574	6.07866	7.2149	3.07065	1.96524
101842111	Htr7	protein_coding	0.0996895	0.0381187	0	0.074322	0	0.00973433	3.55881	2.4861	0.681875	1.41193	0	0	2.16937	2.28216	0.0216128	0
121140326	LOC121140326	lncRNA	0	0	0	0	0.128857	0.163218	0.537582	0.961965	0.278858	0	0	0.130181	0.263583	0.568301	1.90253	0.228013
121134275	LOC121134275	lncRNA	0	0	0	0	0	0	2.01556	4.12195	0	0	0	0	1.41179	1.42049	0	0
101842734	Kif20b	protein_coding	1.60343	2.19059	1.76004	0.904342	1.46011	1.39281	2.25611	1.45786	1.47263	1.72491	0.547652	0.25496	1.99116	1.81528	0.741418	0.356187
101844699	Pank1	protein_coding	0.295293	0.520937	0.389149	0.367753	0.521502	0.458728	0.574137	0.360483	0.501591	1.13667	0.279432	0.292702	0.325955	0.383334	0.346289	0.307601
121138886	LOC121138886	protein_coding	0.0506875	0	1.01739	0.52905	0.382932	0.138585	0	0	0	0	0.211045	0.055267	0	0	0.0769236	0
101843906	Lipa	protein_coding	2.62433	4.19454	2.408	3.00328	2.47626	2.60357	0.168804	0.281925	0.420302	0.0619484	1.18634	0.75215	0.165533	0	0.853437	0.72552
101844160	Acta2	protein_coding	33.2126	62.2625	48.2385	45.1897	40.5066	44.4409	7.13134	3.26545	8.25784	4.82444	11.8236	9.8034	3.24935	1.92913	7.04096	13.4229
101844769	Stambpl1	protein_coding	0.930366	2.06469	1.19503	1.04482	1.27101	1.02232	0.0530258	0	0.013753	0.194597	0.122586	0.115567	0.0519984	0.112112	0.160853	0.00749689
101824746	Rnls	protein_coding	1.06631	2.28329	2.14027	1.00167	1.49607	1.19532	1.10426	0.916408	0.87167	1.14527	1.44292	1.18591	0.564975	0.372204	1.52115	0.841707
121140361	LOC121140361	lncRNA	0	0	0	0	0	0	0.868572	2.07233	0	0	0	0	1.70349	1.22427	0	0
101825008	Pten	protein_coding	0.296544	0.432946	0.430879	0.205172	0.378236	0.307114	3.45941	2.79954	1.10188	1.87463	0.430277	0.391923	3.23367	1.96756	0.388668	0.457635
101825273	Atad1	protein_coding	3.17985	4.41774	3.17437	3.37823	3.41551	2.76346	14.1811	19.6828	5.03966	5.37941	8.55859	7.80932	25.4059	21.3341	8.70933	8.11621
121134278	LOC121134278	lncRNA	0.0244542	0	0.109075	0.0319051	0.0791769	0.100291	0.220214	0.197029	0.0285577	0.202038	0.509096	0.693255	0	0.0387997	1.33603	0.0467014
101825526	Minpp1	protein_coding	3.68551	5.21829	5.2215	5.29625	4.65014	4.44196	2.04423	1.53014	2.78613	2.35357	3.63245	3.51376	1.2578	1.24295	3.17486	3.5702
101825787	Sgms1	protein_coding	0.186909	0.55914	0.294241	0.286891	0.201721	0.315634	4.50487	4.39968	2.11852	4.79161	0.812557	0.599399	6.74775	5.47752	0.959416	0.720895
101826480	Cstf2t	protein_coding	3.21997	4.517	3.01378	2.74165	4.43816	2.83735	8.85029	8.82148	9.75562	13.8891	3.09597	2.4252	6.10943	6.25787	3.72877	2.46961
101827715	LOC101827715	protein_coding	0	0	0	0	0	0	1.1522	2.55269	0	0.0755072	0	0	4.76162	3.48012	0.0277395	0
101825783	Gldc	protein_coding	0.821153	0.934934	2.18666	0.983401	1.03173	0.812598	0.0551836	0.0329158	0.0143126	0.0253144	0.114817	0.0267267	0.0270572	0.058337	0.0836991	0.0156039
101828235	Uhrf2	protein_coding	0.54103	1.0861	1.0055	0.630245	0.903667	0.695591	0.89901	0.553537	0.691989	0.638561	0.455897	0.575866	0.511892	0.327014	0.459408	0.492015
101828504	Tpd52l3	protein_coding	0	0.0632354	0	0	0	0	3.61671	4.06077	3.09002	3.70857	0.295101	0.257596	5.31995	4.9479	0.286828	0
101828763	Ranbp6	protein_coding	0.911141	1.98665	0.730614	0.881547	1.24852	1.01465	0.78362	0.797348	0.741236	0.803523	0.969733	0.613937	0.474623	0.552266	0.784595	0.625635
101829650	Ermp1	protein_coding	0.35134	0.229073	0.180821	0.223317	0.262512	0.252465	2.39318	1.91137	0.78903	1.82351	0.215678	0.196453	2.00871	1.57228	0.24609	0.217922
121135633	LOC121135633	snoRNA	0	0	0	0	0	0	0	0	1.22052	0	0	0	0	0	0	0
101830911	Plgrkt	protein_coding	0.650313	1.67848	0.776959	0.878756	1.35357	0.762009	0.418297	0.748514	0.759437	1.3432	2.17582	2.07656	1.02548	0.2211	2.43205	2.98655
101831707	Insl6	protein_coding	0.0519279	0.0694956	0	0.0338748	0	0.141976	128.946	110.035	48.8164	98.5678	0.594578	0.792673	111.2	103.894	4.68896	0.231395
101832233	Rcl1	protein_coding	3.51116	5.31194	4.63025	3.38593	3.85533	3.10952	6.46118	4.42793	6.52489	6.18013	5.65703	4.02813	3.90944	3.82696	5.62973	5.42265
121140434	LOC121140434	lncRNA	0.170584	0.190245	0.0634059	0.0556397	0.122735	0.0971654	3.32829	3.05423	1.75967	2.81869	0.0591879	0.0309994	2.25956	2.79674	0.258879	0.0542954
101832497	Ak3	protein_coding	5.88413	7.8748	7.29261	7.13355	7.47901	5.85122	12.3691	10.9478	2.79414	1.94017	6.89972	5.64278	11.9338	11.473	5.55422	6.27298
101832934	Cdc37l1	protein_coding	1.21441	2.46178	1.73255	1.28151	1.44557	1.17187	4.54322	3.54929	4.10857	5.86504	4.51727	3.9529	3.62724	3.71193	4.48551	3.9904
101833458	Spata6l	protein_coding	0.260688	0.214696	0.547843	0.425145	0.367916	0.342667	5.41738	6.22034	0.281014	0.124256	0.469651	0.437293	6.79547	5.77468	1.08035	0.389342
101833200	Plpp6	protein_coding	0.632104	0.371393	0.601707	0.432463	0.66556	0.463673	5.20627	5.38273	0.396092	0.541343	1.12336	1.04223	8.10056	7.72975	0.631723	0.893101
101833714	Glis3	protein_coding	0.149538	0.100064	0.106113	0.0443411	0.110038	0.0696909	0.703913	1.73424	0.3572	0.561577	0.091979	0.177872	1.38055	1.07846	0.293991	0.276927
121140466	LOC121140466	lncRNA	0.0955154	0.255659	0.133136	0.0623089	0.0257713	0.163218	0.752614	0.384786	0.418287	0.739816	0.0497117	0.0781089	0.896182	1.28815	0.126835	0.121607
101834320	Pum3	protein_coding	3.46002	4.46088	3.79766	2.58801	3.22591	2.17928	3.05871	2.14069	3.5329	3.06817	3.45074	2.40975	2.19959	2.44308	3.54645	3.12514
101828402	Smarca2	protein_coding	1.68397	2.49732	1.89229	1.54812	2.39284	1.50213	6.39659	4.88932	2.74861	6.01635	1.04902	1.0563	4.63631	3.97164	1.1742	1.40724
121134301	LOC121134301	lncRNA	0.134147	0.538591	0	0	0.144778	0.183386	0	1.08083	0	0	0.418907	0.146267	0.592304	0	0.610747	0
101835716	Dmrt3	protein_coding	0.196883	0.204937	0.19515	0.156977	0.118048	0.0747636	1.52672	2.23256	0.843042	0.994049	0.159397	0.286228	2.07667	1.73544	0.365189	0.0835549
121140492	LOC121140492	lncRNA	0.185989	0.248911	0.207395	0.485314	0	0.381384	0.837428	0.999013	0.434396	0	0	0.405585	0	1.47547	0	0.236794
101835976	Dmrt1	protein_coding	2.46497	1.3022	2.09768	2.3838	2.47364	1.69965	1.65507	0.812999	1.84332	2.2777	4.20886	3.84292	1.09792	0.343069	3.19942	3.37232
101836406	Kank1	protein_coding	1.86395	2.83317	2.19135	1.82666	2.31206	2.32328	1.38611	1.47235	1.66456	2.10789	4.8286	5.0763	0.856513	0.990258	5.55509	3.50062
101828939	Dock8	protein_coding	1.11932	1.498	0.994038	1.04499	1.69993	1.31943	1.04116	1.04405	0.704451	0.941385	2.12094	2.36783	0.932209	0.96773	2.42089	2.45763
121135632	LOC121135632	snoRNA	1.50591	0	0	0.982369	0	0.514663	0	0	0.879302	0	0	0.820983	0	0	0	0
101836661	Cbwd1	protein_coding	1.87819	2.93758	2.04389	1.5057	1.68513	1.62407	4.27929	3.76797	2.95971	3.17826	2.803	3.28154	4.29629	4.09298	3.72606	3.48603
101829744	Pip5k1b	protein_coding	0.24036	0.375288	0.282914	0.217774	0.302643	0.301202	3.60746	4.01663	0.748513	1.21356	2.54364	2.6062	4.30403	4.767	1.98597	1.86161
101830018	Fxn	protein_coding	3.42838	5.20001	3.1221	3.0938	4.37844	3.3198	5.40279	7.36604	4.33731	7.19925	1.84381	0.747627	2.39677	4.4423	1.34409	1.30947
101837639	Tjp2	protein_coding	1.47657	1.83152	1.98787	1.48596	1.60331	1.60007	1.47967	1.30575	2.05029	2.56631	5.32323	4.37836	1.25223	1.17138	4.97361	5.86903
121134305	LOC121134305	lncRNA	0	0	0	0	0.0538855	0	0.449614	1.87729	0	0	0	0	1.43293	1.3467	0	0
101838273	Apba1	protein_coding	0.419007	0.45441	0.4914	0.579662	0.60815	0.439479	3.75696	3.06553	3.47584	7.46075	0.293274	0.252063	3.33329	3.12917	0.482397	0.11957
101830818	CUNH9orf135	protein_coding	0.147638	0.316137	0.889006	0.26967	0.605487	0.383475	23.5322	27.9935	0.724131	3.04942	0.368829	0.450736	32.5284	26.5635	3.04717	0.0939838
101839075	Smc5	protein_coding	1.67625	2.83314	1.91306	1.53499	1.84307	1.73209	8.55731	6.74224	5.33036	8.33865	2.39198	2.11944	5.99393	6.18071	3.46351	2.21931
101831086	Klf9	protein_coding	0.12513	0.412217	0.257598	0.226046	0.301259	0.197376	1.73356	1.39594	0.584509	0.477143	1.94373	1.77366	1.52998	1.37447	2.38103	1.78306
101843534	Cemip2	protein_coding	0.875309	1.31089	0.61197	0.611788	0.779736	0.935431	0.265871	0.205229	0.210928	0.41611	0.513411	0.386302	0.230047	0.0661327	0.442791	0.574896
101844233	Abhd17b	protein_coding	3.14414	3.6505	2.32187	2.78455	3.48321	3.13114	14.438	14.0363	7.27052	12.7732	3.09939	2.61089	14.5719	13.446	3.38117	1.63036
121140563	CUNH9orf57	protein_coding	0.0179275	0	0.0399817	0.0116949	0	0.0367617	8.87918	9.82209	27.6143	49.2111	0.466525	0.430039	7.00529	6.11549	1.79565	0.0456493
101844770	Gda	protein_coding	0.00876844	0.0704094	0.117332	0.0171601	0.00946336	0.053941	0.236883	0.141295	0.430072	0.742549	0.876211	0.764853	0.406514	0.417366	1.63676	2.38344
101822428	Zfand5	protein_coding	10.1539	21.6541	10.7703	8.75099	10.1568	8.68966	14.8214	11.7505	12.388	16.0278	10.1827	8.82103	11.8461	11.8208	11.3223	11.2065
121134315	LOC121134315	lncRNA	0.11249	0	0	0	0	0	23.2987	18.4288	0	0	0	0	18.6255	10.1733	0	0
106021060	LOC106021060	lncRNA	0	0	0	0	0	0.021188	1.04679	0.333004	0	0	0	0	0.95807	0.541006	0	0
101832405	Tmc1	protein_coding	0.0174647	0.0467464	0.0194748	0	0.0188488	0.0358127	1.25818	1.17262	0.183558	0.108219	0.0181793	0	0.732569	0.886717	0.0265045	0
101832671	LOC101832671	protein_coding	17.962	18.2489	13.2351	15.2193	20.0212	16.3494	5.50728	5.41411	6.37483	8.18728	22.9409	17.9796	3.70039	2.76724	18.2015	15.6158
101835395	LOC101835395	protein_coding	0.296967	0.47692	0.154535	0.322874	0.235035	0.230049	3.20908	3.45608	4.71646	3.39401	12.0556	10.3183	3.84621	2.19881	11.7026	9.17492
101822890	LOC101822890	protein_coding	55.7354	60.2107	51.3514	55.7822	62.7594	52.9247	18.4987	16.8542	28.4446	20.9351	71.3155	64.8815	14.0039	13.1089	55.6872	70.2418
110340404	LOC110340404	lncRNA	0.0803497	0	0.716781	0.681403	0.34687	1.20826	0	0	0	0	0.0836372	0	0	0	0	0
101823325	Anxa1	protein_coding	4.87265	11.149	7.57181	5.51648	6.4463	8.25125	0.28309	1.01314	1.65202	0.909036	1.40708	1.57673	0.485809	0.349145	1.33583	10.7064
101833964	CUNH9orf40	protein_coding	0.485801	0.464395	0.696491	0.377273	0.324568	0.332057	7.60366	5.77799	7.32112	13.7132	1.13176	0.73148	4.85173	3.22995	1.56228	0.456515
101834227	Carnmt1	protein_coding	1.0413	1.70164	0.953366	1.27992	1.30127	0.988966	1.55462	0.70651	0.896025	1.4263	1.4376	1.35051	1.35511	1.02607	1.63019	1.76534
101824299	Ostf1	protein_coding	6.53489	8.0923	6.3238	6.17399	6.9312	6.0327	8.11692	6.45541	11.7103	11.248	23.4952	24.0377	6.79887	6.2568	22.7416	31.6542
101834768	Pcsk5	protein_coding	0.725391	0.988666	0.828731	0.833188	1.1479	0.727005	0.821542	0.513935	0.493717	0.450402	1.57036	1.44114	0.422461	0.508383	1.51959	1.11618
101839901	Rfk	protein_coding	3.04757	3.77733	2.64529	3.18541	3.45728	2.21328	5.30164	5.72005	1.90081	2.43203	2.64956	1.75586	6.61333	5.90681	2.35192	2.76674
121140718	LOC121140718	lncRNA	0	0	0	0	0	0	0.400625	2.70825	0	0	0	0	3.40481	2.72934	0	0
101835282	Prune2	protein_coding	0.696604	1.14741	0.732962	0.687463	1.03326	1.00113	0.112593	0.0479707	0.146012	0.154949	0.137584	0.22981	0.0552056	0.0680152	0.292755	0.266067
101835541	Vps13a	protein_coding	0.483033	0.547686	0.430155	0.25821	0.474252	0.403536	2.10693	1.90087	0.936229	1.62818	0.160616	0.277967	1.34778	1.28796	0.445432	0.190046
101825095	LOC101825095	protein_coding	0.120379	0.177216	0.234911	0.0863816	0.155904	0.102853	0.528467	0.371796	0.815361	1.09402	2.10512	2.49386	0.425213	0.324695	2.41606	2.71275
101836321	Cep78	protein_coding	1.95426	3.37315	2.62725	1.98972	2.2077	2.03489	6.53774	5.93525	5.9721	5.65861	9.44868	7.60726	6.20946	5.04223	8.80039	5.02271
101836566	Psat1	protein_coding	2.83669	3.8291	4.09033	2.28122	2.71841	2.22311	8.25803	7.81548	13.0223	11.7182	38.5895	39.6755	6.74836	6.71234	32.4915	33.8741
121134340	LOC121134340	lncRNA	0	0	0.437447	0	0	0.134072	0	0	0.229062	0	0	0	0.866058	1.24485	0	0
101840589	Lpxn	protein_coding	0.15265	0.111433	0.154745	0.0905275	0.0299542	0.0853692	2.71803	2.64617	2.39848	2.9523	0.288901	0.28749	2.66537	1.91557	0.589686	0.13251
101840854	Zfp91	protein_coding	1.48201	1.97067	1.44071	1.45636	1.90705	1.39611	5.66764	4.28636	3.74983	5.74926	1.34487	1.3673	3.41859	3.22562	1.63636	1.00389
101831264	LOC101831264	protein_coding	0.0627462	0.0419869	0.034984	0.020466	0	0	5.08535	5.81381	0	0	0	0	6.23352	5.82394	0	0
101841659	LOC101841659	protein_coding	0.825243	1.46623	1.07889	0.835358	0.936714	1.17678	0	0	0.0664635	0.0293882	0.162915	0.217194	0	0	0.107965	0.135863
106022413	LOC106022413	protein_coding	0.453822	1.0325	0.759083	0.483545	0.522441	0.506658	0.102168	0.0406274	0.0353316	0	0.0787317	0.0329883	0	0	0.0229574	0.00962984
101831799	LOC101831799	protein_coding	0.567471	0.666458	0.555301	0.415515	0.687437	0.569947	0.938601	0.373236	0.811462	1.21994	2.88112	3.13159	0.588043	0.643116	2.90874	4.57819
101833360	LOC101833360	protein_coding	0.177503	0.237554	0	0.231585	1.72413	0.363982	0	0	0.207288	0	2.03242	1.16124	0.783733	0.28163	2.42441	1.01695
110339819	Trnal-uaa	tRNA	0	0	0	0	0	0	3.79869	21.1478	0	0	0	0	34.7675	15.1707	0	0
101823057	Gtpbp6	protein_coding	2.93465	2.70633	2.14495	2.44529	2.55508	2.56217	11.2148	8.87501	5.81742	7.89515	1.87391	3.03846	8.81979	8.33418	2.80692	2.4019
101823323	LOC101823323	protein_coding	0.382897	0.566375	0.337079	0.37467	0.413242	0.358143	8.03031	9.63391	0.400079	0.728425	0.734195	0.802022	11.4562	9.17664	0.825754	0.686335
101823589	Patl1	protein_coding	2.24471	1.99766	1.68989	1.76165	2.4718	1.93931	3.12957	2.96839	1.75646	1.76512	4.18682	3.6278	1.58478	2.0429	3.934	4.53345
101835285	Mrpl16	protein_coding	8.80986	8.69081	7.79831	8.32434	11.4195	8.10144	10.8369	6.82983	9.01541	13.5067	7.3268	6.28835	7.51904	8.35793	7.3052	7.68959
101824114	LOC101824114	protein_coding	0.0289239	0	0	0	0.0624324	0	0.260464	0.699123	0	0	0	0	1.46865	0.963718	0.0438951	0
101825698	Ms4a14	protein_coding	0.0118395	0.0950696	0.0396066	0	0	0	21.5365	30.2073	0	0	0	0	36.253	33.174	0.0449192	0
101836240	Ms4a5	protein_coding	0	0	0.0687665	0	0.066556	0	35.6803	53.496	0.0720168	0	0	0	70.6587	67.3173	0.0935887	0
101826213	Ms4a13	protein_coding	0	0.0482072	0.0401668	0.11749	0.0388757	0.0738637	81.2557	97.3213	30.4133	56.4698	1.87474	2.00305	127.554	120.647	4.97457	0.252233
121140872	LOC121140872	protein_coding	0.0382963	0	0.042704	0.0249823	0	0.104706	61.2133	71.8933	16.9051	35.2785	0.0398632	0.0835126	76.5982	70.3014	0.784602	0.0243787
106021877	Ccdc86	protein_coding	3.84665	4.86785	3.93923	4.04567	3.92557	2.91546	5.8911	4.00585	6.26453	8.86397	3.02346	2.93879	2.88848	3.81968	2.46216	2.18218
101837640	Prpf19	protein_coding	9.61438	11.323	11.8645	9.40782	10.0996	8.71842	13.5159	10.1563	13.8974	16.3279	14.8115	14.816	10.5655	8.64416	15.596	11.3702
101838090	Tmem109	protein_coding	2.42812	4.26683	2.28379	2.7685	2.48383	2.29469	2.56682	0.850584	0.887653	0.872209	2.0879	1.88778	1.67806	1.4405	1.71429	1.65322
101838364	Tmem132a	protein_coding	2.40399	2.98363	2.21643	2.46186	2.78295	2.17562	0.241881	0.252484	0.188205	0.332875	0.78286	0.70289	0.118597	0.213086	0.784694	0.359074
101839339	Cd6	protein_coding	0.0305518	0.0204439	0	0.00996513	0.0164866	0.0313244	1.03171	1.18976	0.0178392	0.0631039	0	0	0.607034	0.702876	0.0463656	0.0194487
101839777	Vps37c	protein_coding	0.868753	1.75496	0.968743	1.16553	1.04375	0.795487	1.6606	1.49677	1.64622	2.47151	1.29673	1.19746	1.51986	1.22234	1.39305	1.61736
121140923	LOC121140923	lncRNA	0.0908233	0.243099	0	0	0	0.09312	1.84022	0.731767	0.795477	1.40695	0.0945394	0.297087	1.60406	0.792563	0.310126	0.0289083
101840593	Ddb1	protein_coding	10.0957	13.0978	10.5564	9.3714	10.9078	9.8646	19.9464	17.7204	20.5903	24.4076	15.6886	16.6381	15.3702	14.7052	18.0507	12.7271
101840859	Tkfc	protein_coding	1.50302	1.72415	1.83564	1.63414	2.54908	1.8101	143.245	128.259	70.2929	114.939	5.36407	5.89195	141.496	129.514	13.9168	2.59702
101841130	LOC101841130	protein_coding	0.709471	0.928392	0.914192	0.740509	0.68062	0.775906	5.64352	3.76848	4.08737	7.78285	2.33037	2.56138	3.55022	3.45203	3.23009	1.68611
106020966	Tmem216	protein_coding	0.375468	0.586241	0.837365	0.734802	0.506531	0.620218	4.86039	3.61339	5.15205	5.81638	1.59589	1.26229	2.90118	3.27649	2.32673	1.13533
101841662	Cpsf7	protein_coding	3.61788	4.97542	3.36654	3.52388	4.52396	3.89697	3.70733	3.18299	4.38523	4.45781	4.25937	3.80873	2.17579	2.17732	4.9036	3.69287
101842113	Sdhaf2	protein_coding	3.11657	4.63762	3.7426	3.0425	3.88104	3.27731	12.4134	12.2918	10.4096	15.7103	4.58255	5.22792	12.8465	12.5522	5.0274	4.09277
101828584	Ppp1r32	protein_coding	0	0	0	0.0597127	0	0.0208556	45.4734	46.299	2.20917	6.42818	0.0317603	0.0332686	48.4319	40.2778	0.486202	0.0194233
101842387	Lrrc10b	protein_coding	0	0	0	0.0141578	0.046846	0	2.24755	2.50636	0.228103	0.268962	0	0	2.77896	0.826428	0.0494049	0.0276315
101842651	Syt7	protein_coding	0.171314	0.114636	0.18148	0.15087	0.175647	0.27518	3.33611	2.94461	2.24069	4.61768	0.18724	0.074717	2.59071	2.32399	0.279487	0.0708862
101843805	Tmem258	protein_coding	1.94866	6.12293	4.25142	3.53724	4.75483	4.57499	39.1015	28.8979	21.0745	22.5745	10.0538	10.1617	17.5821	16.8032	9.38621	9.92387
101844066	Fen1	protein_coding	10.187	13.4023	8.303	9.95404	10.5285	9.78074	8.74595	8.92646	8.3678	14.0421	6.08819	4.84771	8.95767	7.84175	6.58353	5.83912
101844332	Fads1	protein_coding	8.02455	12.8118	6.95443	7.9348	8.934	7.61162	8.20874	8.96084	14.0402	14.3645	37.6759	31.6366	9.47937	8.91235	29.2488	36.0537
101844598	Fads2	protein_coding	3.27933	3.94567	3.04145	2.80777	3.43713	3.01741	4.50772	3.17569	6.09424	3.67976	17.0183	15.0245	2.33201	1.57593	12.047	12.8867
101844861	Fads3	protein_coding	0.407491	0.170422	0.53959	0.548262	0.329839	0.783366	0.401353	0.478796	0.297418	0.946868	0.848327	0.888614	0.112451	0.404084	0.888965	1.49156
101822518	Rab3il1	protein_coding	0.518153	1.12273	0.495249	0.477512	0.585848	0.421632	6.48062	6.25114	0.105653	0.118915	0.316763	0.286968	7.33555	6.61606	0.330767	0.293198
101829114	Best1	protein_coding	0.0669773	0.0298788	0.0746861	0.0728203	0.0722854	0.0915613	15.2796	19.7268	0.156432	0	0.116196	0.0730286	22.8203	18.2072	0.101645	0.0852731
101822971	Fth1	protein_coding	173.43	233.179	200.948	179.544	185.225	160.163	133.462	139.262	190.926	186.003	357.709	355.705	157.029	129.739	315.115	571.89
101829376	LOC101829376	protein_coding	4.38208	5.01609	4.04431	4.03856	4.87025	4.42279	7.09464	5.9846	4.13748	7.60675	1.32959	1.09792	5.78393	5.53258	1.94556	1.13363
101829647	Asrgl1	protein_coding	0	0	0.0254803	0	0.0246612	0.0312375	305.26	301.872	151.969	292.808	4.37648	4.18569	335.415	294.752	14.1832	1.00368
101830470	Eef1g	protein_coding	49.145	63.2901	68.8322	48.3171	51.2685	41.0913	85.5968	105.133	43.514	60.8292	31.13	29.4271	148.955	120.651	28.1357	25.9256
110340556	LOC110340556	lncRNA	0.212132	0.189266	0.268087	0.230638	0.244207	0.115998	0.509408	1.10146	0.776215	1.60656	0.294415	0.524275	1.37373	1.0546	0.472168	0.216063
101830731	Tut1	protein_coding	0.753783	0.985869	0.936057	0.648184	0.388272	0.714296	3.54824	5.47514	1.38042	1.45076	1.69408	1.69981	5.06795	4.83824	1.81991	1.46135
101831000	Mta2	protein_coding	6.02128	7.06325	4.6171	5.02168	6.08938	5.03251	2.56014	2.4668	3.43922	5.11926	6.60152	4.91205	1.73807	2.45199	5.61994	4.9746
101831260	Eml3	protein_coding	1.54074	1.40991	1.14538	0.996502	1.32175	1.24216	0.474346	0.0707341	0.369084	0.516793	0.479764	0.531265	0.232578	0.27162	0.609541	0.435915
121141157	B3gat3	protein_coding	3.54169	4.69902	5.07284	3.88386	4.2178	3.75647	2.47449	1.80397	3.24462	2.90088	6.1973	8.6222	1.88732	1.88926	6.60277	7.32738
101823234	Ganab	protein_coding	3.96647	4.7362	3.7079	3.91998	4.20392	3.96124	5.53425	4.24193	4.53497	6.62278	5.80993	6.61673	4.37832	4.48444	6.92967	7.10624
101824301	Ints5	protein_coding	0.962153	0.869588	1.12863	0.929254	1.29464	0.819935	1.15337	1.27524	1.3279	1.9873	1.43074	1.75755	0.717233	0.713723	1.46017	0.930666
101824573	Lbhd1	protein_coding	1.37389	4.65542	2.67289	2.82224	2.71317	2.91718	7.76548	7.22267	10.48	15.9396	3.92519	2.5817	9.03477	5.61196	3.46026	2.90292
121135616	LOC121135616	snoRNA	0	0	0.698741	0.204386	0	0.214155	0	1.6829	1.46354	1.29426	0	2.39132	0.691684	1.49131	0.475481	0.398895
121135778	Trnak-uuu-5	tRNA	0	0	0	0	0	0	0	0	3.73402	5.28344	0	0	0	2.02928	0.485251	0
121141172	LOC121141172	protein_coding	1.37641	2.76309	2.43014	1.87061	3.21856	1.80322	6.4556	5.54489	14.6673	26.8894	6.20847	5.37774	4.17814	3.91271	4.6999	4.41749
101824830	Ubxn1	protein_coding	12.2939	13.0042	15.3107	11.4924	12.1284	11.8685	25.9652	25.9829	18.5998	23.9966	19.1295	16.2607	25.089	20.3102	16.253	18.7181
101825610	Bscl2	protein_coding	1.68294	2.00748	1.83584	1.86157	1.81631	1.78801	51.725	43.3805	19.6961	36.4608	8.30198	9.09515	49.5516	44.2902	9.63314	9.59536
101825356	Gng3	protein_coding	0.114889	0.0512523	0.170816	0.0249823	0.0826627	0.0523529	1.37945	0.719961	1.11806	0.316399	0.87699	1.87903	1.18364	1.09371	1.30767	0.755741
101825873	Hnrnpul2	protein_coding	1.47217	1.7369	1.79281	1.45317	1.77699	1.49615	1.87518	1.45665	2.32997	2.72064	1.99615	2.21768	1.24015	0.860548	2.41055	1.29475
101826138	Ttc9c	protein_coding	0.19805	0.605833	0.536337	0.350676	0.519097	0.232066	1.08282	1.0638	1.09033	1.98689	0.67736	0.98717	0.437228	0.448901	0.751404	0.846504
101826408	Zbtb3	protein_coding	0.246763	0.750559	0.30018	0.131706	0.26632	0.184003	0.505032	0.662728	0.681131	1.2047	0.373614	0.489197	0.396198	0.284742	0.272356	0.385573
106023023	Polr2g	protein_coding	8.33812	10.4702	9.46999	7.58818	8.83229	7.77499	6.72066	4.56165	7.93407	6.27226	8.84	10.27	2.49982	3.83817	10.2325	9.82944
101826664	Taf6l	protein_coding	3.3072	3.22361	4.02892	2.4692	3.83752	2.58723	2.84047	1.18086	1.76364	1.14507	1.9302	2.33452	1.56153	1.51656	1.78422	1.87409
101831795	Tmem179b	protein_coding	1.62599	3.32139	3.43542	2.40055	3.5559	1.75486	3.37159	1.8387	2.84826	3.97711	5.34481	5.83191	2.36162	2.51195	4.64302	3.48658
101827098	Tmem223	protein_coding	1.14952	2.22215	2.77728	2.37462	2.13662	1.87701	2.01281	1.37211	2.3865	2.6381	5.11858	3.55123	1.26888	0.8106	4.11899	3.13032
101827368	Nxf1	protein_coding	4.78498	7.64835	3.71426	4.69872	5.40143	4.74996	12.2188	11.1708	5.80511	8.45139	2.79838	2.91284	10.489	10.221	4.92668	3.04604
101827799	Stx5	protein_coding	5.85533	7.37888	5.46222	5.14246	5.43417	4.42274	10.9765	12.6049	8.16819	12.3764	6.00004	5.39068	13.4799	12.4713	6.36202	5.22126
121141250	LOC121141250	protein_coding	0	0.136412	0.22732	0.199477	0	0.209012	45.6645	73.3642	0.714193	2.1053	0.106099	0.111137	78.7583	69.7021	0.154687	0.194657
101832057	Wdr74	protein_coding	3.97699	3.87991	3.56436	3.83093	3.36956	2.97243	15.3964	12.6774	9.76613	11.2084	5.02955	5.47104	12.9647	12.0892	6.99441	4.42453
106021977	LOC106021977	lncRNA	1.11316	2.8864	1.78434	1.18001	1.35155	1.09376	2.66267	1.8685	4.06235	3.5925	2.02774	1.59303	1.53593	1.65578	1.68934	1.41724
121135594	LOC121135594	snoRNA	0	0	0.826289	0.241694	0	0.506494	0	1.9901	1.29802	0	3.08528	0.807952	0.817944	0.587846	0.843412	0.471709
121135593	LOC121135593	snoRNA	0	0	0	0	0	0.483472	0	0	0	0	1.47252	0	0	0	0	0
121135590	LOC121135590	snoRNA	0	0.905458	0	0.441354	0	0	1.52315	0	0	1.39743	2.11275	2.21308	0	0	1.02676	0.430691
121135584	LOC121135584	snoRNA	0	0	0	0	0	0.49091	0	0	0	1.48343	0	0	0	0	0.544974	0
121135586	LOC121135586	snoRNA	1.89256	0	0.703462	0.411533	0.68085	0	4.2607	0	0	1.30301	1.31333	5.50281	0	0	0	0
121135588	LOC121135588	snoRNA	0	1.81092	0	0	0	0.924902	0	0	0	0	0	0	0	0	0	0
121135589	LOC121135589	snoRNA	0	0	0	0	0	0.409091	1.3474	0	0	0	0	0.652576	0	0	0.454145	0.380996
101832315	Slc3a2	protein_coding	8.83195	14.6342	8.7542	8.20018	8.09455	7.80959	20.8827	17.3192	23.1655	25.288	38.1595	36.1249	14.0819	15.9407	38.3132	34.1649
101830380	Plaat5	protein_coding	0.0219376	0	0	0.0286217	0	0.0299898	71.3654	77.8887	26.208	56.594	0.433868	0.550151	89.7424	80.4382	2.54688	0.111721
121141257	LOC121141257	lncRNA	0	0	0	0	0	0	11.0287	9.67408	2.1874	2.38081	0	0	7.63414	6.40099	0	0
101830913	Atl3	protein_coding	4.67585	6.27606	3.87044	4.03724	5.06858	4.10387	13.6092	26.3476	3.5497	4.17139	6.6772	7.38993	47.684	47.3261	7.12206	7.45666
101831176	Rtn3	protein_coding	4.3198	5.75668	3.47723	3.89493	4.92941	4.15007	16.4563	14.7791	12.9812	22.3913	4.35334	3.94007	12.7358	10.6956	5.53272	4.61237
101831440	Spindoc	protein_coding	0.89752	2.36986	1.44713	0.854501	0.99483	1.00312	6.90818	6.22157	1.74216	1.52813	0.656495	0.502529	6.56013	6.19644	1.09519	0.586787
101833097	Mark2	protein_coding	0.790452	1.54325	0.850321	0.715838	0.712587	0.629283	4.20808	2.87216	7.31957	12.2737	1.25839	0.953125	2.27884	2.09517	1.69354	0.556467
101831708	Rcor2	protein_coding	0.601151	0.703961	0.398015	0.477941	0.466321	0.333858	0.338341	0.201813	0.438766	0.349217	0.938622	1.51576	0.12442	0.149031	1.43974	0.92083
101831978	Naa40	protein_coding	2.15053	2.87807	2.16447	1.8948	2.3511	2.28127	2.82942	2.13773	2.91908	5.16293	1.81698	1.52261	1.72642	1.61741	2.11925	1.76013
101832408	LOC101832408	protein_coding	4.65043	14.4821	8.77576	10.3845	14.7674	9.59719	8.4561	9.127	11.1749	8.49702	14.8014	15.1143	5.52817	3.83113	12.0114	11.1014
101832674	Otub1	protein_coding	15.955	19.884	21.0861	13.0515	17.4928	13.3291	21.0955	14.7368	19.2731	19.0927	14.8504	12.9784	15.4685	18.2828	18.1921	16.0411
101833201	Macrod1	protein_coding	0.359932	0.0963401	0.401359	0.258279	0.466149	0.22142	2.75505	2.99665	1.13489	2.37897	0.749317	0.706413	3.73467	4.79704	0.62817	0.389515
101832935	Flrt1	protein_coding	1.66053	2.03902	1.09286	1.43501	1.65818	1.60599	2.01369	1.21836	1.97915	2.59001	7.17672	7.98419	1.20937	1.24942	7.1022	7.87077
101833459	Stip1	protein_coding	15.0673	21.8356	22.4885	13.5563	15.7361	12.9025	25.5359	21.0855	19.1772	21.6798	9.64816	7.63745	19.7152	20.1792	10.7908	6.64135
101833625	Trpt1	protein_coding	0.373194	1.0443	0.98362	0.464769	0.988618	0.417416	0.458273	0.546698	0.594296	0.420448	0.494408	0.813823	0.823888	0.861263	0.798054	0.431943
121141321	Nudt22	protein_coding	0.515361	0.517285	0.574678	0.812466	0.741607	0.645815	0.87017	1.26876	0.60184	0.709643	0.983488	0.796059	0.758498	0.681404	1.07541	0.765497
101833878	Dnajc4	protein_coding	0.790452	0.933415	0.985128	1.03129	1.35492	1.33484	5.65264	4.62044	3.96386	5.37816	2.85558	3.59957	6.87757	6.27075	3.9516	4.1143
101834505	Vegfb	protein_coding	0.263747	0.132366	0.367629	0.215067	0.426974	0.225347	1.33598	2.3021	1.15502	3.60904	0.137269	0.143788	0.873398	1.15078	0.400263	0.146909
101834935	Fkbp2	protein_coding	2.70457	5.82275	3.93372	4.16785	4.73794	3.75086	18.6192	15.2641	13.7322	19.1874	5.05924	4.78665	14.3645	13.9306	5.59159	3.89249
101834135	Ppp1r14b	protein_coding	2.4391	3.03653	2.97283	2.55321	2.75484	2.79156	22.7306	21.1753	6.5579	7.49824	2.12558	2.53577	31.4317	25.5595	2.19513	1.91378
101834401	Plcb3	protein_coding	3.62505	4.59942	3.11833	4.07234	4.48142	4.09966	0.975085	0.303452	0.780695	0.972395	1.22512	1.07797	0.374162	0.492994	1.10742	0.959022
101836153	Bad	protein_coding	1.35747	1.84751	1.48805	1.33581	1.88719	1.49402	16.5752	12.2348	12.4134	19.6267	5.3407	6.0459	13.4096	14.602	6.84373	3.63232
101835369	Gpr137	protein_coding	1.25831	1.0104	1.76795	1.00143	1.27655	0.791277	55.4664	58.4638	29.2421	43.5592	3.64122	4.08854	66.2812	65.4439	6.68364	2.69141
101836842	Catsperz	protein_coding	0	0.0628537	0	0	0	0.0642035	103.511	97.1224	35.4852	96.7137	0.244433	0.409666	111.563	87.1833	4.27646	0.209279
101837378	Esrra	protein_coding	0.558213	0.249021	0.922165	0.269738	0.423948	0.339158	1.95486	0.499728	0.651883	1.06757	0.731696	0.743902	0.684638	0.590449	0.941275	0.86863
101837102	Trmt112	protein_coding	4.05333	10.2257	6.7538	8.41877	9.9559	7.13338	38.8084	31.9071	26.1702	28.0992	8.77782	5.94352	29.0052	23.4329	8.48462	5.1309
101834667	Prdx5	protein_coding	2.23599	4.30621	3.28392	2.52593	3.00179	2.19934	166.363	135.629	107.823	164.121	12.4889	9.93044	147.006	145.195	23.3397	3.47169
101834931	Ccdc88b	protein_coding	0.036911	0.0493984	0.0205796	0.0541769	0.0398363	0.0693814	1.97356	1.36305	0.603466	1.90596	0.0192106	0.0402459	1.05933	1.09807	0.147043	0.0117484
101837823	Rps6ka4	protein_coding	1.03841	2.03421	1.30896	1.26644	1.29937	1.13153	6.0646	3.96095	1.70475	2.08263	1.09656	1.21427	3.88721	3.77267	1.13053	1.44661
101835714	Pygm	protein_coding	1.45019	2.18068	1.12652	1.63694	1.96959	1.53698	0.513564	0.393852	0.494742	0.370209	0.814127	0.532994	0.0719448	0.155117	0.692393	0.601615
101841131	Sf1	protein_coding	13.6726	17.7578	9.06369	13.4754	16.0052	12.519	28.4178	25.8776	14.3953	22.0975	9.30121	7.89412	24.2723	24.17	10.7628	8.19828
101842114	Map4k2	protein_coding	0.273515	0.287609	0.392137	0.337734	0.326819	0.247047	0.285889	0.131174	0.0912604	0.060529	0.0813446	0.0745567	0.0215654	0.0154988	0.133421	0.0870574
101842388	Men1	protein_coding	5.47585	5.59922	4.66534	4.75616	5.84342	4.41576	3.94764	2.89171	4.52659	4.00305	3.98673	2.83435	1.76579	2.00119	4.52858	3.06479
121135737	LOC121135737	snRNA	0.436291	0	0	0	0	0	0	0	0	0	0.908285	0.47571	2.88956	0	0	0
101843536	Ehd1	protein_coding	7.81906	10.0458	11.3878	7.49582	9.51009	7.26855	37.6244	41.4512	12.2754	21.0653	5.70436	5.53046	47.6128	44.2513	6.35618	5.02076
101843806	Atg2a	protein_coding	0.499808	0.705252	0.545218	0.54223	0.744633	0.627562	0.66045	1.06511	0.888204	0.886465	0.689907	0.935919	0.731609	0.620614	0.915161	0.681297
101844773	Ppp2r5b	protein_coding	0.893787	1.28818	1.03499	1.424	1.33563	1.37458	0.386956	0.23081	0.903259	0.710035	1.59234	1.89286	0.227675	0.190898	1.87811	1.46619
101844236	Majin	protein_coding	0.82294	0.75092	1.7936	0.732054	0.363338	0.511364	11.7898	8.74016	23.7637	33.1453	3.58219	2.6103	7.10195	7.12198	4.0873	2.16691
101822617	Arl2	protein_coding	6.73982	7.9588	7.90238	5.91612	8.77155	6.16503	8.36761	7.85264	5.90308	6.14157	6.65449	6.43016	7.22083	5.58266	6.99441	5.07914
101836235	Snx15	protein_coding	1.365	1.93641	1.12636	0.783598	0.972302	1.21292	1.78235	2.93277	1.94475	2.08634	3.06905	2.91713	1.80809	2.68553	3.08659	2.90225
101823059	Sac3d1	protein_coding	1.08225	1.33095	1.1742	1.25935	1.07332	1.39952	1.90966	0.471339	2.32277	1.5708	2.28352	1.43518	1.54979	1.0674	2.04195	1.93649
101823327	Cdca5	protein_coding	1.64662	2.397	1.64286	1.92219	1.46534	1.75737	30.6317	36.5422	13.4605	29.7741	0.992312	0.472472	39.732	40.8844	1.88515	0.294234
121141391	LOC121141391	lncRNA	0.0970544	0	0	0	0	0	5.68093	4.43117	0	0.400926	0	0	6.85644	6.15955	0.0736451	0
101823858	Zfpl1	protein_coding	3.71191	4.25163	2.64756	3.79577	3.89782	2.83433	21.0044	14.6392	10.5441	16.8533	5.53462	4.12021	15.7249	17.5091	5.55709	3.89566
101823594	Tmem262	protein_coding	0	0.067762	0.0564601	0	0.10929	0.0692172	9.57502	9.92674	0.354773	0.20916	0.0527041	0	10.5073	8.67615	0.11526	0.0322318
121141399	LOC121141399	lncRNA	0	0	0.223417	0.261403	0.432471	0	0.902122	1.61428	0	0	0	0.436918	0.442321	0	0	0.127544
101824574	Vps51	protein_coding	1.82196	2.56276	2.57068	2.06176	2.44792	2.03324	3.85063	3.59501	3.01785	3.37921	2.49643	2.27037	4.18646	3.45122	2.42645	2.01195
101824117	Tm7sf2	protein_coding	0.444602	1.00409	0.681689	0.61632	0.839715	0.740747	1.75162	1.94034	1.16822	2.46796	2.08257	1.90879	1.4723	1.10221	1.79225	0.813698
101824831	Znhit2	protein_coding	0.608133	1.62774	1.1568	1.07346	0.733544	0.978057	55.0854	69.8456	16.3341	27.3382	3.27678	3.93946	70.3657	69.4712	5.18456	2.75543
101825097	Fau	protein_coding	14.6763	54.014	42.3936	40.0274	43.8955	36.5514	68.8932	64.1557	50.8701	32.5709	31.935	26.6421	51.5305	45.5807	24.1684	26.6366
101834613	Mrpl49	protein_coding	4.18308	5.91176	5.63476	3.95131	4.58683	3.91144	13.0336	10.066	18.4067	28.1319	10.4153	7.04221	9.97364	9.13247	9.95408	6.00745
101834879	Syvn1	protein_coding	1.93161	1.84059	1.96439	1.59273	1.53434	1.7428	7.09693	6.84775	3.91596	5.87282	3.65133	2.99913	5.11722	6.10496	4.30333	3.49215
101834701	Capn1	protein_coding	1.22456	1.85624	1.1565	1.41018	1.09235	0.879722	0.225048	0.268471	0.393991	0.335518	0.832432	0.776594	0.0827577	0.237908	0.701639	0.731806
101825358	LOC101825358	protein_coding	2.08365	2.06793	1.6186	1.64943	2.07192	1.8563	1.31767	0.94315	1.39436	1.54741	5.43445	5.38621	0.516855	0.408603	5.09854	4.84365
101825612	Pola2	protein_coding	9.99668	15.6384	8.38719	10.1637	9.98132	9.49536	6.56588	5.10162	7.01345	10.0663	5.41256	4.70724	5.93034	5.20581	5.4307	4.3239
121141403	LOC121141403	lncRNA	0.259351	0.231395	0	0.225581	0.186603	0.413637	2.14087	0.696534	0	0.357121	0	0	0.763414	1.64597	0.0655987	0
101825874	Cdc42ep2	protein_coding	0.505594	1.61642	1.44079	0.714612	0.84881	0.710372	1.9603	2.0368	0.52483	0.29008	0.93561	0.826911	2.35639	1.47068	0.660724	0.697346
121135571	LOC121135571	snRNA	0	0	0	0	0	0	2.97445	0	0	0	0	0	0	0	0	0
101826139	Dpf2	protein_coding	10.2737	13.2457	10.5749	9.69699	11.9408	9.40168	25.713	22.5889	22.8307	32.2964	9.1859	9.95041	20.5623	20.5099	13.0499	7.16291
101827002	Slc25a45	protein_coding	0.0692286	0.123533	0.102929	0.105375	0.19924	0.094639	1.92219	0.867655	2.50621	2.90746	7.06199	5.58577	1.52834	1.20824	5.98852	6.31666
101827277	Frmd8	protein_coding	0.882356	1.44328	1.31188	0.639554	0.89938	0.759475	1.43465	1.53593	1.50746	2.32873	2.38119	2.83278	1.94795	1.58144	3.0253	3.55738
101828139	Scyl1	protein_coding	4.36936	5.37407	4.02405	4.47743	5.70841	5.12674	6.45159	5.22598	8.49048	6.57677	11.3611	11.5149	4.4911	4.77138	12.5371	10.3601
101827539	Ltbp3	protein_coding	1.32846	2.0808	0.713249	1.04636	1.61429	1.5134	0.265845	0.105713	0.137901	0.101626	0.317536	0.246779	0.0868979	0.0780655	0.238943	0.325742
101828588	Znrd2	protein_coding	3.33885	7.31195	3.79083	7.16785	7.07588	4.77185	35.8069	28.0425	26.514	28.4629	13.6491	12.6425	31.0925	25.3316	11.7464	11.1683
101828850	Fam89b	protein_coding	7.06901	10.6848	6.5534	7.59528	8.40712	7.63621	4.11901	3.12696	4.24091	3.8363	11.6	12.7857	2.3868	2.94691	10.1179	10.9588
101829295	Ehbp1l1	protein_coding	0.834042	2.16007	1.75674	1.20403	1.40855	1.33021	0.956219	0.850359	0.631294	0.478525	0.313505	0.26103	0.988839	0.661655	0.328156	0.181895
101837014	Map3k11	protein_coding	1.58778	1.35528	1.19894	1.18258	1.79457	1.18783	1.06955	0.637961	1.47461	1.31697	1.17123	1.18596	0.690017	0.555415	1.51787	1.13013
101843925	Pcnx3	protein_coding	0.727331	1.03316	1.14542	0.72419	1.21877	0.815499	1.10598	0.685396	1.0878	0.909275	0.836784	0.84174	0.690171	0.374544	0.939199	0.897582
101830381	Sipa1	protein_coding	1.7959	2.45778	1.6858	1.78048	1.87252	1.6922	1.27917	0.817493	0.118489	0.293397	0.401335	0.542088	1.03039	1.14298	0.531234	0.238982
101831177	Rela	protein_coding	4.72229	6.66096	3.24307	4.98756	5.1289	4.67263	7.32373	5.39512	5.32212	8.29842	5.10276	4.69126	5.69251	5.16149	4.69808	5.53509
101831441	Kat5	protein_coding	2.82928	3.516	2.67918	1.88961	2.25378	2.19481	15.9744	13.0864	10.0957	17.5314	2.43083	2.98697	13.4837	13.0395	4.03815	2.32996
101832234	Rnaseh2c	protein_coding	3.32945	6.54155	5.05554	4.89843	6.34565	4.69679	5.42231	3.61479	5.87358	6.73057	2.43335	1.69927	4.84809	4.04624	2.20388	1.57833
101832498	Ap5b1	protein_coding	0.387672	0.518825	0.54385	0.538422	0.445389	0.384653	3.32212	3.0899	2.00075	4.10694	0.546723	0.640864	2.26386	2.18257	1.13871	0.437844
101832936	Ovol1	protein_coding	0.0152261	0.0407544	0.0848927	0	0.0164328	0	1.02835	0.654279	1.0313	2.13853	0.110943	0.066407	0.907581	0.99048	0.138643	0.0484633
101837550	LOC101837550	protein_coding	0	0.14742	0	0	0	0.0301172	31.0481	29.8205	9.33911	21.1593	0.114661	0.0480424	28.6469	27.1247	0.534944	0.0701219
121133913	Snx32	protein_coding	0.483346	1.07811	0.314403	0.367859	0.391239	0.302848	0.272038	0.216352	0.141113	0.249584	0.167707	0.043918	0	0.191722	0.091691	0.102563
101826507	Cfl1	protein_coding	65.7841	99.6327	52.2987	64.2407	62.431	56.7576	80.2917	73.1036	63.6169	73.964	76.5494	81.2913	75.8554	73.0335	81.6551	92.0141
101837820	Mus81	protein_coding	1.54093	3.23397	1.46445	1.38217	2.09771	1.35249	22.1548	21.4917	4.70324	5.89531	1.93206	1.75652	23.1558	22.8929	1.87348	1.6163
101833202	Efemp2	protein_coding	3.75495	4.99133	4.44175	3.47567	3.23108	3.72851	1.48507	0.613253	1.6592	1.67692	1.45251	0.995888	0.896182	0.563565	1.17436	0.936753
101833884	LOC101833884	protein_coding	3.57977	4.54642	3.82886	3.76498	5.00675	2.89629	5.83873	7.45586	8.14765	8.82743	5.01902	5.73532	5.64496	4.23083	5.10007	6.30164
101834321	Ccdc85b	protein_coding	1.60669	2.62808	1.54278	1.51394	2.11936	1.73883	2.41141	2.15752	3.70046	3.96384	12.3109	10.2191	2.56174	2.33677	9.55007	12.6144
101838088	Fosl1	protein_coding	0.0276723	0.148137	0.216001	0.0180518	0.119462	0.0945736	2.55423	2.97276	0.420105	0.514407	0.172827	0.0301725	2.0771	2.85386	0.18898	0.211388
101834770	CUNH11orf68	protein_coding	0.751556	0.348167	0.580193	0.678839	0.49915	0.375401	2.21257	0.776323	0.776399	2.44788	0.812394	0.756423	0.638148	1.05485	0.72382	0.478427
101835889	Drap1	protein_coding	5.95379	10.0808	7.2929	7.23821	7.73998	6.9676	15.8407	9.93318	16.7501	21.2409	7.93455	7.03269	11.8495	7.58577	8.89861	5.79997
101836154	LOC101836154	protein_coding	0.0273962	0.219988	0.183297	0.10723	0.0295674	0.018726	20.8467	18.6887	5.7908	11.1475	0.285172	0.119486	25.4023	25.6023	0.831533	0.0697598
101836407	Sart1	protein_coding	3.96335	3.13737	4.56996	2.76149	3.40376	2.76669	3.8728	2.21945	1.79228	3.16997	2.96686	1.94924	2.60631	2.19423	2.67466	1.57822
101836662	Eif1ad	protein_coding	4.5806	6.78243	4.56443	4.51398	4.99622	4.03028	17.2237	18.0604	10.8692	16.6073	5.73177	5.26012	16.352	16.0044	7.43224	6.45227
101836936	Banf1	protein_coding	11.8922	25.5663	21.5843	20.6737	18.7059	16.6896	18.0858	18.3477	36.049	35.7992	22.1237	23.5193	12.8477	14.051	25.1035	16.8722
101837203	Cst6	protein_coding	0.295463	1.7794	1.81208	1.20465	1.51468	1.11076	0.665172	1.58704	3.45042	1.52568	4.69017	6.5237	2.11992	0.468789	5.94125	2.163
101838361	Catsper1	protein_coding	0.0190078	0.0254383	0.0635866	0.0123996	0	0.0129923	2.99544	4.18601	0.0221974	0	0	0	3.27311	3.19677	0.0288463	0
101837476	Gal3st3	protein_coding	0.761375	1.19363	1.11584	0.865639	1.12692	1.15979	3.42815	4.08962	1.42262	2.11177	0.226436	0.284628	2.64136	2.93375	0.2476	0.0553918
101839719	Sf3b2	protein_coding	16.9354	21.5217	16.8331	15.8161	17.1075	14.1694	32.9122	27.7927	21.1199	29.7886	8.89109	9.17005	26.146	27.3392	10.4949	6.75497
101837742	Pacs1	protein_coding	2.92846	4.35146	3.10945	2.74615	3.49752	2.90685	15.7791	11.942	8.14733	11.9194	2.25259	2.06609	10.791	8.71194	3.38221	2.55643
121141518	LOC121141518	protein_coding	0.0513566	0.756042	0.22907	0.268017	0.387987	0.245725	1.04057	0.827565	1.25946	1.90936	0.641495	1.00794	1.36054	2.11857	1.05218	0.915396
101838007	Klc2	protein_coding	4.35586	4.38757	5.14898	4.13677	4.71769	3.75587	18.7463	16.2869	15.8535	20.9186	11.4874	10.4722	14.8832	13.5292	12.5085	8.34799
101838893	Rab1b	protein_coding	8.97287	10.8725	7.40956	8.22639	8.13978	8.25493	23.3671	18.8878	17.5869	23.8427	12.3944	11.4758	21.5223	21.7396	13.8933	13.4463
101838702	Cnih2	protein_coding	0.690871	0.440286	0.770388	0.386302	0.319553	0.562176	19.9974	19.7916	0.153676	0.407707	0.410936	0.466323	18.7383	19.1566	0.274599	0.0628281
101838441	Yif1a	protein_coding	2.93869	5.16892	3.51099	3.971	3.08097	2.95561	7.46644	7.55414	9.46198	15.001	6.68594	6.77459	5.19012	6.12798	6.9445	8.33805
101839243	Cd248	protein_coding	3.00765	6.02541	4.3826	3.88793	4.36121	3.43055	0.706187	0.34689	1.18515	0.762235	2.18958	1.52904	0.36662	0.439142	0.896084	0.646037
101839511	Rin1	protein_coding	0.021698	0.0145193	0.0120977	0	0.0351264	0.0148311	1.07466	2.03958	0	0.0224083	0.0225857	0	2.25139	2.16887	0	0.0690627
110340802	LOC110340802	lncRNA	0.339103	0.30255	0.630221	0.51616	0.243985	0.154524	0.763418	1.2143	1.05601	0.233469	0.235318	0.492987	1.99634	0.717371	0.514624	0.215867
101839779	Brms1	protein_coding	3.93749	4.51109	3.99153	3.36642	3.79884	3.18072	9.2002	6.32889	8.60423	10.5356	6.05475	4.97626	5.79512	6.10533	6.0661	5.27892
101840053	B4gat1	protein_coding	2.2241	1.99459	1.40623	1.6902	1.70748	1.59859	0.722672	0.246319	0.937173	0.236794	0.668276	0.55001	0.202477	0.400174	0.713338	0.729806
101823711	Mrpl11	protein_coding	7.16132	7.63843	6.30439	6.32252	8.30998	5.55741	18.3041	18.0761	17.0404	21.6868	12.1063	9.74574	16.8796	17.4279	11.5626	12.0653
101824143	LOC101824143	protein_coding	0.104906	0.140397	0	0.273739	0.11322	0.645353	0.944694	1.40872	0.490038	0.866721	0.218397	0.228768	1.15799	0.832231	0	0.467469
101841132	Peli3	protein_coding	0.0208314	0	0.0929161	0.0271784	0.0449647	0.0142388	18.8059	14.3783	4.79241	10.9288	0.0433674	0.045427	14.7624	14.6418	0.268718	0.0795654
101841760	Dpp3	protein_coding	6.70991	8.42668	7.35808	6.49314	8.0139	5.95579	3.22164	2.17786	4.23359	4.72918	6.91825	7.22946	2.38697	2.29572	7.33562	6.82211
101839161	Bbs1	protein_coding	0.517642	1.00269	1.09368	0.79977	0.838	0.828687	3.25075	3.3658	7.23814	10.5792	0.935849	0.995145	3.27798	2.48552	1.50913	0.74576
101835918	Zdhhc24	protein_coding	0.670093	0.859427	0.716084	0.928903	0.783466	0.534363	0.880001	0.449914	1.20641	0.865036	1.86003	1.3395	0.616393	0.620192	1.75845	1.74183
101842466	Ctsf	protein_coding	1.22977	1.61355	2.76952	1.17976	1.24916	0.708725	1.57429	1.23045	1.88668	1.64357	4.79406	4.39073	1.38408	1.53034	5.1415	4.23661
101842735	Ccdc87	protein_coding	0	0.0169267	0	0.0165015	0	0	5.18225	5.19711	5.71606	10.4234	0.0921573	0.110324	4.49548	5.21751	0.364694	0.040257
101842998	Ccs	protein_coding	3.07994	3.53308	2.64942	2.95637	3.94136	2.70671	7.0329	4.37221	6.78247	6.0889	4.39675	3.50214	5.24532	4.67728	4.13995	5.43377
101843260	LOC101843260	protein_coding	2.63546	4.11602	2.00195	2.83493	3.2923	2.3825	5.02125	4.05609	3.88946	5.0303	1.65535	1.81575	3.76473	3.49912	2.25024	1.22564
101822619	LOC101822619	protein_coding	2.45807	2.69644	2.69605	2.01095	2.04402	1.87296	33.5204	36.0382	5.64696	8.86407	1.88752	1.93323	54.6663	45.0421	2.69076	1.66737
101823235	CUNH11orf80	protein_coding	0.0392131	0.0524793	0.262358	0.140692	0.0846416	0.187622	0.750379	0.895168	0.320552	0.607451	0.16327	0.0855119	1.34183	1.46208	0.104142	0.0873682
101823505	Rce1	protein_coding	3.88761	3.71021	3.55333	3.70015	3.81741	3.63742	2.00868	2.56743	3.98177	4.67305	3.68181	3.19651	2.04011	3.13464	3.98966	2.73849
101824381	Pc	protein_coding	1.73155	1.91834	3.00496	1.66817	2.02967	1.74007	11.7463	8.00732	6.88322	9.23725	1.99338	1.45038	9.51877	7.8417	2.31457	1.72276
101823954	Lrfn4	protein_coding	0.418058	0.293067	0.688163	0.428556	0.45119	0.517077	1.07562	0.641584	0.278977	0.123355	0.165776	0.108531	0.747137	0.284272	0.120847	0.139401
101824832	CUNH11orf86	protein_coding	0.023518	0	0.0786744	0.0306836	0	0	0.529457	1.13691	0.0549287	0	0	0	1.81719	1.0448	0.071382	0
101825359	Syt12	protein_coding	0.0288168	0.115697	0.0803337	0.0187984	0.0466508	0.0492425	0.227062	0.193482	0.370175	0.0892803	1.24483	0.864059	0.127236	0.137164	0.983981	0.357713
101825613	Rhod	protein_coding	2.77973	4.70489	3.0085	2.05334	3.61769	2.2912	0.644204	0.768505	0.859283	0.168866	0.510612	0.356574	0.541476	0.129717	0.558336	0.468405
101839946	Kdm2a	protein_coding	0.873392	1.58824	1.21925	0.75677	1.02176	1.10739	1.00564	0.769948	0.88759	1.1292	0.784209	0.610637	0.441563	0.444285	0.809444	0.746974
101825875	Grk2	protein_coding	1.14684	0.812557	0.52658	0.498756	0.776615	0.63019	0.455624	0.241573	0.446428	0.139339	0.210664	0.269706	0.297864	0.71357	0.392455	0.186093
101826140	Ankrd13d	protein_coding	0.406685	0.916667	0.906986	0.614375	0.55442	0.380393	0.481876	0.229942	0.299954	0.221052	0.245083	0.233384	0.614302	0.509413	0.357319	0.149883
101826573	Ssh3	protein_coding	0.89165	1.05173	1.78633	0.808411	0.994936	0.723094	0.4423	0.121764	0.52946	0.374578	0.377545	0.329563	0.166819	0.287738	0.51604	0.278994
101840213	Pold4	protein_coding	1.33993	1.64978	2.809	1.46848	1.73535	1.13569	0.482651	0.28789	1.75255	0.885628	2.39898	2.68822	0.23665	0.255116	2.23683	4.06017
101827278	Rad9a	protein_coding	1.05123	1.69399	1.1483	0.699758	1.22716	0.865183	1.78704	1.6133	1.07731	2.52578	0.580618	0.374272	1.56296	0.953088	0.813955	0.764793
101827540	Ppp1ca	protein_coding	30.4997	38.1436	30.1013	28.0813	32.4572	26.4678	11.8741	9.41421	19.0904	14.6157	22.6086	18.3243	9.76367	7.95263	21.1794	19.0402
101828677	Rps6kb2	protein_coding	1.18321	1.2956	0.719671	1.23498	1.04481	0.794052	0.339023	0.346662	0.60295	0.666516	1.09727	0.77407	0.522429	0.273064	0.750909	0.725824
101828947	Coro1b	protein_coding	6.11036	8.07943	7.24971	6.2023	7.14857	5.81381	11.5552	11.3561	9.56183	12.8227	5.41904	3.83756	10.9536	8.95803	5.24858	3.82751
101829751	Tmem134	protein_coding	3.43619	2.16796	2.5727	2.81799	1.96022	2.88558	30.6119	40.0782	10.3186	14.8031	1.99278	1.8198	46.2745	52.2608	3.35236	1.53119
101830383	LOC101830383	protein_coding	5.27493	6.50482	4.95774	5.84982	4.92036	4.04337	3.22332	3.44051	2.77204	3.57986	3.88275	3.32766	2.74496	2.45102	2.83043	2.61439
101830645	Pitpnm1	protein_coding	0.882578	1.06999	0.891532	0.785721	0.739607	0.674236	0.701271	0.501951	0.424396	0.193017	0.345859	0.226428	0.595993	0.313012	0.244244	0.251173
101830915	Cdk2ap2	protein_coding	4.36256	5.48916	4.07469	4.88909	5.15097	5.27571	2.60225	2.50352	4.00602	2.69552	4.57987	3.65901	2.22256	1.59733	5.00793	3.96394
101841030	Gstp1	protein_coding	92.0367	145.713	116.55	122.778	129.624	107.895	32.4271	27.9716	47.8746	43.4818	88.9594	77.2374	19.4055	18.6343	72.1358	70.1563
101827130	Ndufv1	protein_coding	13.5426	18.9226	15.9661	12.6095	14.1008	12.8452	8.79727	5.44765	9.61445	11.8911	11.1469	9.10688	7.90243	7.14655	10.6836	10.1401
101831980	Nudt8	protein_coding	1.4364	2.43991	2.27938	1.94614	1.78874	2.22797	9.70128	9.79269	7.03233	9.69933	2.12775	2.83118	6.09828	5.43462	2.3895	1.40675
101833028	Unc93b1	protein_coding	1.84658	1.72158	1.59639	1.12339	1.92575	1.41818	2.94272	2.9533	0.629971	0.342836	0.453537	0.475076	3.25214	3.0615	0.802928	0.541522
101842109	Aldh3b1	protein_coding	0.426843	0.180394	0.526073	0.293103	0.218213	0.337825	1.46671	1.2067	1.02317	1.71686	1.80062	2.32704	0.793539	1.35448	3.35823	2.34538
101833294	Ndufs8	protein_coding	7.77436	13.1295	11.1873	9.15294	11.1873	9.03375	31.0874	28.6347	25.6371	28.598	13.3718	14.3701	30.3216	27.1957	14.1019	13.6923
101842385	Chka	protein_coding	4.34176	10.926	3.08282	4.72053	7.6896	5.30128	9.1062	7.82355	3.40188	7.31985	1.42921	1.27455	6.84069	5.77005	2.29491	1.11028
101833552	Kmt5b	protein_coding	0.72516	1.58618	1.38249	0.549352	0.622738	0.59693	1.77298	1.2146	1.7119	2.07759	1.07949	0.93521	0.912348	0.804152	1.30759	0.739592
101843168	CUNH11orf24	protein_coding	2.4919	2.99839	2.1159	2.78883	2.93612	2.2502	3.191	4.42071	5.87349	6.09135	3.35536	3.48978	5.45082	6.23888	3.72968	3.90026
101834231	Lrp5	protein_coding	1.34115	1.9424	1.45454	1.40822	1.50693	1.45669	0.206803	0.0493413	0.139456	0.322547	0.726699	0.801274	0.141957	0.160322	0.641272	0.596459
101834506	Ppp6r3	protein_coding	2.54426	4.24736	2.98537	2.31321	3.71222	2.83583	9.30029	7.42829	6.72918	9.15521	3.69109	3.49908	7.00642	6.45604	4.56077	3.91082
101835286	Gal	protein_coding	0.31331	0.335445	0.139748	0.245263	0.473396	0.728128	1.12856	1.34632	0.804945	2.07082	0.260903	0.136647	0.553347	0.695946	0.523029	0.398895
101835545	Tesmin	protein_coding	1.23606	1.32929	2.01826	1.2239	1.40548	1.20696	57.3438	55.0114	75.6274	71.7586	11.7635	10.0358	47.3154	44.4762	26.1613	2.75398
101843436	Cpt1a	protein_coding	1.54325	1.54901	1.3026	1.62894	1.74652	1.83133	1.73714	0.921037	1.88981	1.9922	5.96818	6.0179	0.922722	1.24128	6.53819	5.17808
101835813	Mrpl21	protein_coding	2.83806	3.41063	4.26267	2.34257	3.12549	2.92962	8.99716	9.95542	5.07289	8.01529	5.60691	4.54698	5.62615	10.7519	5.09814	7.18976
101836074	Ighmbp2	protein_coding	1.46008	2.1829	1.46679	1.23564	1.58999	1.28572	3.34629	1.90767	1.82798	3.47763	0.889986	1.00396	1.68429	2.42095	1.38739	1.13043
101836761	Tpcn2	protein_coding	0.629381	0.631731	0.607345	0.481634	0.836014	0.637024	1.63491	1.69032	0.183748	0.174996	0.251974	0.211152	1.97732	1.22904	0.293893	0.26967
101837554	Ccnd1	protein_coding	5.73933	7.06719	4.67207	5.895	6.90323	6.01579	0.418603	0.499374	0.752753	0.486466	1.03225	1.02721	0.218929	0.314683	1.12873	2.13058
101837824	Lto1	protein_coding	0.978885	1.08863	1.07618	0.692533	0.937426	0.829298	1.80025	1.03678	1.51346	2.61987	1.40642	1.30785	1.00443	0.984373	1.44371	1.18485
106021039	LOC106021039	lncRNA	0	0.0276445	0	0	0	0	0.232516	0.166428	0.410081	1.87726	0	0	0.592828	0.294963	0.015674	0
101839512	Fadd	protein_coding	0.751042	0.962806	1.04906	0.82	0.921483	0.864599	0.302566	0.19109	0.710887	0.522528	0.929896	0.749938	0.296704	0.288497	0.803848	1.12228
101839780	Ppfia1	protein_coding	0.625956	0.925905	0.909239	0.644745	0.72001	0.579859	1.14962	0.61936	1.25038	2.70487	0.677287	0.547805	0.800049	0.574986	0.824961	0.403716
101840217	Cttn	protein_coding	7.21304	8.99375	5.3455	5.87442	7.72022	6.04293	2.62239	1.32355	3.08684	4.04075	6.40448	6.39926	1.78032	1.65861	6.34583	8.67954
121134472	LOC121134472	protein_coding	0	0	0	0	0	0	3.14872	7.34561	0	0	0	0	14.9582	14.1529	0	0.0197854
101841305	Dhcr7	protein_coding	4.27747	5.3654	3.79713	3.74239	4.21819	4.40284	1.73714	1.75698	2.91879	1.83629	6.07634	5.81621	0.96284	1.2775	4.79863	5.47796
101822699	Nadsyn1	protein_coding	0.815596	0.857623	0.931122	0.747402	1.02694	0.889314	0.437176	0.625838	0.793712	0.922514	0.485124	0.74107	0.514447	0.308106	0.574671	0.407938
101842116	Osbpl5	protein_coding	0.447371	1.04776	0.760764	0.547199	0.663886	0.665092	0.050358	0.0600748	0.026122	0.207907	0.18627	0.146337	0.0246912	0.141962	0.169733	0.149514
101823231	Cars1	protein_coding	1.01228	2.46113	2.10708	1.78296	1.63876	1.36078	7.1027	5.79984	3.07358	4.94833	3.79333	3.23765	6.3319	4.97895	3.58458	3.25423
101842913	Nap1l4	protein_coding	10.7546	13.8755	12.2594	10.2473	11.2293	9.61679	28.9795	26.1633	26.9895	45.9482	7.0925	7.58996	24.881	21.0665	10.9274	6.68208
121135644	LOC121135644	snoRNA	0	0	0	0.719373	0.396716	0.251253	0	0	0.429265	1.51847	0	0	0	0	0	0
101843982	Cdkn1c	protein_coding	4.30293	7.62459	7.53234	4.53195	4.92933	4.5514	1.89413	5.10026	0.842174	0.844071	1.32618	1.52021	3.76793	2.97495	1.38629	0.566197
121141987	LOC121141987	lncRNA	0	0	0	0	0	0	1.64536	0.981418	0	0	0	0	2.01685	2.60907	0	0
101822519	Tssc4	protein_coding	1.50591	3.35114	1.36682	2.02185	2.34339	2.01078	3.66618	3.43303	2.63791	3.58059	2.93455	3.53214	3.20857	2.7227	3.3882	3.19917
101822794	Cd81	protein_coding	55.032	78.0851	61.0106	56.0635	58.6368	53.7554	18.2934	13.7785	26.8304	28.5648	52.8389	53.9932	14.0697	12.943	52.3008	53.3904
101824027	Ascl2	protein_coding	0.12524	0.0838049	0.104741	0.0816994	0.135165	0.19261	0.563902	0	0.219383	0.452689	0.521456	0.27311	0.138244	0.0496771	0.926565	0.279039
101824029	Igf2	protein_coding	0.513871	1.58704	1.16807	0.863836	0.746571	1.21584	0.222475	0.212322	0.230807	0.081645	0.102865	0	0.0872658	0.125434	0.0749858	0
101824833	LOC101824833	lncRNA	0.924817	2.23323	1.09852	0.839372	1.30188	1.71776	0	0	0.0234783	0	0	0.0219212	0	0	0.0152555	0.0127983
101825012	Mrpl23	protein_coding	4.34096	10.8572	6.66574	9.14532	10.3684	7.15037	11.8555	6.11591	9.22463	7.79025	6.2223	4.65557	6.75552	6.32293	6.20988	4.62074
101828851	Lsp1	protein_coding	1.20348	2.76392	2.03785	1.60893	1.52335	1.70615	0.234144	0	0.156159	0.0613767	0.201054	0.243003	0.0328011	0.0942948	0.112741	0.283746
101830112	Ctsd	protein_coding	25.6722	33.8824	34.4843	28.1382	30.7966	25.8766	18.2176	14.2978	32.4945	29.0783	71.3998	69.6824	15.514	13.4022	57.8659	109.246
101830555	Ifitm10	protein_coding	0.0364997	0.097696	0.0407007	0.0238104	0.0393924	0.0249485	1.06823	1.37237	0	0	0	0.0397975	5.64055	4.34335	0	0
101830821	Dusp8	protein_coding	0.504117	1.43844	0.201522	0.310243	0.513273	0.279562	0.0428269	0.0255453	0.0777541	0.0982302	0.0297025	0.0725971	0	0.0301828	0.0288699	0.0544945
101831091	Mob2	protein_coding	1.42208	1.86859	2.10474	1.26503	1.8836	1.28131	0.55299	0.520809	1.37386	1.14821	0.995818	1.05721	0.513735	0.307679	1.34395	1.16863
121142038	LOC121142038	lncRNA	0	0.245006	0.0680473	0.199042	0	0.0834225	3.15979	1.96668	2.70802	3.65524	0.127041	0.0665372	3.09856	2.2269	0.37044	0
101832676	LOC101832676	protein_coding	3.22618	3.81878	2.25023	2.99336	3.70381	2.93437	22.5415	18.5372	18.7026	30.7162	10.9308	10.0765	18.5861	19.2921	11.5574	7.75671
101833204	Ap2a2	protein_coding	8.61766	10.9718	10.1551	7.69967	8.751	8.64106	13.2411	14.6697	8.45446	10.5807	3.66918	2.00337	12.7641	12.6273	4.17503	3.19743
101833631	Chid1	protein_coding	2.37814	3.79306	3.34206	3.25149	2.46113	3.09516	24.8625	22.6604	17.6143	22.003	6.23947	5.68329	27.1137	22.9494	6.32824	5.70297
121142157	LOC121142157	lncRNA	0	0	0.450703	0	0	0.0690674	0.454966	4.88478	0.118002	0	0	0.22035	12.0461	10.1003	0.153348	0
101833885	Tspan4	protein_coding	1.06045	1.10383	1.34017	0.906993	1.24622	0.86981	1.008	1.39236	0.935673	0.681433	1.00572	1.18195	0.728346	0.897348	1.1623	1.50014
101834508	Polr2l	protein_coding	1.427	4.36518	3.52346	3.59058	4.40025	2.78682	13.7682	15.6036	10.3558	5.47378	4.13785	2.88957	10.5761	10.6736	4.7953	2.79009
101834772	Cd151	protein_coding	7.3115	9.92586	6.68666	7.3603	8.96958	7.47842	4.44073	2.61347	5.74345	5.81252	11.4981	13.3633	2.26444	1.62742	11.4552	12.8414
101835287	Pnpla2	protein_coding	1.03636	0.94566	0.709141	1.06019	1.11849	1.11086	33.3002	26.5681	14.9907	26.1733	2.18204	1.74635	30.4711	25.2999	3.39578	1.85923
101835718	Rplp2	protein_coding	10.1635	33.0826	21.8982	23.5424	29.3745	18.7216	65.5403	51.122	48.0793	37.7152	17.3035	18.7826	46.7767	40.0408	18.1692	15.9554
121135640	LOC121135640	snoRNA	0	0.459387	0.765533	0	0	0.234626	0	0	0.400858	2.12697	0	0.374272	0	0	0.520931	0.437025
101836242	Slc25a22	protein_coding	1.2337	1.2328	1.10055	1.31986	1.10068	1.05689	0.0740643	0.397599	0.653125	0.135902	0.530793	0.340774	0.0726293	0.130494	0.674016	0.397911
101835303	Gatd1	protein_coding	1.5546	2.32176	0.979823	1.42567	2.09118	1.63242	4.31142	5.74842	8.91948	15.3104	2.22797	2.92337	4.47658	4.93314	3.41924	3.15535
101826136	Taldo1	protein_coding	15.6988	18.9993	17.2962	15.0675	16.0107	13.7083	4.31211	4.1355	6.62271	7.0591	10.3598	8.64047	3.39943	2.56231	8.89145	7.05287
101830673	Eps8l2	protein_coding	0.424925	0.588292	0.326781	0.267639	0.300463	0.170262	6.49848	7.71303	1.33468	1.93693	0.0915127	0.0479293	10.1249	8.29959	0.400263	0.0186552
101837204	Tmem80	protein_coding	0.738933	0.901664	0.896685	0.595459	0.680216	0.638777	1.12534	1.80943	2.79182	3.4116	0.950147	0.568726	1.15152	0.793099	1.00597	0.747093
101836937	Deaf1	protein_coding	5.75828	7.73694	5.1725	4.56131	5.37615	4.45135	3.44665	1.77969	2.18814	3.11498	2.5688	2.44165	2.11873	1.66772	2.65285	2.10918
110341071	LOC110341071	lncRNA	0	0.0890614	0.0371035	0	0.0179554	0.0341152	0.561817	1.11704	0.0777145	0.034363	0.0346352	0.10884	2.20373	2.21731	0.0504965	0.0529538
101826923	Cdhr5	protein_coding	0.0170066	0.0227601	0.056892	0.0221883	0.0367089	0.0116245	0.650875	0.593767	1.1519	0.84304	4.76196	4.80268	0.30036	0.431729	3.3294	5.26149
101827190	Irf7	protein_coding	0.470297	0.795036	0.358818	0.22606	0.186999	0.287622	2.0061	1.59545	0.28906	0	0.334948	0.377844	3.49729	2.47419	0.319298	0.803606
101837743	Phrf1	protein_coding	1.96552	3.50367	2.5828	1.85679	2.66702	2.09606	5.69185	4.73117	3.81922	5.03676	2.18177	2.16978	3.74505	3.32558	2.8653	1.60945
121142271	LOC121142271	lncRNA	0.334475	0.255789	0.586099	0.467556	0.464121	0.228622	0.322714	0.769966	0.725401	1.3817	0.0497372	0.260496	0.632923	0.530686	0.181286	0.0608346
101838173	Rassf7	protein_coding	0.705846	0.586329	0.787086	0.476331	0.551638	0.382643	2.52058	2.61473	0.682169	0.552998	0.456037	0.159231	2.63294	1.93088	0.535597	0.294388
101838442	Lmntd2	protein_coding	0.0160203	0	0.0535925	0.0209015	0.0345799	0.0438011	10.7478	9.29349	0.336754	0.231626	0.100055	0.0349354	11.742	11.6415	0.121562	0.0713877
101838703	Lrrc56	protein_coding	0.0205562	0	0.0916886	0.0536388	0.133112	0.112406	16.8452	15.8445	5.68933	10.8269	0.363754	0.403442	16.0196	14.8724	1.16986	0.0916001
101838968	Hras	protein_coding	2.26906	1.24455	1.36881	1.67433	1.76641	1.16958	2.84726	2.79724	1.99822	3.2269	1.74239	2.23072	2.38149	2.36075	1.9758	1.23133
101839513	Rnh1	protein_coding	5.58168	7.37301	8.64909	5.59574	6.51953	5.56593	4.35185	3.63409	6.37721	6.28844	10.9913	14.6222	4.37422	4.75388	11.3861	17.0892
101839781	Ptdss2	protein_coding	1.48563	1.5549	2.0814	1.87616	2.26117	1.3149	18.5239	16.5736	8.47445	13.8477	2.12137	1.8483	18.2491	14.1126	3.06395	2.07333
106021809	LOC106021809	protein_coding	0.232255	0.518048	1.03594	0.353523	0.501322	0.0529173	0.174291	0	0	0	0	0	0.512741	0	0	0.0492831
101840863	LOC101840863	protein_coding	2.98132	12.0671	7.86519	7.21016	9.18193	8.69797	1.96443	2.14819	4.75535	3.00382	5.75247	5.7878	2.5685	3.80726	2.97953	6.61936
121142324	LOC121142324	lncRNA	0	0	0	0.166868	0	0	1.72763	1.03049	0.597443	0.792515	0	0	0	0.608783	0	0
121132778	LOC121132778	protein_coding	21.4645	52.7556	33.8547	36.2034	45.0099	36.093	19.8435	16.6584	32.8816	16.8571	60.9964	46.5406	7.38723	3.88472	37.8385	28.9903
101841403	Pgghg	protein_coding	0.61567	0.844556	0.823837	0.743012	0.764132	0.662801	1.21279	0.785409	0.341516	0.317912	0.576774	0.436342	0.849496	0.463997	0.280303	0.460511
101827967	LOC101827967	protein_coding	0	0	0	0	0	0	0.919218	0.365528	0	0	0	0	4.20657	1.72755	0	0
101828230	Psmd13	protein_coding	15.2441	16.5838	18.2983	10.5246	13.804	10.4197	42.0527	38.2224	26.6136	45.3605	10.1529	7.32412	40.2899	30.6591	9.44932	8.82549
101841665	Sirt3	protein_coding	0.917111	0.898082	0.997723	0.612863	0.796663	0.993816	15.0571	12.4355	9.79577	14.6459	1.0012	1.21948	11.4567	11.073	1.61246	0.655014
101841932	Ric8a	protein_coding	1.14064	1.36	1.4338	1.45435	1.60035	1.29706	0.863749	0.584829	1.13829	1.02805	2.27747	2.17081	0.503629	0.658095	2.42345	1.69646
101842390	Bet1l	protein_coding	2.48315	3.90479	3.35735	2.51079	3.24943	2.94905	3.28429	2.16741	3.15356	3.33376	5.5572	6.02418	1.91869	2.1669	5.39358	5.80917
101842654	Odf3	protein_coding	0	0	0	0.0262983	0.0435086	0.0275554	27.681	33.347	0	0	0	0	37.5576	33.0047	0.0611802	0.0513259
101842914	Scgb1c1	protein_coding	0	0	0	0	0	0	1.21266	0.482216	0	0	0	0	1.18916	0.854638	0	0
101843172	LOC101843172	protein_coding	0	0.0744655	0.0620456	0.254081	0	0.0380323	5.13586	3.73588	1.42952	2.29852	0.405426	0.485349	3.93081	3.61956	1.39329	1.16887
101843440	Syce1	protein_coding	0.339668	0.42617	0.97058	0.290824	0.252029	0.145107	18.8783	14.4248	13.6602	19.4249	0.883915	0.879598	15.4662	15.932	2.31967	0.391911
121134499	LOC121134499	lncRNA	0	0	0	0	0	0	2.46129	2.34897	0	0	0	0	2.65496	1.73463	0	0.0695964
101823237	Mtg1	protein_coding	3.81707	3.34534	3.46539	2.53412	3.13526	2.83996	9.3538	9.97929	8.48125	13.9541	4.00841	3.09383	10.2912	7.77131	4.10111	4.25767
101823694	Paox	protein_coding	0.55604	0.517672	0.862661	0.662374	0.65229	0.363543	4.73509	2.92176	1.58101	1.34822	0.201318	0.289959	2.61522	2.10967	0.293513	0.215457
101823956	Echs1	protein_coding	5.8062	6.87734	4.91167	5.42024	6.87858	5.24596	9.39039	7.07985	11.6515	14.3359	17.2282	16.118	7.36676	8.10042	13.4705	12.4266
101825176	Znf511	protein_coding	4.06325	4.7286	4.33391	4.32168	5.38625	4.31694	16.9031	19.5715	10.8311	17.1499	5.01103	3.1783	17.7456	15.1361	4.65832	3.20512
101825438	Tubgcp2	protein_coding	5.0301	6.45577	5.23747	4.99967	5.63425	3.65512	13.7177	10.6114	9.70998	11.7333	4.03017	3.28728	12.9965	12.0091	4.3948	3.36369
121142368	LOC121142368	lncRNA	0.0798003	0	0	0	0	0.0545455	0.179653	0.428636	0.372764	0.659301	0	0	1.05703	0.379839	0	0
101825963	LOC101825963	protein_coding	0	0	0	0	0	0	10.8282	8.9283	4.17135	9.56922	0.147252	0.269929	8.90071	7.63131	0.348866	0.0450268
121142369	LOC121142369	lncRNA	0.241381	4.26417	4.14512	0.755825	0.208409	0.263984	9.56417	5.83446	10.3734	9.47276	26.0303	25.4242	4.79601	4.90216	27.8038	20.7133
101830107	Utf1	protein_coding	8.28608	9.25762	16.2521	6.1293	7.98461	5.36033	1.33245	0.69543	0.302391	1.14607	0.577574	0.201668	1.3883	0.645606	0.589453	0.141289
121135486	LOC121135486	protein_coding	2.98588	2.6128	4.03388	2.17257	3.47041	2.62966	1.03417	0.462643	2.21286	1.18601	1.43449	1.44	1.01413	0.911053	1.43785	0.986934
101827004	Cfap46	protein_coding	0.0227751	0.0533402	0.0190473	0	0.0491601	0.0272428	3.75576	2.66074	2.38041	3.56337	0.231142	0.173829	1.99862	2.23136	0.544376	0.00362455
101827279	Nkx6-2	protein_coding	0.0241132	0.0645419	0.0268885	0.141571	0	0.131856	0.325715	0.323802	0.112638	0.0498051	0.250998	0	0.0532339	0.191293	0.109783	0.0307001
101830376	Inpp5a	protein_coding	0.822241	0.741095	0.879454	0.667743	0.688192	0.596432	1.20888	0.901338	0.391925	0.623871	0.978153	1.15268	0.740912	0.612357	0.598453	0.918663
101827542	Pwwp2b	protein_coding	0.259516	0.535854	0.744133	0.232174	0.288085	0.278749	2.32028	3.02687	0.285745	0.199094	0.517113	0.379978	2.91373	2.72934	0.433227	0.55225
106020979	LOC106020979	lncRNA	0	0.130024	0.108338	0.126757	0.0524276	0	8.74899	13.3074	0.170187	0.602015	0.101131	0.1589	16.73	15.569	0.184304	0.0927711
101830639	Lrrc27	protein_coding	0.831901	0.854425	1.01394	0.454341	0.772552	0.647968	48.8682	58.4015	8.38197	14.9449	0.8458	0.780495	70.4299	61.2378	1.76162	0.307891
101827800	Stk32c	protein_coding	0.0841138	0.196998	0.164141	0.0685889	0.113475	0.114988	0.0473411	0	0.245571	0.260602	1.11633	0.596137	0.278543	0.100093	0.414868	0.040159
101828057	Dpysl4	protein_coding	11.0977	12.475	9.00615	10.4285	11.1416	9.67132	3.86211	2.97641	5.24779	4.98576	15.3918	17.9933	2.71478	2.33647	14.6762	13.6556
106022085	Bnip3	protein_coding	3.75158	5.09628	3.86883	3.42256	3.44004	3.29695	2.34961	1.66663	3.35994	3.3209	3.69954	3.62919	1.05863	1.4769	3.55303	2.78323
101828589	Ppp2r2d	protein_coding	1.5074	1.83116	1.11198	1.13463	0.951093	1.03035	13.4178	9.59162	3.27696	7.8556	0.82075	1.41602	9.98355	9.75071	1.23181	1.10722
101831172	LOC101831172	protein_coding	0.0322119	0.140106	0.0987784	0.0735464	0.0782208	0.0550442	0.670795	1.08139	0.291533	0.216232	0.142502	0.184392	1.10226	1.48214	0.146655	0.0820222
121134527	LOC121134527	lncRNA	0	0	0.529385	0	0	0	1.24692	0.425004	0	0	0	0.0862728	1.22276	1.00432	0.0600395	0
101829119	Glrx3	protein_coding	13.5473	18.0325	17.2704	13.5667	14.9766	12.9639	78.0604	65.4906	60.3318	98.8427	13.7967	12.336	67.6565	58.7901	19.7815	12.9825
121142436	CUNH10orf143	protein_coding	2.45932	5.40719	5.33784	3.60972	2.65423	2.6716	2.96605	2.83069	1.53857	3.08408	2.01138	1.77172	3.00554	2.50844	2.46597	2.32038
101830288	Mgmt	protein_coding	1.74771	2.13106	2.42525	1.36813	1.13173	1.69899	1.92358	1.98182	0.63497	0.481311	1.41494	0.804591	3.42965	3.75889	1.79769	1.28562
121142447	LOC121142447	lncRNA	0	0	0	0	0	0	0.440659	1.31422	0	0.202144	0	0	1.0803	1.08696	0	0
101831975	Mki67	protein_coding	0.870698	1.69911	0.946999	0.979301	1.24522	1.09061	0.99458	0.449253	0.621102	0.761885	0.133939	0.107564	0.520797	0.313043	0.449138	0.158363
101832230	Ptpre	protein_coding	0.848785	1.05798	0.649543	0.797978	1.0328	0.591542	0.730622	0.290533	0.573349	0.704694	1.87097	2.34997	0.514386	0.250856	2.0269	1.86994
106020891	Dock1	protein_coding	1.46751	2.20836	1.56101	1.19555	1.50353	1.18336	0.182698	0.236113	0.181643	0.195555	0.534997	0.538283	0.179158	0.128759	0.651711	0.52091
101831358	CUNH10orf90	protein_coding	0	0.0307161	0.025593	0.0524027	0.0123852	0.00784393	4.75366	6.4414	0	0.0237027	0	0	7.44835	7.72003	0.0174156	0.102273
101831801	Fank1	protein_coding	0.0951423	0.0424433	0.141457	0.041377	0.0342275	0.0216774	50.6923	48.1233	21.3326	41.3334	0.891316	0.864486	48.1698	47.1986	3.27281	0.282641
101833550	Dhx32	protein_coding	1.98826	2.80671	2.36895	2.1854	2.27811	2.29917	6.62223	6.07131	4.7551	9.28223	5.74103	6.10277	6.82463	5.16406	6.57212	6.80525
101833800	LOC101833800	protein_coding	4.49822	6.62707	6.11186	4.26595	4.89551	3.8756	9.95658	7.81697	7.59261	9.29093	5.78397	4.41004	10.8485	6.8371	5.8513	3.36881
101832238	Uros	protein_coding	0.385999	0.455812	0.810214	0.399924	0.318569	0.63632	1.43129	1.52452	1.21973	1.64144	0.992663	0.841747	0.852157	1.00872	1.25773	1.15633
101832939	Edrf1	protein_coding	1.27487	2.45523	2.0804	0.973645	1.70031	1.44526	1.7034	2.08775	0.992533	0.899146	0.98179	0.802391	2.65432	2.38453	1.21119	0.831356
101834055	Tex36	protein_coding	0	0.0702774	0.175668	0	0	0.0717866	31.5646	35.6807	0	0	0	0	42.7778	41.7417	0.31877	0.0668564
121134569	LOC121134569	lncRNA	0	0	0.0911668	0	0	0	2.2087	2.19573	0	0	0	0	4.5123	5.18869	0	0
101834317	Ctbp2	protein_coding	1.68919	1.48696	2.24623	1.48496	1.82307	1.50037	1.11849	1.11596	0.390309	0.279865	0.253873	0.196985	1.95433	1.51921	0.226194	0.0747542
101834587	Zranb1	protein_coding	0.878494	1.49314	1.07757	0.756465	0.900711	0.948747	1.99752	1.41561	0.984871	1.07056	0.557807	0.440618	1.76487	1.17082	0.573279	0.587195
101833632	Abraxas2	protein_coding	1.01097	0.716292	0.795764	0.756487	0.738094	0.42681	14.6601	18.4471	2.11817	4.85184	1.48565	1.848	20.4809	19.2956	2.32395	1.45749
101833886	Eef1akmt2	protein_coding	0.666768	0.791797	0.712095	0.575865	0.770288	0.60981	1.81822	1.81595	1.27217	2.05609	0.870005	0.97276	1.40981	1.53471	0.798111	0.950535
101834140	Fam53b	protein_coding	1.75994	3.11385	1.30834	1.69943	2.06039	1.48162	1.79079	1.65566	1.196	1.93051	1.6146	1.55034	1.7561	1.37252	1.60706	1.8799
101834406	LOC101834406	protein_coding	1.45964	2.25657	1.06638	1.80587	1.52099	1.73737	2.88947	1.41935	2.26296	2.28712	5.21297	4.4727	1.55564	1.27773	3.68555	4.38957
101835111	Oat	protein_coding	8.92813	14.2594	9.29827	9.57422	11.3401	9.81598	17.9666	14.2511	27.0739	22.8335	87.1259	70.8067	11.2033	11.1587	64.4075	61.9018
101838997	Bub3	protein_coding	9.5289	12.1658	9.72293	9.4947	11.1214	7.59686	17.4276	16.6232	20.1286	26.4396	4.72239	4.10076	17.1644	15.5469	6.56509	3.19937
101836571	Hmx3	protein_coding	0.0379847	0.152506	0.211783	0.136285	0.143483	0.103854	0.128272	0.20403	0.199614	0.117684	0.33608	0.165666	0.0419288	0.090401	0.288229	0.265984
101835106	Acadsb	protein_coding	0.828083	0.987019	1.15424	0.810291	0.89371	0.663299	4.13631	4.58693	3.02199	4.35613	1.58925	2.20082	3.91334	4.18791	2.12069	1.82029
101836844	Ikzf5	protein_coding	1.2651	1.88899	1.21251	1.32999	2.01983	1.60082	4.89591	3.87501	2.51522	3.84395	0.848885	0.729599	5.81665	5.67334	1.45977	0.918486
101837105	Pstk	protein_coding	1.29227	2.70227	1.30591	1.73869	2.00486	1.04892	8.81871	6.94124	5.80065	8.5913	0.840713	1.36499	7.31055	6.40732	0.888647	0.899757
101837381	CUNH10orf88	protein_coding	0.320098	1.06241	0.54255	0.58468	0.456016	0.376328	2.10425	1.99446	1.48029	1.69255	0.706374	0.516548	1.44161	1.19859	0.748106	0.399387
121134578	Fam24a	protein_coding	0.138938	0	0.0774646	0	0.224924	0.0474838	9.22729	7.27629	0.162252	0	0	0	4.2942	4.51907	0	0
101843664	LOC101843664	protein_coding	0.154325	0.206534	0.0860433	0.0503363	0.33311	0.0527424	25.7097	30.6705	0	0	0	0	28.2779	28.0359	0.0585509	0
101835365	Cuzd1	protein_coding	0.114813	0.184387	0.153634	0.104857	0.123913	0.0470868	0.568652	0.493364	0.429054	0.189715	1.62535	1.55232	0.709716	0.655797	1.0803	0.730882
101836150	CUNH10orf120	protein_coding	0	0	0	0	0	0	1.83343	3.24553	0	0	0	0	5.9737	5.08518	0	0
101837644	Htra1	protein_coding	3.53517	6.58982	4.99796	5.29178	5.51861	4.50913	1.91861	2.71267	3.28059	2.60778	7.62247	8.5007	2.78731	3.15505	5.53265	20.716
101837910	Plekha1	protein_coding	1.47578	2.12936	1.54279	1.241	1.69229	1.49734	2.59563	3.37515	3.41992	3.54828	4.00843	3.23081	3.38531	2.68908	3.95439	3.75783
121135534	LOC121135534	snRNA	0	1.15697	0	0	0	0.295455	0	0	0	0	0	1.41392	0	0	0	0
101838534	Btbd16	protein_coding	0	0.0659383	0	0	0	0.0168386	22.2396	22.4949	2.10012	4.47768	0.307714	0.241746	26.7034	22.3965	0.729029	0.0156822
101838970	Tacc2	protein_coding	1.6762	2.84051	1.26226	1.57628	1.95	1.51771	1.02916	0.526176	1.15668	1.14655	2.80977	3.47726	1.00922	0.794394	3.1715	3.15954
101839951	Nsmce4a	protein_coding	8.19527	10.7458	7.25161	8.11659	9.56094	8.16438	1.8674	2.22772	2.82851	1.71327	3.86812	2.46003	1.24523	1.15814	3.67577	2.68241
121142741	LOC121142741	protein_coding	0	0	0.0770747	0.0450895	0	0.0661427	5.85084	5.16058	2.08252	3.31212	0.129505	0.135655	4.7914	4.64985	0.262239	0.1144
101836658	Ate1	protein_coding	1.2949	1.95659	1.22967	1.36245	1.53277	1.11922	4.47622	3.09626	3.54144	5.9876	1.33049	1.00199	2.50828	3.28722	1.66086	1.00513
121142753	LOC121142753	lncRNA	0	0.283126	0	0	0	0	0.635028	1.8939	0	0	0	0	3.2693	2.57338	0	0
101837472	Wdr11	protein_coding	1.04507	1.56646	1.0022	1.04988	1.48882	1.25008	1.43518	1.45949	1.86726	2.00746	1.45769	1.48133	1.31508	0.878808	1.71288	1.68979
101837740	Plpp4	protein_coding	0.733435	0.638017	0.736066	0.813368	0.870718	1.12797	0	0.196977	0.171302	0.0757445	0.267205	0.039985	0.242877	0.349106	0.139133	0.0933784
121142777	LOC121142777	lncRNA	0.0641252	0.0858195	0	0	0.0346036	0	2.16546	2.66941	0	0	0	0	4.17623	3.51012	0	0
101840419	LOC101840419	protein_coding	0.734342	1.40397	1.27007	0.884763	1.12411	1.009	5.06086	4.30666	2.54645	3.26568	3.41635	3.71748	4.54924	4.38705	3.91192	4.12136
110341288	LOC110341288	protein_coding	4.13818	5.23881	3.75393	3.80121	4.94897	3.83766	2.92077	1.71213	3.0171	3.37272	7.07827	7.32905	1.65431	1.38413	7.59556	7.09835
101840701	Inpp5f	protein_coding	0.521753	1.10253	0.643047	0.47173	0.444555	0.444225	0.76247	0.76209	0.224481	0.226877	0.161977	0.239534	0.848737	0.929488	0.243101	0.314658
101838270	Bag3	protein_coding	1.73568	3.74728	1.29638	1.74111	1.94392	1.76838	12.128	11.7416	2.48585	3.24678	0.630638	0.839125	16.1586	13.6914	1.16794	1.04236
121134601	LOC121134601	lncRNA	0	0	0	0	0	0	0.473945	0.565394	0.0614619	0.217413	0	0	0.929523	1.33607	0	0
101833993	Tial1	protein_coding	1.7641	2.19902	2.147	1.55851	1.86039	1.4952	3.26798	2.46366	2.91949	5.122	0.975852	1.00021	2.06967	1.93528	1.36155	0.911231
101840970	Rgs10	protein_coding	0.894625	1.41497	1.58708	0.769295	0.702201	0.555908	0.366192	0.436851	0.284931	0.251976	1.56616	1.46318	0.448872	0.322598	0.863983	0.802481
101841933	Rusf1	protein_coding	0.632563	1.06425	0.725522	0.754557	0.955773	0.765918	6.14389	6.01883	1.83622	2.87439	1.37333	1.43855	5.30666	6.22256	1.22055	0.56375
101842199	Tgfb1i1	protein_coding	2.34504	4.49728	3.96285	3.05954	2.73962	3.00749	0.326558	0.259712	0.451718	0.349539	0.654285	0.632637	0.213487	0.0767153	0.623714	0.277016
101842655	Armc5	protein_coding	0.837981	1.87593	1.05336	0.725555	0.887949	0.656095	1.54353	2.00504	0.907426	1.38466	1.03086	1.21272	1.51362	1.61965	1.09831	0.960199
101842915	LOC101842915	protein_coding	0.404183	0.856461	0.613457	0.19775	0.29081	0.376033	0.909933	0.934743	2.77959	5.00897	0.724574	0.563118	1.14016	0.552219	0.732661	0.564622
101838803	LOC101838803	protein_coding	0	0.13153	0.109592	0.192338	0	0	0.442515	0	0	0.202995	0.102302	0.535799	0	1.24747	0	0.375381
101843909	LOC101843909	protein_coding	1.98125	3.48013	2.55448	2.01946	2.27191	2.96239	0.139386	0	0.43382	0.127882	0.70892	1.41767	0.273371	0.0982342	0.798669	0.827681
101844333	Fus	protein_coding	34.9428	35.4203	29.3716	26.8882	33.8071	27.2049	20.222	21.9493	17.8768	20.9047	16.4084	14.2633	17.2047	15.456	18.47	11.9676
101823330	Kat8	protein_coding	2.88091	4.02139	3.6961	3.17266	4.24594	3.13374	11.228	8.31958	6.9819	11.0691	3.16001	3.61407	9.30079	8.25715	3.99599	2.56357
101822893	Bckdk	protein_coding	4.82152	6.18132	4.27102	4.73263	5.15501	3.69604	3.19552	2.84396	3.9993	2.8387	5.98034	5.74847	2.68595	2.60956	5.65884	4.8908
101840628	Vkorc1	protein_coding	2.00234	3.98135	2.99834	3.73204	3.14893	3.36297	2.18953	3.07294	2.60558	2.48147	4.04944	4.17937	1.3893	1.08924	3.9938	4.88011
101824032	Znf646	protein_coding	0.461611	0.735451	0.618914	0.326223	0.504126	0.499578	9.04368	7.63031	5.62173	9.30743	0.880913	0.808903	6.24795	6.01617	1.2885	0.493254
101824911	Stx4	protein_coding	1.18649	1.77083	1.6218	0.995141	1.32773	1.20341	0.824726	0.440535	0.976933	1.0164	1.25211	1.41888	0.350055	0.347007	1.48116	1.27043
101825788	Hsd3b7	protein_coding	1.31194	2.39957	1.36541	1.14111	1.6755	1.55436	0.147678	0.411069	0.331952	0.541954	1.18354	1.12054	0.0965442	0.208155	0.846177	0.598529
101826219	Setd1a	protein_coding	0.811709	1.16581	0.934569	0.951401	1.17517	1.09611	0.93598	0.797558	0.971036	1.00866	0.769358	0.748332	0.378793	0.261763	0.876319	0.56293
101826669	Orai3	protein_coding	1.11045	1.57529	1.31255	1.17352	1.3183	1.38141	3.54991	1.61045	1.94517	1.88075	2.40423	2.05832	2.01023	1.58567	1.5167	2.54481
101826929	Fbxl19	protein_coding	1.56645	1.36464	2.45533	1.30143	1.61085	1.20202	2.06269	1.54785	2.24349	2.35028	6.36834	6.25184	1.7291	2.15711	7.45695	5.21165
101841165	LOC101841165	protein_coding	0.31564	0.633637	0.211181	0.205906	0.510983	0.366772	0.923775	0.423854	0.73721	1.2387	0.427121	0.619484	0.627145	0.901443	0.359263	0.180838
101827458	Bcl7c	protein_coding	1.20251	1.4369	1.53247	1.23271	1.06606	1.20356	2.51382	2.65285	1.00307	1.33058	2.10109	1.91991	1.99106	2.65747	1.9227	1.36696
101827718	Znf629	protein_coding	0.288779	0.861289	0.515226	0.387531	0.427427	0.411694	1.52315	0.642614	0.809368	0.971385	0.309183	0.278885	1.14755	0.994912	0.344341	0.183832
101827976	Rnf40	protein_coding	3.53169	4.3077	5.15951	3.1496	3.54622	3.54461	17.9901	14.1675	11.6943	18.9752	2.73388	2.54688	15.8157	14.6648	3.54488	2.40473
101829215	Ccdc189	protein_coding	0.43834	0.146659	0.203663	0.285948	0.275963	0.399488	30.5917	33.7476	4.94831	6.56399	0.874526	0.318629	34.1924	29.8477	0.637509	0.534825
101828949	Phkg2	protein_coding	4.7503	5.42152	3.5224	2.7685	3.92966	2.88435	67.5858	73.5678	27.906	49.5063	3.91557	3.47052	80.1171	72.7678	6.76995	1.70385
121142889	LOC121142889	lncRNA	0	0	0	0	0	0	1.30071	1.55168	5.93746	9.30813	0.481121	0.125992	0.765304	0.733352	0.438407	0
101829483	Tmem265	protein_coding	0.932018	0.953841	0.672482	0.607996	0.857959	0.674532	2.03653	1.54604	2.04878	3.56702	0.285339	0.657558	1.3919	1.13082	0.686418	0.383904
101840415	LOC101840415	protein_coding	0.623086	0.939586	0.582262	0.543863	0.795594	0.674833	0.918699	0.683506	0.707144	1.04226	0.420206	0.468869	0.484354	0.480377	0.38623	0.326813
121142890	LOC121142890	lncRNA	0.159601	0	0	0.312343	0	0.0545455	0.359307	0.857273	0.652337	1.48343	0	0.26103	0.528517	0.633065	0.0605527	0.203198
101840697	Fbrs	protein_coding	0.3888	0.72605	0.423467	0.306717	0.400097	0.346099	1.36384	0.94706	0.897525	1.19525	0.432944	0.512657	0.69865	0.559495	0.665516	0.22448
121142892	LOC121142892	lncRNA	0.262265	0.175496	1.02358	0.171087	0.424575	0.448162	1.18087	1.05654	0.612547	1.0834	0.272996	0	2.31598	0.832231	0.796029	0.166953
101829753	Prr14	protein_coding	1.11839	1.62578	1.22561	1.32078	1.24865	1.29165	3.08216	2.74471	1.98161	2.66845	3.41216	3.46909	3.83126	2.38635	3.08729	1.97627
101825462	LOC101825462	protein_coding	0.259621	0.618902	0.407113	0.396943	0.280197	0.255096	1.1507	1.04589	1.13695	1.20654	0.371585	0.283078	0.949292	0.746607	0.720286	0.278894
101830025	LOC101830025	protein_coding	0.615771	0.927105	0.557898	1.33061	0.747644	0.578731	1.21299	0.620162	0.314606	0.317964	0.681026	0.58748	0.679709	0.427436	1.25573	0.930974
101830290	Znf768	protein_coding	0.406583	0.519401	0.803718	0.470184	0.41886	0.480026	4.32704	1.98537	1.85607	4.58065	0.942624	0.785882	3.1416	3.10818	1.05176	0.564707
101840963	Sephs2	protein_coding	1.68247	3.50576	1.97111	2.15341	2.41341	1.96521	134.344	118.512	94.683	159.546	6.82788	6.08396	118.67	102.621	15.7401	2.39965
110339856	Dctpp1	protein_coding	2.61078	7.40401	4.7828	4.17671	5.97081	4.63128	1.11954	0.500837	1.16147	0.898747	0.841161	1.01666	0.411695	0.789013	1.65089	0.830987
101831266	Znf771	protein_coding	3.19972	4.46523	3.35453	3.33614	3.36476	3.23391	4.98704	5.87586	5.68481	6.89137	5.38027	4.97976	5.01116	3.34111	5.08419	5.55357
101830824	Znf48	protein_coding	1.72293	1.57381	0.991111	1.39155	1.34295	1.00943	0.36941	0.257069	0.686649	0.875543	2.10656	2.29606	0.362253	0.498998	2.19969	1.53202
101831982	Mylpf	protein_coding	0.123012	0.246943	0.480097	0.0802463	0.265523	0.294287	0.276936	0.495558	0.646443	1.39743	0.128045	0.0670632	0	0.585522	0.420039	0.195769
101832239	Tbc1d10b	protein_coding	1.70428	1.25447	2.50225	1.49164	1.67074	1.24258	1.15105	0.343287	0.563909	1.02671	0.517421	0.634907	0.564374	0.247872	1.04535	0.488213
101832503	Cd2bp2	protein_coding	2.12196	2.52036	2.01126	1.95525	2.29013	1.70424	1.672	1.49597	1.98243	2.62971	1.6842	2.08231	1.17115	1.0942	2.07307	2.31325
101832940	CUNH16orf54	protein_coding	0.1367	0.0304913	0.101623	0	0	0.031146	0.410336	0.5507	0.558736	1.17646	0	0.124209	0.502981	0.361487	0.138305	0.029007
101833205	Kif22	protein_coding	5.82715	10.0351	7.01276	6.46939	6.92973	6.31269	10.3464	7.32296	9.75805	12.5354	2.67801	1.55844	8.05846	6.90795	4.27149	1.3578
101833461	Maz	protein_coding	3.73589	3.59488	3.20187	3.38372	3.64876	2.50081	3.05838	2.98515	4.65123	4.59156	2.15327	1.7169	2.59016	1.83702	2.81137	0.933591
121142951	LOC121142951	lncRNA	0	0	0.0457034	0.080211	0.132703	0.11206	29.8037	26.3081	9.90778	27.3438	0	0.0446892	27.7785	27.7676	0.653108	0
101833716	Pagr1	protein_coding	2.21384	3.47808	3.61352	1.8	1.93914	1.79831	7.5121	5.42866	6.14484	9.41033	2.47141	2.55379	5.45408	5.34516	3.2867	2.38967
101833970	LOC101833970	protein_coding	1.92969	3.45026	2.5133	1.87313	1.68276	1.59335	0.55607	0.248762	0.955485	0.510173	1.75154	1.63274	0.374891	0.514365	1.39397	3.98987
101834408	Cdipt	protein_coding	1.75886	2.90969	2.34267	1.75295	2.26736	1.21893	2.7498	1.50897	1.85431	1.1605	3.00052	3.08975	1.72577	2.20927	3.13267	3.21903
110341409	LOC110341409	protein_coding	0.0514699	0	0.286969	0.134304	0.111098	0.105543	93.5099	135.605	0.601066	0.10631	0.0535758	0.11224	186.691	176.719	0.585832	0
101836243	Kctd13	protein_coding	1.55611	2.41725	1.67324	1.57705	0.989664	1.34854	4.50417	4.77623	6.32783	7.74825	3.87589	3.12071	4.84632	4.10023	4.55443	2.06962
101836491	Tmem219	protein_coding	1.04799	1.70854	1.55106	1.06898	1.17217	0.950762	1.11532	0.869957	0.77881	0.747768	0.733857	1.05957	0.588919	0.906962	1.05547	1.66176
101836939	Taok2	protein_coding	0.638167	1.30813	0.882767	0.579664	0.714899	0.717803	1.67312	1.47527	1.53767	2.06894	1.21925	0.924831	0.945186	0.615209	1.53242	0.730215
101837911	Hirip3	protein_coding	2.89739	3.15282	3.6536	3.25025	2.92244	3.12798	6.94958	4.79978	7.74744	8.05387	1.77574	1.4172	6.09757	5.62818	2.11636	1.20663
101838443	Ino80e	protein_coding	1.61464	2.72812	1.77797	1.36929	1.54656	1.61408	26.9445	21.7904	17.3237	33.058	1.51263	1.32039	19.828	16.6198	2.41975	1.015
101838705	CUNH16orf92	protein_coding	0	0	0	0	0	0	5.82189	7.8134	0	0.111278	0	0.0293716	6.48219	6.7102	0	0
101838971	Tlcd3b	protein_coding	0	0.046834	0.0195113	0.0456573	0	0.0358798	7.32687	6.43798	3.1059	6.39686	0.10928	0.11447	7.53256	5.88551	0.451421	0.0779699
121143144	LOC121143144	protein_coding	0.185804	0.43516	0.56977	0.121208	0.250661	0.222253	6.06531	3.74257	2.27831	3.07018	2.07911	1.72202	3.17899	4.0535	1.97384	2.09946
101839423	Aldoa	protein_coding	37.5914	48.2171	36.7763	33.2405	39.7553	32.9597	42.9303	43.3079	33.5558	33.3067	87.2617	83.2537	49.8626	43.6889	77.6071	82.387
101840219	Ppp4c	protein_coding	16.0431	19.937	17.6766	13.2244	16.9612	14.416	18.6116	16.1941	17.2695	17.5826	14.6262	15.0829	19.1545	16.7531	14.8857	13.6865
101840971	Ypel3	protein_coding	5.33659	5.53346	6.3797	5.9276	4.72178	4.43639	4.11297	3.48626	1.06675	0.695117	3.45307	3.66948	3.39645	3.66147	4.56016	3.76444
101841668	Mapk3	protein_coding	0.80442	1.50719	1.46511	0.839613	1.04181	0.769778	0.482928	1.94437	0.250508	0.110767	0.418667	0.643206	2.07187	2.46753	0.671435	0.802258
101841934	Coro1a	protein_coding	1.41299	2.00012	1.15142	0.939484	0.879795	1.05868	0	0	0.095198	0.056125	0.169709	0.059256	0.299944	0.172453	0.0412378	0.345957
101842391	Bola2b	protein_coding	0.621062	1.66235	1.15424	1.01286	2.12256	1.20278	18.6425	19.7377	9.42861	11.7589	2.90913	3.16015	15.7676	16.259	2.90613	2.56982
101842294	Slx1a	protein_coding	1.18854	0.942598	1.47259	1.22044	1.54403	1.38408	3.0226	2.60092	4.49808	7.09191	2.70344	3.43179	2.18658	1.32702	3.42375	2.59207
101842832	LOC101842832	protein_coding	5.14482	3.88168	4.08133	4.03193	4.32279	3.79983	3.42032	0.927338	5.20167	5.06362	12.1842	13.4406	2.74423	2.35573	11.6331	14.2654
101842656	Sgf29	protein_coding	6.06364	6.40904	5.41692	6.31544	6.58138	5.62825	31.3353	38.9545	2.81636	2.06366	3.33518	4.28244	49.1346	45.3158	4.20897	3.96967
121143177	Apobr	protein_coding	1.883	1.55599	1.53604	1.59934	1.89584	1.7449	1.05268	0.814571	1.56437	1.64446	3.85431	4.14759	0.669589	0.481225	4.39195	4.77864
101843361	Cln3	protein_coding	1.83724	2.28455	2.51651	1.41556	1.51445	1.72054	0.586226	0.932453	1.04742	0.83664	1.95758	1.87704	0.734552	0.596772	1.94296	2.42199
101843174	LOC101843174	protein_coding	14.6581	17.3592	18.2784	13.6011	17.173	12.7488	61.8178	49.344	32.9342	58.3779	10.6982	9.2317	51.0862	45.507	12.8727	8.88772
121143217	LOC121143217	lncRNA	0.14453	0.676991	0.402912	0.424274	0.0779921	0.0987899	1.13882	0.970403	0.421956	0.895567	0.45133	0.315176	1.91444	0.917258	0.383844	0.138008
101843643	Atxn2l	protein_coding	5.1288	6.6212	5.16854	4.81155	5.47002	5.32393	31.4407	26.9533	21.1924	31.7802	5.82112	5.6581	22.4007	17.2182	8.82333	4.03463
101822521	Tufm	protein_coding	7.93429	8.36078	7.61297	6.48275	8.22172	7.71152	22.8472	20.1763	19.5164	26.7871	9.52109	9.68584	19.6113	17.733	10.181	7.09801
101822796	Sh2b1	protein_coding	3.36531	3.73856	4.05579	3.21045	3.61179	3.20373	2.00487	1.00704	1.97048	2.12982	1.96129	1.47183	1.13822	0.862646	1.92765	1.12784
106021537	Rabep2	protein_coding	1.78136	2.40992	1.79206	1.65467	1.67177	1.49553	0.653861	0.572019	0.994913	0.759864	1.57207	1.22449	0.213731	0.460817	1.11662	1.44213
101824577	LOC101824577	protein_coding	1.01762	1.87259	1.30495	1.12022	1.05708	0.878153	3.40778	3.72371	1.9014	1.52385	1.40351	1.35921	2.44313	2.50259	1.7953	1.34418
101824835	Spns1	protein_coding	2.58284	3.28523	2.38026	2.13049	2.14248	2.33446	1.34555	1.37587	1.96928	1.58721	4.35495	3.3515	0.753989	1.08377	3.57958	3.36991
101825703	Sbk1	protein_coding	1.25787	0.987272	1.1179	1.08586	1.30653	1.0408	0.0638759	0	0.198805	0.117208	0.187048	0.0515609	0.0417589	0.0450174	0.129177	0.10235
121143246	LOC121143246	protein_coding	0.0544728	0.0364507	0.0303712	0.0533024	0	0	0.551852	1.17037	1.01781	2.19398	0.141754	0.0593943	1.44309	1.03713	0.124002	0.0693528
101843904	Xpo6	protein_coding	0.74209	0.93203	1.08212	0.640498	0.911796	0.772561	5.14048	3.55677	2.58651	4.45681	0.950711	0.834034	5.1165	3.06128	1.5247	1.06835
101844158	Katnip	protein_coding	0.152038	0.152605	0.194967	0.128935	0.164087	0.244216	5.88722	4.96115	3.31131	5.3856	0.403559	0.480745	5.30325	4.37826	0.62298	0.459726
121143260	LOC121143260	lncRNA	0	0	0	0	0	0	0.558533	0.444202	0	0	0	0	0.821566	1.1809	0	0
101826220	Gtf3c1	protein_coding	1.85336	3.42399	1.96184	2.12018	2.60176	2.12054	7.22619	6.61868	9.77882	14.4107	3.22231	3.72678	5.3517	4.58134	4.83555	2.94527
101844429	Il4r	protein_coding	0.188728	0.505153	0.315674	0.369346	0.320076	0.350143	0.0910458	0.144818	0.314852	0.361968	0.280642	0.191081	0.0595212	0.171108	0.276185	1.0641
101844702	Nsmce1	protein_coding	2.2325	3.62802	3.06736	2.67866	2.62456	2.28896	37.4257	31.692	20.2052	28.4904	4.10822	4.08599	35.0284	28.0841	6.26185	3.78133
101822349	LOC101822349	protein_coding	0	0	0	0	0	0.0490155	36.2701	69.1398	0	0	0	0	99.6836	80.2125	0.181379	0
121143277	LOC121143277	lncRNA	0.323067	0.108091	0	0	0	0	5.27304	6.94124	3.01823	2.3355	0	0.0880639	4.99257	4.74141	0	0
121143273	LOC121143273	lncRNA	0	0.0659731	0	0	0.106405	0.033695	71.0266	66.3289	39.3764	69.9497	1.38545	0.967494	66.0591	58.0347	4.45129	0.0627617
121134634	LOC121134634	lncRNA	0	0	0	0	0	0	5.35175	4.18287	0	0	0	0	5.06709	4.61709	0.0311004	0
121134636	LOC121134636	lncRNA	0	0	0	0	0	0	2.42245	4.66826	0	0	0	0	4.02011	4.20247	0.0628073	0
121134637	LOC121134637	lncRNA	0	0	0	0	0	0	0.868572	0.259042	0	0	0	0	1.27761	0.153034	0	0
101823151	Aqp8	protein_coding	0	0.0815089	0	0.0397305	0	0.0416296	11.7232	10.7138	13.5492	16.4164	61.1457	64.5144	12.1683	14.5915	60.2866	48.2113
101827198	Lcmt1	protein_coding	3.52986	4.17078	5.14179	2.53087	2.6427	2.804	8.44787	8.88223	6.64747	7.7506	3.54188	3.43269	10.1095	10.8479	3.59542	3.0163
101823426	Arhgap17	protein_coding	2.13193	2.65754	2.14637	2.17752	2.51126	2.2816	1.86498	1.60319	1.97751	3.29629	5.68105	5.55235	1.21027	0.985777	6.29522	4.96329
101823688	Slc5a11	protein_coding	0.0531497	0.0711308	0.0197557	0.0462291	0.0382413	0.0121097	4.86598	6.80409	0.0206895	0.0731861	0.0553244	0	7.43134	6.85872	0.0941037	0.0451122
101827719	Tnrc6a	protein_coding	0.850225	1.4558	0.95273	0.71233	0.940097	0.789111	0.562971	0.481312	0.438042	0.447637	0.91538	1.1179	0.34964	0.343859	1.39467	1.2337
121143313	LOC121143313	lncRNA	0	0	0	0.0692124	0	0.0241736	1.75162	1.51971	0	0	0	0.115684	2.26422	1.17836	0	0.0225134
101824213	Rbbp6	protein_coding	2.24809	4.15529	2.27017	2.02544	3.08796	2.0954	7.18462	4.53879	1.89097	2.80874	1.54641	1.58557	4.73744	4.61448	2.60053	1.30099
101824743	Prkcb	protein_coding	1.29484	1.56547	0.920732	0.979342	1.35021	1.18863	0.098577	0.0335994	0.0730493	0.0258402	0.123713	0.0341022	0.0138096	0.0496239	0.099677	0.111496
101828951	Chp2	protein_coding	1.02538	1.33415	0.825785	1.00335	0.983681	0.642466	2.30842	1.30042	2.79402	1.88257	8.30147	9.06838	0.754564	1.31055	9.05575	7.16198
101829484	Plk1	protein_coding	2.26507	3.03137	1.80593	1.53671	1.95567	1.56372	12.1364	10.6153	4.36451	10.0353	1.1553	0.543339	10.4011	9.95488	1.24609	0.627229
101829754	Dctn5	protein_coding	2.55426	3.63659	2.14123	2.72982	3.12816	2.56313	1.83522	1.50821	3.06749	6.24858	1.90451	1.9357	2.23959	2.41434	2.07564	2.01808
101830026	Palb2	protein_coding	0.889203	0.79902	1.374	0.679506	0.849997	0.651207	1.02952	0.921131	0.697221	0.550987	0.158672	0.152357	0.897401	0.745725	0.337365	0.266853
101830291	Ndufab1	protein_coding	9.32229	20.0578	15.273	15.7179	17.1039	11.9108	47.6247	43.5254	39.9454	42.5089	17.9146	16.1851	38.3114	36.5223	18.283	13.5122
101830048	Ubfd1	protein_coding	2.56314	2.95577	3.16291	2.57312	2.96558	2.35279	2.24496	2.28137	2.23415	2.51737	3.52147	3.64038	1.46764	1.53528	3.7385	2.84481
101825524	Ears2	protein_coding	1.22966	1.3518	1.15082	0.615945	0.639858	0.765459	0.593211	1.65124	1.23086	1.72345	2.01138	2.10691	1.40582	1.1497	2.14939	2.6279
101825785	Gga2	protein_coding	3.97886	4.29014	4.93977	3.43626	4.34635	2.71965	0.761574	0.475893	0.827721	0.898348	1.4085	1.6159	0.426753	0.408936	1.47903	1.89709
101826052	Cog7	protein_coding	2.56333	2.79441	2.78264	2.2148	2.60159	2.26265	9.17212	7.70493	7.41427	9.60721	2.72122	2.3507	7.233	6.78738	3.65826	2.74483
101831094	Mettl9	protein_coding	9.5128	11.0134	8.33461	9.12783	9.69633	8.36002	4.53249	3.85253	5.78965	5.92571	13.5432	10.9211	5.88919	5.63001	11.4959	11.3424
101831360	LOC101831360	protein_coding	0	0.0260428	0.130195	0.0253885	0	0.0798061	21.773	20.3821	9.3626	18.5691	0.222812	0.318264	19.1601	18.988	1.80144	0.210588
101831624	Cdr2	protein_coding	1.05831	0.865544	1.9013	0.626456	1.16333	1.3128	11.2068	10.3691	3.75346	10.3628	0.122401	0.106845	11.4656	8.76883	0.758434	0.112283
101831895	Polr3e	protein_coding	2.09029	3.06099	2.95582	2.18372	2.37038	2.38128	7.91128	6.67154	7.60616	9.54216	4.39893	3.89767	6.7548	6.48881	5.52843	2.94091
101827094	Eef2k	protein_coding	1.54288	2.28904	1.86793	1.61038	2.12189	1.51862	1.82605	1.82322	1.56497	1.2565	3.82689	3.41262	1.55711	1.25896	3.62596	4.05216
101827365	Vwa3a	protein_coding	0.0514132	0.0963295	0.0114661	0.0536625	0.0110976	0.0140569	5.5558	5.96503	0.0120081	0.042477	0.0321101	0.0448466	6.31078	6.65638	0.0858274	0.026183
101833634	LOC101833634	protein_coding	1.20893	0.373366	0.311093	0.363985	0.501822	0.826332	0	0	0.217198	0.384154	0	0.101396	0.205301	0	0.141129	0
101834142	Pdzd9	protein_coding	0.117812	0	0	0.115281	0.286086	0.0402639	16.2453	14.8711	9.42434	22.2654	0.0306582	0.0321142	16.6458	16.8231	0.938662	0.0374987
101834409	LOC101834409	protein_coding	13.0207	17.2375	18.5333	12.0897	15.4184	11.5911	63.8181	56.948	44.5986	64.2431	14.1681	12.7559	63.9474	55.2837	18.6933	10.8308
121133954	LOC121133954	protein_coding	0	0	0.0354848	0.020759	0	0	3.58205	2.47846	1.74662	3.22066	0	0	2.59935	2.32253	0.144881	0
121134642	LOC121134642	lncRNA	0	0	0	0	0	0	7.47727	4.46002	1.72385	12.1958	0	0	4.48091	6.44075	0.140013	0
101827625	LOC101827625	protein_coding	0	0	0	0	0	0	9.69343	5.88335	3.96966	12.4819	0.0786298	0	7.1709	4.55438	0.114639	0
101827880	LOC101827880	protein_coding	0.0161366	0.0431915	0	0.0052633	0.00870773	0.0275744	1.74375	1.69017	1.52639	2.71637	0.0671873	0.0439863	1.56747	1.61297	0.287746	0.0513614
101828135	LOC101828135	protein_coding	0.00757967	0.0101439	0	0.0494454	0.00818037	0.0310854	2.54254	1.6896	0.947116	2.01957	0.039449	0	1.48927	1.52731	0.109278	0.0193003
101828403	LOC101828403	protein_coding	0.0155481	0.0208082	0.0346753	0.015214	0	0.0318826	4.95296	4.84384	3.26828	5.73237	0.161843	0.135623	4.41077	3.9347	0.68428	0.0247441
101835459	Ldaf1	protein_coding	0.444837	0.694552	0.578709	0.564251	0.640122	0.304057	6.73201	5.50885	7.12844	10.7704	0.848902	1.32035	4.31012	4.74447	1.46269	1.19563
101828673	Dnah3	protein_coding	0.0364635	0.00443631	0.00369639	0.00864971	0.00715514	0.00906316	1.0597	0.899168	0	0	0	0	0.987945	0.820471	0.00754597	0
101835720	Lyrm1	protein_coding	0.747304	0.812602	0.677069	0.70078	0.831734	0.526764	12.3551	12.293	9.19066	15.2906	1.89608	1.85881	12.1673	11.4864	2.60492	1.47176
101835981	Dcun1d3	protein_coding	0.121613	0.54252	0.198895	0.153378	0.210002	0.116376	3.35844	3.33146	1.77051	3.41616	0.767972	0.716043	3.79453	4.16781	1.03354	0.774167
110341585	Rexo5	protein_coding	0.332923	0.231028	0.274993	0.201093	0.306077	0.18542	2.44283	1.92071	1.68475	2.85244	0.218195	0.322668	2.42272	1.68249	0.523958	0.156987
101828941	Eri2	protein_coding	0.316711	0.305177	0.395543	0.181812	0.45119	0.190502	1.91086	1.22484	2.48543	5.33792	0.540657	0.303886	1.14667	1.2864	0.797866	0.362902
101836762	Thumpd1	protein_coding	4.29579	6.13088	4.82764	3.14168	4.07482	3.22303	2.90887	3.24482	4.23279	3.67391	3.14406	2.653	3.11183	2.58255	3.66711	2.37143
101829208	Acsm1	protein_coding	0.0432452	0.0868132	0.0482225	0.0705268	0.0233362	0	0.584144	0.522642	0.404015	0.714573	0.0225073	0.0235762	1.86168	0.720445	0.114851	0.0137646
101838277	Pdilt	protein_coding	0	0.0296378	0	0	0	0	2.54267	2.14115	0	0	0	0	2.5423	2.03794	0.0336085	0
121143540	Iqck	protein_coding	0.421669	0.386116	0.890908	0.311267	0.467063	0.424747	6.24538	6.25838	2.53988	4.92771	0.277214	0.254081	6.95729	6.19732	0.774648	0.317874
101829148	Gprc5b	protein_coding	5.3959	5.90223	3.85266	5.47552	6.43769	5.25799	3.20279	3.52057	3.41768	4.38667	8.84282	9.89433	4.5092	3.91786	9.78498	11.2234
101835077	Knop1	protein_coding	2.00019	2.44674	2.13957	1.5823	2.3736	1.70743	3.05634	3.59745	1.62768	2.76669	0.989199	1.04605	4.6755	4.32234	1.51088	1.04859
101835333	Vps35l	protein_coding	2.2978	2.86108	2.27036	1.85946	2.57408	1.97817	5.30397	3.98391	3.66841	5.497	2.78541	2.41026	3.75643	3.27655	2.49398	2.1293
101825674	Ccp110	protein_coding	0.370922	0.543686	0.531789	0.362953	0.371724	0.458777	3.10162	3.62893	7.42566	10.7988	0.763004	0.442952	2.90505	2.42411	0.89798	0.269854
101835599	Gde1	protein_coding	2.89086	6.01399	2.64909	4.10776	3.30532	3.1107	34.5384	39.2041	16.4453	26.899	8.37198	8.23903	43.7898	35.5584	9.81688	6.9238
101825936	Tmc5	protein_coding	0.0406382	0.0271933	0.135947	0.0397651	0.0328942	0.0347216	4.48293	4.96593	0.106779	0.125906	0.211505	0.188317	7.49126	5.93193	0.0385455	0.142283
121143583	LOC121143583	lncRNA	0	0	0	0	0	0	0	1.15448	0	0	0	0	0.569397	0.409219	0	0
121134658	LOC121134658	lncRNA	0	0.100931	0.0840973	0.0491978	0	0.0515495	0.339571	1.82292	0	0	0	0	1.83145	2.15385	0	0
101835856	Tmc7	protein_coding	0.335624	0.575498	0.444425	0.403674	0.384862	0.286759	3.80154	3.49284	0.306205	0.389937	1.13541	1.09784	2.82486	3.96053	1.00277	1.46886
101826192	Coq7	protein_coding	3.94887	5.21241	3.73984	3.52879	3.38611	3.36469	6.33262	7.26397	3.7271	3.68708	5.12397	5.13138	8.47894	7.29528	5.08979	4.6832
101826718	Syt17	protein_coding	0.173543	0.0893288	0.14886	0.104501	0.230519	0.118621	0.631124	0.752902	0.405329	0.827189	0.0555828	0	0.589425	1.08021	0.0405185	0
121134659	LOC121134659	protein_coding	0	0	0	0	0	0	3.86512	5.76364	0	0	0	0	10.9248	9.69421	0	0
101836373	Smg1	protein_coding	0.722428	1.14262	0.739	0.6368	0.84734	0.589701	1.36429	0.857862	0.787874	1.02971	0.397745	0.488243	0.626089	0.592056	0.729397	0.549201
101827334	Arl6ip1	protein_coding	17.5142	23.8956	15.2058	17.9579	19.776	18.6124	35.592	35.0778	43.2949	55.6708	13.8394	14.2643	28.9756	25.6248	18.0593	14.9063
101827596	Rps15a	protein_coding	10.0864	30.1034	25.5802	26.6104	25.7213	18.4865	31.5493	36.6779	29.291	27.1016	9.84872	9.05122	25.0263	18.6942	9.75326	9.94378
101828556	Nucb2	protein_coding	5.98076	9.30108	5.71198	4.84076	7.0823	5.60208	7.41789	5.27978	7.14602	8.00663	13.6614	13.8574	5.44034	5.7111	13.1944	20.605
101837166	Pik3c2a	protein_coding	1.04853	1.85262	1.28745	1.15665	1.494	1.32468	3.20928	2.11992	2.08436	1.8007	2.39134	2.38929	2.40584	2.07486	2.90538	3.41988
101828818	Rps13	protein_coding	9.22623	31.2383	22.0711	24.1261	28.2553	22.0992	52.1935	51.4635	36.191	33.3896	24.2145	21.2374	33.9474	28.6515	20.8232	18.6739
121135694	LOC121135694	snoRNA	1.026	1.37311	1.14409	0.334653	1.10732	1.4026	0	0	0.599085	0	0.533991	0.559351	0	0	1.94634	0.653136
101837441	CUNH11orf58	protein_coding	11.0199	11.8844	10.3397	9.25934	9.276	7.28864	15.4956	16.3784	18.6581	19.6676	10.3943	9.87688	14.6443	13.2973	11.7446	9.51238
101829352	Sox6	protein_coding	0.0802653	0.137259	0.179007	0.104721	0.202128	0.161542	1.32513	1.2455	0.656138	0.515777	0.17174	0.18962	1.53572	1.29473	0.196251	0.201543
121143674	LOC121143674	lncRNA	0	0	0	0	0	0	2.56022	3.35965	0	0	0	0	3.13827	2.43587	0	0.0180985
101837706	LOC101837706	protein_coding	0.0601587	0.026837	0.0670828	0.0523255	0.0432843	0.08224	0	0.0538557	0	0	0	0	0.13281	0.0636328	0.0152162	1.41695
101831768	LOC101831768	protein_coding	0.239969	0.345857	0.308756	0.349209	0.318753	0.227111	0.748023	0.941932	0.689812	1.06755	0.403502	0.422665	0.611275	0.849343	0.546267	0.505283
101837973	Pde3b	protein_coding	1.07176	1.18745	1.44982	0.894004	1.02397	0.960756	1.72064	1.29765	1.89793	3.39312	0.557807	0.344831	1.41578	1.31021	0.586611	0.234878
106021585	LOC106021585	lncRNA	0.54204	0.272032	0.0755533	0.132598	0.365623	0.370498	9.15215	5.45905	11.7895	15.9538	0.49369	0.664889	4.63699	6.6651	1.13108	0.301921
101822549	Psma1	protein_coding	16.3087	18.9261	16.2782	14.9539	14.5241	15.3049	25.4185	19.9091	21.487	25.519	15.591	14.0516	19.4708	19.7838	15.9232	18.2711
101832806	Copb1	protein_coding	4.62825	7.00758	6.05448	4.88481	5.45728	5.06164	7.27811	4.972	7.67977	9.95902	7.29114	6.59799	5.18507	4.12101	8.08268	6.85996
101833340	Rras2	protein_coding	3.26844	3.96153	3.66755	3.88882	4.19303	2.86634	2.12879	2.15309	3.52882	3.73633	9.77856	9.27917	2.35983	1.92428	8.06422	7.24949
101834108	Far1	protein_coding	1.79118	3.06835	2.54517	1.74935	2.47441	1.95191	4.58547	3.18869	2.39056	2.9597	1.59811	0.915123	2.9375	2.77696	2.02707	1.07508
101835169	Btbd10	protein_coding	0.97067	1.38025	1.21769	0.732149	0.982123	0.736045	8.87761	9.65372	5.03013	6.1713	2.27337	2.53016	10.0114	9.67368	3.69424	2.7806
101835598	Arntl	protein_coding	1.27164	1.6073	2.03246	1.63143	1.15893	0.917484	0.636182	0.720989	0.544507	0.525305	1.20601	1.21706	0.748626	0.493193	1.22223	0.926429
121143758	LOC121143758	lncRNA	0	0	0	0	0	0.0233938	2.00332	5.88275	0	0	0	0.0746348	8.00913	7.43944	0	0
101836539	Parva	protein_coding	3.04883	4.73839	3.25351	3.58569	3.71503	3.63011	0.369021	0.381528	0.357319	0.361134	0.989609	0.476601	0.434245	0.520145	0.597022	0.973894
101837165	LOC101837165	protein_coding	0.0174516	0.0155705	0	0	0.0125565	0.0437384	1.99063	3.29649	0.00679336	0	0.0363314	0.0443996	4.3536	4.14415	0.0264847	0.0296251
101839304	Mical2	protein_coding	1.52933	1.51354	1.02464	1.4294	1.8031	1.70416	1.37429	1.27706	1.1181	1.68557	3.7791	4.88341	1.41859	1.16226	4.91977	5.34632
101837603	Dkk3	protein_coding	6.69968	7.35488	5.30399	5.99581	6.96046	5.63869	4.69663	4.16213	6.43175	8.56872	18.3155	17.6646	4.47404	3.70721	19.1952	20.6036
101837877	Usp47	protein_coding	4.28521	6.65209	4.06948	4.2874	5.76543	4.63907	18.2164	16.2541	12.1298	17.6508	6.24819	6.09479	18.7383	16.1788	8.52064	7.34795
101838770	Galnt18	protein_coding	3.51535	5.55781	3.96058	3.30318	4.38369	4.32012	2.62435	2.34805	3.63728	4.02545	10.7121	10.6449	3.53857	1.73395	9.86822	10.4818
121143878	LOC121143878	lncRNA	0.0540314	0.144622	0.0602503	0.0704941	0.116627	0.110796	3.52757	3.19245	0	0	0	0.117826	3.10137	2.82901	0.0409992	0
101839835	Eif4g2	protein_coding	30.5579	45.3909	30.1211	30.3721	36.5565	30.5877	57.4826	50.3658	44.144	56.7128	37.5114	35.5238	49.2686	48.7524	38.026	35.5535
101839213	Ctr9	protein_coding	2.81709	4.80365	4.36632	3.68961	4.35509	3.2489	9.64779	7.59501	7.32902	12.0191	6.81573	7.48334	7.27574	7.78307	8.03875	6.12079
121143880	LOC121143880	lncRNA	0.409951	0.205741	1.7714	0.668572	0.22122	0.350265	1.84583	1.101	0.0598427	0.423371	0.106681	0	0.339388	1.38218	0.233304	0.0326209
101840820	Rnf141	protein_coding	0.48496	0.587215	0.618031	0.354022	0.4237	0.449869	8.1104	8.99309	1.65856	1.8364	0.913452	0.919062	12.2103	12.7692	1.17406	1.14666
110341939	LOC110341939	lncRNA	0	0.026406	0.0220018	0	0	0	1.73237	1.48374	0	0.0815069	0	0	0.958301	0.939162	0	0.0753618
101841728	Adm	protein_coding	0.126856	0.848866	0	0.165508	0	0.115613	0.190394	0.227131	0.543192	0.698715	1.01236	1.5215	0.280057	0.536729	1.57223	2.18037
101840110	Sbf2	protein_coding	1.08655	1.77251	1.20444	0.834628	1.24899	1.02394	2.11323	1.76124	1.96714	2.01849	1.78017	1.75255	1.47615	1.30571	2.08315	2.0996
101842262	Swap70	protein_coding	2.17855	4.14909	2.38925	2.17078	2.64833	2.22546	0.242532	0.160739	0.670975	0.370857	0.859726	0.652576	0.264259	0.379839	0.535891	1.26491
101842526	Wee1	protein_coding	1.64059	1.8322	1.56446	1.22522	1.47754	1.47713	2.87833	1.76244	1.03061	1.58913	1.30728	0.912911	2.32299	2.01059	1.21913	1.18122
101840379	Znf143	protein_coding	0.846355	1.46057	0.68299	0.813642	1.06968	0.99716	2.23131	1.67487	1.54759	1.35709	1.02009	1.18996	2.40934	1.60788	1.59709	0.949945
121143909	LOC121143909	lncRNA	0.573302	1.09608	0.639287	0.320563	0.883911	0.503828	2.39695	0.439916	0.57386	0.845813	0.0852513	0.2679	0.904043	0.649724	0.372877	0.41709
101840664	Ipo7	protein_coding	1.40789	2.81437	2.08662	1.20907	1.83683	1.52267	2.32702	2.41706	2.95529	3.29446	2.60636	2.63298	2.36062	1.79552	3.34016	2.92696
101842799	Tmem41b	protein_coding	1.63375	1.66691	2.05627	1.09742	1.3617	1.21622	10.9613	11.6427	5.40256	5.88025	4.42828	3.82727	11.9631	11.4208	4.87285	5.03532
101840932	Dennd5a	protein_coding	1.25403	1.96673	1.54038	1.18874	1.5966	1.39289	4.45533	3.07849	1.7276	3.98642	1.04019	1.13232	3.78503	2.93787	1.21175	1.40325
121143919	LOC121143919	lncRNA	0	0	0	0.0166594	0	0	1.43733	0.891625	1.1631	1.31869	0.0265827	0	2.31154	1.13453	0.0775127	0
101841468	Nrip3	protein_coding	0.179046	0.399364	0.359376	0.272532	0.27053	0.171335	2.14978	1.9555	1.57514	1.33133	0.372743	0.468533	1.29123	1.96961	0.6159	0.493902
101843492	Tmem9b	protein_coding	2.13003	2.19737	2.00407	1.73689	1.89175	1.80475	12.9873	9.53431	8.55062	13.3819	6.14344	6.21746	11.0702	10.9484	7.57628	9.12435
101844034	Akip1	protein_coding	2.37121	3.02466	3.01596	1.88521	3.03897	1.8487	3.08619	2.48762	2.42296	3.90282	4.16513	3.63578	2.8628	2.64531	4.24517	3.5614
101841997	Dennd2b	protein_coding	3.05379	4.36502	3.61683	3.19446	3.78335	3.0569	5.24774	4.22207	3.85109	4.70264	6.55496	7.19135	4.60752	3.87043	7.1162	7.47687
121135566	LOC121135566	snRNA	0.880814	0.589402	0	0	0	0	0	1.18279	0	0	0	0	0	0	0	0
101842263	Rpl27a	protein_coding	9.79456	34.4728	23.7586	28.047	28.349	23.6058	31.071	23.5721	22.5791	19.1795	16.2198	14.979	19.0958	15.2375	12.1617	15.79
121135628	LOC121135628	snoRNA	0	0	0	0	0	0	0	0	0	3.68026	0	0	0	0	0.270407	0.453705
121135629	LOC121135629	snoRNA	0.359101	1.44177	0.400432	0.702772	4.26317	0.245455	0	0	0	2.22514	0	0.783091	0	0	0.272487	0.457195
101844829	Trim66	protein_coding	0.0187501	0.0564604	0.0261353	0.00305788	0.0151771	0.0576729	1.35078	1.53589	0.208016	0.300141	0.014638	0.0102221	1.68681	1.36104	0.0604675	0.01492
101842527	Stk33	protein_coding	0.0733435	0.0245391	0.224909	0.179419	0.237469	0.175463	39.9997	38.5091	25.6096	50.6352	0.534411	1.11958	40.0343	38.8962	3.56181	0.163412
101823031	Lmo1	protein_coding	2.20015	1.39194	4.99597	1.98326	2.28817	1.50386	2.79179	2.68586	1.2146	1.81774	0.249837	0.130851	2.91432	1.33285	0.36425	0.25465
101842800	Ric3	protein_coding	0.0183937	0.123082	0.0410215	0.023998	0.0198514	0.0377176	0.414095	0.444596	0.945128	2.12753	1.0339	0.76211	1.05579	0.583677	0.64203	1.31142
101823296	Tub	protein_coding	0.13864	0.123696	0.300605	0.140686	0.249379	0.15794	0.884336	0.806743	0.872483	1.00225	1.87606	1.89797	0.714166	0.953201	1.82347	1.46112
101823912	Eif3f	protein_coding	14.6232	13.7736	18.5768	15.2388	17.3803	11.9691	16.0855	14.0191	13.0131	20.1868	10.289	10.0914	13.5671	9.45681	9.41063	11.2178
101822852	LOC101822852	protein_coding	0	0	0	0	0	0	1.045	2.13709	0	0	0	0	1.17115	2.26204	0	0
101828647	LOC101828647	protein_coding	0.0317573	0.212505	0.14165	0.103583	0	0.0434138	8.0789	6.82319	2.9669	4.98512	0.0661132	0	7.29138	6.19758	0.506047	0.101081
101828913	Ppfibp2	protein_coding	0.672168	0.928588	0.906692	0.42434	0.54993	0.607652	3.90515	3.58134	3.19048	6.56104	2.50527	2.80156	2.75244	3.13063	3.68547	2.53284
101829176	Olfml1	protein_coding	0.740758	1.42509	1.63482	1.11747	1.18254	0.706748	0.173714	0.0414467	0.306375	0.159376	0.20883	0.454322	0.204418	0	0.292755	0.383137
101824702	Rbmxl2	protein_coding	0.289794	0.317319	0.675673	0.189045	0.227462	0.216089	1.60137	1.48583	1.84594	4.13551	0.274228	0.229801	1.16322	0.919587	0.499765	0.150936
101838820	LOC101838820	protein_coding	1.85612	1.49981	1.9526	1.43929	1.92763	1.60383	7.88426	9.40556	4.70324	10.9949	1.31235	0.878261	8.81391	10.2796	2.31195	0.57964
101835046	Mrpl17	protein_coding	4.27335	6.49895	5.415	5.19525	4.47227	3.89459	8.30866	6.78179	10.5858	11.3674	11.2553	10.6603	6.43237	5.65017	9.82616	8.65564
101844087	Dchs1	protein_coding	0.252271	0.605382	0.470461	0.280899	0.497586	0.34784	1.14566	0.969554	0.421586	0.772604	0.104132	0.0569097	0.758577	0.621091	0.15842	0.0664515
101843832	Tpp1	protein_coding	5.42279	7.09961	5.06102	6.04968	6.63714	5.97625	0.973122	0.422142	2.13386	1.21746	4.88795	4.64878	0.997643	0.529952	4.18937	5.2031
101822542	Taf10	protein_coding	1.85774	1.36342	1.87108	2.38467	2.199	1.63847	27.5222	42.4895	9.09778	12.254	4.86556	3.13639	39.4251	21.1081	3.95613	3.81485
101844354	Ilk	protein_coding	11.1746	16.89	15.4392	10.7426	12.6685	10.3684	19.1437	14.3475	8.49946	15.539	5.5608	5.63785	16.0137	16.369	7.3078	8.9699
101822816	Rrp8	protein_coding	0.688665	1.08922	0.814469	0.598995	0.472973	0.627627	1.08057	0.728605	0.828595	1.72414	0.477895	0.38682	1.15178	1.25821	0.665078	0.252408
101831824	Dnhd1	protein_coding	0.0339248	0.0454019	0.0320095	0.0204283	0.0253478	0.0321071	2.67311	1.74513	1.41709	2.31772	0.130386	0.11666	1.23288	1.08066	0.471281	0.0631266
101823253	Timm10b	protein_coding	4.42844	8.0668	6.58419	6.09872	6.10702	6.39023	3.60017	4.62521	7.11088	6.86011	9.66743	9.85829	4.75248	2.92761	8.16743	9.90589
101823522	Arfip2	protein_coding	3.30305	4.12581	3.87421	3.16026	3.80248	2.49185	1.04657	1.2485	2.31439	2.67841	4.60973	3.68152	1.13432	1.12578	3.88023	3.67577
101825033	Apbb1	protein_coding	1.76046	2.45938	2.78965	1.77301	1.73332	1.48832	0.139063	0.497689	0.649223	0.446549	0.64298	0.185217	0.204554	0.318522	0.539025	0.226102
101826688	Smpd1	protein_coding	3.715	4.47201	3.39735	3.96215	3.50029	3.26481	0.929281	0.36953	1.79044	1.09617	4.19436	4.2864	0.867881	0.779669	3.51996	4.91749
101826946	Cavin3	protein_coding	11.0752	15.3814	14.8665	12.4049	13.7572	12.3409	4.13991	3.25507	5.90557	5.95628	14.7476	16.0404	3.2293	2.71872	12.9389	16.3088
101827991	Fhip1b	protein_coding	0.743648	1.45853	1.40113	0.761127	0.913285	0.595941	5.22455	4.33875	4.01277	4.39609	4.77791	4.61338	4.69874	5.0247	5.19529	4.5707
101827731	CUNH11orf42	protein_coding	0.0393619	0.105357	0	0.0256774	0	0.0538097	18.2547	28.8598	0	0	0.0819447	0.128755	45.2738	47.0267	0	0.0751712
101823352	LOC101823352	protein_coding	0.0371829	0.149287	0.0414625	0.0606401	0.0200649	0.0889541	0.376693	1.04855	0	0	0.0193521	0	1.10818	1.00292	0.0423218	0.035505
106022651	LOC106022651	protein_coding	3.03054	4.33625	2.57046	2.75511	3.40989	2.95292	1.23388	1.08232	1.29891	1.56487	2.86928	2.35522	0.569397	0.818437	2.9234	2.01128
101823081	LOC101823081	protein_coding	1.41717	1.56191	1.34788	1.34593	1.70942	1.21084	0.328429	0.335829	0.0486756	0	0.368788	0.272684	0.598121	0.661327	0.284652	0.0928678
101822815	LOC101822815	protein_coding	3.082	3.15416	3.68942	2.72011	3.52191	2.63328	1.17342	0.791209	1.85251	1.07656	3.65629	3.78051	1.00059	0.503379	3.80027	3.27472
101822541	LOC101822541	protein_coding	1.5114	0.883162	1.5192	1.27757	1.42441	1.6151	0.527163	0.571711	0.522048	0.659526	1.35166	1.20695	0.328968	0.33775	1.76067	1.66679
101823628	LOC101823628	protein_coding	0.946852	1.06353	1.11239	0.761061	0.638682	0.83211	13.0182	8.12833	7.91786	15.8202	3.30877	3.13407	9.07055	7.8334	3.59237	3.47657
101827300	Trim6	protein_coding	0.505546	0.872429	0.860433	0.512042	0.818417	0.409208	0.449261	0.142919	0.403943	0.41218	0.941676	0.97189	0.293704	0.211082	1.2013	1.45667
101844353	Ubqlnl	protein_coding	0	0	0	0.0132406	0	0.0138735	18.5062	42.5189	0	0	0	0	67.7513	68.8838	0.0308029	0
101844625	Ubqln3	protein_coding	0	0	0	0	0	0	60.7919	92.2915	0	0.039085	0	0	124.534	123.608	0.258459	0
101844885	LOC101844885	protein_coding	0	0	0	0	0	0	23.9926	39.0537	0.510297	0.752127	0	0.132348	46.3051	46.2592	0.110525	0.0154538
101841152	Hbe1	protein_coding	0.525711	3.93996	2.11039	0.342944	0.340425	0.431204	0	0	0	0	0	0	0	0	0	0
121144049	LOC121144049	protein_coding	25.0759	214.703	55.3601	55.7213	51.8648	41.9857	7.15832	5.43426	31.8155	5.3734	8.42483	7.01267	7.17917	5.84752	5.81249	4.69227
121144051	LOC121144051	protein_coding	1.30887	18.8792	8.27061	4.1743	5.33651	4.07562	0.818514	0.39058	1.18884	0	0.302762	0.15857	0.160531	0	0.110353	0.185157
101833678	LOC101833678	protein_coding	3.45268	26.8582	7.86057	6.66316	7.99606	6.09666	0.323874	0.193184	1.42802	0.148571	0.224622	0.392149	0.1588	0.228255	0	0.27474
121144055	LOC121144055	protein_coding	1.08734	8.24613	3.07164	1.46593	1.95586	1.68464	0.815972	0	0.338613	0	0.226366	0	0	0	0	0.0461455
101837965	LOC101837965	protein_coding	0	0	0	0	0	0	0.547381	2.4814	0	0	0	0	0.966196	1.46594	0	0
101826102	Rrm1	protein_coding	7.04505	10.9619	7.04442	6.59572	7.36944	6.21249	11.7123	8.85742	8.13682	11.0334	2.57875	2.19473	10.9043	8.35268	3.55995	1.8629
101825321	Stim1	protein_coding	1.49395	2.36016	1.34023	1.85388	1.5881	1.60467	6.97951	6.06367	6.5588	9.21074	8.53538	9.89605	5.35639	4.40206	9.88716	8.34469
121144099	LOC121144099	lncRNA	0	0	0.164388	0.0320563	0.0530346	0.201531	1.65943	2.50752	0	0	0	0.21432	0.325456	1.94917	0.298302	0.0625635
101825060	Rhog	protein_coding	3.47753	3.61979	2.70269	4.10171	3.90477	2.47302	1.66068	2.16979	1.969	1.81382	3.80263	4.97902	1.08567	1.28185	4.31797	5.74676
101824086	Pgap2	protein_coding	1.47164	1.45122	0.863696	1.0322	1.38526	1.19498	2.78997	2.94199	2.49389	3.13105	6.33474	6.34603	3.0779	2.31739	6.44823	5.12787
110341652	Trnae-uuc-3	tRNA	0	0.855843	0	0.417171	0	0	0	0	0.746804	0	0	0	0	2.02928	0	0.407092
101823648	Nup98	protein_coding	1.45586	3.11011	1.66915	1.60516	1.98433	1.78	9.83267	11.014	3.59188	4.47526	1.80713	1.69918	11.5887	9.07693	2.3702	1.56203
101823382	Chrna10	protein_coding	0.0215527	0	0.120167	0	0	0.0147318	10.4806	9.89812	36.0424	71.8051	0.336518	0.423	8.6122	6.66822	0.441565	0.0411602
101823110	Art1	protein_coding	0.0436904	0.0584713	0.048719	0.0142506	0.0471529	0.0149317	0.639337	0.586692	0.790837	1.66946	0.022739	0.0714566	0.434042	0.20796	0.116033	0.0695313
101822666	Art5	protein_coding	0.362534	0.298574	0.342066	0.454801	0.180584	0.438417	13.4354	11.4591	6.12255	7.89123	0.31931	0.273661	11.2665	11.3271	0.782952	0.035505
101833825	LOC101833825	protein_coding	0.663349	0.527111	1.01708	0.500345	0.581685	0.396739	1.54006	0.389713	0.895701	1.15605	0.323667	0.610269	1.2814	0.624913	0.676378	0.356295
101824697	Rnf121	protein_coding	0.773425	1.6986	1.26049	0.776214	0.920334	0.813317	5.49149	3.83478	3.54335	5.77553	1.17664	1.42713	4.20299	4.09045	2.13684	1.28768
101844561	Numa1	protein_coding	3.46001	4.45401	3.68439	3.34069	4.92503	3.7586	2.15999	1.78764	1.95378	1.93217	2.37817	2.03342	1.52242	1.72208	2.70282	2.06516
101844123	Lrrc51	protein_coding	0.442844	0.790218	0.493814	0.674069	0.597426	0.302695	99.6139	141.531	33.9167	55.1858	2.38164	2.3338	209.381	196.911	6.3846	1.03366
101841892	Lamtor1	protein_coding	5.85616	7.39269	6.5765	4.52467	5.51343	4.42867	6.5452	7.02731	8.82744	9.9511	18.5035	16.0311	6.51008	6.06255	19.6656	19.3799
101842616	Anapc15	protein_coding	2.80402	5.78111	4.81689	2.79321	3.02625	2.90083	12.9665	9.87133	14.9567	25.671	2.99763	3.34657	9.20187	7.51508	4.94546	3.44937
101841189	Inppl1	protein_coding	2.70613	3.57046	2.19655	2.19574	3.31276	2.3922	1.4854	1.43815	1.54103	1.75781	3.215	3.11745	0.907747	0.561356	2.98943	2.38618
101840103	Clpb	protein_coding	1.50162	1.24648	1.65325	1.10357	1.2924	1.07836	40.0105	74.4804	1.46503	2.12004	1.48391	1.20206	119.384	114.179	1.78847	1.5246
106021460	LOC106021460	lncRNA	0.302919	0.135133	1.16348	0.768472	0.617527	0.529135	0.681957	0.271181	0.117916	0.486632	0.245243	0.366986	0.371525	0.373814	0.944962	0.321388
101838859	Arap1	protein_coding	1.36806	2.20784	1.39092	1.40692	2.04102	1.57868	0.398576	0.194516	0.404106	0.48203	0.904683	0.973971	0.142128	0.204292	0.995346	1.12703
101838405	Stard10	protein_coding	0.27247	0.12155	0.506383	0.217243	0.424759	0.269013	23.8548	21.7904	1.1667	2.06352	0.189079	0.264078	38.297	35.3051	0.551336	0.0963608
101837964	Atg16l2	protein_coding	1.21984	1.91757	2.09434	1.2631	1.77625	1.03232	0.0871814	0.260009	0.40701	0.119978	0.221703	0.422239	0.170985	0.153606	0.484848	0.283495
101837524	Fchsd2	protein_coding	1.25685	0.989448	1.17774	0.599423	1.24247	0.808557	1.64066	0.936066	1.33208	1.65795	2.70451	3.02872	1.28243	0.804365	2.75693	2.54147
110341619	LOC110341619	lncRNA	0.165459	0.126535	0.0790727	0.107936	0.102041	0.226191	0.904634	1.33311	0.579671	0.244108	0.0984167	0	1.72203	1.05009	0.107615	0.0300939
101837248	P2ry2	protein_coding	0.550929	0.650572	0.361376	0.359395	0.52464	0.276893	0.547191	0.478701	0.775837	0.803244	3.60949	3.78091	0.608134	0.539896	3.06158	3.03263
101836716	Arhgef17	protein_coding	0.536327	1.08274	0.496691	0.545559	0.8241	0.655518	0	0.0366204	0.0371548	0.103266	0.104084	0.133806	0.0200683	0.00721143	0.131057	0.072334
101835592	Plekhb1	protein_coding	0.677269	1.13299	0.674303	0.615381	0.730944	0.777062	0.0544545	0	0	0	0	0.0791206	0	0.076755	0.018354	0.739093
101835328	Rab6a	protein_coding	7.52326	10.0484	7.1358	8.18284	8.96056	6.92474	14.0692	9.70005	10.2908	15.8486	10.8418	9.73899	10.6866	9.08321	11.4969	12.3832
101835072	Mrpl48	protein_coding	4.77326	5.02893	5.66239	4.43883	5.2977	3.93368	1.8291	1.45469	2.37201	2.72697	4.61618	3.50659	1.56946	1.77249	3.59627	3.46958
101834814	LOC101834814	protein_coding	0.803424	0.905458	1.41457	0.993047	1.09528	1.21393	10.7572	9.19879	7.35778	9.25798	6.25022	6.08598	10.082	11.4055	6.89856	6.40653
101823649	Dnajb13	protein_coding	0.0557744	0.186609	0.0932907	0.0545761	0	0.0190616	14.8166	12.1332	8.04398	18.1441	0.31931	0.547322	12.8057	15.1323	1.29081	0.28404
101834552	Ucp2	protein_coding	9.85785	11.5627	8.71815	8.72211	9.56908	8.42261	11.7979	10.2705	18.1943	20.3026	52.8982	56.1825	7.4419	8.94396	51.007	51.4469
101823383	C2cd3	protein_coding	0.294004	0.408898	0.289273	0.30461	0.441737	0.354633	2.54372	1.53275	0.585694	0.881116	0.378041	0.364566	2.39262	1.63723	0.459304	0.348627
101834020	Ppme1	protein_coding	6.54243	8.7558	6.79086	5.63315	6.28769	5.19361	14.0073	11.2413	9.84207	12.8122	5.22044	4.85162	11.2385	11.3376	6.70983	4.21281
101833760	Pgm2l1	protein_coding	0.162621	0.137837	0.199472	0.12023	0.0819044	0.118566	2.7214	2.03816	1.03817	1.76902	0.163633	0.200956	2.52506	2.64039	0.31672	0.186339
101833253	Lipt2	protein_coding	1.21551	1.52506	1.44012	0.79293	0.983881	0.623124	0.513086	0.20403	0.487945	0.235369	1.26524	1.28391	0.33543	0.241069	1.78702	1.66845
101832985	Pold3	protein_coding	2.06254	2.83808	2.04079	2.07508	2.30438	1.96578	18.1811	15.5257	11.4326	18.6905	1.5724	1.56789	17.7968	17.2381	2.13818	1.48866
101832371	Chrdl2	protein_coding	2.24163	1.98837	0.668505	2.05744	2.27862	2.0667	0.76285	0.490024	0.487028	0.592211	4.55816	6.36617	0.402806	0.62034	4.94463	2.00773
101831938	Xrra1	protein_coding	0.264307	0.464263	0.442091	0.193971	0.356567	0.304864	42.6562	49.0236	11.0731	25.0099	0.550242	0.504326	54.1197	52	1.42897	0.304959
101831668	Spcs2	protein_coding	12.9085	17.9259	14.6652	14.2063	15.2099	12.9546	25.7102	18.9247	24.8287	30.9908	16.8511	15.7637	15.4893	21.782	19.4056	14.1338
101830970	Tpbgl	protein_coding	0.831009	0.719625	0.890316	1.06295	0.984797	0.790767	3.19143	2.31935	3.38708	3.26457	10.0748	9.91369	1.94251	2.30091	7.93779	8.67155
101830073	Rps3	protein_coding	107.961	135.298	158.097	121.548	122.994	104.73	56.2121	48.7574	50.0033	59.8703	51.187	54.7268	43.5595	36.0661	45.6876	54.7738
121135651	LOC121135651	snoRNA	0	0	1.45612	0.425922	1.40931	0.446281	0	0	0	0	0.339813	0	0	0	0.247715	0.415632
101829530	Klhl35	protein_coding	0.391776	0.358744	1.17264	0.390084	0.244793	0.225506	1.94968	1.2737	0.313038	0.638843	0.429269	0.269793	1.91191	1.57036	0.406805	0.380659
101829802	Gdpd5	protein_coding	0.256501	0.480589	0.300324	0.242624	0.290671	0.333117	0.20211	0.103332	0.284565	0.317877	0.667489	0.62927	0.254821	0.162788	0.622827	1.51038
101829082	Serpinh1	protein_coding	51.5478	107.962	56.9699	58.1035	60.483	58.3311	23.917	18.7478	34.3659	32.8017	90.8512	85.4613	14.3515	15.3329	80.6791	73.4193
101828812	Map6	protein_coding	0.763708	1.55745	0.986784	0.798701	0.784984	0.720876	2.86554	2.24642	1.69878	2.42872	1.62777	1.52002	2.35507	1.84643	1.60973	1.79031
121144475	LOC121144475	lncRNA	0.162376	0.325965	0.72426	0.105925	0.262867	0.110988	8.04222	6.54136	1.99105	1.84461	0.16902	0.0885234	8.96182	9.78994	0.369635	0.258415
101828109	Dgat2	protein_coding	0.888263	1.0831	1.29865	0.78548	1.10778	0.755565	35.3731	41.7744	1.79801	1.87545	1.66429	0.602633	46.7151	44.5038	1.42292	0.904724
121144479	LOC121144479	lncRNA	0	0	0.0539163	0.0788541	0.130458	0.049574	0.925247	1.16871	0.762274	1.59789	0.0251648	0	0.58709	0.690437	0.146756	0.0307796
101844663	Uvrag	protein_coding	1.05095	1.78852	1.43234	1.08339	1.17625	1.06423	1.31445	1.39384	0.818205	0.616376	0.607753	0.480998	1.94779	1.4822	0.689169	0.892026
101827056	Thap12	protein_coding	1.06157	1.26478	1.21262	0.945864	0.824346	0.787552	0.524612	0.417225	0.483787	0.641749	0.768113	1.05867	0.257224	0.143783	0.65817	0.527435
101825743	Emsy	protein_coding	0.576507	0.994643	0.62737	0.380612	0.539737	0.560226	2.89287	2.74219	1.75206	2.20936	0.462724	0.408965	2.30012	2.21511	0.859098	0.375837
121132816	LOC121132816	lncRNA	0	0	0	0	0	0.0338379	4.45799	5.05227	1.79217	3.68104	0	0	8.96182	7.61893	0.225387	0.031514
101824961	Acer3	protein_coding	0.928614	1.4117	0.955068	0.888079	0.817336	0.696356	2.98364	2.76031	2.85323	3.31465	0.74138	0.8454	2.16949	2.20289	1.16299	0.642793
101843598	B3gnt6	protein_coding	0.0755391	0.343722	0.185313	0.128121	0.244577	0.134246	1.39449	1.90702	2.66409	3.05807	7.26539	7.67632	2.03454	2.49292	8.59789	8.78066
101823288	Myo7a	protein_coding	2.30668	2.53122	1.48203	1.82154	2.53087	2.16192	1.39535	0.926678	1.38045	1.26698	4.94845	5.37853	0.620679	0.638697	4.64004	4.91769
101843320	Gdpd4	protein_coding	0.144362	0.362253	0.5433	0.27075	0.46741	0.246688	10.3188	11.3406	9.08261	18.2633	0.751345	0.629621	10.9555	8.87563	0.848954	0.241234
101843056	Pak1	protein_coding	1.11438	1.18592	1.25761	1.11233	1.53598	1.00031	0.33249	0.504822	0.81532	1.0538	0.321439	0.424541	0.592815	0.468654	0.438079	0.487175
101823024	Aqp11	protein_coding	0.164885	0.110334	0.137897	0.134452	0.0222441	0.169055	87.0938	101.131	28.4979	70.7951	0.686527	0.584293	118.531	116.809	2.48667	0.34113
101822755	Clns1a	protein_coding	8.54582	10.0287	6.75593	7.07252	8.01859	6.64773	20.0288	18.1556	13.8526	20.7467	7.86653	7.57951	19.7815	17.3535	8.46869	8.91124
101822481	Rsf1	protein_coding	0.965989	1.61441	0.951062	0.75004	1.00186	0.89218	0.647111	0.43028	0.550285	0.739692	0.745551	0.965921	0.260071	0.306532	1.18709	1.00789
101844662	Aamdc	protein_coding	1.17241	2.13961	1.30735	1.49486	1.9555	1.09278	33.2328	21.7548	14.7494	15.41	2.38528	3.89311	23.7652	21.9838	4.56945	4.91902
101842795	Ints4	protein_coding	3.09954	4.01118	3.61932	2.78497	3.67655	2.98805	17.017	13.9394	12.3444	20.8367	3.43942	4.47954	16.4291	14.4518	5.44718	3.909
101842521	Kctd14	protein_coding	1.98944	3.58058	3.02163	3.26687	2.40624	1.96941	2.85716	4.42179	4.76671	6.37623	17.2451	18.6624	4.84636	3.97282	17.5685	17.9485
101844122	Ndufc2	protein_coding	7.40283	19.7135	14.9935	16.8036	18.0987	14.8186	38.0935	27.9966	36.6091	43.5306	23.1172	14.4137	21.8462	22.7719	18.2848	12.0217
101843870	Alg8	protein_coding	0.644336	1.30739	1.29793	0.555918	1.09918	0.68194	5.3812	6.25206	2.01464	1.63137	2.31499	1.54108	5.13928	5.77115	1.97147	1.17759
101843140	Gab2	protein_coding	3.44988	5.3689	3.69033	3.41871	4.197	4.09814	0.652164	0.612971	0.625333	0.852175	1.2427	1.608	0.503871	0.320342	1.37217	1.6932
121132883	LOC121132883	lncRNA	0	0	0	0	0	0	2.00458	0.854061	0	0	0.0662033	0	1.82533	1.31184	0	0
101842257	Nars2	protein_coding	1.23551	1.04297	1.18695	1.12836	1.10777	0.792531	0.727464	0.91888	0.710315	0.824461	0.75185	0.849731	0.503555	0.361899	1.19712	0.980103
121135336	LOC121135336	lncRNA	0	0.0391457	0	0	0	0	3.81932	2.59236	2.11782	4.3499	0	0	2.7767	2.22763	0.0221951	0
101840925	LOC101840925	protein_coding	0.020493	0.109704	0.0228517	0.026737	0	0.028015	31.3262	31.5917	11.583	31.1956	0.0639946	0.111723	30.5382	25.9143	1.16626	0.0391365
101840656	LOC101840656	protein_coding	1.73975	2.12136	1.87532	1.47538	1.41865	1.53269	5.875	4.72432	3.34098	7.02708	0.905464	0.84308	4.31021	5.61265	1.36413	0.824466
110341636	Ddias	protein_coding	0.566627	0.789275	0.825266	0.324374	0.399369	0.411017	5.8315	5.5281	3.38957	5.87565	0.337035	0.226955	4.79947	4.97215	0.728297	0.345982
101841082	Pcf11	protein_coding	0.827222	2.29254	1.11018	0.759307	0.916484	0.850643	5.48806	5.56397	1.35074	2.5251	0.487685	0.638557	6.35141	4.85505	0.905441	0.587177
121132975	LOC121132975	lncRNA	0.51899	0.729298	1.0417	0.694048	0.728158	0.514377	0.876297	0.696921	0.818205	0.589577	0.378157	0.622468	0.687455	0.329377	1.0436	0.743355
101840373	Ankrd42	protein_coding	0.223529	0.299151	0.671075	0.280419	0.259801	0.340834	12.3097	9.46671	4.89948	6.78333	1.00229	1.38736	10.0214	10.0668	1.63091	1.2916
101840655	Ccdc90b	protein_coding	2.24292	3.9175	4.19671	3.2239	2.58479	2.59846	5.56296	2.45035	5.8601	7.85201	5.50037	5.55434	4.36414	3.25709	5.88465	5.27561
101840102	LOC101840102	protein_coding	0.367874	0.196932	0.123064	0.383968	0.198514	0.251451	1.40792	0.987992	1.03105	1.67163	0.612681	0.320889	1.38064	1.86777	0.251229	0.374691
101839828	Tmem126b	protein_coding	3.11221	3.95685	4.1645	3.41755	3.30288	2.41091	3.38647	3.20406	5.20937	3.5355	3.77947	4.07208	3.89341	3.20964	4.13272	4.55671
101839570	Tmem126a	protein_coding	3.73465	5.90688	4.66929	4.31885	4.94669	3.86777	4.84084	2.12759	5.28647	5.02567	5.65448	5.05925	3.24798	3.32186	4.80898	4.86289
101839125	Ccdc89	protein_coding	0.0372869	0.0249507	0.0415785	0	0.020121	0	19.4749	24.0838	4.52854	11.1287	0.368719	0.304918	25.1478	25.4389	1.01856	0.0356043
121133007	LOC121133007	lncRNA	0.443195	0	0	0.0963717	0	0.100978	0.332586	1.19028	0	0.915406	0	0	0.652284	0.703183	0	0
101837872	Ccdc83	protein_coding	0.0516979	0	0.0576481	0	0.0836925	0.0176684	39.0477	33.7391	26.4131	44.8478	0.591944	0.732793	41.7151	39.9872	1.13763	0.0658199
101839296	Picalm	protein_coding	1.2851	2.54469	1.52074	1.44568	1.75491	1.77472	3.24739	3.31049	1.51605	2.73559	1.02373	1.55848	3.90821	3.41215	2.07963	1.58606
101839032	Eed	protein_coding	3.41769	4.8111	5.22256	2.29557	3.4973	2.61295	2.50774	2.58367	3.19295	2.19618	2.87238	2.64994	1.6767	1.64686	3.09282	2.17564
101838491	LOC101838491	protein_coding	3.81355	5.80768	9.01819	4.03187	6.52849	4.62907	3.55258	5.121	5.22132	4.0742	3.55894	2.93935	5.22562	4.79881	2.39482	2.34393
101838229	Hikeshi	protein_coding	5.28406	7.7146	7.5966	5.49814	5.56144	5.10427	7.86509	5.86418	5.91575	4.50995	7.27307	5.95193	5.88093	5.12729	6.42855	5.8379
121133055	LOC121133055	lncRNA	0	0	0	0	0	0	1.24997	0.835046	0	0	0	0	1.76508	1.12759	0	0
101837433	Ccdc81	protein_coding	0	0.0464337	0	0	0	0	19.9571	21.4784	0.0607767	0.0358316	0	0.0945763	20.6045	21.1389	0.0263272	0
101836715	Prss23	protein_coding	0.4846	2.43977	1.15795	1.35482	1.31997	1.65618	0.415609	0.371852	0.215588	0.381306	0.288245	0.22645	0.254723	0.256293	0.245144	0.558216
121135341	LOC121135341	lncRNA	0	0.0558325	0	0	0	0	1.97233	1.5686	0	0	0	0	3.22353	4.43485	0	0
121135345	LOC121135345	lncRNA	0	0	0	0	0	0	3.94433	3.79468	0	0	0	0	5.86424	4.12489	0	0
101838973	Tmem135	protein_coding	0.712631	1.23515	0.977031	0.708752	0.857367	0.790541	5.07602	3.73367	1.80085	2.60602	2.27401	2.07629	4.17814	2.92864	2.50871	1.60636
101839953	Ctsc	protein_coding	3.22266	3.8877	2.9609	3.0794	3.45357	2.83878	1.0474	0.853313	1.57693	0.656256	3.27183	2.4869	0.60123	0.450101	1.85124	2.77384
101841671	Folh1b	protein_coding	0.304026	0.183096	0.305116	0.208246	0.508587	0.332495	3.62758	3.14359	2.48529	2.9514	6.40842	6.71276	2.71831	2.33952	6.78245	6.48351
101823865	LOC101823865	protein_coding	0	0	0	0	0	0	2.56335	3.05795	0	0	0	0	3.53777	2.34183	0	0
101841938	LOC101841938	protein_coding	0	0	0	0.0138299	0	0	1.47957	2.84687	0	0	0	0	2.10615	2.28731	0.0160869	0
110342363	LOC110342363	lncRNA	0.112373	0.0859375	0.17901	0.104723	0.0173256	0.0658373	0.469829	0.474256	0.187471	0.232104	0.0501306	0.0875188	1.09865	0.789589	0.036544	0.0919736
101841554	Zfand6	protein_coding	7.9212	8.95005	8.3261	6.76273	8.01175	7.23392	15.9814	22.4363	3.31094	3.39737	6.73592	5.63993	26.8522	25.3076	6.83176	5.57982
121135369	LOC121135369	lncRNA	0	0	0.0349605	0	0	0	1.27048	1.34723	0	0	0.0326348	0	0.761363	0.945133	0.16653	0
101840572	Arnt2	protein_coding	0.406789	0.60974	0.916291	0.47766	0.869276	0.478248	0.64106	0.305902	0.551058	0.588148	1.12633	1.2774	0.251456	0.335619	1.35816	0.859731
101829183	Abhd17c	protein_coding	3.51629	4.93989	2.49125	3.35837	4.99007	3.25332	4.11117	4.64356	6.28428	7.62394	3.80172	3.38916	4.41751	3.32893	3.92118	3.05463
101843121	Mesd	protein_coding	13.1003	18.1789	12.6923	13.0465	15.3553	12.0921	13.4771	8.57951	18.214	20.7927	21.3486	19.6696	12.2677	11.8833	21.3884	24.198
101840027	Tlnrd1	protein_coding	5.53137	7.00893	4.37447	6.0523	6.4778	4.2903	1.63386	1.58037	1.25984	1.94466	4.28764	3.61439	0.909361	1.027	3.1107	3.7709
101839751	Cfap161	protein_coding	0.376984	0.294304	1.75156	1.02468	0.779816	0.622722	23.9757	15.6087	6.56695	16.2867	0.523211	0.959103	18.3096	17.296	1.35877	0.37997
101839488	Il16	protein_coding	0.162546	0.271921	0.280944	0.185562	0.31577	0.205543	2.98239	2.3137	1.44264	3.17268	0.177656	0.301294	2.20691	2.28241	0.481027	0.258685
101838679	Mex3b	protein_coding	1.78569	4.58197	1.94631	2.03198	1.88374	1.98228	2.72038	2.95681	0.486056	0.332779	1.53732	1.91775	3.8533	3.02495	1.33461	1.42734
121133242	LOC121133242	lncRNA	0	0	0	0.0531474	0	0	0.550247	0.218807	0	0	0	0	2.87779	1.42191	0	0.0518633
101838244	Efl1	protein_coding	1.52112	1.38872	1.43322	1.26152	1.43806	0.999427	3.53067	2.05846	2.3685	2.94699	2.45482	2.73855	1.66605	2.13282	3.52533	2.94249
101837980	Saxo2	protein_coding	0.056483	0.0566938	0.125968	0.0829041	0.0152398	0.0386075	1.49412	1.82034	0.560668	0.991643	0.102889	0.138569	0.966391	1.14262	0.257157	0.161802
121133247	LOC121133247	lncRNA	0	0	0	0	0	0	0.306406	3.28975	0	0	0.141671	0	0.600938	1.07972	0	0
101837713	Sh3gl3	protein_coding	1.49681	1.21934	1.23367	0.792469	1.12378	1.06759	27.7883	32.2179	12.5145	20.566	0.812898	1.06438	35.1518	34.1087	2.07404	0.731895
101836728	Hdgfl3	protein_coding	0.922058	1.96802	1.33841	1.07336	1.42407	1.28223	1.68213	1.34492	1.79154	1.98657	1.11699	1.41271	1.28102	1.48818	1.56217	1.72548
101835175	Btbd1	protein_coding	5.84245	8.32895	4.57931	5.29345	7.79808	5.3632	51.0554	46.656	26.2036	40.1664	9.10756	7.90903	50.9697	47.3116	10.6977	9.49564
101835784	CUNH15orf40	protein_coding	0.907571	2.58105	2.15056	1.51712	1.6529	1.00806	2.1709	1.67574	1.19235	1.28876	1.29897	0.742177	1.25226	0.989981	1.033	1.11938
101836046	Ramac	protein_coding	4.44602	7.9627	9.04058	6.14187	6.35079	5.45226	22.0792	19.1401	13.2856	21.3372	5.03627	3.77836	21.0741	17.9466	4.91164	3.95403
101834742	Homer2	protein_coding	0.373615	0.425011	0.833233	0.329029	0.564514	0.331988	1.05139	1.40477	0	0	0.0777803	0	1.97956	1.77836	0.1134	0.071351
121135641	LOC121135641	guide_RNA	0.735168	0.491942	0.409892	0.239791	0.793432	0.251253	0.827537	0	0	0	0.382624	1.20238	0	0	0.836771	0.233997
106021755	LOC106021755	lncRNA	0	0.124455	0	0.121328	0.100364	0.063564	0	0	1.19459	0	0.290398	0.405585	0	0.147547	0.635079	0.710383
101833690	Cpeb1	protein_coding	1.60033	1.28138	3.12673	1.66856	1.90431	1.50524	1.66283	2.46124	3.57801	3.61621	3.21772	2.28182	2.11376	1.75785	3.14482	2.10714
101833430	Rps17	protein_coding	13.8233	57.4023	34.7041	40.5531	43.1366	36.2825	57.6167	56.0056	41.3257	36.7092	23.9266	19.2924	44.8167	38.2249	17.7416	15.7891
101832999	Pde8a	protein_coding	0.667422	1.21803	0.933683	0.649125	1.1918	0.928989	14.0694	11.7326	10.6568	16.8433	2.02103	1.45545	12.886	9.97336	3.23202	0.679791
106023214	Znf592	protein_coding	0.492265	1.03888	0.767085	0.555795	0.742428	0.487459	1.71918	1.05087	1.11289	1.59032	0.512407	0.646842	1.39328	0.961279	0.507621	0.297297
101831866	Sec11a	protein_coding	8.12352	11.4033	11.1923	8.99708	9.15699	9.05696	23.8968	23.8535	23.7799	29.9783	11.7631	11.1014	19.4485	16.5552	13.068	9.26236
101827073	Wdr73	protein_coding	1.39132	1.22814	1.7165	0.540708	1.37379	0.890299	10.5297	8.1093	8.98817	13.3903	1.32499	1.38791	8.10371	6.99824	2.11147	0.734933
101830797	Zscan2	protein_coding	0.514757	0.807682	0.554211	0.347378	0.727966	0.473177	1.59844	2.24056	0.663321	1.31985	0.184765	0.348371	2.23364	2.16855	0.363661	0.259888
101830531	Iqgap1	protein_coding	1.60774	2.47527	1.34094	1.61156	2.15131	1.92089	0.809232	0.473912	0.656368	0.647948	0.510219	0.470315	0.461704	0.383668	0.481039	0.378596
101826548	Crtc3	protein_coding	1.35071	1.79447	1.14337	1.11266	1.47903	1.34106	1.0876	0.953229	0.782922	1.38474	1.15967	1.27924	0.914162	0.875996	1.24187	0.80335
101826285	Blm	protein_coding	1.17325	1.85942	1.87063	0.899639	1.23292	1.36472	3.91566	3.73143	3.24504	4.78287	0.674906	0.785508	4.27148	4.57214	1.14017	0.438952
101829993	Furin	protein_coding	1.50252	1.77179	2.48389	1.61075	1.79169	1.59438	1.11176	1.60847	0.834377	0.868087	1.17026	1.28312	2.482	2.15054	1.31552	0.749129
101828565	Man2a2	protein_coding	0.175501	0.381671	0.3914	0.386392	0.276222	0.229922	16.1004	11.7835	7.47214	17.173	0.700278	0.877053	14.723	12.6812	1.67573	0.530673
101828293	Hddc3	protein_coding	1.44116	2.06648	2.12357	1.61165	2.38861	1.3017	22.4794	21.2877	18.5128	28.0657	1.07152	1.73972	22.7257	21.6408	1.83561	0.753591
101828034	Unc45a	protein_coding	0.72135	1.21034	0.81638	0.74448	0.778518	0.83158	8.11983	8.18299	5.09208	11.0299	1.25518	1.10348	7.81989	7.10621	1.51137	1.26794
101841430	Rccd1	protein_coding	0.678499	0.697247	0.71606	0.924748	0.849958	0.695657	2.10031	1.30159	2.07993	2.62766	0.668425	0.805855	0.936188	1.32643	0.781464	0.370218
101826026	Prc1	protein_coding	5.81928	7.7017	5.30269	4.91083	5.4106	4.94724	9.21778	7.57625	10.4666	15.116	3.00352	1.47641	6.93953	5.55003	4.41568	1.29297
101827776	Vps33b	protein_coding	1.70431	2.33048	1.48732	1.01512	1.69942	1.2789	2.62743	2.53737	2.68257	3.48193	2.02472	1.6361	2.37204	2.11625	2.88166	1.82787
101827515	Ngrn	protein_coding	3.01645	4.46948	3.20346	2.71738	3.10049	2.87182	6.62921	5.20793	9.6872	12.2383	13.4566	13.7824	4.91521	5.29875	12.4527	11.9785
101827072	LOC101827072	protein_coding	0.0427893	0.15748	0.0477142	0.0697833	0.150087	0.0365595	40.3868	50.0758	7.82022	13.7431	0.456536	0.408234	59.064	61.0675	1.23381	0.0953363
101825757	Gdpgp1	protein_coding	0.292684	0.587554	1.20757	0.553699	0.252704	0.28008	0.988375	0.157211	0.888674	1.08816	0.700717	0.542518	1.16307	0.743008	0.799523	0.745271
101826814	Cib1	protein_coding	3.76977	6.01268	6.04635	3.73931	6.1864	4.51811	41.2716	36.753	25.2683	43.1982	10.9657	12.1059	45.8302	38.8368	11.8339	9.00735
101826547	Sema4b	protein_coding	1.26994	2.0055	1.33114	1.44149	1.57618	1.64059	0.972063	1.26195	1.11228	1.31152	3.66168	3.94635	1.26163	0.947014	3.87382	4.6161
101826284	Idh2	protein_coding	19.6241	26.8179	21.667	18.2649	20.6424	16.6063	1.24449	0.668079	1.61388	0.570886	3.45245	2.80272	0.427132	0.0438535	2.11827	3.36061
106020740	Arpin	protein_coding	1.41159	2.15902	1.77081	1.26615	1.82271	1.11992	0.56748	0.203093	0.323803	0.260321	0.682194	0.989435	0.278242	0.279957	0.707701	0.706036
101825589	LOC101825589	protein_coding	0.900968	1.0939	0.963237	1.01188	0.962348	0.844392	0.627321	0.848147	1.88737	2.35973	1.80799	1.6204	0.820222	0.781065	1.85363	2.45381
101825331	LOC101825331	protein_coding	1.37867	2.08426	2.12097	1.43232	1.25372	1.50078	0.143693	0.274271	0.35778	0.0790999	0.544797	0.501076	0.112727	0.0810157	0.251847	0.26004
101834705	Mesp2	protein_coding	0.0801657	0.107287	0.11919	0.156887	0.230717	0.0730604	0.90238	0.502366	0.561706	0.551933	0.500674	0.437043	0.353958	0.296783	0.567746	0.25516
101825073	Mesp1	protein_coding	0.666222	1.52848	0.636773	0.900255	0.770381	0.585488	2.35692	1.91707	1.72275	1.76922	0.842084	0.363208	1.4708	1.73657	0.505531	0.514985
101824805	Wdr93	protein_coding	0.0814715	0.0545171	0.0454243	0.0597908	0.0219821	0.0417659	5.8693	4.37613	3.6392	6.22625	0.222613	0.299809	3.30496	3.86178	0.695484	0.116692
101825497	Pex11a	protein_coding	1.10372	2.07891	1.27633	0.893337	1.10295	1.03383	5.33769	4.44635	2.53011	4.34831	7.57408	6.4629	5.23427	4.24824	6.14169	3.63014
101824976	Ticrr	protein_coding	0.512218	1.02392	0.419342	0.59215	0.811725	0.540682	1.10936	0.592054	0.408875	0.495506	0.155228	0.155531	0.601189	0.53494	0.324714	0.0949315
101824276	Rhcg	protein_coding	0.186733	0.18743	0.54659	0.365441	0.17634	0.303137	17.1308	12.9764	6.89636	15.1384	0.461636	0.458109	11.2336	10.1104	0.850159	0.490342
121133451	LOC121133451	lncRNA	0.028066	0	0.0312963	0.0122058	0.0201936	0.0127892	0.695032	0.678388	0.207579	0.289848	0.0876431	0.0816047	1.03267	0.831231	0.099384	0.0476436
101824003	LOC101824003	protein_coding	0.271941	0.363941	0.5054	0.354797	0.684816	0.557635	0.408145	1.46069	0.741004	1.12337	0.283067	0.0988368	0.800473	1.00676	0.275132	0.519338
110342369	Trnar-ucg	tRNA	0	0	0	0	0	0	0	0	0	0	1.33132	0	2.82359	0	0	0
101823480	Polg	protein_coding	1.14936	1.16443	0.898347	0.903934	1.03177	0.961826	19.1767	14.5974	12.519	22.6968	1.14048	1.32347	13.0664	11.5551	2.31482	0.902608
101823744	Fanci	protein_coding	1.00135	1.27312	1.2506	1.06476	1.43735	1.04037	2.47977	2.15146	2.01134	1.96486	0.583702	0.382139	1.72431	1.65232	0.638258	0.407965
101823208	Abhd2	protein_coding	1.45459	2.3526	1.74625	1.4294	2.15774	1.81081	18.5613	23.5724	4.47439	8.10554	1.85559	1.6535	29.3386	26.801	2.21689	1.99773
121133457	LOC121133457	lncRNA	0	0.0366862	0.0305674	0.0357645	0	0.018737	0.987408	0.95707	0	0	0	0	1.02879	1.34828	0.0624016	0.0349004
101822771	Mfge8	protein_coding	36.0109	40.5494	37.6174	32.0504	39.6991	30.3093	7.25142	8.30458	8.67653	9.13665	9.25372	6.34506	10.1449	8.89232	8.92915	9.43201
101823661	Isg20	protein_coding	0.0396628	0	0	0.0258738	0	0	0.982217	1.70435	0	0.0819224	0.123857	0.0432463	1.401	1.63618	0.120385	0.429227
101823397	Aen	protein_coding	1.01078	1.00203	1.0645	0.952434	1.07069	0.818839	0.80066	1.10596	1.35527	0.773238	0.798846	0.816374	0.619853	0.712769	1.2357	1.01283
121133469	LOC121133469	lncRNA	0.0338186	0.0181039	0	0	0	0.00924634	1.15726	1.08991	0.0157974	0.0279405	0.0140809	0	1.61266	1.57753	0.00513233	0.012917
101844579	Det1	protein_coding	1.15952	1.34939	1.48036	1.1072	1.17887	0.827018	1.09713	0.722109	1.25596	1.70076	1.41687	1.30092	1.00167	0.773214	1.63218	1.87206
101844311	Mrps11	protein_coding	3.08013	2.64076	4.4543	3.04535	3.73976	3.2567	5.52573	4.00687	5.73268	5.96429	5.36028	5.7198	2.65621	3.28345	4.01708	4.04406
101822861	Mrpl46	protein_coding	3.95925	6.40662	4.2544	4.03855	3.57381	4.33	6.64454	5.12331	6.22087	7.88035	5.17029	6.82865	3.73467	3.99753	5.40772	5.9802
101843233	Klhl25	protein_coding	1.06046	3.13154	1.16966	1.04519	1.09474	0.984849	3.37349	2.32178	1.4134	1.49991	0.815886	1.93549	1.85764	2.12147	0.682227	0.990589
101843612	Akap13	protein_coding	1.35525	1.32341	1.5509	1.21127	1.44346	1.32995	1.36937	0.850234	0.772639	1.02124	1.25149	1.78409	0.502583	0.615169	1.5466	1.61677
121135391	LOC121135391	protein_coding	0	0	0.056768	0.0664197	0	0.0347973	1.1461	1.36724	0.0594512	0	0	0	1.12389	1.93855	0.231777	0.12963
101840860	Slco3a1	protein_coding	0.165543	0.316497	0.474677	0.262264	0.165901	0.145482	1.54398	0.952706	0.510922	1.24558	1.29237	1.27639	0.96587	1.12566	1.34587	1.73127
121135396	LOC121135396	lncRNA	0	0	0.0434526	0	0	0	0.877272	0.627927	0	0	0	0	0.946302	1.17471	0	0.0248061
110343637	LOC110343637	lncRNA	0.0212583	0.0284502	0.0118525	0.0416031	0	0.0435917	2.68007	1.76988	2.27153	3.09554	0.154896	0.20861	0.680502	0.792628	0.225832	0.020299
106022372	LOC106022372	lncRNA	0	0	0.0473669	0	0	0	0.478149	0.228164	0.198423	1.22831	0	0.0463157	0.281331	0.202189	0.161162	0.0270407
106022371	Chd2	protein_coding	0.751782	1.26793	0.832077	0.685494	0.925979	0.788941	1.91898	1.73383	0.669057	1.26416	0.514907	0.770949	2.31369	2.01312	0.695573	0.638688
101842196	Rgma	protein_coding	2.06779	2.55595	2.88223	1.38638	2.26266	1.84525	0.614225	0.424219	0.503076	0.682166	1.01641	1.09599	0.602325	0.592366	1.31843	1.82822
121135403	LOC121135403	lncRNA	0	0	0	0	0	0	0.982217	0.292935	0	0	0	0	1.44478	0.519172	0	0
121133560	LOC121133560	lncRNA	0.0253369	0.0339086	0	0.00826417	0.0136724	0.0346368	6.36002	5.06948	9.9861	14.1036	0.48791	0.27626	3.83157	3.8994	0.403739	0
121135411	LOC121135411	lncRNA	0	0	0.0788731	0	0.152675	0	1.43314	2.27957	0.0826011	0	0	0	2.02999	0.897801	0	0
101844700	Nr2f2	protein_coding	1.50036	1.98952	2.30235	1.58036	1.74554	1.74999	0.681745	0.184839	0.305416	0.440676	0.587446	0.502781	0.334268	0.262074	0.292452	0.271634
101822884	Arrdc4	protein_coding	1.64522	2.62275	2.36067	2.03602	2.0759	1.71163	0.435749	0.812232	0.805248	0.77458	1.75031	2.09724	0.213653	0.499037	1.99193	1.88671
121133622	LOC121133622	lncRNA	0	0.0560328	0	0	0	0	2.07367	1.57423	0	0	0	0	2.49565	2.45788	0	0
110343491	LOC110343491	lncRNA	0	0.109994	0.183297	0.0536152	0.177405	0.056178	1.66527	3.09026	0.38392	1.35807	0	0.0896143	4.53613	3.65127	0.062365	0
101823148	LOC101823148	protein_coding	0	0	0	0	0	0	5.21947	11.1868	0	0	0	0	15.8755	13.4047	0	0
121135445	LOC121135445	lncRNA	0	0.047692	0	0	0	0	3.69044	6.02954	0	0	0	0	7.00185	5.31485	0	0
101825091	LOC101825091	protein_coding	0.0177773	0.118958	0.0396468	0.0115969	0	0	0.640349	0.763906	0.498249	1.02812	0.0925233	0.116301	0.588695	0.423088	0.283279	0.0226334
101825606	Igf1r	protein_coding	1.73376	2.61934	2.0625	1.37934	2.01853	1.81861	0.558929	0.37784	0.633016	0.572622	1.3869	1.81821	0.438479	0.288869	1.71433	1.30124
121135456	LOC121135456	lncRNA	0	0	0	0	0	0.0488654	9.01293	11.712	0	0	0	0	14.3622	7.93997	0	0
101823853	Ttc23	protein_coding	1.36817	1.18716	1.52564	1.06906	1.46037	1.14071	47.6915	41.2671	28.0221	48.1337	2.4727	2.80324	44.6431	41.9841	4.80297	1.50263
101825869	Lrrc28	protein_coding	1.49608	1.29773	1.88453	1.2832	1.58474	1.1741	8.35788	10.1194	2.3295	3.71957	1.58613	0.87604	13.5172	11.3411	1.59773	1.28747
101828353	Mef2a	protein_coding	2.54528	5.29663	3.0105	2.52419	3.33451	2.97168	1.22553	1.16565	1.75251	1.51943	2.51159	2.54264	0.893216	0.770332	2.55097	2.82847
101824113	Lysmd4	protein_coding	0.62662	0.596704	0.940613	0.746793	0.858356	0.593045	1.19367	1.03563	0.956927	1.74228	1.64319	1.78692	1.17054	0.841254	2.01165	1.55722
101843120	Cers3	protein_coding	0.0303729	0.0203242	0.0846718	0.0495339	0.03278	0.0207607	7.69254	6.48497	10.0911	10.0061	1.18559	1.44059	6.0348	5.20456	3.12287	0.309358
101830023	Lins1	protein_coding	1.1372	2.29842	1.91507	0.961369	1.54042	0.975596	2.8214	2.58668	1.87007	2.94805	2.47616	2.91007	2.48494	2.57758	3.28434	2.71101
101827882	Asb7	protein_coding	0.60405	0.62742	0.623307	0.364642	0.321096	0.419046	1.07573	0.581118	0.958096	0.46554	1.55784	1.85791	0.597108	0.429134	2.02497	1.48646
101827627	Aldh1a3	protein_coding	3.87548	4.93092	5.18888	3.89014	4.30044	3.91752	1.38245	1.09947	2.00792	2.17029	6.70447	5.19276	1.08453	1.21246	4.51463	7.57493
101827367	Chsy1	protein_coding	0.482929	0.745742	0.607553	0.565449	0.588023	0.44859	6.80205	5.5538	0.21691	0.153458	0.180452	0.243028	6.9983	7.58368	0.16913	0.141888
101827097	Selenos	protein_coding	3.83857	6.84959	3.63183	3.74345	3.72432	3.0478	35.6143	33.8432	23.8624	43.5664	7.54729	6.34148	32.8699	35.2502	12.0039	5.97316
101826662	Snrpa1	protein_coding	10.0548	11.8685	8.18275	8.22956	8.32413	6.95811	26.5028	24.9075	18.1965	27.0887	4.71306	4.32403	23.3007	21.3536	6.30274	5.22793
101826406	Pcsk6	protein_coding	2.75456	2.98782	2.14269	2.40555	2.76908	2.02706	0.550116	0.208811	0.505865	0.344121	1.08679	0.78719	0.196166	0.281965	0.716389	0.565647
101825608	Tm2d3	protein_coding	4.21807	6.21594	8.93147	4.01924	5.47307	3.9522	4.588	4.83685	6.64163	7.04816	4.58799	4.34079	4.18521	2.85747	6.00578	4.58588
101829478	Tars3	protein_coding	1.76224	3.36295	2.16522	2.08629	2.0604	1.60605	1.43264	0.788805	1.60063	2.32547	2.98931	3.0779	0.864545	0.595448	2.81059	2.65911
101825009	Tjp1	protein_coding	1.1371	1.69507	1.02317	0.991491	1.47024	1.02734	0.773053	0.619851	0.604792	0.69762	0.896511	0.951362	0.596518	0.7949	1.13621	0.903033
101824485	Nsmce3	protein_coding	4.04857	5.37657	3.36855	4.16475	3.59638	3.38462	10.2363	6.52391	9.96503	19.2974	5.02465	4.6181	8.52539	7.65886	7.25481	5.3924
121133804	LOC121133804	lncRNA	0	0	0	0	0.0954222	0	1.99048	0.712364	0	0	0	0	0.195191	0.420844	0	0
101823765	Apba2	protein_coding	0.483883	0.370049	0.924987	0.263048	0.310852	0.314996	1.63404	2.4444	0.0538171	0.118982	0.0959392	0	1.88216	2.04731	0.0437109	0.0806749
101823504	Mcee	protein_coding	0.997002	0.941858	1.24255	1.33903	1.3292	1.04226	6.33752	8.03289	7.94465	11.0232	3.11339	3.13335	6.73262	5.95526	2.40309	2.4267
101823233	Mphosph10	protein_coding	2.95789	5.22072	2.82031	3.16	4.21014	2.91548	3.13651	2.41772	2.50306	3.05471	2.05261	1.86964	2.50791	2.41454	2.79743	2.42872
101822700	Mtmr10	protein_coding	0.474383	0.596002	0.356254	0.353669	0.376148	0.370575	1.80901	1.53405	1.9333	2.59953	0.54418	0.506687	1.56023	1.52069	0.719926	0.560827
101844705	LOC101844705	protein_coding	0.0162659	0	0	0.010611	0	0	0.585908	0.393166	0.0189954	0	0	0	1.14911	0.825852	0	0
121133812	LOC121133812	lncRNA	0	0	0	0	0	0	13.6475	18.5072	0	0	0	0	15.7851	14.5507	0.0393155	0
101828944	Klf13	protein_coding	0.665063	2.19166	0.614021	0.867699	0.91072	0.845631	0.30589	0.0768236	0.3424	0.22156	0.826263	1.05264	0.031575	0.102117	0.737986	0.742032
121135577	LOC121135577	snRNA	0	0	0	0	0	0	1.03036	0	0	0	0	0	0	0	0	0
101844432	Chrna7	protein_coding	0.248315	0.379797	0.30854	0.212896	0.344564	0.218223	0.782639	1.14325	0.0911374	0.0732695	0.16247	0.139243	1.23736	1.24949	0.156121	0.0587127
101833288	Rab18	protein_coding	9.31419	14.6279	9.8106	9.98522	10.3188	8.71365	15.4614	12.5376	14.9659	16.5031	17.4749	15.2948	13.1304	12.7483	17.6265	21.331
121135790	LOC121135790	lncRNA	0	0.0185721	0.030949	0.00905275	0	0.00948547	0.781044	1.19264	1.13441	1.60513	0.173341	0.151311	0.919093	0.99081	0.210602	0.141345
121135792	LOC121135792	protein_coding	0.0604965	0.0674693	0.0787027	0.0986613	0.0761729	0.0895936	7.03675	5.84908	2.81415	6.78916	0.146934	0.0879498	5.05288	5.1832	0.520256	0.00641851
101844916	Gas8	protein_coding	0.905138	1.28477	0.795218	0.644139	0.769657	0.749921	10.8679	10.1656	5.3812	9.57429	1.39898	1.10654	9.50679	9.79168	1.70665	0.907943
101832453	Dbndd1	protein_coding	0.619297	0.749877	0.526153	0.346281	0.222792	0.262046	0.929476	0.396008	1.10204	1.15732	2.17948	1.83282	0.455734	0.51469	2.1706	1.23902
101844656	LOC101844656	protein_coding	1.01203	1.05343	1.15745	0.744832	1.18559	0.86912	2.57047	3.27553	1.00003	1.41141	0.855356	0.858252	3.7619	3.97997	1.08298	0.847975
101831664	Def8	protein_coding	2.16909	2.8664	1.62771	2.10914	2.39989	2.04211	0.522108	0.293106	0.685043	0.338128	1.03662	0.758606	0.0602343	0.238093	0.75567	0.581848
101831134	Tubb3	protein_coding	0.571525	1.32115	0.318652	0.711767	0.644856	0.301867	4.67879	3.13964	4.73267	5.25845	17.1712	20.621	2.52347	2.22577	19.062	23.9461
101830164	Tcf25	protein_coding	8.37947	10.4166	7.57768	7.38838	9.52147	7.532	6.17317	7.18134	9.02977	13.2269	7.78272	8.52373	6.76795	6.08006	8.11596	9.33489
101829706	Spire2	protein_coding	0.940467	1.07118	1.00408	0.443814	0.496703	0.35561	2.79298	2.52579	0.864603	2.19049	0.166629	0.174542	2.07624	1.7779	0.197387	0.0764278
101829431	Znf276	protein_coding	0.317573	0.658767	0.708248	0.352183	0.514111	0.412431	0.857936	0.639674	0.77881	1.14789	1.17351	1.47163	0.911423	0.831382	1.4338	0.808644
101828987	Vps9d1	protein_coding	0.921789	1.33819	1.09757	1.02938	1.31522	1.21742	5.02975	6.50378	2.33539	3.25927	0.99203	1.17542	7.20874	6.81689	1.54117	0.8056
101828278	Cdk10	protein_coding	1.12785	1.14847	2.32394	0.703756	0.97908	0.620083	8.33492	7.24337	4.40944	6.38092	2.24591	2.72684	10.2303	9.41418	2.36279	2.54411
101828018	Spata33	protein_coding	0.084418	0.112978	0.188268	0.0550695	0.0911083	0.115404	56.0645	65.9755	11.9286	20.2261	0.615104	0.644316	64.8557	63.3534	1.98576	0.107478
101827762	Chmp1a	protein_coding	4.89337	7.04623	5.68681	5.09129	6.64047	4.47377	9.29652	8.76136	8.82491	12.9644	7.4577	6.12342	8.06801	7.14151	7.81788	6.59809
101827242	LOC101827242	protein_coding	5.38056	6.21657	5.35238	5.17658	5.13856	5.5034	0.348581	0.207921	0.632864	0.31981	0.644686	0.633096	0.0854568	0	0.381843	0.418906
101826968	Cpne7	protein_coding	0.184033	0.218928	0.068405	0.213428	0.154481	0.125792	0.0920694	0.0549173	0.167156	0.0844702	0.0638544	0.0668869	0	0	0.0620645	0
101844117	Rpl13	protein_coding	75.2624	118.629	129.442	102.428	107.033	85.6877	81.6426	75.5315	75.6586	76.0799	47.171	43.1417	70.2574	52.661	41.2552	40.2276
101826711	Spg7	protein_coding	2.31526	2.86667	2.66955	2.10626	2.66873	1.99163	21.5584	19.6693	14.1626	24.9515	4.11501	3.77807	20.8278	19.6916	5.34218	2.78729
121135915	LOC121135915	lncRNA	0.501071	0.782354	0.651867	0.136196	0.766109	0.428119	1.31607	1.57001	1.75546	4.13979	0.912753	1.13821	0.737466	0.993765	1.14064	1.22273
101826451	Ankrd11	protein_coding	2.20646	3.91026	2.43794	1.94216	2.41394	2.27603	2.77855	1.94822	2.37669	3.46485	2.20235	2.22455	1.83501	1.6465	3.44791	2.76108
121135920	LOC121135920	lncRNA	0.0522183	0.279537	0.0582284	0	0.112713	0.0356925	1.88093	1.26218	0	0.215711	0.0543548	0.0569362	3.68898	3.06548	0.198117	0.0664825
101825930	Acsf3	protein_coding	0.975955	1.00681	0.589487	0.769295	0.833863	0.806067	0.0915481	0.218425	0.379907	0.20998	0.656093	0.820268	0.359097	0.161299	0.80227	0.99663
101824790	Trappc2l	protein_coding	1.97662	5.9909	5.31583	5.65077	5.39593	3.934	21.0718	17.7994	14.3251	16.6909	6.233	6.08529	14.7597	15.3118	7.98458	5.07014
101824530	Aprt	protein_coding	10.0227	14.9915	13.1485	11.0486	11.6847	9.23203	50.9197	45.7745	15.9607	31.7719	4.85374	4.90893	53.4828	43.1996	4.92103	6.00495
101824259	Cdt1	protein_coding	2.43941	3.58062	3.2686	2.1175	2.59027	1.8691	0.442888	0.211338	0.413528	0.487599	0.737192	0.321751	0.304014	0.374557	0.731455	0.400744
101823993	Piezo1	protein_coding	0.436662	1.00181	0.657659	0.514216	0.850732	0.577558	0.0638346	0.228455	0.105961	0.0702789	0.118059	0.148399	0.100156	0.0989741	0.20655	0.0974705
101823732	Ctu2	protein_coding	1.63659	2.58524	1.79504	1.54017	1.88212	1.74216	5.31526	2.95427	3.54045	3.602	1.45221	1.2579	3.25767	2.29868	2.13761	1.17846
101823285	Rnf166	protein_coding	3.35869	3.62385	2.29361	2.80246	3.25957	2.63388	17.8777	17.831	13.2567	21.4571	7.15483	6.50101	15.1746	14.9542	7.50745	5.03858
101843593	Mvd	protein_coding	2.16412	2.06876	2.4132	1.28764	1.79664	1.25166	7.54901	5.30118	5.69329	7.17153	1.88135	1.99662	5.14517	4.26375	2.12937	2.2557
101822574	LOC101822574	protein_coding	1.08706	1.69729	2.22232	1.49706	1.56428	1.69246	0.407881	0.324388	0.846314	0.124738	0.880084	0.329243	1.06661	0.766557	0.458258	0.730448
101844915	Il17c	protein_coding	0.195327	0	0	0.101936	0.0843229	0.106809	1.05537	2.72785	0	0	0	0	1.29365	1.11568	0	0
101844461	Zc3h18	protein_coding	1.97031	2.47512	1.36139	1.49823	2.00905	1.53679	4.29968	4.5125	1.86334	2.3469	1.13242	1.14666	4.83015	3.66315	1.62349	1.02342
101843316	Zfpm1	protein_coding	0.457942	0.666946	0.525669	0.500821	0.261654	0.266983	0.303223	1.08519	0.204477	0.111278	0.294419	0.411202	0.475757	0.277811	0.44969	0.480147
101843051	LOC101843051	protein_coding	0.669354	0.447902	0.411474	0.442247	0.407509	0.486849	0.946648	0.691412	0.801716	1.20528	0.482359	0.49591	0.359955	0.449313	0.690234	0.52443
101842612	Slc7a5	protein_coding	0.199257	0.361907	0.349158	0.259968	0.460819	0.175111	1.57005	0.955611	1.96127	1.67564	2.2667	2.34331	0.754104	0.858112	1.86836	1.29562
101842348	Klhdc4	protein_coding	2.81689	3.55706	3.29309	3.36396	3.04014	3.15209	7.00648	2.80647	3.89974	5.30208	3.42872	3.86401	6.26891	5.69481	3.27515	2.93562
121136616	LOC121136616	lncRNA	0	0	0	0	0	0	4.06057	2.84946	0	0	0	0	1.63961	3.03008	0.161015	0
101841802	Zcchc14	protein_coding	0.791575	1.15648	1.26518	0.886451	1.10348	1.23542	2.15333	1.34642	1.3635	1.83935	0.611106	0.755207	1.63103	1.39199	0.915991	0.671871
101841542	Map1lc3b	protein_coding	5.70963	8.01154	6.08631	5.71002	4.39765	4.95142	36.8067	36.0051	13.6586	24.9889	9.2945	8.28237	47.0882	45.5346	10.1537	9.06261
101841270	Fbxo31	protein_coding	1.33356	1.8984	2.23531	1.25781	1.80594	1.46889	1.83576	1.04936	1.56726	1.7895	4.89823	4.3251	0.825087	0.862516	5.20135	4.00129
101842517	CUNH16orf95	protein_coding	0.0326684	0	0	0.042622	0.0352575	0.0893187	20.2251	19.5653	2.47977	5.12815	0.408061	0.32058	23.6557	21.3031	0.793244	0.103981
121136618	LOC121136618	lncRNA	0	0	0	0	0	0	0.928011	1.38384	0	0	0	0	3.41261	2.77962	0	0
121136622	LOC121136622	lncRNA	0	0	0	0	0	0	1.0973	1.16358	0	0	0	0	2.3912	1.80446	0	0
101842253	Mthfsd	protein_coding	0.444941	0.547831	0.952611	0.278644	0.403371	0.596091	3.04513	2.24654	2.82664	4.19069	1.31533	0.834442	1.21803	1.60957	1.80965	1.84673
101840463	Foxf1	protein_coding	0.234982	0.131033	0.611399	0.114967	0.0845351	0.0669235	0.0881688	0	0.228677	0.28312	0.407661	0.234862	0.129691	0.155345	0.520057	0.236844
110341452	LOC110341452	lncRNA	0.0963864	0.0859967	0.10748	0.104795	0.121363	0.0878434	1.88061	2.41606	0.0187601	0	0	0	2.0215	2.52333	0.0365691	0
101839655	LOC101839655	protein_coding	23.1425	50.3543	43.5097	37.3039	42.3259	37.182	256.244	217.871	169.362	234.067	49.2667	44.2263	213.813	205.544	60.0459	40.8064
101839383	Emc8	protein_coding	1.14056	1.2822	1.81872	1.10118	1.18171	0.990095	2.28528	2.35865	2.57066	3.01542	1.76897	1.40528	2.16546	2.04489	2.00787	1.45212
121136138	LOC121136138	lncRNA	0	0	0	0	0.0793432	0.0502506	0.496522	1.77698	0	0	0	0	1.94761	0.816504	0	0
101839123	CUNH16orf74	protein_coding	0.11541	0.0772269	0.321732	0.22586	0.373668	0.276099	8.57406	11.6233	0	0.238375	0.240263	0	14.1406	12.7262	0.0875731	0.0367338
121136137	LOC121136137	lncRNA	0	0	0	0.127687	0	0	2.64396	1.31422	0	0	0	0	1.51242	1.70808	0	0
101838856	Gins2	protein_coding	1.72419	3.78778	3.01092	2.33441	2.52792	2.53494	9.00833	8.4749	5.96455	12.2292	1.01589	1.41884	8.90561	8.46498	2.02419	0.807658
101837770	Kiaa0513	protein_coding	1.04643	1.27503	0.992708	1.21753	1.34849	1.11559	1.44161	1.0067	1.44089	1.61296	5.4137	6.15614	0.948202	0.792972	5.2975	5.09048
101837693	Zdhhc7	protein_coding	2.18255	2.98782	2.69384	2.29325	2.82303	2.15233	2.62555	2.3715	3.26867	4.06063	3.50315	3.90568	2.28043	1.98256	3.45131	3.41509
101841720	Crispld2	protein_coding	3.52133	6.36434	2.95444	4.2397	4.77801	4.00122	0.790205	0.425725	0.476013	0.561277	1.6736	2.20986	0.349952	0.251506	1.52931	1.67221
101837247	Usp10	protein_coding	6.52243	8.33397	5.51755	5.82293	6.12909	5.102	4.652	3.69975	4.43225	5.63264	4.8286	4.93529	3.28951	3.5685	4.76791	4.57264
101836980	Klhl36	protein_coding	1.01937	1.40633	0.638511	1.01388	0.991495	0.842996	2.35155	1.65613	2.14569	2.45638	6.74633	7.65675	1.40304	1.42766	7.73975	5.94434
101836712	Cotl1	protein_coding	5.20363	6.40375	6.6029	4.31148	4.84141	4.538	1.95248	0.883496	1.81606	1.2354	2.24133	2.34777	1.38647	1.51838	2.29196	7.72926
101836449	Meak7	protein_coding	0.349516	0.122025	0.237235	0.218091	0.196808	0.218129	6.22646	3.71394	4.15264	8.72575	0.680179	0.613065	5.03227	4.4364	0.887889	0.232169
101836206	Atp2c2	protein_coding	0.0148531	0	0.082813	0	0.0320604	0.0304573	0.334385	0.478687	0.0346909	0	0	0	1.27883	0.589155	0	0
101835946	Wfdc1	protein_coding	1.91499	4.95484	2.8472	3.91425	3.49052	3.78139	1.62867	0.80003	1.09332	1.14266	3.58801	3.99041	0.46974	0.607673	2.29267	1.16487
101835686	Kcng4	protein_coding	0	0.0184542	0.00768811	0.0224881	0	0.0141378	0.232825	0.296266	0.370369	0.25633	1.08368	0.999827	0.33486	0.196904	1.03063	1.02702
101835421	Adad2	protein_coding	3.09128	2.48872	5.54764	1.89054	3.04956	1.93139	20.4975	16.9936	17.7116	21.2998	2.56415	2.10661	15.9417	14.4842	4.9479	0.538085
101834811	Taf1c	protein_coding	1.11824	1.22609	1.62253	0.914043	0.988756	1.19717	1.18291	0.90459	1.60482	1.28007	1.12192	0.822642	0.922046	0.705415	1.08366	0.660393
101841458	Dnaaf1	protein_coding	0.389567	0.231717	0.217203	0.0705921	0.303652	0.281072	264.716	225.119	130.34	267.543	3.46934	3.89367	258.297	248.028	15.0758	0.661311
101834278	Hsdl1	protein_coding	1.05311	1.26103	1.56061	0.876814	1.25621	0.928197	2.52683	1.67466	2.75092	2.26103	5.27905	4.48726	2.08018	1.8028	5.04695	4.20758
101834549	Mbtps1	protein_coding	5.31379	7.2246	5.15968	5.18928	6.31639	5.73339	3.06801	2.61023	3.84911	4.01489	7.49957	6.53108	2.42551	2.48069	7.31873	6.02558
101833507	Osgin1	protein_coding	0.0830366	0.288935	0.0555563	0.0216673	0.0716939	0.0567576	29.1625	39.8742	0.213335	0.137208	0.155581	0.253509	48.9457	42.5018	0.214228	0.200867
101833249	Mlycd	protein_coding	1.00707	1.61732	1.2228	1.28471	1.44917	1.30023	1.66261	1.32228	1.98623	2.7272	2.95846	2.19611	1.6798	1.59784	2.12268	2.69254
101832981	Hsbp1	protein_coding	12.2831	15.495	14.2761	13.6532	15.4593	12.3781	85.2975	78.2355	50.3565	81.0165	18.039	18.6934	78.4017	75.0695	22.8646	18.8511
121136216	LOC121136216	lncRNA	0	0	0.0216991	0	0	0	2.23425	2.61309	0	0	0	0	4.94039	3.70497	0.0147659	0
101832280	Mphosph6	protein_coding	2.58122	2.66488	3.83774	2.19701	1.80413	1.78113	3.98473	3.69724	2.69856	3.30041	3.09625	2.43917	4.23315	4.01741	3.65612	2.94203
121136242	LOC121136242	lncRNA	0.105698	0.141456	0	0.0459675	0	0.0722471	1.11046	0.0946235	0.288013	0.509403	0.293393	0.115247	0.700036	0.894413	0.267346	0.29157
101830966	Gcsh	protein_coding	6.91731	7.35018	7.32586	6.46257	5.81486	6.15373	4.38231	4.29434	4.79	5.24115	6.36814	5.95045	3.60675	3.19879	5.328	5.37706
101830696	CUNH16orf46	protein_coding	0.104906	0.163796	0.370438	0.159681	0.05661	0.191216	15.43	20.0038	2.71563	5.30867	0.436793	0.247832	22.5036	21.749	0.676625	0.233735
101840100	Atmin	protein_coding	0.368368	0.546287	0.521783	0.389679	0.494266	0.428721	1.52412	1.47061	0.837109	1.60396	0.611431	0.499348	1.71438	1.15313	0.702574	0.633774
101839824	Cenpn	protein_coding	2.83087	3.19223	3.85818	2.78715	2.80062	2.66954	10.7989	9.22194	10.0707	14.8343	1.9099	1.40042	9.2587	7.73541	2.44642	0.967785
101830435	Cmc2	protein_coding	2.07901	1.51765	2.10754	2.29326	2.03979	1.9378	3.40396	2.94405	1.67744	2.10803	1.02302	1.31889	2.8373	2.27903	2.03648	1.17908
101829888	Dynlrb2	protein_coding	0.14891	0.0996437	0	0.0971402	0	0.254459	68.3886	52.7899	17.7375	27.6812	0.232503	0.324727	51.4483	51.151	2.59884	0.0947932
101829613	Maf	protein_coding	0.498558	0.598987	0.90972	0.510021	0.501383	0.414354	0.25509	0.197802	0.317573	0.421264	1.00253	0.895708	0.150089	0.305623	0.846892	0.858351
101829342	Wwox	protein_coding	0.950249	1.64169	1.07889	0.845303	1.3612	0.838471	0.855714	0.324809	0.685999	0.4996	1.04308	1.18681	0.381425	0.301538	1.69119	1.14383
101839292	Nudt7	protein_coding	1.02465	1.3713	1.69103	1.14969	0.928921	1.17663	6.82809	6.49446	6.65305	11.8518	1.10924	1.02785	5.5195	5.72259	1.24401	1.09582
121136302	LOC121136302	lncRNA	0	0	0.174685	0.306578	0	0	2.46873	1.26218	0.182942	0	0	0.170809	3.80426	3.47973	0	0
101828277	Mon1b	protein_coding	0.698117	1.14057	0.849237	0.63876	0.665379	0.663095	1.16344	1.24183	1.17525	1.5543	0.830492	0.879818	1.22096	1.10765	1.09386	0.698357
101827761	LOC101827761	protein_coding	1.80078	3.03869	2.94658	2.38775	2.26037	1.7928	1.36604	2.05018	2.10295	2.42573	3.09693	3.67084	1.20994	1.58386	4.03989	3.17736
106021384	Kars1	protein_coding	10.9423	13.7185	13.2303	10.1739	11.4476	9.28474	18.9713	16.2702	17.65	23.2939	15.4268	15.3366	15.9659	13.3037	13.8703	14.7988
101827241	Gabarapl2	protein_coding	7.89735	7.12946	9.90058	8.47453	9.078	6.80345	13.7815	11.9227	14.0794	12.451	17.5597	18.8013	10.2132	7.48842	14.7863	18.2352
101826797	Tmem231	protein_coding	0.899165	1.00689	0.859419	0.658388	0.554529	0.890545	1.98297	1.72491	1.58578	2.34992	0.229213	0.580239	1.98506	1.68867	0.375955	0.490622
101822372	Tmem170a	protein_coding	0.198652	0.265858	0.283048	0.165586	0.250128	0.188588	0.993827	1.27451	0.734622	1.39049	1.39002	1.43197	0.755293	0.822984	1.52412	1.53858
106020753	Cfdp1	protein_coding	9.98233	14.75	14.1934	12.1039	11.7747	10.0192	12.1973	11.6606	10.6173	9.19772	16.1849	15.2946	11.961	10.127	15.0366	18.4968
101826097	Bcar1	protein_coding	5.00499	8.40732	3.48096	5.56224	6.37617	5.14038	13.9394	10.1507	6.73362	14.574	6.53907	7.70758	10.9639	10.4789	8.15353	7.89953
101837960	Zfp1	protein_coding	1.02543	2.04689	0.910887	0.861676	0.581486	0.712788	6.45608	6.44151	0.913348	0.753863	1.77295	1.72449	8.01926	6.45274	1.38475	1.25022
101825316	Ldhd	protein_coding	0.315621	0.614398	0.447933	0.374351	0.309668	0.509918	5.23225	7.47479	0.93821	0.533377	2.32961	2.28382	8.04471	5.96373	2.13367	3.36082
101824693	Znrf1	protein_coding	1.73044	1.88892	1.57387	1.55767	1.90931	1.46693	3.67808	4.38778	0.993471	1.33782	3.34085	3.08842	4.39647	3.86525	2.56744	2.94777
101837694	Wdr59	protein_coding	0.757955	0.814578	1.12692	0.87652	1.12788	0.910568	0.853188	1.0795	1.00584	1.01997	1.00414	1.56522	1.31837	1.07504	1.15899	1.22087
101824170	Fa2h	protein_coding	0.0739242	0.0742002	0.103041	0.024112	0.0199457	0.0505291	18.4731	13.4012	4.38119	7.59625	0	0.141056	15.3408	13.635	0.224376	0.0588236
101823906	Rfwd3	protein_coding	0.367584	0.688718	1.0423	0.664564	0.612076	0.710687	0.567454	0.50771	0.797207	0.607387	0.644994	0.389344	0.510088	0.44991	0.557847	0.434567
101823469	Glg1	protein_coding	2.60823	3.97595	2.53516	2.79786	3.07084	2.903	1.24032	0.861563	1.64511	1.20997	2.31569	2.13671	0.723613	0.630701	2.16964	2.4639
101836892	Pdpr	protein_coding	1.95648	2.14231	3.30968	1.90357	2.36348	1.66403	2.52764	2.40333	2.53793	2.43382	2.49938	2.59989	2.42958	2.02831	2.70346	2.20432
101822935	Exosc6	protein_coding	0.431111	0.783018	0.824109	0.723169	1.16319	0.568302	0.554603	0.330808	0.503452	0.508827	0.544911	0.637941	0.339911	0.439721	0.560791	0.548875
101822663	Aars1	protein_coding	5.98362	9.02946	8.57218	6.03734	6.73734	5.31974	14.6983	12.4827	9.24794	11.9086	4.58266	4.62195	13.3001	12.7376	4.69553	4.56394
121136438	LOC121136438	protein_coding	2.98136	2.89274	4.12793	2.78765	3.02995	2.42842	22.373	21.2185	18.9749	27.5567	3.85332	2.95274	18.3195	18.5664	5.41059	1.97696
101836613	LOC101836613	protein_coding	1.67403	2.25531	2.53872	1.70359	1.99942	1.44937	0.72862	0.509537	1.1078	0.922044	1.77738	2.33636	0.837693	0.531211	1.84611	2.25209
101836361	St3gal2	protein_coding	1.62998	2.08726	2.17064	1.50699	1.54401	1.45078	0.765591	0.535392	1.20509	1.21104	3.55203	3.89972	0.491876	0.223266	3.2834	3.35173
101836110	Fcsk	protein_coding	0.853374	0.739939	0.871178	0.619419	0.765343	0.62438	0.865888	0.451922	0.603558	0.943374	1.43878	1.44158	0.610299	0.705597	1.77846	1.29307
101835850	Cog4	protein_coding	2.63548	3.07777	2.75162	2.57338	3.27915	1.82436	4.38377	3.69682	6.52789	8.94537	3.02288	2.69056	2.66824	3.51566	3.59201	2.57532
101835590	Sf3b3	protein_coding	6.666	8.4822	7.04387	5.729	7.79953	6.22705	5.52642	3.77947	6.40065	5.96632	5.40781	4.71861	3.5506	3.24008	5.53991	4.54656
101835326	Mtss2	protein_coding	1.898	2.3092	1.94543	2.17614	3.19678	2.64053	0.41003	0.102978	0.123138	0.257391	0.638597	0.229943	0.169299	0.349811	0.254582	0.183066
101835070	Vac14	protein_coding	2.34837	3.16286	2.83549	1.7954	3.06721	1.95279	4.3103	4.37872	2.8647	4.10901	2.0085	2.1365	3.07102	3.36999	2.39485	1.94246
121136494	LOC121136494	lncRNA	0	0	0	0.0436296	0	0	1.20455	0.359244	0.156208	0.414424	0	0	1.77182	0.742808	0.0507497	0
101834812	Hydin	protein_coding	0.0470211	0.070795	0.0589872	0.0498451	0.0444042	0.0421839	1.66065	1.43648	0.724144	1.17759	0.0672994	0.0416564	1.31056	1.28693	0.169479	0.00748321
121136506	LOC121136506	lncRNA	0	0.0533077	0.0444166	0.0389763	0	0	0.627714	0.802322	0.11629	0.946127	0	0	1.36301	1.23237	0.0151123	0
121136507	LOC121136507	lncRNA	0	0	0	0	0	0	1.15491	0.459253	0.599085	0.117732	0	0	0.755025	1.26613	0	0
121136629	Tle7	protein_coding	0.255565	0.304022	1.01326	0.444576	0.245172	0.135866	0.447494	0.53384	0.099483	0.117303	0.0295579	0	0.626891	0.495593	0.150829	0.0361529
101834279	Chst4	protein_coding	0	0.144789	0.0201067	0.0352879	0	0.0739493	0.0405937	0.338985	0.35797	0.260703	0.694457	0.570154	0.636916	0.457743	0.930392	3.87971
101843865	Phlpp2	protein_coding	0.776548	1.32929	0.36248	0.526211	0.786116	0.559593	0.514983	0.598184	0.745167	0.696283	0.689266	0.662927	0.438557	0.343839	0.739984	0.48284
101843403	Ap1g1	protein_coding	0.912552	1.72255	1.10112	0.790768	1.29357	1.08458	2.60635	1.99358	2.22679	3.03827	2.02738	2.02713	1.33806	1.22097	2.13935	2.0202
121136674	LOC121136674	snoRNA	0.542827	2.17942	0.605305	0	0.585848	0	0	0	0	0	0	0	0	0	0	0
101843138	Atxn1l	protein_coding	0.476743	0.889884	0.363736	0.409211	0.819179	0.428771	1.29924	1.07821	1.3772	2.48766	0.267713	0.348824	1.26022	1.12466	0.442672	0.243588
101841985	Znf821	protein_coding	2.47579	4.47754	2.56177	2.53173	2.76829	2.08865	6.02564	4.49269	4.01126	4.28443	1.62519	2.33468	4.18546	4.14048	2.11558	2.51315
101841719	Ist1	protein_coding	4.30424	5.71488	3.50962	3.87327	4.31486	3.61652	11.1838	11.2857	8.98016	16.8669	3.50636	3.82128	9.16431	9.17759	5.22829	3.75803
101841457	Dhodh	protein_coding	1.79551	2.48173	1.24725	1.59372	1.77897	1.18704	0.795187	0.395259	0.790595	0.911942	1.07236	0.866536	0.714798	0.560418	0.826395	1.42405
101840921	Txnl4b	protein_coding	1.03323	1.41421	1.17833	1.02635	1.26718	1.28407	4.96939	3.27946	5.97819	9.06994	1.6377	1.68987	5.28783	3.46498	1.94222	1.31547
101833508	Dhx38	protein_coding	3.18919	4.65079	3.13932	3.55828	4.45079	3.20219	2.5253	2.18559	2.63273	3.49802	1.79721	1.52283	1.84514	1.39587	2.42831	1.35812
101833250	Pmfbp1	protein_coding	0.0278914	0.0186637	0.0233262	0.00909737	0.0376273	0.0524272	11.3025	16.6482	0	0	0	0	21.9053	19.9913	0.015873	0.0177551
121136575	LOC121136575	lncRNA	0.0824791	0	0.367888	0	0.445079	0.0563765	0.928421	0.221513	0.288958	0.170358	0	0	1.2746	0.39259	0	0.105009
121136633	LOC121136633	lncRNA	0	0	0.155392	0	0	0	1.56862	2.99406	0	0	0	0	3.38409	2.6532	0	0
121136635	LOC121136635	lncRNA	0	0	0	0	0	0.0241188	0.794386	0.473833	0.206034	1.23899	0.110189	0	0.856893	0.391897	0.1071	0.134774
101840650	Psmd7	protein_coding	9.372	12.1482	9.13613	7.90175	8.36534	8.09815	20.9664	20.8169	21.4763	25.5666	15.4615	13.2073	19.7794	18.5171	15.2964	14.7838
101840369	Wwp2	protein_coding	3.00516	3.31211	2.92395	2.13338	2.97305	2.42666	5.96955	11.592	2.1848	1.46049	4.04816	4.07979	16.1632	16.4545	4.19178	5.56093
101840099	Nob1	protein_coding	3.72755	8.156	5.5751	5.19137	5.04468	5.07553	5.26152	4.44934	7.39327	8.00467	9.57699	8.90283	5.2902	3.70812	10.618	10.0566
121136637	LOC121136637	lncRNA	0.0520437	0	0.116067	0.135801	0.0561682	0.284585	2.92913	3.21477	0	0	0	0.0567458	1.03406	1.40375	0.0394909	0
101823860	Zfp37	protein_coding	0.132794	0.533159	0.336541	0.133879	0.221492	0.165033	18.8343	25.8728	3.01696	4.86228	0.276455	0.197444	33.8739	33.0407	0.641229	0.430357
101823062	LOC101823062	protein_coding	2.47467	3.33059	1.96439	2.7088	2.44445	2.64715	2.99019	2.21539	3.83691	5.14023	3.69652	4.75624	1.97541	2.26265	5.07108	3.62237
101826483	Hsdl2	protein_coding	3.03064	3.45133	4.05115	2.38225	3.33177	2.86925	39.1996	60.2109	5.56158	8.47587	3.72287	2.62715	75.9659	70.3353	3.49948	3.45109
101844601	Ptbp3	protein_coding	2.203	2.98458	2.30538	2.15345	2.98479	2.24712	1.09874	0.928442	1.02115	1.21806	1.3406	1.30079	0.733263	0.505478	1.57391	1.71739
101825965	Susd1	protein_coding	0.933919	0.513647	3.08143	1.71921	1.67069	1.39914	0.892851	1.13385	0.388445	0.951279	1.09198	0.962501	1.77935	2.02983	2.12598	0.26061
101844334	Ugcg	protein_coding	0.591675	1.39365	0.831316	0.702475	0.702423	0.865469	0.985703	1.1759	1.52011	2.83524	1.84765	1.92249	1.48909	0.882439	2.20891	1.99624
101844067	Gng10	protein_coding	2.79866	3.48537	2.68733	3.09352	2.76875	3.10855	1.75016	1.67029	2.4966	2.00713	3.92468	4.95871	1.11556	0.986759	5.04362	5.91384
101843644	Dnajc25	protein_coding	0.45573	0.71938	0.260607	0.327784	0.302676	0.311503	0.947059	1.3181	0.423033	0.675804	0.596012	0.840917	1.39306	1.66863	0.576349	0.595098
101825440	Ptgr1	protein_coding	6.12738	6.70524	5.24715	6.18344	5.15155	5.22949	22.7876	32.3669	5.13936	5.52385	6.65999	6.12731	38.3396	34.8053	7.0898	6.85295
101843366	Ecpas	protein_coding	1.42421	1.87787	1.86194	1.15333	1.7188	1.4866	7.92889	6.51941	6.34144	9.24522	2.40264	1.88182	6.30385	5.00915	2.83748	2.32239
101841228	Svep1	protein_coding	0.277445	0.478933	0.197285	0.225581	0.22566	0.280339	2.41696	1.39307	0.558785	1.47001	0.00837093	0.0175369	1.20726	1.13559	0.0183066	0.0281563
101824647	LOC101824647	protein_coding	0	0	0	0	0	0	22.4664	34.0696	0	0	0	0	43.5022	39.8521	0	0
101840972	Txn	protein_coding	14.783	41.7667	23.5217	32.7657	32.2824	28.1273	9.34197	13.2341	18.2732	12.6778	18.3574	14.799	9.35182	8.36701	12.3326	19.4266
101824382	Palm2akap2	protein_coding	0.62633	0.888806	0.824856	0.528339	0.559422	0.65324	1.13047	1.02957	0.138719	0.167284	0.17423	0.323797	1.54961	1.40496	0.139301	0.611814
121136777	LOC121136777	lncRNA	0	0.0722273	0	0	0.0582461	0	3.52349	2.46404	3.34033	4.34738	0.112354	0.058845	1.54889	2.48322	1.26951	0.206134
101824118	Ptpn3	protein_coding	0.396136	0.554622	0.523281	0.473102	0.401222	0.454059	0.919258	0.769279	0.597833	0.969262	0.564595	0.611343	0.928355	0.61885	0.564183	1.12508
101825072	Tmem245	protein_coding	1.18872	1.79483	0.999251	1.11347	1.55267	1.11253	0.439163	0.311066	0.626465	0.616964	1.88459	2.11367	0.430654	0.512619	2.26195	3.49255
101824802	Ctnnal1	protein_coding	5.18287	5.33945	3.49259	4.58099	4.92293	5.15677	2.01464	1.90267	2.58359	3.69672	7.59431	9.14753	2.38719	2.44529	7.73352	9.42326
101824541	Abitram	protein_coding	0.716521	1.04019	1.61152	0.816	0.838841	0.780296	0.792877	0.424009	0.425469	0.476595	0.720555	0.926916	0.268109	0.154149	0.709572	0.58755
106022741	Elp1	protein_coding	4.12712	5.06743	4.60213	3.62571	4.4542	3.42644	1.97222	1.69922	1.94378	2.59352	4.57968	4.92453	0.945513	1.45172	4.83045	3.50094
101841278	Actl7a	protein_coding	0	0	0	0.0398345	0	0	42.2726	54.6112	0.0356551	0	0	0	62.7532	61.2313	0.208509	0
101841008	Actl7b	protein_coding	0.096853	0	0	0.0631814	0.104529	0.0662015	88.8893	86.0118	16.1363	31.8075	1.04176	1.09124	98.9983	74.2735	3.08668	0.287723
101840740	Klf4	protein_coding	0.237533	2.50076	0.0882907	0.320236	0.32472	0.303072	1.96077	1.36093	0.147942	0.392494	0.0494504	0.120864	1.4683	1.28138	0.180241	0.181451
110342082	LOC110342082	lncRNA	0	0	0	0.0255696	0	0	1.2354	0.315809	0.549287	0.566716	0	0	1.298	1.18161	0	0
121138927	LOC121138927	lncRNA	0	0.338933	0	0.220278	0.182217	0	26.4168	40.1294	0	1.56927	0	0	39.1371	34.2885	0	0
121136831	LOC121136831	lncRNA	0.0323739	0	0.1083	0.0422378	0	0	1.31189	1.91281	0.113419	0.267469	0.0336985	0	2.2156	1.28413	0	0
110342081	LOC110342081	lncRNA	0	0.253455	0	0	0	0	0.319768	1.65303	0	0	0	0	1.04524	0.525842	0	0
110342109	LOC110342109	lncRNA	0	0	0.0752258	0	0	0	0.987185	0.452948	0	0	0.0702214	0.147113	0.595728	1.01684	0.511898	0.429446
121138928	LOC121138928	lncRNA	0.0532913	0	0.0594249	0.0695284	0	0	1.43969	2.00373	0	0	0.0554717	0	0.705897	1.35285	0.0404376	0
121136844	LOC121136844	lncRNA	0	0	0	0.0465649	0.154076	0	2.41049	2.30048	0	0.294871	0	0	3.62447	2.94462	0.0541641	0
101839662	Tmem38b	protein_coding	1.239	1.54575	1.84995	1.06854	1.94914	1.57895	11.0629	9.64432	10.9132	16.7428	5.22437	4.71687	9.22588	8.3298	5.21072	4.4249
101839132	Fktn	protein_coding	0.277653	0.461971	0.418391	0.303507	0.429239	0.235946	4.46	3.78889	4.97757	5.85883	0.976395	0.687298	3.34646	2.92893	1.12744	0.807312
101838591	Slc44a1	protein_coding	1.2192	0.981369	1.07383	0.541753	0.80094	0.712581	0.974596	0.877918	0.660308	1.20437	1.64614	1.36789	0.351078	0.308385	1.35418	0.89423
121136861	LOC121136861	lncRNA	0	0.131391	0	0	0.0529789	0	1.87871	0.791017	1.03186	1.72364	0	0	1.95068	1.24616	0.0372485	0
101838333	Abca1	protein_coding	0.734299	0.941986	1.04791	0.786776	1.1251	0.918005	0.256961	0.255453	0.506512	0.34577	1.25542	1.59714	0.369575	0.223353	1.38864	2.36385
101838061	LOC101838061	protein_coding	5.02973	8.74672	4.93694	4.44031	4.55071	4.4261	1.15268	1.29421	2.95445	2.36391	5.98794	7.12613	1.66227	1.24244	6.85612	6.76796
110342091	LOC110342091	lncRNA	0.297345	0.39794	0.663137	0.145478	0.160455	0.203243	1.00411	0.199644	0.34724	1.07478	0.851155	0.810525	0.16411	0.235887	0.902505	0.42589
101837796	LOC101837796	protein_coding	0.0338529	0	0.0754985	0	0.0730717	0.0462786	17.3765	24.8207	0.0395335	0.0699222	0.035238	0.184557	21.0008	21.1087	0.205501	0.107751
101822399	LOC101822399	protein_coding	0.0353393	0.0709424	0.0788134	0.06916	0	0.0362329	10.7404	9.06391	0	0.109488	0.0183926	0.0192661	10.1032	9.44781	0.0938543	0
101844741	Smc2	protein_coding	3.76461	6.14879	4.92012	3.9742	5.26438	4.38552	2.36941	1.52202	2.24543	3.57431	0.558301	0.331027	1.11707	1.18818	0.813976	0.554026
101839272	Cylc2	protein_coding	0	0	0	0	0.036897	0	9.62076	12.2576	0	0	0	0	15.3214	13.0725	0.0129708	0
106021831	Ppp3r2	protein_coding	0	0.0394672	0	0	0	0.0201574	68.3165	61.4604	39.2259	74.8601	0.675332	0.289393	60.0266	50.58	3.06569	0.18773
101834747	Rnf20	protein_coding	2.68235	2.9685	2.63445	2.44301	2.82812	2.39759	12.7975	11.8865	9.91541	15.2998	6.41108	5.30945	10.6363	8.60996	6.23137	6.23907
101835007	Pgap4	protein_coding	0.420028	0.642433	0.78062	0.482767	0.582836	0.314443	1.35086	1.34293	0.88759	0.826244	0.229017	0.174468	1.05975	0.507754	0.166948	0.216453
101835266	Aldob	protein_coding	0.534325	1.242	1.28573	0.495327	0.758779	0.499781	0	0.0755278	0	0	0.204911	0.245306	0	0.0446196	0.277411	0.0358044
101835525	Znf189	protein_coding	0.192574	0.515448	0.518952	0.303592	0.363713	0.285197	3.5767	2.67216	2.58622	4.5079	3.3743	3.65703	2.09027	1.75687	3.94539	2.47222
101827519	Mrpl50	protein_coding	4.36875	5.84674	6.05467	4.35631	4.84969	4.47922	5.90118	5.5313	7.72563	6.70318	11.3038	10.8879	3.0312	2.97067	10.7501	10.0913
101836051	LOC101836051	protein_coding	0.0293052	0.117658	0	0.0382341	0	0.0600925	1.12156	1.88891	0	0	0.0305042	0.0639058	0.776353	1.53438	0.0667106	0.0373103
121138932	LOC121138932	lncRNA	0	0	0	0	0	0	0.500463	1.49257	0.0649008	0	0	0	1.22692	1.49901	0	0
121138933	LOC121138933	lncRNA	0	0	0	0	0	0.0853185	1.12403	0.670461	0.8746	1.54689	0.129928	0.272198	0	0.792177	0.757718	0
101836828	Tmeff1	protein_coding	0.0804535	0.0807539	0.0448567	0.0131208	0.130244	0.096236	1.49427	0.432145	0	0.0415436	0.0209363	0	0.577248	0.829721	0	0
101837266	Tex10	protein_coding	3.68551	4.44521	4.43104	3.23531	2.96274	2.84051	6.96551	5.01016	5.41979	7.80028	5.2098	4.72959	5.35729	5.51063	6.00746	3.55299
121136952	LOC121136952	lncRNA	0	0	0	0	0	0	2.28236	2.72275	0	0.0997133	0	0	3.73023	3.82981	0	0
101837982	Erp44	protein_coding	6.95591	9.11441	7.56178	6.85393	6.9732	6.86325	39.9029	34.3925	20.4608	32.4014	15.814	15.3274	33.347	31.9548	17.3141	16.4522
101828039	Stx17	protein_coding	0.414232	0.62759	0.400902	0.41298	0.463931	0.293822	0.45748	0.377829	0.949228	1.1623	0.406774	0.460179	0.414107	0.359616	0.397348	0.537336
101839141	Sec61b	protein_coding	1.7374	16.1752	8.0864	10.7918	10.2722	10.4815	34.012	28.1995	29.993	35.8855	14.7824	12.1075	22.6801	18.2175	10.3748	8.12668
101839398	Alg2	protein_coding	2.16637	3.46776	2.9999	2.29071	3.23967	1.98404	4.04833	3.34641	5.70466	6.81422	5.86597	4.81683	2.9696	3.57201	5.08196	4.10117
101839669	Tgfbr1	protein_coding	0.863741	1.43118	1.09158	0.912262	1.03873	0.865904	0.629657	0.24302	0.605208	0.475742	0.556574	0.367743	0.36321	0.274086	0.411972	0.235647
101828569	Col15a1	protein_coding	8.10261	15.4945	12.8812	9.67252	11.9153	9.64915	2.49721	1.58262	1.82161	1.36034	3.1301	2.83465	1.10962	0.893718	1.99901	1.32397
101840390	Galnt12	protein_coding	0.433254	0.745494	0.897224	0.423946	0.551089	0.29614	1.14956	1.32981	1.55401	1.15055	1.62675	0.894183	0.854002	0.834714	1.59681	0.807706
101829364	Tbc1d2	protein_coding	0.23852	0.204297	0.244695	0.130702	0.113266	0.182599	1.63241	0.922449	0.802208	1.99033	0.25821	0.208056	1.05315	1.01422	0.514011	0.200426
101829631	Coro2a	protein_coding	0.378691	0.570157	0.380049	0.518777	0.715231	0.355912	4.62504	5.0598	0.608075	1.05594	1.54718	1.92001	5.16245	4.59643	2.40657	1.71761
101829903	Trim14	protein_coding	0.480279	0.282816	0.83547	0.338372	0.352473	0.262627	21.3222	20.1221	29.3672	65.3929	1.59978	1.98995	20.3577	18.7153	3.70268	0.868294
101830178	Nans	protein_coding	2.96594	4.62185	3.71507	5.06232	3.68335	3.97128	7.40894	4.91029	4.79216	5.70648	9.34648	7.35384	5.65086	4.25459	9.27974	7.81091
101840673	Anp32b	protein_coding	26.1549	31.4865	26.4073	25.1291	25.5251	22.1462	18.2354	10.2128	20.1098	26.4364	22.3014	19.5851	8.05377	6.52392	21.1836	18.6769
101830455	Hemgn	protein_coding	0.0404358	0	0.0225449	0.026378	0	0	13.7459	20.1449	0.0236105	0.0417595	0	0	25.0846	23.8983	0.0306828	0
101830715	Trmo	protein_coding	0.716712	1.6332	1.27441	0.720268	0.794419	0.662015	0.74135	0.676303	1.8323	2.04048	0.987995	1.1194	0.641458	0.676145	1.29347	0.974148
121138935	LOC121138935	lncRNA	0	0	0.122774	0.107736	0.178241	0.0376287	2.23084	3.54838	0	0.341118	0	0	2.55222	4.36725	0.0417728	0.0350444
101841820	Xpa	protein_coding	0.659653	1.66378	0.933617	0.711684	1.01313	0.797728	0.799653	1.49906	1.33329	2.35816	1.32047	0.802243	0.84017	1.24789	1.38613	0.759093
101842087	Ncbp1	protein_coding	3.38751	4.36084	3.79539	3.02009	4.10863	2.9329	14.2357	10.0509	11.0767	17.6253	2.97201	2.40962	11.3958	11.0565	3.86792	2.35154
101830984	Tstd2	protein_coding	0.58721	0.943043	1.04767	0.727818	0.937946	0.746553	0.978263	0.851611	0.891468	1.30989	1.30804	1.35736	0.648182	0.503107	1.50605	0.897138
101842366	Tmod1	protein_coding	0.050161	0.201393	0.0372896	0.109074	0.108273	0.0800014	1.46805	0.763393	0	0	0	0.054693	1.47652	1.11421	0.0126874	0.0638632
101831246	Tdrd7	protein_coding	0.865406	1.09293	1.20966	0.683811	0.855062	0.808142	20.2511	17.3824	5.16699	13.5948	0.837377	0.691083	16.1453	16.3222	1.64631	0.341404
101831513	Ccdc180	protein_coding	0.0267525	0.0477376	0.0198878	0.0116346	0.0288727	0.0243814	2.06782	2.22731	0.760214	1.41825	0.0185647	0.0097232	1.79151	2.06571	0.0405998	0.00567673
101842889	Aldh1b1	protein_coding	0.923322	1.33455	0.988409	0.722788	0.617828	0.732092	0.0831465	0.09919	0.172521	0.114426	0.211442	0.100674	0	0.0585986	0.420372	0.305641
101843339	Shb	protein_coding	0.645296	0.809632	0.921946	0.368335	0.82702	0.358375	0.408585	0.974847	0.0470987	0.124954	0.461793	0.263849	1.78075	1.72773	0.244826	0.282414
101843615	Slc25a51	protein_coding	1.95454	2.14362	1.46349	1.94247	2.12467	1.78934	0.635412	0.625365	0.725132	0.859876	1.86558	1.73876	0.467326	0.43662	1.70263	1.64849
101839638	Dcaf10	protein_coding	0.588097	0.598163	0.498397	0.452697	0.4316	0.434138	3.94545	4.07496	2.12902	4.64015	0.857023	0.461687	3.63531	3.06053	0.526575	0.359398
121137102	LOC121137102	lncRNA	0	0	0	0	0	0	2.78608	1.84648	0.321159	0.852042	0.0715659	0	1.8214	1.19993	0.0521698	0
101832299	LOC101832299	protein_coding	0	0.0921483	0.153558	0.0449166	0.111467	0	1.55011	1.57182	3.85959	3.55541	0.931729	0.412913	2.66013	2.29416	1.46291	0.328735
101844209	Exosc3	protein_coding	4.36774	6.22252	3.14223	4.19731	5.22076	3.94851	37.5347	33.4252	15.4117	28.5194	6.64857	6.50344	29.8607	26.304	8.23218	8.01241
101832560	Trmt10b	protein_coding	1.57818	1.45207	1.58698	1.33286	1.52076	1.17504	1.77647	1.17315	2.07338	2.41566	1.48141	1.7515	1.151	1.2967	1.7856	1.54284
101844681	Frmpd1	protein_coding	0.276569	0.478998	0.362824	0.371448	0.377499	0.333603	0.91564	0.546158	1.33941	2.23457	2.58249	2.64305	0.844026	0.619497	2.32082	3.25191
101844939	Tomm5	protein_coding	5.49214	13.9891	9.18639	10.6327	12.8108	11.6253	9.97127	7.37507	9.4137	9.14827	15.8596	13.9084	7.82246	8.29231	10.4186	14.6051
101822865	Polr1e	protein_coding	2.34284	2.51609	2.03193	1.88683	2.34121	1.50254	2.93022	2.48577	2.60086	2.74811	1.6559	1.79762	2.2349	1.69798	2.30449	1.62029
101823129	Zbtb5	protein_coding	0.515411	0.681851	0.581339	0.571968	0.67774	0.59121	2.68078	2.11612	1.89563	4.25826	0.351499	0.361733	2.158	2.37809	0.52146	0.331873
101823575	Grhpr	protein_coding	1.73589	2.44762	2.41961	1.94126	2.04074	1.56791	0.837428	0.666009	0.868792	0.640257	1.96825	0.473183	0.136867	0.245912	1.15255	1.61809
121138936	LOC121138936	lncRNA	0	0	0.0375586	0.0219722	0	0	2.95728	4.61341	0	0	0	0	3.34613	2.83235	0.0255579	0
101832814	Zcchc7	protein_coding	0.923164	2.10758	1.35237	1.23987	1.40658	1.00219	1.58929	2.18764	1.01466	1.04685	1.26241	1.71709	0.799232	1.34983	2.81573	1.52103
101824893	Melk	protein_coding	4.09079	5.67293	4.27266	4.49194	5.63362	3.78304	5.00066	2.83364	3.35055	4.32029	1.48362	1.57426	3.18745	3.17185	2.31754	1.37866
101825159	Rnf38	protein_coding	1.33754	1.0802	1.21719	1.28373	1.65095	1.31357	12.2524	16.5985	2.44172	4.42976	1.96037	1.6763	24.0809	20.7338	1.90153	1.71269
110342578	LOC110342578	lncRNA	0.487371	0.0931791	0.349371	0.386062	0.225427	0.14277	0.235117	0.186989	0.569153	0.215711	1.37699	1.02485	0.461123	0.71804	0.739637	1.24101
101825421	Gne	protein_coding	4.17787	5.70179	4.34569	4.08272	4.59809	4.5262	9.29406	7.14027	6.94235	10.744	6.60057	5.47361	6.05168	6.4191	6.6035	5.37168
101826200	Clta	protein_coding	13.1939	18.8456	14.2626	13.9765	14.0654	12.4382	8.90192	8.12723	11.4028	14.0009	17.6397	17.8615	7.83869	6.72187	15.0939	19.007
101827518	Ccin	protein_coding	0	0.0316818	0	0.0308859	0.0766474	0.0647244	33.5224	52.1977	0	0	0	0.0516237	61.617	56.1524	0.143705	0
101827779	Glipr2	protein_coding	2.19558	4.47982	2.6891	2.47713	2.50555	2.41102	4.05155	4.15665	0.231181	0.557572	0.468323	0.549432	5.40335	5.51089	0.532579	0.595728
101828038	Reck	protein_coding	1.0547	2.26116	1.95254	1.18233	1.85662	1.35784	0.714633	0.550016	0.741399	0.465299	0.500961	0.323783	0.406909	0.211207	0.505048	0.462811
106021836	Spaar	protein_coding	1.66801	1.1868	2.16607	1.47378	1.59512	1.55865	2.61436	1.70117	2.26845	2.57302	5.40657	6.35399	1.67806	1.3065	5.55942	6.22311
101829630	Tmem8b	protein_coding	0.182407	0.209243	0.188873	0.130325	0.173427	0.18702	1.49594	1.50465	0.0811487	0.260141	0.0678108	0.0757666	0.930031	0.868234	0.0955694	0.0469998
101834120	Fam221b	protein_coding	0	0.0685802	0.0285709	0.0668572	0.0553051	0.0175132	12.6324	17.8224	0.0299214	0.0529214	0	0	18.1007	16.1796	0.077768	0
101830261	Hint2	protein_coding	0.860519	3.07104	1.7592	2.0583	2.16701	2.2057	4.35887	3.46662	4.77335	2.81418	5.29972	3.98763	2.37468	3.86841	3.37365	2.9672
101834389	Spag8	protein_coding	0.119547	0.479974	0.233287	0.116979	0.193532	0.163427	19.3777	17.0165	5.96822	10.062	0.964398	1.04279	14.9775	12.8506	2.06371	0.627838
101831068	Rgp1	protein_coding	0.786718	1.18105	0.739955	0.789898	1.26253	0.930527	0.985671	0.881895	0.798897	1.1304	0.854512	0.932388	0.513492	0.455873	0.934378	0.675006
101831335	Gba2	protein_coding	0.617298	0.619602	0.739973	0.654372	0.849431	0.495778	11.8126	7.87486	4.32529	8.44695	2.28107	2.54084	9.91429	9.25551	2.71676	1.33607
101834652	Creb3	protein_coding	3.96741	6.01757	3.83417	3.8606	4.38888	3.59317	5.28463	5.86036	5.13507	6.2825	6.40109	4.97474	4.67132	4.40635	5.71991	5.55628
101831601	Tln1	protein_coding	1.9686	3.2347	2.00005	2.25806	2.762	2.53793	0.787891	0.748996	1.1814	0.903575	2.39636	2.42073	0.627758	0.459838	1.98756	2.09907
101831872	Tpm2	protein_coding	7.26839	15.6982	12.0256	9.34805	9.02428	7.63395	2.26159	0.872872	1.6562	1.95287	3.87516	3.96254	0.195685	0.984456	2.08504	2.91534
101834915	Arhgef39	protein_coding	3.62758	3.91734	3.57084	2.88867	3.07806	2.56504	0.563222	0.403139	1.1102	0.258367	0.93749	0.491006	0.60754	0.238163	0.58849	0.382221
101832913	Ccdc107	protein_coding	1.93172	2.26208	2.0643	2.91408	2.25854	2.20063	2.35563	1.94549	2.25586	2.24432	3.18369	1.66744	0.444228	0.830079	1.5574	1.20408
101833437	Tesk1	protein_coding	0.782636	1.21726	0.943475	0.731324	0.958805	0.679533	4.42865	2.32914	2.22316	4.28157	0.242196	0.345951	3.68909	2.98691	0.802522	0.228908
101834119	Rusc2	protein_coding	0.334098	0.689637	0.511469	0.273357	0.433914	0.359965	2.06523	1.27749	0.767096	1.69594	0.117887	0.0864402	0.950101	0.799624	0.133203	0.0901191
121137453	LOC121137453	lncRNA	0	0.187617	0	0.182904	0	0	4.10289	3.01204	2.12828	4.63292	0	0.458567	2.16645	2.44671	0.425505	0
101835438	LOC101835438	protein_coding	0.0122079	0.0980281	0.0952912	0.0398188	0.0395263	0.0417222	7.22818	6.85241	4.64761	8.85052	0.0762446	0.0931764	5.65973	5.48154	0.40759	0.0777136
121137454	LOC121137454	lncRNA	0.801428	0.26814	0	0.914911	0	0	0.451061	2.15238	0.233977	0	0.625664	0.218459	2.65393	0.953673	0	0.382631
101835008	Fam214b	protein_coding	0.291532	0.28838	0.381623	0.347283	0.355676	0.329228	3.62404	7.35304	1.05096	1.25666	2.79711	3.24782	13.04	11.7448	3.0874	3.55838
101835790	Stoml2	protein_coding	4.57936	5.46725	5.10643	4.2983	5.12007	3.67056	4.89514	5.92816	3.50107	2.4497	6.3785	4.99311	5.60035	5.33168	5.34974	7.86459
101836052	Pigo	protein_coding	0.482721	0.874834	0.527066	0.511712	0.748906	0.54992	1.24523	0.837281	1.40931	2.47184	0.659494	0.877224	0.932477	0.54251	1.02256	0.678603
101836466	Fancg	protein_coding	0.80129	1.88738	0.964997	0.857255	1.08964	0.843461	4.79847	4.00274	3.91143	6.15675	0.633897	0.89116	3.21955	2.79696	0.86339	0.336658
101836911	LOC101836911	protein_coding	30.3484	37.4898	35.8226	26.7706	32.9855	27.4528	44.4841	34.7113	49.2625	56.3502	55.7972	54.3381	33.8475	31.0324	58.7127	50.0403
101837174	CUNH9orf131	protein_coding	0.02201	0.0441843	0	0.0215371	0	0.0300888	7.23441	8.42343	2.00486	4.45518	0.0114553	0	9.47519	8.43355	0.150311	0.105084
101837447	Dnajb5	protein_coding	0.292485	0.595663	0.411231	0.141027	0.109797	0.15646	2.17581	1.46858	1.12865	2.33768	0.132371	0.152523	1.76868	1.67466	0.289485	0.615239
101835698	Fam205c	protein_coding	0.0346829	0.0464165	0	0	0	0	57.2335	69.4878	0	0	0	0	98.3137	94.1541	0.368445	0
106021834	LOC106021834	protein_coding	0.0208873	0.0139769	0.0232914	0.0136257	0	0.028554	7.35916	7.7133	0	0.0215711	0	0	6.89378	6.29666	0.0316987	0.0132965
121137484	LOC121137484	protein_coding	0.0113007	0.0302477	0.0126014	0	0	0.00772431	10.8125	12.4132	0	0	0	0	12.0001	12.0848	0.094325	0
101838509	Ccl21	protein_coding	0.108439	1.37869	0.0604602	1.13184	0.994785	2.18657	0.122064	0	0.0633179	0	0.112876	0.413829	0.119699	0	0.0411421	0.345153
121137506	LOC121137506	lncRNA	0	0	0	0	0	0	1.88636	1.92886	0.279573	0.247238	0	0	1.32129	0.949597	0	0
101839228	LOC101839228	protein_coding	0.226985	0.0253147	0.25311	0.0740359	0.0612434	0.090504	16.5226	17.831	2.56237	5.89945	0.334718	0.309366	15.075	12.6049	0.373179	0.108371
101838782	Il11ra	protein_coding	3.64162	6.4143	4.19174	3.60169	4.38663	3.61326	0.687601	0.189295	1.1249	0.873482	1.19832	0.691659	0.414941	0.149106	0.677446	0.792671
101839846	Galt	protein_coding	0.958646	1.86613	0.745049	1.17493	1.00327	0.794253	0.457797	0	0.305321	0.0600017	0.151192	0.063349	0.128265	0.322639	0.308604	0.240404
101840474	Sigmar1	protein_coding	2.60583	5.26821	3.33852	2.76685	3.08162	3.16438	2.87083	2.6058	3.65819	3.66452	5.04977	4.35258	3.5496	2.50707	4.1229	4.62353
121137521	LOC121137521	lncRNA	0	0	0	0	0	0	1.66821	1.17597	1.29802	3.89587	0	0.0734501	1.41281	1.54978	0.0511159	0.0214413
101841739	Dctn3	protein_coding	8.59509	13.8336	9.70964	10.1878	11.5802	7.3725	29.9736	24.8942	28.9313	38.9868	13.9757	15.1907	20.9594	22.3721	16.8378	13.0171
101842179	Rpp25l	protein_coding	3.79457	3.80873	2.89511	4.13646	2.69427	3.13972	9.32949	9.38645	12.4193	17.4283	3.94982	3.32081	12.3453	12.5164	5.07671	2.44734
101842716	Enho	protein_coding	0.288762	0.171757	0.536662	0.146511	0.207765	0.241237	0.433391	0.689353	0.487091	0.530159	2.47141	1.67921	0.63749	0.763594	1.85029	1.36844
101836467	Dnai1	protein_coding	0.0186733	0.0999625	0.0624675	0.0243628	0	0.0382909	15.8487	15.5466	8.11209	18.6289	0.272122	0.366487	15.253	17.4506	1.26107	0.0950966
101842979	Fam219a	protein_coding	0.701306	0.86773	0.782024	0.673291	0.614077	0.850186	2.38316	2.2744	1.59162	2.29578	0.413208	0.562681	2.57068	2.24641	0.702843	0.901302
121137545	LOC121137545	lncRNA	0	0	0	0	0	0	2.47288	2.58127	0.0801716	0	0	0	1.97028	1.96064	0	0
101844139	CUNH9orf24	protein_coding	0.167323	0.403075	0.261214	0.196474	0.361168	0.160117	72.9277	128.162	0.820682	2.35009	0.209003	0.0364881	182.333	186.844	0.533254	0.149121
121137548	LOC121137548	lncRNA	0.0412395	0.110383	0.183944	0.0269023	0	0	0.649894	1.10756	1.30031	2.12948	0.0429269	0.089931	0.364173	0.196295	0	0
101844582	Myorg	protein_coding	0.293078	0.476279	0.116718	0.29361	0.259822	0.336262	1.01327	0.927671	1.71129	2.68081	0.119849	0.114128	1.08607	1.07947	0.142964	0.0799579
101844845	Nudt2	protein_coding	2.42711	3.6629	3.10955	2.35812	3.06533	2.57673	3.83651	1.94167	2.35194	2.45323	2.36516	1.97072	1.36807	1.63869	1.48903	2.92575
101836732	Kif24	protein_coding	0.183846	0.282493	0.402418	0.279838	0.249857	0.246672	1.24167	1.42639	2.50478	4.59892	0.318946	0.282123	0.992127	0.745439	0.439175	0.121367
101822500	Ubap1	protein_coding	2.45327	3.83044	3.74662	2.13383	2.16804	1.55536	15.5285	13.3206	12.2071	20.5991	4.3856	3.99299	15.6593	14.4414	6.08374	4.77565
101823130	Dcaf12	protein_coding	2.70232	3.08567	3.17922	1.95691	2.62216	2.27075	43.9812	42.014	17.4291	33.4894	4.43868	4.40619	46.7414	41.8135	5.21097	3.85083
121139030	LOC121139030	snRNA	0	0.600736	0	0	0	0	1.01055	0	0	0	0.934485	0	0	0	0.340609	0
101823401	Ubap2	protein_coding	5.40073	6.28256	5.07718	4.79911	6.45033	4.7834	31.5341	26.8496	15.1139	24.6219	8.56263	8.3887	25.7652	22.0171	10.4555	7.68537
121139065	LOC121139065	snoRNA	0	0	0	0	0	0	0	0	0	1.25224	0	0	0	0	0	0
101823664	Ube2r2	protein_coding	1.8344	3.14743	1.80951	1.84101	1.82749	1.47891	1.2707	0.757941	1.07111	1.21439	2.00738	1.92321	0.726878	0.485084	1.5704	2.09596
101837267	Nol6	protein_coding	1.71706	2.3288	3.40531	2.5334	2.74861	2.13463	5.78541	5.72564	5.69256	7.87853	1.66736	1.21881	5.18993	4.4613	2.45716	1.23977
101837538	Aqp7	protein_coding	0	0.0384235	0.160074	0.0374581	0.0929574	0.0196243	50.4803	50.1967	0	0	0.0597703	0.0313044	56.2842	49.0146	0.152499	0.0182766
101837805	Nfx1	protein_coding	2.67393	3.14804	2.57815	2.26893	2.65801	2.28119	2.48938	2.42977	2.77044	3.19748	4.87606	6.13793	2.04169	1.97771	6.10983	4.569
121139052	LOC121139052	guide_RNA	1.47034	1.47582	0.409892	0	0.396716	0.251253	0	0	0	0	2.29574	1.20238	0	0	2.51031	1.87198
101824191	Chmp5	protein_coding	4.41642	6.65483	6.45687	5.35656	5.61379	5.05358	8.83789	7.55595	6.26541	9.32469	6.50407	6.34924	10.1833	9.03149	6.47897	6.76822
101824633	Bag1	protein_coding	4.47183	5.80334	5.59094	5.39234	5.48435	4.21441	49.7267	78.2464	13.6094	21.6216	6.55903	5.68849	115.102	111.157	7.91755	5.02483
101824894	B4galt1	protein_coding	4.15553	5.59237	3.80773	3.57165	4.24751	3.99556	1.4072	1.4922	1.5275	1.07588	2.53027	2.94072	1.27772	0.899916	2.42421	3.01377
101825160	Smu1	protein_coding	11.4233	14.8905	10.3759	9.6733	11.7731	10.0274	11.41	7.44388	12.7159	12.472	10.5924	10.4479	7.16793	7.13044	12.5739	11.6829
101838070	Dnaja1	protein_coding	14.9484	28.556	21.8804	13.5311	14.1873	11.5816	58.3217	51.9462	37.3052	51.6279	24.5061	21.4139	47.6468	47.0462	25.9532	21.6615
101825422	Aptx	protein_coding	0.698804	0.904721	0.499726	0.55496	0.729593	0.638598	20.7424	25.6219	1.39263	2.10229	0.940871	1.2837	30.2173	31.6232	1.25647	0.909034
121138941	LOC121138941	lncRNA	0	0	0	0	0	0	0.698785	2.16741	0	0	0	0	1.23344	1.18195	0	0
101826116	Ndufb6	protein_coding	6.34158	19.0191	13.2058	13.0088	13.1936	13.6828	20.469	24.0082	26.3215	25.2498	11.8501	12.1629	22.0965	20.6083	12.9866	10.6517
121137617	Smim27	protein_coding	0.719309	1.73279	1.12294	0.938473	1.31974	1.57333	11.0117	12.9433	5.62807	9.06284	2.62059	2.35289	10.6396	8.10303	2.61991	1.96897
101826727	Topors	protein_coding	2.35738	5.85912	3.26323	2.3484	2.31862	2.20665	7.45092	7.04851	3.98704	4.91708	3.66262	3.69728	7.46038	5.96971	3.92124	3.14179
101826983	Aco1	protein_coding	5.44769	6.17315	5.04008	4.47031	5.12126	4.74741	3.96875	3.45301	4.70559	3.25789	11.286	11.9376	2.98473	2.67084	10.9227	7.56021
101829765	LOC101829765	protein_coding	0	0	0	0	0.04005	0.025365	24.311	44.5494	0	0	0	0	67.178	46.9258	0.0563169	0
121138942	LOC121138942	lncRNA	0	0	0	0	0	0	0.848927	1.62037	0	0	0	0	1.16547	1.91454	0	0
121137645	LOC121137645	protein_coding	0.0333213	0.133783	0.0371565	0.0978162	0.0359621	0.0797159	0.525111	0.671178	0.486409	1.47972	0.104054	0.108996	0.514937	0.528684	0.455117	0.0530294
101835706	C9orf72	protein_coding	0.563841	0.6772	0.532008	0.273506	0.639733	0.474338	2.89676	1.7861	3.19097	3.40421	2.31755	1.71824	2.32996	2.33973	2.29281	2.84384
110342895	LOC110342895	lncRNA	0.129245	0.0345939	0.028824	0.134899	0.418463	0.159016	1.10567	0.485954	0.543356	2.24239	0.322879	0.732793	1.14132	0.6562	0.470742	0.493649
101842373	Mob3b	protein_coding	0.122207	0.192413	0.168337	0.107858	0.193959	0.1081	2.02297	1.25492	1.85528	3.40019	2.9108	2.96282	2.01551	1.58539	3.37651	3.85314
110342890	Ifnk	protein_coding	0.238911	0	0.0532817	0.0623407	0.103138	0.163302	13.2313	26.5638	0	0.592156	0	0.208397	34.9162	37.148	0.181286	0.0304173
101836229	Znf292	protein_coding	0.609196	1.48007	0.700214	0.565538	0.601844	0.631008	0.189897	0.289465	0.268151	0.348446	0.448763	0.546718	0.165526	0.200748	0.536932	0.542925
101836640	Smim8	protein_coding	0.414348	0.646947	0.308025	0.585643	0.968902	0.755246	11.5047	14.281	7.74202	10.2699	2.30027	2.10832	11.8916	12.0526	1.99125	1.84636
101842636	CUNH6orf163	protein_coding	0	0	0	0	0	0	4.03308	9.62255	0	0	0	0	13.4158	9.86467	0	0
101836918	Cfap206	protein_coding	0.462974	0.671236	1.03252	0.654372	0.582943	0.501052	82.9486	74.604	31.8765	61.5193	1.22487	1.64061	88.922	78.629	4.1132	0.257881
101837623	Rars2	protein_coding	1.24157	1.7789	1.23788	1.02909	1.29268	0.868615	3.02533	3.13833	3.01923	3.04715	0.86665	0.812249	2.5475	2.87375	1.41871	0.808961
101837359	Slc35a1	protein_coding	2.25256	4.49118	3.05007	3.35873	3.02645	2.95368	0.827945	1.41982	1.3958	1.9465	2.03369	2.30571	0.862647	0.255283	2.12784	2.76546
101842896	Orc3	protein_coding	2.92418	4.35754	2.75197	3.35516	3.60358	2.57995	10.365	11.0282	11.068	11.5656	3.15176	3.68585	10.6678	10.8586	3.99712	2.98365
101837894	Akirin2	protein_coding	8.0895	4.2854	6.69026	4.37562	3.8924	3.77841	43.4048	35.4855	21.3737	43.9994	4.94704	3.67516	33.932	27.5417	6.03603	3.21852
101838158	Spaca1	protein_coding	0.0369621	0.1484	0.247298	0.072336	0.0797829	0.126323	68.2341	79.6133	0.561138	0.534409	0.0384744	0.161206	93.8401	83.8037	0.336564	0.0235294
121137744	LOC121137744	lncRNA	0	0.100769	0	0.147355	0	0	0.847558	0.606659	0.791372	0.311041	0	0	1.32982	0.238931	0.0571344	0
101838881	Rngtt	protein_coding	1.31204	2.02497	1.05009	1.09748	1.14195	1.2078	1.92948	1.25035	1.60634	1.18015	1.33268	1.1883	1.05117	0.889763	1.47731	1.37407
110342891	LOC110342891	lncRNA	0.139353	0	0	0	0	0	0	1.3099	1.62736	3.88569	0	0	1.07676	0.2211	0.105741	0
101839495	Pnrc1	protein_coding	11.6576	22.9434	7.20552	9.15324	11.6422	7.95024	12.291	12.1834	9.08612	9.31542	17.2684	15.4141	11.6453	9.91766	12.9885	14.6909
101843702	Srsf12	protein_coding	0.128118	0.192895	0.0535742	0.0208943	0.017284	0.131358	1.22583	0.817203	0.841596	1.58775	0.0333401	0	1.37886	1.80407	0.0364562	0.0101947
101843964	Pm20d2	protein_coding	1.13604	1.44965	1.26679	1.10301	1.88187	1.11962	1.84381	1.91576	1.72775	2.18274	1.10002	0.777773	0.816555	0.754519	1.38325	1.14363
121137776	Gabrr2	protein_coding	0.0952718	0.0318758	0.0265593	0.1243	0.0771167	0.113961	0.053621	0.319837	0.500664	0.344367	0.793359	1.19461	0.368075	0.226741	1.19283	0.985535
110342892	Ube2j1	protein_coding	2.61127	4.19007	2.31757	2.63339	3.24958	2.41322	20.0656	27.0145	5.04093	8.50303	7.53029	7.53927	40.6185	33.4408	7.6427	8.72702
101840036	Rragd	protein_coding	0.282073	0.723545	0.131058	0.214677	0.634226	0.321341	0.370433	0.50504	0.0823515	0.0971024	0.415954	0.281929	0.207575	0.261068	0.160529	1.58614
121137812	Lyrm2	protein_coding	0.969105	1.29696	1.3894	1.31857	1.22521	0.927371	1.12203	0.743631	2.81314	2.3448	3.14155	2.62656	1.28368	0.966494	3.44568	2.89069
101844754	Mdn1	protein_coding	0.537543	0.594287	0.472001	0.343887	0.546513	0.397599	0.479389	0.348713	0.430627	0.380821	0.921749	1.08444	0.166255	0.160687	1.05027	0.851344
101840304	Casp8ap2	protein_coding	0.959151	1.12206	0.762893	0.853222	0.977255	0.692281	0.679508	0.37829	0.728456	0.858938	0.649306	0.555815	0.577496	0.383113	0.880493	0.623388
121137820	LOC121137820	lncRNA	0	0	0	0	0	0.0998721	2.63154	2.74689	0	0	0	0	4.1934	4.34675	0	0
101822685	Map3k7	protein_coding	1.58369	2.03743	2.00523	1.46635	1.72023	1.34788	1.44914	1.23483	1.63467	1.54057	2.5525	2.19468	0.766923	0.761922	1.84521	2.0163
121138945	LOC121138945	lncRNA	0	0	0	0	0	0	1.31607	1.34572	0	0	0	0	0.5531	0.927514	0	0
121138947	LOC121138947	lncRNA	0	0	0.0772347	0.271099	0.0747521	0.0473429	3.74233	3.90638	0	0	0	0	2.29364	2.08799	0.0525568	0.0440915
121139010	LOC121139010	lncRNA	0	0	0	0	0	0	0.921905	2.19958	0	0	0	0	0	0	0	0
101829947	Manea	protein_coding	1.40686	2.52875	0.927531	1.48047	1.90626	1.48806	0.855389	0.386112	0.647581	0.763576	0.726867	0.671812	0.476084	0.505087	0.857141	0.849824
101839177	Ufl1	protein_coding	2.72615	4.23762	2.83222	2.34172	3.72801	2.49995	11.5885	9.59534	10.1045	16.9273	3.24307	3.45248	7.43893	7.33432	4.48413	4.65652
101838908	Fhl5	protein_coding	0	0.106706	0.0444545	0.104025	0.215128	0.299744	95.5837	141.222	0	0	0	0	171.886	166.291	0.0907514	0.0507561
101838636	Ndufaf4	protein_coding	1.71713	3.33985	2.37432	2.13577	2.00148	1.53364	1.1855	0.922335	1.89833	1.56054	1.50141	1.47286	0.808717	0.690193	2.15424	1.76353
101838109	Mms22l	protein_coding	1.20393	1.95757	1.73144	0.932174	1.06862	1.40742	2.10245	2.2966	1.76072	2.06836	0.726146	0.502998	1.39104	1.89233	0.785477	0.336643
101837303	Fbxl4	protein_coding	0.984877	1.46186	1.47762	1.29664	1.33349	1.21174	0.524075	0.529013	0.941025	0.924652	1.11837	1.48388	0.276727	0.312526	1.56259	1.00313
101828608	Coq3	protein_coding	0.965602	1.78931	2.31913	1.30826	1.48303	1.24387	9.69871	7.7799	7.9368	10.4324	1.77827	1.74124	8.28095	6.95314	2.45173	1.91498
101828343	Pnisr	protein_coding	3.64246	4.31534	3.43579	2.8981	3.37691	3.50192	4.38241	3.30359	5.77383	7.91806	2.9959	3.35954	3.05834	2.78539	5.03846	3.14738
101828077	Usp45	protein_coding	0.184884	0.546412	0.309245	0.165836	0.174594	0.236949	2.54939	2.35856	0.0719693	0.0795567	0.18443	0.201588	2.95917	2.54229	0.0993723	0.191252
101827113	Ccnc	protein_coding	2.44332	3.52727	2.43442	2.044	2.14863	1.92522	5.24595	3.79744	5.12539	7.07925	1.68375	1.57871	3.47116	4.18173	2.05141	1.63458
121139093	LOC121139093	snRNA	1.30887	0	0	0	0	0	0.982217	0	0	0	0	0	0	0	0	0
106020794	LOC106020794	lncRNA	0	0	0.065894	0.0770973	0.0637758	0.0807826	0.931241	0.317408	1.79422	2.19697	0.492083	0.193295	0.521827	0.0937577	0.224198	0.112852
121137912	LOC121137912	lncRNA	0	0	0	0	0	0	1.32699	1.26643	0	0	0	0.128538	2.34229	3.17971	0	0
101825803	Ggh	protein_coding	1.29675	1.78367	1.80751	1.26889	1.39953	1.03409	2.5139	2.612	2.56599	1.93441	1.27482	0.471305	2.46519	1.42879	1.36664	2.65992
101835733	Ythdf3	protein_coding	2.46126	4.2196	2.52418	2.06265	3.15075	2.37001	2.54806	1.9541	3.30436	4.78681	2.79572	2.41919	1.64596	2.16633	3.15586	2.62467
121138951	LOC121138951	lncRNA	0	0	0	0	0	0	3.68045	5.36629	0	0.125062	0	0	6.54992	8.06973	0	0
110340153	LOC110340153	lncRNA	0.102151	0	0.113909	0	0	0	1.37983	3.5665	0	0	0	0	1.57861	0.648303	0	0
121137934	LOC121137934	lncRNA	0	0	0	0	0	0.126624	2.50231	5.47277	0	0	0	0	1.63589	3.52708	0	0
101834951	LOC101834951	protein_coding	0.125004	0.182502	0.114047	0.155677	0.208498	0.116513	1.30476	1.03768	0.106167	0.0938877	0.248407	0.284986	1.2293	0.757274	0.275936	0.549792
121138953	LOC121138953	lncRNA	0	0	0	0	0	0	4.71865	6.99377	0	0	0	0	6.73051	7.05415	0	0
101824499	Armc1	protein_coding	0.741875	1.0664	0.597467	0.842444	0.919288	0.939056	0.649512	0.332073	0.689882	0.454021	1.02964	0.823882	0.272969	0.261572	1.02163	0.88331
101824045	Mtfr1	protein_coding	0.513158	0.686765	0.413271	0.492834	0.33845	0.487162	3.78671	6.0104	2.09744	2.64978	1.24636	0.730487	6.2938	7.21462	1.17897	0.780373
110340150	LOC110340150	lncRNA	0.205653	0.412841	0.573306	0.402469	0.221951	0.562275	12.0376	11.8748	0.120081	0	0	0	12.4854	13.378	0.468149	0.130915
121138954	LOC121138954	lncRNA	0	0.0455701	0	0.0444252	0.073498	0	0.229972	1.09738	0	0	0.106331	0	0.902065	1.51271	0.0258376	0
110340148	LOC110340148	lncRNA	0.0192508	0	0.042933	0.0753487	0.0207765	0.0263168	1.90692	1.55104	0	0	0.0200384	0	2.16747	2.22969	0.0146075	0.0122547
121138052	LOC121138052	lncRNA	0	0.323713	0.134861	0	0	0.0826661	7.07909	9.41945	2.96593	2.9976	0.125889	0.527471	11.4809	9.2106	0.550621	0.230966
101822904	CUNH8orf37	protein_coding	1.69462	1.92618	2.56269	1.65063	2.27988	1.41219	11.9155	10.0376	9.81355	15.4391	3.21377	3.29046	10.0447	10.497	4.66791	3.94561
101822632	Plekhf2	protein_coding	0.637555	0.616233	0.197482	0.415905	0.344041	0.314733	4.62492	4.94655	2.68861	2.78002	0.33182	0.308959	2.81502	3.54046	0.618161	0.18038
121138074	LOC121138074	lncRNA	0.20725	0.0693414	0	0.135198	0.0559189	0	6.06554	4.59202	4.53802	12.307	0.107865	0.0564938	4.68979	3.20608	0.589733	0.131932
101834426	Ndufaf6	protein_coding	1.63413	1.5959	1.32972	0.921959	1.9543	1.02641	1.19316	0.47446	0.928383	1.45957	0.413755	0.866809	0.780026	0.560595	1.37404	1.60256
110340147	LOC110340147	lncRNA	0.0518126	0	0.057776	0.0337996	0	0.177076	0.933161	1.53067	0	0	0	0	0.800695	1.64414	0.196578	0
121138167	LOC121138167	lncRNA	0	0.108278	0.180438	0.105558	0.174637	0	1.45715	0.869159	0.094483	0.16711	0	0	0.71446	1.02695	0	0
101844786	Tp53inp1	protein_coding	0.7519	0.853146	0.583263	0.677099	1.16431	0.893813	1.10396	0.746286	1.55571	1.9244	0.467897	0.356449	0.433029	0.41495	0.378295	0.145675
110340175	LOC110340175	lncRNA	0.320022	0.294448	0.334552	0.365337	0.323798	0.273429	0.225144	0.214869	0.140146	0.37181	0.0416394	0.130851	0.132469	0.0952038	0.273187	0.114593
101843918	Ccne2	protein_coding	1.01152	1.92804	2.25588	0.989787	1.3398	1.04757	5.62405	6.4211	7.08753	7.97719	1.62722	1.38699	4.12785	3.62318	2.8027	0.79026
101844520	Ints8	protein_coding	3.43737	2.50217	4.7524	2.67415	3.43406	2.76228	4.02611	2.24554	2.34612	6.38021	1.03956	1.25353	3.20463	2.00833	1.63899	0.650536
101843654	Dpy19l4	protein_coding	0.83922	1.57574	0.824072	0.645512	1.00036	0.774826	0.860066	0.470959	1.20677	1.59109	1.49939	1.60474	0.483919	0.387534	1.76784	1.49904
101842403	Virma	protein_coding	2.05902	3.75416	3.84802	2.59278	3.17458	2.85892	3.14952	2.27361	3.27586	3.92685	4.10731	3.68439	2.16987	1.63914	4.41498	4.74971
101842128	Rad54b	protein_coding	0.218583	0.835807	0.626764	0.529625	0.37071	0.38419	1.05449	0.796704	1.00282	0.838458	0.34129	0.170237	0.827245	0.867024	0.568668	0.238537
101841590	Gem	protein_coding	0.469515	2.63311	0.249311	0.160435	0.627373	0.320925	1.20801	0.420322	0.704957	1.75482	0.511998	0.780091	0.937815	0.496628	0.441095	0.98205
101843030	Pdp1	protein_coding	0.776041	1.46556	0.913436	0.719993	0.725871	1.00195	1.1259	1.34315	1.32918	1.21107	0.691112	0.836754	1.65613	1.09447	1.04687	0.905692
101841046	Tmem67	protein_coding	0.461638	0.714349	0.546944	0.611704	0.700628	0.374705	3.31271	1.97595	2.74605	3.69481	0.600658	0.597724	1.52872	1.442	0.985197	0.569375
101840776	Rbm12b	protein_coding	0.152734	0.245287	0.144766	0.104617	0.206048	0.114837	1.56451	1.43568	1.31989	2.33446	0.302068	0.191513	1.14643	1.16319	0.417222	0.126396
101840512	Cibar1	protein_coding	3.17023	4.24275	3.23474	2.8115	2.81769	2.69096	26.4959	24.3741	25.8428	33.81	2.95485	2.68851	22.0485	21.5992	4.79543	1.01565
121138957	LOC121138957	lncRNA	0	0	0	0.0227434	0	0	0.706404	1.68541	0	0	0	0	1.61634	1.10633	0	0.0443879
101840240	Triqk	protein_coding	0.926	1.11107	0.640911	1.18731	0.964926	0.676596	24.4412	20.9246	11.9698	24.4684	0.565038	0.208896	21.9938	18.1372	0.920715	0.182941
101827730	Slc26a7	protein_coding	1.08046	1.69695	1.36414	1.20579	1.74432	1.45263	2.1912	1.91853	0.917649	0.737741	2.43524	2.45353	1.71505	1.94097	2.65607	1.77351
121138528	LOC121138528	lncRNA	0	0	0	0	0.143133	0	0.895715	0.356182	0	0	0.138049	0	0.87836	1.47295	0	0.16885
121138523	LOC121138523	lncRNA	0	0	0	0	0	0	19.4624	18.5742	0	0	0	0	30.5366	24.3847	0.145775	0.24459
101827471	Lrrc69	protein_coding	0	0.012374	0.0103102	0.0120632	0	0.0126398	0.978326	1.41542	0	0.0763896	0.0192487	0.0100814	2.57193	1.92176	0.0420954	0.0117717
101827213	Otud6b	protein_coding	1.21856	1.41406	0.868607	0.895542	1.3401	0.969978	2.22244	3.68692	0.720525	0.700909	1.07575	0.95865	4.81848	4.41744	1.22896	1.06538
101826945	Pip4p2	protein_coding	2.65461	3.78108	3.17158	2.00384	2.57849	2.44956	0.640316	0.712943	1.04073	1.48825	2.42769	2.37758	0.251164	0.300847	2.18698	3.21076
121139011	LOC121139011	protein_coding	0	0	0.0607424	0	0.17637	0	1.59424	0.877779	0.636134	1.35014	0.0567015	0	0.841804	1.5557	0.330673	0.0693528
101826687	CUNH8orf88	protein_coding	0.455199	0.541509	0.733186	0.395928	0.218344	0.587709	98.1515	100.926	46.602	78.0366	2.84294	2.37133	92.4533	87.3095	8.82704	0.643937
101825980	Tmem64	protein_coding	0.363219	0.716357	0.692804	0.424004	0.814957	0.542272	4.00247	5.08282	1.16088	1.79657	0.706413	0.646163	4.51577	3.7004	0.89211	0.474607
101825296	Decr1	protein_coding	8.82547	7.53567	8.14909	6.33036	7.19756	5.35003	6.29325	6.32779	9.74679	10.4754	26.0217	25.9077	4.1436	4.49861	25.3024	26.4383
101822723	Nbn	protein_coding	2.11774	3.77893	1.76076	1.92682	2.86699	1.6253	1.96561	2.64422	2.58157	4.56598	1.08286	1.53938	2.50168	2.47583	1.35322	1.35994
101825032	Osgin2	protein_coding	1.21998	2.50008	0.956525	0.833149	1.11093	0.872973	1.93115	1.9454	2.11478	3.74037	2.28184	2.16158	2.44081	1.9054	2.38663	2.2085
101824238	Ripk2	protein_coding	0.525604	2.46197	0.799225	0.45197	0.567259	0.489905	0.591642	0.513311	0.474301	0.197385	1.04448	1.19828	0.263718	0.0758123	1.05146	1.52086
101844002	Cnbd1	protein_coding	0.0291588	0	0	0	0	0	3.21659	3.83725	0	0	0.212463	0.190759	4.31298	4.02496	0.265509	0.018562
121138677	LOC121138677	lncRNA	0	0	0	0	0	0	7.43112	7.00755	0	0	0	0	8.74456	7.58143	0	0
101823707	Cpne3	protein_coding	2.37712	3.53979	2.37694	2.32969	3.51705	2.55548	0.552747	0.659401	1.04263	0.829839	0.929347	0.632763	0.369571	0.495797	1.14323	1.01593
106020856	Rmdn1	protein_coding	1.57742	1.8258	1.23604	1.50181	1.61041	1.25305	1.72763	1.48848	1.29446	1.05669	1.19819	0.883213	0.752956	0.27057	1.52045	0.94988
101843456	Wwp1	protein_coding	0.519103	0.875953	0.372477	0.326855	0.628447	0.410357	5.31482	6.25547	0.442797	0.745873	0.869246	0.787483	6.51729	6.28817	0.893974	1.14365
101822909	Ca2	protein_coding	1.20378	1.25739	0.753015	0.823584	0.633747	1.0235	0.727088	0.946235	1.09719	0.909648	1.55865	2.59307	2.72236	3.16771	1.5818	3.81283
101822367	Ca1	protein_coding	0	0.0351782	0	0	0	0	9.88245	9.74206	0.122785	0	0	0.114642	12.7666	11.2187	0.0199456	0
101844441	Rbis	protein_coding	2.32161	7.80957	3.84824	4.54346	7.11049	4.80352	9.60566	7.75175	4.98271	5.31362	2.93911	3.07869	5.12534	5.67461	2.99955	3.47505
101844718	E2f5	protein_coding	2.25499	2.47209	2.38078	1.75272	1.94179	1.98407	25.9233	24.8046	4.11817	8.72066	1.9727	1.5694	26.0565	19.5639	1.98414	1.66456
101843831	Lrrcc1	protein_coding	3.4137	4.49514	3.94124	2.68517	4.03964	3.31621	59.9991	54.8318	24.4191	45.3434	1.64529	1.35241	59.8543	53.5182	4.69757	1.63507
121138745	LOC121138745	lncRNA	0.0363576	0.0243289	0.121627	0.0474353	0.039239	0.111831	0.695737	0.634692	0.636877	1.57701	0.0189226	0.0198212	0.762522	0.259586	0.0275882	0.0231446
101842760	Snx16	protein_coding	0.655608	1.44514	1.16111	0.77989	0.728377	0.817169	1.47596	1.86433	2.36442	2.19052	0.802862	0.735867	1.31966	1.0402	0.921796	0.846972
101842489	Chmp4c	protein_coding	0.527493	0.726713	0.346003	0.333986	0.385114	0.551437	0.244493	0.208335	0.271768	0.480672	0.726718	0.761231	0.0685018	0.17231	0.741664	1.07651
101842044	Zfand1	protein_coding	1.31799	1.58749	1.14635	1.30687	1.65003	1.24321	1.18687	0.849528	0.892707	0.544454	1.50911	1.35084	0.232774	0.585522	0.760071	1.7787
101841518	Impa1	protein_coding	1.81098	2.96225	1.25653	1.39141	2.08481	1.41666	7.33868	7.94409	6.83809	12.3438	2.40872	2.45729	6.17477	6.19367	4.18361	2.44659
101841052	Fabp4	protein_coding	0	0.0945183	0.157507	0.0460718	0	0	0.476992	0	0.164952	0	0.955691	0.38503	0.311833	0.224111	0.375133	1.21388
101840783	Fabp9	protein_coding	0.144979	0.87312	0.808326	0.283728	1.32998	0.396387	0	0	0	0.149725	0	0	0	0.115013	0	0
101840882	Fabp5	protein_coding	38.5767	69.1858	77.4698	54.9693	55.4097	48.1918	34.1786	25.4954	41.5622	44.7231	58.4747	64.198	21.978	19.5749	50.9632	73.7623
121138961	LOC121138961	lncRNA	0	0	0.212909	0.186831	0	0.326269	1.28954	1.53836	0.222972	0.394367	0	0	1.47531	1.36323	0	0
101839894	Zbtb10	protein_coding	0.330477	0.681112	0.353773	0.228519	0.420868	0.393047	1.20528	0.763298	0.740989	0.778153	0.399038	0.381955	0.452342	0.608237	0.636947	0.277696
121138751	LOC121138751	lncRNA	0	0.108655	0.135799	0.132406	0	0.0554941	14.4394	14.5	8.72267	18.3622	0.08451	0.309832	13.2635	15.0713	0.831678	0.0775244
101839446	Tpd52	protein_coding	0.934331	1.96495	1.19071	0.903373	1.15243	0.969362	14.4236	16.3554	0.604009	0.413536	1.52831	1.43716	18.2327	15.539	1.70913	1.87992
101839185	LOC101839185	protein_coding	4.67481	9.47141	4.85086	6.05681	5.46574	5.5031	26.3108	24.7613	19.3349	26.5531	9.52941	6.72544	21.6442	21.4274	8.474	4.79451
101838917	LOC101838917	protein_coding	0.895105	1.01363	1.38202	1.03308	0.891733	1.60016	1.70512	0	1.04531	0.711082	0.931729	0.450451	0	0.218491	0.626961	0.964291
101840247	Hey1	protein_coding	0.169295	0.651388	0.377561	0.165658	0.22839	0.144647	0.142925	0.511507	0.197703	0.131128	0.132167	0.392256	0.513903	0.604367	0.20875	0.0942991
121138963	LOC121138963	lncRNA	0	0	0	0	0	0	3.55592	4.94906	0	0	0	0	5.42426	5.56907	0	0
101839711	Zc2hc1a	protein_coding	0.955827	1.22358	1.79185	1.05729	1.00168	1.01314	2.86912	1.74857	1.84419	3.83402	1.09587	0.921352	1.55968	1.27477	0.903978	0.98765
101837925	Pkia	protein_coding	1.25972	1.80048	0.941022	1.3643	1.64995	1.33756	0.13767	0.0985403	0.38563	0.0252614	1.03119	1.10683	0.0810015	0.0582148	1.00228	1.10556
121138964	LOC121138964	lncRNA	0	0	0	0	0	0	1.557	1.62525	0	0	0	0	3.81707	1.37164	0	0
101837659	Pex2	protein_coding	1.07194	2.43881	2.59982	1.97545	1.82211	1.61194	1.44795	0.791698	1.75255	1.82661	3.29162	4.09078	0.769111	0.892905	3.63994	3.30955
121138965	LOC121138965	lncRNA	0	0	0	0	0	0	2.42299	2.5292	0	0	0	0	2.37604	2.56145	0	0
121139009	LOC121139009	lncRNA	0	0	0	0	0	0	0.322384	0	0	0	0	0	0.632276	1.13602	0	0
121138761	LOC121138761	lncRNA	0	0	0	0	0	0	2.90859	4.16378	0	0	0	0.0939132	2.66209	2.5965	0	0
101837848	LOC101837848	protein_coding	0.664314	0.565765	0	0.393964	0.325892	0.330237	4.07881	3.73047	0	0.249477	0.314316	0.263394	2.79984	3.73697	0.458258	0.230668
101836677	Crispld1	protein_coding	0.609115	1.27503	1.11462	1.17168	0.943942	1.02485	0	0	0	0	0.0487721	0	0.0689601	0	0.0118512	0
101836262	Ly96	protein_coding	0.0697805	0.373552	0.155624	0.364167	0.301243	0.190787	1.09967	1.87408	0.0814898	0.288259	0.435814	0.608681	2.46483	1.77145	0.423597	0.488632
101836000	Tmem70	protein_coding	2.20701	3.53156	6.58059	3.25505	2.95152	2.55798	7.34492	6.0562	10.0293	8.02697	6.99183	6.38224	5.29604	4.79581	7.13563	5.74196
121138763	Eloc	protein_coding	4.82001	5.3701	4.66542	4.18176	4.77951	3.7127	11.4021	10.1195	9.08612	8.69219	3.66741	4.69527	9.07455	8.85096	5.69966	4.56356
101835389	Ube2w	protein_coding	0.608089	1.68261	1.16373	0.659351	0.744968	0.859373	1.84998	2.00831	2.68697	2.85144	2.33514	2.07869	1.86856	1.62974	2.38816	1.95642
101835738	Stau2	protein_coding	0.982366	1.24064	0.848575	0.658892	1.25435	0.803875	0.404939	0.222957	0.403947	0.31436	0.230436	0.331897	0.213819	0.197575	0.451453	0.273043
101835129	Rdh10	protein_coding	0.509776	0.413478	0.310064	0.463554	0.300097	0.454035	3.2343	4.7711	0.12628	0.446697	0.225118	0.471617	6.10453	5.39215	0.398542	0.186842
101835479	Rpl7	protein_coding	75.4611	102.793	103.556	81.5671	82.6258	65.0796	56.254	46.7482	77.1738	79.6312	49.4239	49.7589	43.7128	38.3796	47.7988	47.0847
106020855	CUNH8orf89	protein_coding	0.140612	0.50182	0.313592	0.366909	0.101171	0.224261	14.3506	15.2314	6.84196	7.7448	0.439095	0.408843	18.315	15.245	1.0314	0
101834604	Sbspon	protein_coding	0.159251	0.243573	0.17758	0.0890452	0.122765	0.279905	0.051217	0	0.10627	0.0939793	0.0710427	0.0744166	0.200898	0.0721916	0.189891	4.4171
101835220	Terf1	protein_coding	2.36157	3.49914	3.33875	2.48965	3.02662	2.65189	7.35775	7.41837	2.56086	3.39701	1.05351	1.33345	7.40139	6.99202	1.80796	1.06039
101832604	Xkr9	protein_coding	0.0383487	0	0.0570167	0	0.013796	0.0611621	1.15112	0.720947	1.49279	0.924095	0.106447	0.292694	0.395086	0.770703	0.203694	0.0813737
101832338	Lactb2	protein_coding	2.10889	2.86511	3.74121	2.08443	2.20705	1.96565	3.8845	5.32055	7.31367	5.54381	4.35709	3.48398	2.82165	3.85299	4.04907	4.39358
121138769	LOC121138769	lncRNA	0.0555091	0.148577	0.061898	0.217266	0.179725	0.189709	1.37464	1.04356	1.102	1.14652	0.0577803	0.0605243	1.71564	0.792648	0.210602	0.0706723
101834696	Tram1	protein_coding	7.59456	6.5993	11.2782	7.20833	8.81798	6.96244	49.3479	39.4398	23.2862	73.5251	9.34773	7.86865	53.2389	46.5142	11.8396	4.42214
101834433	Ncoa2	protein_coding	0.54947	0.931943	0.521715	0.376188	0.581274	0.565224	2.06986	1.6072	1.65818	1.48325	3.91872	3.61841	1.68145	1.15665	3.64512	5.21557
110340347	LOC110340347	lncRNA	0	0	0	0	0	0	0	0	0	0	1.43272	1.5633	0	0	4.13417	0.146033
101833910	Sulf1	protein_coding	0.187107	0.801303	0.135617	0.225807	0.262516	0.230206	0.231677	0.0753764	0.262205	0.328494	0.574549	0.601835	0.041307	0.163277	0.674392	1.23278
121138771	LOC121138771	lncRNA	0	0	0	0	0.211249	0	1.10165	0.788529	0.228582	0	0.101873	0	1.0803	0.15528	1.55952	0.124602
121138772	LOC121138772	lncRNA	0	0.129619	0	0.0315907	0.104529	0.0331007	0.109022	0.650291	0	0	0	0	1.38983	1.07568	0	0
101830403	Arfgef1	protein_coding	0.428532	1.02156	0.724247	0.480476	0.505853	0.53548	2.29128	1.69038	0.867951	1.09257	0.557581	0.47455	1.8182	1.71042	0.746877	0.656415
101830128	Cspp1	protein_coding	0.291891	0.807325	0.564177	0.349091	0.472537	0.445584	5.36657	7.36892	1.96569	2.47186	0.769713	1.17758	9.53711	9.87993	1.2994	0.805189
121138776	LOC121138776	lncRNA	0	0.0412932	0	0	0.0666	0.02109	2.50066	2.65171	0	0.0637295	0	0	3.06526	2.30087	0.0702379	0
121139101	LOC121139101	snRNA	0	0	0	0	0	0	0.982217	0	0	0	0	0	0	1.38446	0.331059	0
101833390	Cops5	protein_coding	11.3823	14.7323	14.1181	12.1041	12.8902	9.76244	46.6163	43.2158	32.7756	41.9957	14.7695	14.9949	45.5065	40.7699	15.6175	13.9754
101829859	Ppp1r42	protein_coding	0.188873	0.252771	0.210612	0.0616051	0.169868	0.150616	15.9453	15.3021	4.04372	7.47715	0.557036	0.377553	16.5398	16.5818	1.02711	0.400778
106020852	LOC106020852	lncRNA	0	1.1788	1.09133	0.638437	1.05625	0.334477	0	0.262843	0.342872	0.202144	0.509363	0.213421	0.216061	0.31056	0.445576	0.373807
101833129	Mcmdc2	protein_coding	0.0523794	0.052575	0.189826	0.0170847	0.0565306	0.0179013	2.12258	1.58259	3.05844	2.97518	0.395289	0.242725	1.56109	1.3297	0.317965	0.125039
101832863	LOC101832863	protein_coding	2.81988	4.01918	3.113	2.20744	2.28252	2.14912	2.03148	3.29439	3.2272	3.61112	7.23542	7.8865	2.27226	2.75157	7.85283	10.0256
101829309	Vcpip1	protein_coding	1.29428	1.983	2.11012	1.36837	1.63769	1.49479	3.95873	3.11642	3.16885	5.64156	2.13699	2.18981	3.46821	2.7758	2.98694	1.89216
101828879	Mybl1	protein_coding	0.106804	0.246892	0.249021	0.164682	0.241016	0.285377	2.01101	1.92967	1.55341	2.70738	1.33409	1.25982	1.32899	1.26323	1.71665	1.43396
101828349	Adhfe1	protein_coding	0.0929018	0.0621657	0.129493	0.166661	0.200529	0.142877	0.522872	0.187129	0.705191	0.191886	2.44175	2.07656	0.25637	0.700151	1.60374	1.84811
101828083	Rrs1	protein_coding	2.67007	3.38127	2.56119	2.04147	2.57182	1.84468	4.2013	2.62164	4.92863	4.03244	4.93105	4.60175	2.28179	1.59434	4.92353	4.33154
110340358	Trnaa-agc	tRNA	0	0	0	0	0	0	4.31906	0	1.49361	2.64172	0	0	2.82359	1.01464	0	0
110340357	Trnay-gua	tRNA	0	0	0	0	0	0	2.87938	0	0	0	0	0	0	1.01464	0	0
110340356	Trnay-gua-2	tRNA	0	0	0	0	0	0	0	5.15244	2.24041	5.28344	0	0	4.23538	6.08783	0	0
110340359	Trnar-acg	tRNA	0	0	0	0	0	0.437111	4.31906	0	0	1.32086	0	0	2.82359	0	0	0
101827564	Dnajc5b	protein_coding	0	0.154136	0.0856188	0.025044	0.0414333	0.0262411	44.6836	69.5961	0.0896656	0	0	0	101.451	102.271	0.058262	0
121139100	LOC121139100	snRNA	0	1.16779	0	0	0	0	0	0	0	0	0	0	0	0	0	0
101825193	Rab2a	protein_coding	9.74141	7.02452	9.89539	7.55896	7.60904	7.08416	10.5648	8.84024	8.41516	16.3997	9.02876	8.43903	9.5254	7.6574	8.70816	8.0276
101824929	Ca8	protein_coding	1.91807	2.06167	2.27357	1.63548	1.90709	1.16653	3.02609	2.55539	3.84492	3.36902	8.55216	7.87145	2.23393	1.72531	7.57516	10.5468
101831285	Tox	protein_coding	3.95568	3.35763	1.682	3.16282	3.23926	2.88266	0.727676	0.289361	0.55721	0.826571	1.76237	1.44328	0.271839	0.366313	2.18403	2.23397
121138783	LOC121138783	lncRNA	0.0313731	0.125961	0.209904	0.10233	0.237016	0.0643329	0.988818	1.0111	0.109913	0	0	0	2.35489	2.38931	0.0952239	0.0399431
101831024	Nsmaf	protein_coding	1.18481	2.05508	1.46025	1.11868	1.56474	1.21477	2.59716	1.90503	3.10406	4.23429	4.94939	5.12494	2.54684	2.52296	5.21088	4.78837
101830755	LOC101830755	protein_coding	6.73272	9.27899	8.37772	6.0936	6.95352	5.62295	8.73301	5.26891	8.33111	7.68987	4.40913	3.54897	6.29981	5.80098	4.14456	3.87437
101824403	Ubxn2b	protein_coding	0.79581	1.37311	0.748061	0.639274	0.752408	0.674326	1.00685	0.653553	0.645168	0.706394	0.664066	0.810342	0.929262	0.855681	0.883337	0.749432
110340344	Fam110b	protein_coding	2.42794	5.2205	3.33611	1.86909	3.07985	2.27304	1.83927	1.29795	1.93503	2.0915	6.43198	5.75882	1.24476	1.24147	5.69288	4.81988
101823882	Bpnt2	protein_coding	0.916544	1.0036	1.05582	1.12168	0.972832	1.15459	2.01225	1.42404	1.33572	2.17471	1.67155	1.6766	1.38797	0.937425	1.52315	1.5382
101823252	LOC101823252	protein_coding	0	0.0383527	0	0.0186946	0	0	17.1614	26.2451	0.0334664	0	0	0	42.0089	43.4681	0.0434909	0
101844627	Penk	protein_coding	1.29384	1.82516	1.2088	0.72997	0.98124	1.1951	8.58097	9.29756	5.06372	11.8452	1.01918	1.94453	8.56911	7.93394	1.40632	0.957199
101823524	Chchd7	protein_coding	1.98538	4.95504	2.21389	3.25537	1.79525	2.49405	32.9788	30.9838	14.4751	25.7127	0.837814	0.877603	24.5214	27.1585	1.95439	0.512374
121138791	Rps20	protein_coding	59.1151	174.074	142.117	125.179	145.49	108.387	72.5399	66.5493	80.0961	49.2594	41.1106	30.6143	45.5559	42.8041	36.1934	31.1713
101823786	Lyn	protein_coding	1.07911	2.05116	0.767328	1.01001	1.04648	0.940704	0.176042	0.0840041	0.127845	0.12921	0.293024	0.289888	0.138105	0	0.189874	0.159291
101843007	Tgs1	protein_coding	1.04024	1.37996	0.885241	0.928604	1.17192	1.12268	0.451943	0.196053	0.52215	0.678502	0.816853	0.557164	0.322317	0.376424	0.879351	0.720288
101843270	Tmem68	protein_coding	0.755847	1.2173	0.699988	0.710358	0.829576	0.796852	0.576823	0.378468	0.613388	0.714438	1.01347	1.31303	0.452518	0.447176	1.51648	1.10911
101844073	Sox17	protein_coding	0.298995	1.17377	0.666818	0.468115	0.989587	0.51774	0.134625	0.0535338	0.0465557	0.0411711	0.103743	0.10867	0	0.0316262	0.0907514	0
101844340	Mrpl15	protein_coding	6.97172	10.7024	6.59277	6.04164	7.59801	6.33043	3.61608	4.13025	5.50754	5.99995	6.50993	4.47153	3.77236	3.3076	5.62728	6.50482
101844609	Lypla1	protein_coding	3.12224	3.14648	3.12505	2.73615	2.80131	2.49411	17.4033	28.389	4.96405	4.35107	2.7018	2.93265	35.4609	32.4087	3.45384	2.7778
101844870	Tcea1	protein_coding	5.46085	7.52187	4.29024	5.06594	6.02758	4.94452	12.2939	11.3329	8.55123	10.3271	6.16412	5.16162	10.5292	9.45197	7.17076	5.28214
101822803	Atp6v1h	protein_coding	5.51668	7.87937	9.09821	5.4284	6.22907	5.40269	9.75828	8.71532	11.5313	16.0385	7.23832	8.36555	8.69928	6.3624	8.17867	8.92711
121138976	LOC121138976	lncRNA	0	0	0.149158	0	0	0	1.80683	1.07773	0	0	0	0	1.18121	0.636693	0	0
101843373	Rb1cc1	protein_coding	1.8867	2.17672	1.51542	1.2685	1.96601	1.63054	12.6123	9.02755	7.99432	20.2312	1.73816	1.59213	9.27197	8.28082	3.68604	1.61519
101844345	Pcmtd1	protein_coding	0.683425	1.23827	0.984847	0.727042	0.782978	0.761794	1.34922	1.55308	1.57165	1.9328	2.38588	2.7514	1.11417	0.900834	2.83227	2.40954
121139019	LOC121139019	protein_coding	0.465043	0.670247	0.279229	0.420048	0.270253	0.51348	4.18778	3.07436	2.08876	3.17715	0.446834	0.273032	4.10664	3.57572	0.298587	0.227722
121139073	LOC121139073	snRNA	0	0	0	0	0	0	0	0.764489	0	0	0	0	0.62842	2.70983	0	0
121138977	LOC121138977	lncRNA	0.0799369	0	0	0	0	0.0546389	0.719844	1.07343	0	0	0	0	2.29416	1.64879	0	0
121138978	LOC121138978	lncRNA	0	0	0	0	0	0	2.85701	5.11242	0	0	0	0	3.40201	2.73263	0	0.115408
101834907	Epg5	protein_coding	0.322447	0.378258	0.288535	0.199959	0.40815	0.307473	0.519795	0.459723	0.502073	0.435781	0.741723	0.88112	0.228497	0.138954	1.09046	0.803318
101834644	Pstpip2	protein_coding	0.316956	0.242392	0.48808	0.236302	0.325787	0.134115	1.15529	0.972851	0.158633	0.374094	0.204239	0.0987409	1.36615	1.10157	0.103075	0.211377
101843952	Atp5f1a	protein_coding	48.0947	57.6525	46.4065	41.6022	47.9617	39.1628	66.2249	52.0595	73.8272	92.2055	65.6218	55.9855	48.2472	41.7936	62.0482	57.9752
101834111	Haus1	protein_coding	5.55539	7.13504	6.94416	4.99764	5.31873	4.99154	28.1402	24.0645	22.7066	28.5937	4.85	3.51715	21.1661	24.0261	5.98321	3.39386
101833685	CUNH18orf25	protein_coding	1.16796	1.14	0.734427	0.538492	1.03306	0.774318	1.5816	1.60376	1.78441	2.41238	1.65451	1.75223	1.16322	1.24005	1.88578	1.22426
101843689	St8sia5	protein_coding	0.00453543	0.0303491	0.0202298	0.00887597	0.0342641	0.0124003	0.469685	1.12063	0	0	0	0	2.00254	1.84938	0	0
101843414	Pias2	protein_coding	2.24512	2.83774	2.73533	1.91662	2.40809	1.8472	12.0432	13.9576	7.19391	12.1369	2.42353	2.12308	14.5482	14.5125	3.27049	1.67622
101832554	Katnal2	protein_coding	0.14401	0.19273	0.294405	0.140916	0.103615	0.131246	20.4251	18.1135	9.72612	20.2265	0.549641	0.392552	16.7971	15.0803	1.71197	0.0916741
101832291	Hdhd2	protein_coding	1.19044	1.26769	1.57011	1.08554	1.18808	0.90119	1.64259	0.859447	1.56958	1.77141	2.99794	3.22405	0.706477	0.873307	2.84591	2.94977
101832036	Ier3ip1	protein_coding	10.083	11.6103	8.83423	8.79861	8.9389	9.0178	5.38015	5.27529	10.8957	7.84364	10.7682	11.1725	6.21545	3.9995	9.48927	10.3366
101831324	Smad2	protein_coding	1.07012	1.7811	0.835904	0.970939	1.0494	0.794572	0.782665	0.656496	0.805634	1.16686	0.701136	0.515288	0.419727	0.353364	0.779033	0.805704
101831060	Zbtb7c	protein_coding	0.860871	1.92505	1.54322	1.0663	1.49361	1.06513	0.466117	0.234129	0.407221	0.652721	0.907437	1.40203	0.3368	0.41495	1.27339	0.714501
121138979	LOC121138979	lncRNA	0.052512	0.140555	0.175668	0.102768	0.113347	0.0358933	10.1669	8.3208	0	0	0	0	11.5929	10.248	0	0
101842361	Dym	protein_coding	2.27303	3.36465	4.1284	2.37022	2.32308	2.13041	44.2331	40.79	20.7731	36.7054	3.2264	2.76003	40.6009	39.343	4.31195	2.302
121138818	LOC121138818	protein_coding	1.03211	2.33756	2.47887	1.39837	2.3135	1.62802	1.9661	1.27935	1.85431	0.983905	1.40491	1.12536	0.350547	0.251934	0.421706	0.707564
101829178	CUNH18orf32	protein_coding	6.78411	7.83085	7.70678	6.85963	6.77263	6.49196	20.8094	17.5367	16.2411	19.0043	17.1687	16.5047	18.4405	16.4148	15.5399	13.4418
101829440	Rpl17	protein_coding	34.8539	78.2135	73.1771	68.2102	74.1685	58.9091	68.6382	61.2698	59.8615	58.7553	38.3322	35.1623	48.8101	39.6597	34.0342	35.9929
121139047	LOC121139047	snoRNA	0	0	0	0	0	0	0	0	1.67744	0	2.99035	0	0	0	0	1.37159
121139048	LOC121139048	snoRNA	0.707321	0	0	0	0.763377	0	0	0	0	0	0	0	0	0	1.07343	0.450268
101842081	Lipg	protein_coding	0.377565	0.45116	0.751823	0.466214	0.451147	0.460848	1.03215	0.688084	1.14954	0.8077	2.77916	2.70531	0.327461	0.427895	2.54778	3.45075
121138821	LOC121138821	lncRNA	0	0	0.0501989	0	0	0	7.09432	6.64965	0	0	0	0	6.36056	7.85684	0.0683188	0.0573147
101828915	Acaa2	protein_coding	5.40037	5.17961	5.45319	5.18648	4.11223	3.54774	5.74117	4.83456	9.07444	5.88699	19.5185	16.1274	2.05327	2.14209	14.6611	20.7795
121139049	LOC121139049	guide_RNA	0	0	0	0	0	0.807826	0	0	0	0	0	0	0	0	0.896793	1.12852
101828201	Cfap53	protein_coding	0.299991	0.216182	0.180125	0.135482	0.224145	0.094639	18.079	18.0348	7.30303	11.9158	0.216183	0.100644	19.6646	22.81	0.280165	0.117519
101827939	Mbd1	protein_coding	0.546458	0.879339	0.783455	0.61535	0.807418	0.631424	4.89165	3.075	6.73862	9.94326	3.66345	3.63882	2.68567	2.4256	7.08367	2.78707
121138822	LOC121138822	lncRNA	0.271809	1.00035	0.454639	0.664923	0.29335	0.46447	0.45894	1.09499	1.58709	0.84212	0.424395	1.03728	0.900095	0.323444	0.67031	0.605601
101827511	Cxxc1	protein_coding	5.04734	6.27779	5.69103	4.45541	5.52835	4.21949	15.9673	13.102	8.37033	13.138	3.24215	2.49595	9.98299	9.94329	3.95807	2.26944
101827250	Ska1	protein_coding	1.49451	2.54561	1.45442	1.48899	1.26104	1.05868	3.11988	3.28401	22.3715	43.3285	1.38595	0.533304	1.79967	2.285	2.04127	0.484339
101826807	Mapk4	protein_coding	0.199867	0.318433	0.275935	0.173842	0.184891	0.0845706	1.13561	0.792387	1.13368	0.923928	3.71508	4.20283	1.05057	0.860736	4.43423	3.44131
101843059	Mro	protein_coding	2.22925	1.47417	1.54999	1.42002	1.75491	1.66716	6.31764	4.01485	7.44245	8.34219	17.6082	19.6455	5.21094	4.20277	19.0848	21.2198
101843488	Me2	protein_coding	1.82305	2.96263	3.7572	2.27233	2.68779	1.72452	4.28744	3.45353	3.3075	4.30338	7.59057	6.72645	3.37787	2.68589	6.59555	9.53287
101843946	Smad4	protein_coding	1.16335	1.6152	1.05444	0.819776	1.28911	1.12685	0.322126	0.150371	0.414106	0.295539	0.692894	0.732583	0.219746	0.17767	0.712809	0.594037
101844394	Mex3c	protein_coding	0.713847	2.15777	0.850906	0.730626	0.730572	0.95904	5.76331	5.85067	0.632411	0.432161	1.2427	1.00648	9.21109	6.73706	1.22343	0.854001
101844666	Poli	protein_coding	0.470976	0.453825	0.934827	0.436278	0.48797	0.470009	3.92312	3.01044	2.18903	2.64598	0.813809	0.842187	4.61653	4.93193	1.12931	0.797508
101844924	Stard6	protein_coding	0.5728	0.596232	0.95809	0.332144	0.377786	0.34802	33.9578	34.2712	13.527	26.554	0.695609	0.90213	39.6929	36.8576	1.8593	0.303862
101822581	CUNH18orf54	protein_coding	0.59469	0.817988	0.902603	0.743556	0.677477	0.677476	39.7183	36.3351	14.6227	31.5267	0.825363	0.450291	39.1311	39.0524	2.14345	0.368053
101823113	Ccdc68	protein_coding	0.0961548	0.321713	0.214444	0.031363	0.155663	0.0985864	0.162354	0.193681	0.364942	0.0993025	1.20107	1.2319	0.159208	0.305123	2.04295	1.13239
101823385	Tcf4	protein_coding	2.31212	3.69865	2.22639	2.16485	2.9005	2.37989	1.76366	1.79714	0.184242	0.561838	0.515323	0.450818	2.35403	1.9076	0.421067	0.453679
121138984	LOC121138984	lncRNA	0	0	0	0	0	0	0.939766	2.2422	0	0	0	0	1.07515	1.32462	0	0
101824442	Rnmt	protein_coding	1.05314	1.96609	1.18422	0.756285	1.02199	0.949712	2.88893	2.70955	1.89129	1.88276	1.42786	1.24478	2.09052	2.35896	1.79299	1.52109
101826268	Fam210a	protein_coding	2.0148	2.45797	1.83404	1.90446	2.01177	1.8737	3.45593	2.8344	1.72866	2.29308	4.06608	4.31896	3.29819	2.84879	3.8169	4.31892
101827155	Cep192	protein_coding	0.607159	0.660686	0.677041	0.407181	0.679774	0.632209	1.44354	1.5392	1.15302	1.47675	0.673347	0.655828	1.25272	0.981339	0.839619	0.726055
121138826	LOC121138826	lncRNA	0.18786	0.125707	0.418964	0.245098	0.101374	0.256814	1.69171	1.00906	0.877533	0.582028	0.293319	0	2.48839	0.596125	0.427646	0.239177
101824963	Seh1l	protein_coding	5.23696	8.91775	7.3868	5.23917	7.92967	5.91701	2.90348	2.1517	4.76936	3.87467	5.32919	4.83655	2.54525	2.13928	5.88659	4.95087
101827418	Ptpn2	protein_coding	1.5119	2.37837	1.43746	1.28735	1.7176	1.37789	3.73812	3.1629	3.10993	4.62391	1.36945	1.28988	3.0684	2.52507	1.96438	1.77968
101828020	Psmg2	protein_coding	7.14238	6.65169	7.30758	5.90816	6.75481	5.63694	5.88478	7.02027	7.05106	7.07201	4.10053	2.56913	5.36437	6.30868	4.38601	3.49206
101828282	Cep76	protein_coding	0.860336	1.6651	0.531337	1.04476	0.728531	0.895663	5.48281	6.4341	1.28293	2.10506	0.509767	0.259772	5.87333	5.98513	0.78339	0.648784
101828723	Spire1	protein_coding	0.39756	0.790026	0.846333	0.267204	0.6371	0.419965	1.08487	0.841233	0.970749	1.44323	0.137942	0.0919501	1.25003	0.917495	0.201113	0.176389
101829348	Prelid3a	protein_coding	0.748128	1.17922	0.982543	0.466346	0.430623	0.375	0.711128	1.20554	0.0582443	0.137354	0.103832	0.0906356	1.06438	1.45077	0.088306	0.0634993
121138829	LOC121138829	lncRNA	0	0	0.266045	0.0518798	0	0.0543597	1.79041	2.56306	0.27862	1.14985	0	0	2.80916	3.28072	0	0.0506264
101825486	Afg3l2	protein_coding	4.09953	5.30423	2.80017	3.63152	4.29381	3.51559	6.23227	4.87529	6.3067	6.59274	4.88137	3.89262	4.57529	4.32027	4.87845	4.43936
101829619	Tubb6	protein_coding	4.78802	11.2137	6.76092	6.53544	6.26276	7.50594	1.46457	1.11818	0.729321	0.483726	0.893855	0.737695	0.517028	0.247721	0.375163	0.364431
101829892	Impa2	protein_coding	2.432	4.22746	3.80291	2.69887	2.92643	2.35019	0.75519	0.300302	0.457026	0.519643	0.378271	0.579113	0.431992	0.266115	0.339385	0.195745
106021517	Mppe1	protein_coding	1.1654	2.03956	1.59942	1.08188	1.52382	0.903811	8.52685	6.68111	2.11995	4.86048	0.373256	0.390982	8.6585	7.18284	0.646225	0.513604
101830167	Chmp1b	protein_coding	4.58706	5.40224	3.30284	4.39446	4.44139	3.86994	2.47843	3.09745	1.71417	1.94903	3.35596	4.20126	4.68722	2.78641	3.77902	3.73765
121138831	LOC121138831	lncRNA	0	0	0.134861	0.236685	0	0	1.08909	0.649617	0	0	0	0	1.06799	0.575663	0.0917702	0
110341739	LOC110341739	lncRNA	0	0.0453386	0	0	0.0182812	0	2.51684	2.77502	1.74074	2.30911	0.088159	0.0369383	1.57059	1.47815	0.0514126	0
121138832	LOC121138832	lncRNA	0	0	0	0	0	0	2.14484	3.14022	2.78146	3.93562	0.0450772	0.0944359	1.33845	1.37419	0.0328602	0
101826532	Pmaip1	protein_coding	0.654202	1.01022	1.38418	0.98484	0.832775	0.77967	0.075528	0.180203	0.0391784	0.242529	0.0873037	0.237769	0.148129	0.186303	0.203655	0.0640697
101831235	Lman1	protein_coding	4.9549	6.27275	5.80891	5.33765	6.46046	5.08935	3.37662	2.58952	4.09735	4.67454	3.81943	2.67208	3.07468	2.48595	4.27803	3.04338
101832198	Sec11c	protein_coding	0.919865	0.615533	1.41039	1.27514	1.4271	1.45399	4.14176	3.7057	7.25099	9.26228	4.12923	4.76413	3.68075	3.37505	5.58397	6.99024
101833071	Malt1	protein_coding	0.445709	0.972549	0.367354	0.448774	0.522861	0.238424	0.370829	0.260224	0.554446	0.520338	0.584974	0.612755	0.385035	0.368959	0.735228	1.44949
101827332	Alpk2	protein_coding	0.0493349	0.0742786	0.0412599	0.0362062	0.0133112	0.0252912	1.55494	2.86527	0.021605	0	0.00641918	0.0268961	3.6895	3.23867	0.0140383	0.05496
121138990	LOC121138990	lncRNA	0	0	0	0	0	0.0278926	0.275605	0.657567	0	0	0	0	1.35132	0.712198	0	0
101828112	Nars1	protein_coding	3.5353	4.22357	3.6922	3.25122	3.83409	2.74652	11.0649	9.17047	8.76054	14.8891	2.76445	2.61368	7.84283	9.57666	3.79489	4.51199
101833515	Fech	protein_coding	1.97239	2.32132	1.59153	1.70048	1.86128	1.54465	3.54787	2.82163	3.26406	3.52117	2.65148	2.3235	2.73516	2.89355	2.42172	2.44808
101834190	Wdr7	protein_coding	0.393066	0.771532	0.496748	0.354706	0.459569	0.488085	1.34211	0.932492	1.23171	1.55608	0.750106	0.664298	1.02685	0.841925	0.884837	0.92164
101834464	Txnl1	protein_coding	9.42817	13.9654	9.10984	7.64322	8.44655	7.50803	12.1068	9.7105	10.3154	13.8489	8.86112	7.38563	11.1649	10.021	10.0019	8.65309
101829435	Napg	protein_coding	0.726633	1.37101	1.44785	0.847008	1.02849	0.561809	1.55541	1.27967	1.37718	1.74688	1.16554	1.16894	0.920421	0.982793	1.66315	1.38768
121138840	LOC121138840	lncRNA	0	0	0	0	0	0	3.16082	4.57872	0	0	0	0	4.42797	3.65967	0	0
121138992	LOC121138992	protein_coding	0	0	0	0	0	0	9.42576	12.9312	0	0	0	0	8.78097	9.63224	0.158849	0
101835427	Fbxo38	protein_coding	1.229	1.95867	1.53783	1.09549	1.4479	1.26328	5.51253	4.6109	4.20708	6.95654	3.30075	2.91535	4.45299	4.2125	3.70891	2.93235
101836985	Sh3tc2	protein_coding	1.38732	1.40576	1.27074	1.32519	1.72185	1.4224	1.87395	1.49036	2.54589	2.43564	7.78771	8.68698	1.15946	1.49364	7.77493	9.34237
106022859	Grpel2	protein_coding	3.5634	4.52878	3.14453	2.94333	2.93278	3.2943	4.03998	3.58021	4.25117	6.56585	7.44509	8.05023	2.88638	4.18949	8.67589	9.77534
101841255	Pcyox1l	protein_coding	0.711634	0.571432	1.13741	0.665396	0.921639	0.583703	0.106806	0.191122	0.249314	0.293972	0.691367	0.646608	0	0.112909	0.809984	0.528516
101837873	Csnk1a1	protein_coding	16.3333	26.2864	16.2852	16.49	19.4938	15.9388	43.5959	38.1701	25.4681	38.9024	13.5821	14.0637	36.7966	37.0343	16.2772	12.907
101839036	Slc26a2	protein_coding	0.0495707	0.19073	0.0898236	0.0687163	0.0802489	0.0931777	0.306894	0.183055	0.354568	0.23037	1.00618	0.864789	0.0820766	0.0983124	0.775796	1.04923
101839300	Hmgxb3	protein_coding	1.44606	2.21522	1.60235	1.3349	1.42325	1.31789	2.94837	2.80893	1.74182	1.52157	2.91578	2.93526	1.9275	1.96246	3.08479	2.88898
101839736	Csf1r	protein_coding	0.278775	1.1659	0.621721	0.416755	0.463839	0.531951	0.627602	0.280763	0.0949532	0.0239917	0.205545	0.202641	0.538512	0.294874	0.255605	0.280983
101840188	Pdgfrb	protein_coding	1.66323	2.94274	2.83962	2.03513	2.49481	2.19022	0.148084	0.0757102	0.164604	0.077635	0.303219	0.440568	0	0.0298183	0.263821	0.215346
101840737	Slc6a7	protein_coding	0.0967957	0.129543	0.107936	0.0180411	0.0596954	0.0945175	2.08576	1.41122	0.758971	1.05677	0.0719686	0.135696	1.46532	1.44802	0.11542	0.0176053
101832113	Tcof1	protein_coding	2.70152	3.86199	3.43466	2.97726	3.69975	2.78383	2.5802	1.70393	2.16298	3.17041	1.92796	2.7894	1.76211	2.07821	2.46146	1.86306
101841546	Cd74	protein_coding	1.93439	5.78167	2.22893	2.58686	2.78359	1.87312	0.653229	1.12561	0.903592	0.732493	2.91962	3.69102	2.77581	2.76223	2.47082	12.1498
101832373	Rps14	protein_coding	35.856	121.566	86.7865	91.8649	107.671	78.4753	67.2685	63.821	70.7732	49.0826	55.0333	48.0646	50.2888	43.5041	45.6662	35.9835
101842260	Synpo	protein_coding	1.38334	1.5494	1.25126	1.51435	1.81335	1.5705	0.0801963	0	0.0762665	0	0.00617999	0.0971021	0.0262141	0	0.072081	0.102045
101843143	Rbm22	protein_coding	4.96359	7.93732	3.94537	5.13093	5.71409	4.43666	6.53276	5.60569	12.0983	17.3498	3.49744	4.05209	6.74335	5.69448	4.22994	3.07871
101843408	Dctn4	protein_coding	1.6938	2.10375	2.05181	1.55805	2.02531	1.59088	6.55657	4.87628	6.09062	10.9737	2.13095	2.53774	5.54178	4.44682	2.40409	1.88499
121138854	LOC121138854	protein_coding	0	0.0233441	0.0778023	0.0227576	0.0313756	0.0198712	1.88492	1.76454	1.01171	1.71733	0.0726266	0.0507171	1.74571	1.30997	0.233832	0.0222078
121138855	LOC121138855	lncRNA	0.174916	0.0780307	0.173376	0.114105	0.0419508	0.21255	0.612557	0.835145	0.385838	1.00357	0.101152	0.169529	0.471969	0.585888	0.294948	0
101841606	Isoc1	protein_coding	15.4969	17.2616	13.4702	14.8343	16.8549	12.9446	1.67939	1.42179	2.22001	2.38572	5.46048	4.80148	1.85935	1.18357	4.96657	4.12065
101841875	Slc27a6	protein_coding	0.257918	0.323601	0.215703	0.262892	0.417538	0.286477	0.399195	0.259757	0.978891	1.06544	1.91285	2.074	0.284699	0.383643	2.47082	4.59721
101842143	Fbn2	protein_coding	1.20849	2.53807	1.46872	1.48222	1.80253	1.72013	1.7934	1.83554	2.23057	3.11312	0.230858	0.118443	1.54881	1.35728	0.46709	0.0576259
101842599	Slc12a2	protein_coding	0.313555	0.556258	0.658631	0.261628	0.362014	0.368834	1.62521	0.861692	0.774917	1.97304	0.7059	0.381638	1.17517	1.15696	0.697179	0.320294
101823457	Ccdc192	protein_coding	0.040037	0.107164	0.0892903	0.0261179	0.04321	0.0273663	22.8942	21.3978	5.42362	10.2542	0.166701	0.130963	20.3293	18.3583	0.546844	0
101823720	Prrc1	protein_coding	2.61036	4.04702	2.19335	2.5123	3.69018	2.62611	2.23479	1.45643	2.26482	2.10729	1.59777	1.44315	1.78566	1.86666	1.56228	1.44522
121138863	LOC121138863	lncRNA	0	0	0.180751	0	0.524822	0	1.09476	0	0	0.669602	0	0	0	0	0.245995	0
121138861	LOC121138861	lncRNA	0.0245572	0.164326	0.0273836	0.0480591	0.0265034	0.0335709	2.21141	1.78072	1.11844	2.78972	0.0511239	0.160655	3.57813	3.23393	0.167706	0.046898
101843578	CUNH5orf63	protein_coding	1.41087	0.94409	1.20308	0.97451	1.61225	1.248	10.3696	7.24395	10.2734	11.1422	3.23955	3.8006	6.41268	7.90065	4.78608	3.06422
101843849	Marchf3	protein_coding	0.591903	1.37765	0.803514	0.654732	0.888783	0.7388	0.115873	0.345579	0.120213	0.372083	0.616121	0.364781	0.227257	0.285821	0.292916	0.327648
101844103	Lmnb1	protein_coding	16.1972	17.6569	15.0265	15.1888	17.9645	14.3381	2.5032	3.07535	2.18997	3.59914	3.81767	3.70945	1.50213	1.7115	3.36226	2.18683
101844641	Tex43	protein_coding	0.0326456	0	0	0	0	0	2.27833	4.38378	0	0.0674285	0.0339813	0	4.03595	2.90059	0.0743146	0
101844901	Phax	protein_coding	3.01549	6.31999	4.79006	3.47032	3.92993	2.80007	2.11347	2.75048	4.18593	3.64303	3.87917	3.93932	2.00972	1.986	4.55473	3.65812
101822560	Aldh7a1	protein_coding	3.89341	5.22746	4.60849	3.45221	4.86831	3.49665	1.10629	1.38743	1.41258	0.988951	3.56744	2.70647	0.751051	1.03956	2.70575	2.17368
101823007	Gramd2b	protein_coding	0.397506	1.12781	0.709213	0.414897	0.44617	0.412993	0.143184	0.170812	0.0557051	0.0985246	0.19861	0.208042	0	0.100911	0.180977	0.151827
101824151	Znf608	protein_coding	0.318076	0.554379	0.511406	0.246098	0.335301	0.384265	1.78187	1.60917	0.889751	1.16117	0.0384988	0.0241963	1.27377	1.23232	0.196453	0.0329621
101824414	Csnk1g3	protein_coding	1.63622	3.1412	2.35304	1.82559	1.94858	1.63518	1.85451	1.06071	1.9635	2.12097	4.02888	3.81419	1.6691	1.16376	4.00728	3.46958
101825822	Cep120	protein_coding	0.879912	1.79199	0.703895	0.861007	1.22835	0.915238	9.88314	9.70952	6.18772	9.28471	2.74774	2.75309	9.05821	8.74073	3.53435	3.00769
101826169	Ppic	protein_coding	10.0462	16.3735	9.98237	11.9391	13.8481	11.7393	0.746429	0.979501	1.0067	0.547856	1.93269	1.66296	0.21959	0.157817	1.33341	1.18195
101826085	Snx2	protein_coding	6.06038	8.08018	7.57089	5.12759	5.6063	5.18582	2.51331	2.44756	4.15061	3.95291	4.33995	4.71995	2.56521	2.49426	4.99626	7.0197
101826352	LOC101826352	protein_coding	0.201374	0.459736	0.462311	0.26273	0.35796	0.186224	1.52006	2.09968	0.0138332	0	0	0.0774945	1.80442	1.9922	0	0.0226219
101826957	LOC101826957	protein_coding	0	0	0	0	0	0	51.9626	49.3381	22.93	50.0292	0.438707	0.432509	53.5829	53.4175	1.2416	0.126257
121138871	LOC121138871	lncRNA	0	0	0.161165	0.0314277	0	0	2.06073	2.32897	0.337565	0.79606	0.0501478	0.0525294	2.12716	2.5989	0.292452	0.0306684
101827226	LOC101827226	protein_coding	0	0.0319573	0.0266272	0.0155772	0	0	28.8681	56.1146	0.111543	0.295926	0.0745676	0.0781089	70.4821	62.8162	0.362387	0.152009
101827746	Lox	protein_coding	0.538356	1.69829	0.450239	0.978323	0.715902	1.40621	0.259713	0.154913	0.3368	0.119138	0.180123	0.104821	0.148564	0.15253	0.087537	0.165234
101828175	Srfbp1	protein_coding	1.88816	4.29871	1.93608	1.88299	2.43599	2.0175	2.44299	1.28232	2.12896	2.19652	2.39465	2.01143	1.34156	1.23964	2.40437	1.47829
101828443	Ftmt	protein_coding	0	0	0	0	0	0	16.4126	18.235	0.511551	1.74492	0	0	22.3114	17.6236	0.0712265	0
121138996	LOC121138996	lncRNA	0.37572	0	1.04741	0.0612746	0.405496	0	4.44073	3.02719	1.53568	3.10415	2.15101	0.307249	1.65893	2.68256	3.49244	0
121138997	LOC121138997	lncRNA	0	0	0	0	0	0	5.22583	5.40295	0	0	0	0	6.26337	7.36594	0	0
101828979	LOC101828979	protein_coding	0.0515836	0	0	0	0	0.0705174	50.168	71.7622	3.01197	6.17958	0.214777	0.168732	102.719	90.9284	0.273992	0
101829244	Fam170a	protein_coding	0	0	0	0	0	0.015415	16.8054	15.2632	6.03108	11.3658	0	0.0737695	15.9321	15.2789	0.359367	0
101827399	Hsd17b4	protein_coding	5.37157	6.29022	6.26566	5.25616	5.89263	5.26585	12.5703	13.667	4.99358	4.81749	11.5505	10.0762	11.4685	10.9897	11.5575	13.5203
101829512	Tnfaip8	protein_coding	0.748128	1.08705	1.07259	0.432261	0.576727	0.584416	0.288729	0.114813	0.0499237	0.0882992	0	0.0932252	0.51908	0.237399	0.0486584	0.040821
101827660	Dmxl1	protein_coding	0.67851	1.0594	0.481051	0.464479	0.858851	0.618372	1.01835	0.663663	0.508679	0.752627	0.57984	0.680445	0.397597	0.299039	0.975682	0.839859
101829784	Dtwd2	protein_coding	0.392791	0.341689	1.095	0.269046	0.339136	0.442996	1.06114	1.37138	1.44491	1.98768	0.26576	0.321209	0.693721	0.623211	0.521588	0.225039
121138874	LOC121138874	protein_coding	0.984155	0.916247	1.38371	1.00488	0.92361	0.877428	0.770649	0.459674	0.299817	0.0883801	0.311781	0.326587	0.377859	0.203672	0.227281	0.435823
121138999	LOC121138999	lncRNA	0	0	0.07828	0	0	0	1.73845	3.95925	0	0	0	0	4.02945	4.34387	0	0
121139000	LOC121139000	lncRNA	0.0785251	0.0525455	0.218908	0.307352	0.0847484	0.134185	0.883913	0.94902	0.320956	0.243287	0.204345	0.0856198	1.82025	1.37049	0.774606	0.124969
101830227	Sema6a	protein_coding	0.911938	1.55249	0.785105	1.03232	1.35329	1.49875	0	0	0.0234918	0.0276997	0.132616	0.0511788	0.0296067	0.0425559	0.0814095	0.183548
101830857	Commd10	protein_coding	4.53328	9.03587	5.01919	3.92204	4.89256	4.52705	7.88953	6.99412	8.89839	10.8907	6.99448	7.88754	6.10416	8.927	8.12394	8.51416
101831120	Arl14epl	protein_coding	0	0	0.0251601	0	0.0487027	0	3.70812	3.69644	3.37271	4.0079	0.140918	0.0492034	2.59022	2.64914	0.17121	0.0430899
101831654	Ap3s1	protein_coding	6.74517	7.81986	6.90425	6.66044	6.7487	6.32016	15.8315	16.4085	13.3838	14.3131	9.1339	8.47231	17.471	12.6863	9.81647	8.71823
101832093	Atg12	protein_coding	1.91461	3.07481	2.50627	2.16128	2.3179	2.27597	4.42278	3.7112	3.34411	5.02058	2.65148	2.14205	3.27119	2.85286	3.22145	2.95693
101832528	Cdo1	protein_coding	13.1938	15.6719	10.1719	12.5397	13.7625	10.6148	4.54782	1.86496	6.22943	5.9327	13.7007	13.8351	2.71763	1.60257	13.7238	11.232
101832785	LOC101832785	protein_coding	4.237	5.60252	4.47005	3.35981	4.60018	3.06952	11.9377	10.6297	12.1181	20.385	11.1712	10.5398	8.56974	9.17806	12.5137	9.51289
101833320	Tmed7	protein_coding	4.31525	4.25442	4.55548	3.7416	4.71564	4.09613	8.43579	5.12258	5.33951	7.06895	6.82924	6.16534	6.18186	5.3872	4.94756	6.51016
101833580	Fem1c	protein_coding	1.42418	4.04365	1.12307	1.61173	2.2249	1.58658	12.0987	13.1652	6.40454	10.7425	2.83385	2.68532	16.8497	13.3081	3.91071	2.87009
101833835	LOC101833835	protein_coding	0.0825277	0.0368159	0.122702	0.0717819	0.0296894	0.0564098	10.8999	13.3725	2.0239	4.31828	0.200443	0.149973	14.8184	12.8758	0.66797	0.122583
101828704	Ccdc112	protein_coding	0.560011	0.499646	0.954046	0.487093	0.486873	0.531641	1.43585	1.42046	1.2898	2.28124	0.874387	0.695414	1.13329	1.4562	1.34564	0.386201
101834355	Pggt1b	protein_coding	0.578533	1.07205	0.707151	0.522557	0.714438	0.707233	0.413276	0.328679	0.591161	0.471083	0.573252	0.521626	0.307021	0.300087	0.755573	0.658662
101834620	Trim36	protein_coding	0.110059	0.098195	0.265906	0.11966	0.138578	0.200607	71.8543	104.143	0.149948	0.833517	0.0763744	0.0800015	143.354	130.53	0.278376	0.116769
121139002	LOC121139002	lncRNA	0	0	0	0	0	0.100343	5.45316	12.8136	0	0	0	0	11.0191	12.4612	0	0
101835309	Kcnn2	protein_coding	0.537029	0.770048	0.570323	0.483785	0.427792	0.445731	2.2453	2.30079	0.029864	0	0.0798574	0.0418249	2.9075	3.12423	0.0291071	0.0162792
101838925	Scgb3a2	protein_coding	0	0	0.0991547	0.116013	0.191935	0	2.00185	0.955247	0	0.183662	0.0925585	0.0969542	0.196306	0.846498	3.57607	0
121139003	LOC121139003	lncRNA	0	0	0	0	0	0	0.872176	0.693644	0	0	0	0	1.56801	1.3318	0	0
101839456	Jakmip2	protein_coding	0.0159003	0.297913	0	0.0207449	0.0686416	0.0543411	4.33132	4.2703	2.56243	6.10852	0.148957	0.0173368	3.65066	4.08689	0.325759	0.0202437
101840533	Dpysl3	protein_coding	1.90321	2.55752	2.43538	2.13708	2.73591	2.19658	6.09336	8.526	0.118416	0.0644429	0.170503	0.195609	10.418	10.2842	0.13613	0.193649
101830321	Ppp2r2b	protein_coding	0	0.0358546	0.0298744	0.0611691	0.0433712	0.0274684	4.88544	7.59092	0	0.0276679	0.0139435	0.0146057	12.184	13.9423	0.060987	0.0426366
121138878	LOC121138878	lncRNA	0	0	0.10043	0	0	0	1.62208	2.82197	0	0	0	0	4.90451	3.85824	0.0227803	0
101841438	Tcerg1	protein_coding	2.9163	4.72537	2.97785	2.96662	3.7745	3.27645	5.08129	3.18092	4.14943	6.02353	2.03538	1.8031	3.18211	3.29745	2.8827	1.61463
121139050	LOC121139050	snoRNA	0	2.75632	0	0	0	0	0	0	0	0	0	2.24563	0	0	0	0
101842144	Rbm27	protein_coding	1.10084	1.40452	1.14571	1.04368	1.40195	0.95311	5.1549	3.8829	3.71101	5.3964	1.29103	1.1843	3.28901	3.56312	1.82101	1.37353
101830856	Lars1	protein_coding	2.92296	3.99232	3.39351	2.74638	3.94651	2.90232	14.4065	11.4683	12.5581	18.8075	3.41818	2.91162	11.4453	10.7448	4.18946	2.85614
101842600	Plac8l1	protein_coding	0	0.0842002	0	0	0	0.0430042	8.49843	13.0107	0	0	0	0	8.33377	9.48317	0	0
101842863	Sh3rf2	protein_coding	0	0.0263503	0	0.0256883	0.0424993	0	32.8457	66.7333	0	0	0	0.0429363	89.8469	79.1606	0.104582	0.0501353
121139004	LOC121139004	lncRNA	0	0.0454706	0	0	0	0	1.30033	1.45998	0	0	0	0	1.12512	1.67113	0	0
101843468	Prelid2	protein_coding	2.06715	2.07487	1.92089	1.15184	1.20845	1.47182	4.36289	6.13001	0.0502922	0.266853	0.313794	0	8.84194	9.83937	0.0653567	0.0822445
101844275	Yipf5	protein_coding	6.39532	9.85902	6.86059	6.26672	7.80498	6.17893	10.449	7.46459	9.86343	11.2029	7.58391	8.00292	8.51891	7.62093	8.29274	8.10795
101844539	LOC101844539	protein_coding	0.0362729	0	0	0.0236624	0.0195738	0.0619835	89.0509	81.2461	35.1372	77.1307	0.471962	0.593251	91.1693	88.6579	2.9313	0.242452
121138880	LOC121138880	protein_coding	1.68344	3.2928	3.8266	2.19637	3.49396	1.6375	2.47802	2.0867	0.680514	2.13976	1.34794	0.776575	1.85824	1.13003	1.08088	0.61826
101844805	Nr3c1	protein_coding	1.29029	1.85142	1.42396	1.20182	1.5074	1.51385	0.703743	0.571597	0.481555	0.535758	1.00385	1.01526	0.690107	0.474866	0.913466	0.745165
101825127	Ndfip1	protein_coding	38.2089	47.4995	34.6856	36.258	40.4301	33.6298	35.8554	36.4816	32.5412	32.8445	72.1245	70.0873	34.3903	33.7718	67.9341	86.6938
101825394	Gnpda1	protein_coding	4.93496	6.12515	7.72189	6.153	5.41197	5.03256	154.734	140.661	129.483	220.219	14.6235	14.9709	109.299	101.284	25.4577	16.1382
101825652	Rnf14	protein_coding	1.53647	2.5018	1.4706	1.58699	1.36805	1.13774	6.54335	7.73714	2.78116	2.90908	3.75844	3.6996	6.10564	6.60238	4.2166	4.68669
121139036	LOC121139036	snRNA	0	0	0	0	0	0	0	0	0	0	0	0	0.99097	0	1.02183	0
101826086	Dele1	protein_coding	2.55372	3.20927	2.43091	2.78327	3.00819	2.22449	1.64762	1.29642	2.54581	2.54083	5.75403	5.28025	0.99692	0.938828	5.00983	4.43089
101827661	Fchsd1	protein_coding	0.81462	1.27919	1.11428	0.807746	0.808846	0.779539	1.34489	0.904295	1.12889	1.30119	4.23975	4.91482	0.983131	0.89613	4.70607	3.60927
101827400	Rell2	protein_coding	0.246421	0.0366432	0.183189	0.0357225	0.0295501	0.018715	0.924609	0.661809	0.351721	1.07451	0.114002	0.179124	1.02759	0.347536	0.228537	0.0174297
101828093	Hdac3	protein_coding	4.51628	5.62529	4.98623	4.22965	5.11551	3.53018	10.1171	6.90529	8.72058	10.9907	6.74906	7.11833	7.74931	6.88185	7.2611	5.59341
101828362	Diaph1	protein_coding	0.319299	0.602633	0.273884	0.352495	0.35344	0.369344	1.64042	0.747595	0.286829	0.304386	0.247142	0.330294	0.813353	0.649497	0.472145	0.495121
121138887	LOC121138887	protein_coding	2.79314	3.65726	3.1988	3.07292	3.17745	2.61093	1.46157	2.14907	2.60947	2.6195	1.58729	1.41574	1.19993	0.862377	1.39769	1.19178
101829327	LOC101829327	protein_coding	0.0334167	0	0.0372629	0	0	0.0228412	8.42583	14.0902	1.83413	5.65974	0.104352	0	16.0087	14.2093	0.557847	0.0212725
121138896	LOC121138896	lncRNA	0	0	0	0	0	0	1.34167	1.06703	0	0	0	0	0.877114	0	0.150737	0
101838205	Zmat2	protein_coding	2.67349	4.16773	2.98119	3.0281	2.91707	2.49008	6.94475	5.83879	8.30273	9.28425	3.85321	4.00417	5.31844	4.00875	4.59232	4.17057
101831121	Hars2	protein_coding	1.45832	1.58858	1.79635	1.05088	1.50069	1.32134	3.81755	2.36817	2.11888	3.71261	1.46503	2.10778	2.69538	2.74428	1.93007	1.71635
101838472	Hars1	protein_coding	5.20816	6.84282	6.84183	5.52289	6.18557	5.15293	13.1171	11.8159	8.4705	9.7749	8.21852	7.1308	11.4454	11.9234	9.38366	7.99334
101831391	Dnd1	protein_coding	12.0112	12.39	21.7941	9.47353	9.82842	8.33401	3.8824	2.84392	3.10918	2.12467	7.68422	7.55432	2.00378	2.11213	7.78257	5.29641
101838744	Wdr55	protein_coding	1.30806	2.48973	1.75033	1.38425	1.4431	1.29147	10.8631	7.72867	8.35063	14.5895	4.02422	3.45467	9.04831	8.43994	4.3452	2.62759
101831655	Ik	protein_coding	7.80205	10.2688	7.52769	6.52144	9.03747	6.60623	18.3951	14.9599	15.1639	19.2388	14.7258	15.3246	15.3105	15.7736	15.3394	11.4597
101839010	Ndufa2	protein_coding	1.6397	5.29244	3.9795	4.0269	4.05978	4.9446	32.3543	31.344	24.4424	22.3127	9.73873	6.20487	26.1911	17.905	9.07539	6.26282
101839276	Tmco6	protein_coding	1.78943	2.21873	2.52358	1.80249	1.78925	1.85267	25.1191	21.273	23.6628	35.2209	5.50577	3.93091	17.6609	17.5777	7.54792	2.7808
101839548	Cd14	protein_coding	0.602548	2.03519	1.79173	0.84229	0.805136	0.686429	1.74408	1.46413	1.47433	2.60762	1.73227	0.907269	1.83698	1.45679	0.783798	0.85847
106020719	Slc35a4	protein_coding	3.98096	5.13611	3.70461	3.6432	3.64735	3.34752	4.77128	2.30754	5.95336	5.56057	8.28768	7.36971	2.21296	2.09028	7.97568	5.74299
101831927	LOC101831927	protein_coding	2.34839	5.23813	3.09481	2.92465	3.14893	2.28617	3.20418	2.67571	4.15524	3.38067	5.48155	6.12984	2.19947	2.59692	6.20988	6.16098
101832182	Apbb3	protein_coding	0.98316	0.998173	1.58777	0.8404	1.03669	1.19727	1.14485	1.0319	1.08215	1.28377	2.43495	2.40273	0.648653	0.663408	2.52105	1.6258
101832443	Sra1	protein_coding	1.73975	2.6811	2.29271	1.77115	2.41815	2.12607	21.779	21.8753	10.1276	14.1013	3.12797	3.85134	22.5791	23.1281	4.42041	2.78551
101832879	LOC101832879	protein_coding	1.50558	1.79562	1.32482	1.20598	1.35961	1.29163	3.1935	2.33808	1.84792	2.52798	0.954167	0.87664	2.34024	2.0069	1.63594	0.896486
121139104	LOC121139104	protein_coding	3.24695	5.80868	4.47041	3.65269	3.79034	3.51023	1.71557	1.42372	2.51497	2.80577	3.69019	3.03455	1.60918	1.26164	2.86604	2.63642
121139165	LOC121139165	protein_coding	0	0.322377	0	0	0	0.0987899	13.9913	18.373	0.337565	0.497537	0	0.0525294	21.1652	18.8038	0.292452	0.0306684
121139166	LOC121139166	protein_coding	0	0	0	0.0662992	0	0	6.78785	5.732	0.237373	1.11957	0	0	5.01094	6.12759	0.128532	0.0215658
121139105	LOC121139105	protein_coding	0.600702	1.14847	1.53107	0.783729	1.57447	0.99716	1.35235	2.53518	1.20257	2.12697	0.0893258	0.187136	1.1367	0.408466	0.781397	0.491653
101840060	LOC101840060	protein_coding	0.46221	0.463935	0.92344	0.251266	0.353345	0.315932	0.606997	0.206891	0.697202	0.23867	1.02238	0.986941	0.892854	0.458345	1.05218	0.563949
121139106	LOC121139106	protein_coding	0.478681	0.514599	0.393769	0.496551	0.533556	0.541742	0.953984	0.526879	0.549841	1.44253	0.637128	0.718722	0.55437	0.473123	0.702631	0.374656
121139108	LOC121139108	protein_coding	1.12011	2.17604	1.58479	1.12354	1.37786	1.12785	0.460953	0.776323	0.829847	0.47266	1.45429	1.47082	0.345664	0.229315	1.55365	1.28807
101826490	LOC101826490	protein_coding	0.531753	0.605434	0.97351	0.450434	0.582461	0.461114	0.714704	0.575511	0.787814	0.540964	1.02441	1.02979	0.157693	0.239256	1.25867	0.818474
121139110	LOC121139110	lncRNA	0.0935534	0.250407	0	0	0	0	0.631847	0.251255	0.874015	0.966159	0	0.204012	0.41307	1.03904	0	0.0595545
101839787	Atp13a1	protein_coding	2.16735	3.34099	2.41681	1.97644	3.44132	2.02438	2.50353	2.10281	2.84907	2.53127	2.9293	3.19214	2.22956	1.17026	3.57333	2.6077
101839251	Lpar2	protein_coding	0.528953	1.07009	0.685853	0.74629	0.756739	0.622207	0.553872	0.23126	0.775732	0.686011	1.75422	1.83753	0.624612	0.448901	1.88551	2.28658
101838980	Pbx4	protein_coding	0.10634	0.0711578	0.0889343	0.121398	0.258227	0.145372	19.0324	18.5637	11.6112	15.5946	1.13458	0.666698	17.7246	17.5048	2.03745	0.456935
101826229	Cilp2	protein_coding	0.182089	0.106615	0.355333	0.155905	0.159673	0.171136	4.58615	5.4405	2.5916	5.2654	0.379079	0.260585	6.50726	6.31985	0.379967	0.166628
101838713	Ndufa13	protein_coding	2.16126	5.20638	3.16744	3.70598	5.33152	4.34741	22.5208	28.193	11.3216	7.26997	6.04201	6.6656	33.8083	25.4733	5.81017	4.67778
101838450	Tssk6	protein_coding	0.0361605	0.161313	0.16129	0.125808	0.182123	0.173016	25.2364	61.5389	0.0563044	0.0995845	0.250933	0.223423	104.045	86.9201	0.246948	0.122769
101838181	Gatad2a	protein_coding	4.00791	5.53995	3.28186	3.20768	4.23516	3.21381	11.5817	10.0571	4.68045	7.58631	4.67003	5.60928	8.3463	8.46607	5.69206	5.97095
101837755	Mau2	protein_coding	2.96889	4.41172	4.24669	2.0703	3.35886	1.90335	10.7863	11.1629	6.95805	12.7718	7.13979	8.21559	11.7074	9.64841	9.49283	7.74224
101825711	Sugp1	protein_coding	2.15958	4.48384	2.72322	2.44892	3.13668	3.06261	8.76946	7.6429	6.88235	10.005	3.63451	4.48932	10.2482	8.00568	4.48726	3.48184
101837029	Hapln4	protein_coding	0.0555091	0.0185721	0	0.00905275	0.164748	0.0379419	0.999736	0.819939	0.551001	1.14652	0.187786	0.13618	0.612728	0.55045	0.157952	0.0795063
101836168	Rfxank	protein_coding	0.577249	0.59426	0.462135	0.492431	0.543126	0.424915	1.09962	0.596272	0.466693	1.22286	0.647088	0.758511	0.620849	0.634068	0.965886	0.810311
101825447	LOC101825447	protein_coding	0.473286	0.575821	0.719671	0.36488	0.417923	0.352912	0.387455	0.57777	1.25615	0.622082	0.9853	0.7037	0.189974	0.068266	1.30593	0.794297
101825184	Borcs8	protein_coding	2.6761	3.91308	3.75777	2.65094	3.15562	2.50666	5.13214	3.59358	4.10901	6.65337	4.48791	5.13332	4.04804	3.45968	4.96378	4.76366
101824920	Tmem161a	protein_coding	0.568759	0.781208	0.884572	0.458901	0.371532	0.265995	0.471741	0.281383	0.594283	0.618293	1.12174	1.0771	0.132172	0.403708	1.07894	0.962323
101835468	Slc25a42	protein_coding	0.0972099	0.250186	0.283503	0.156097	0.177547	0.112446	0.387191	0.662728	0.42789	0.463348	1.2376	1.14146	0.379689	0.344064	1.18588	0.575979
121139117	LOC121139117	lncRNA	0	0	0.133136	0	0	0	0.268791	1.28262	0	0.493211	0	0	1.84508	1.51547	0	0
101835037	Armc6	protein_coding	3.29551	4.04506	3.50086	3.0657	3.09369	2.34587	3.59982	2.67092	3.78019	3.98741	3.99869	4.7414	1.42064	2.04199	5.07527	3.99712
101834777	Sugp2	protein_coding	0.666082	0.983641	0.947641	0.711704	0.855208	0.863469	19.5199	16.1	12.0567	21.277	1.08782	1.23965	14.0457	13.9573	2.72755	0.628714
101824654	Homer3	protein_coding	0.880036	1.65623	1.22666	0.897009	1.15755	0.817701	0.247652	0.443156	0.289043	0.369218	0.815851	0.524752	0.424993	0.414522	0.626038	0.621489
101824392	Ddx49	protein_coding	2.32042	3.1463	2.34917	2.09131	2.73498	2.33736	2.33702	3.52595	2.4602	3.84682	3.14632	4.32775	2.69617	1.79237	4.12384	3.94551
101824129	Cope	protein_coding	18.7704	23.5248	23.8365	20.1102	18.8281	16.664	34.8004	33.9239	30.7914	37.5839	25.7448	30.1457	31.006	27.3991	32.3401	27.5528
101823609	Upf1	protein_coding	0.145657	0.170568	0.29439	0.184098	0.294752	0.323571	1.08622	0.537885	0.765445	1.84271	0.435899	0.337487	0.703419	0.606646	0.469732	0.162265
101833975	LOC101833975	protein_coding	0	0.229975	0.0638727	0.112099	0.103033	0.0652538	25.103	23.5881	12.2858	25.1212	0.0993727	0.145729	24.0686	21.9328	0.854796	0.121545
101833561	Crtc1	protein_coding	1.02132	1.14083	0.753268	0.886586	0.946036	0.917971	0.43451	0.323969	0.582263	0.647801	0.694787	0.982068	0.213046	0.242429	0.77498	0.52729
101833116	Klhl26	protein_coding	0.270668	0.819802	0.74661	0.353137	0.368993	0.46739	0.897993	0.306075	0.914989	1.08869	3.3216	2.81143	0.691895	0.519859	2.87537	2.58454
101832849	Tmem59l	protein_coding	0.146419	0.130636	0.108847	0.0477576	0.158023	0.0834007	1.20865	1.37632	0.911937	1.15929	0.101606	0.212863	1.88559	2.16824	0.240723	0.0932076
101832591	Rex1bd	protein_coding	1.16952	2.60863	1.63015	1.71658	1.63034	1.96518	7.89875	7.45975	1.6503	1.8117	4.76802	4.03807	11.2958	10.7469	2.84718	4.15675
101832155	Uba52	protein_coding	16.7384	66.1758	43.7512	45.5299	53.2832	39.9914	125.84	173.011	67.8769	50.1144	56.9851	46.2964	196.799	173.111	46.3766	48.4379
101831904	Kxd1	protein_coding	2.46502	3.38041	2.51119	2.77932	3.31726	2.97458	18.0871	14.5482	10.4129	10.8743	4.24478	5.70728	16.8633	17.9619	5.14954	4.04889
101831632	Fkbp8	protein_coding	4.48975	5.12103	4.83582	4.17695	4.73544	4.06275	11.7732	10.6878	8.99675	11.4864	8.04576	8.09408	10.9819	10.5639	8.16865	7.40506
101831366	Ell	protein_coding	0.99938	1.64145	1.30014	0.918641	0.947846	0.941852	5.35202	4.83936	2.95306	4.09711	1.87564	1.9482	7.48805	8.72102	2.28649	1.2531
101831100	Isyna1	protein_coding	18.7987	22.9817	16.687	17.3413	17.4045	16.296	136.956	130.431	85.0178	145.714	62.5254	70.0046	138.971	117.463	74.4436	62.098
101830832	Ssbp4	protein_coding	2.84207	2.33487	3.23194	1.81729	3.15842	2.34654	6.39832	5.44128	2.16884	2.38296	0.84943	0.674997	5.8395	5.71476	0.747327	1.66591
101830566	Gdf15	protein_coding	0.0442494	0.355317	0	0	0.0477563	0.0907368	0.298855	0.71304	0.361722	0.365584	0.368479	0.241237	0	0.140414	0.10073	2.76051
101822806	Pgpep1	protein_coding	0.566286	0.852599	1.26293	0.854267	1.7571	1.25798	1.11551	1.61592	1.23996	1.68137	1.621	1.96812	0.937628	0.730016	1.9605	2.43329
101830297	Lsm4	protein_coding	3.81268	5.87387	5.09192	4.4827	5.50241	4.36364	15.1707	9.52525	11.4936	12.545	6.50679	5.26895	12.5278	9.42563	7.09812	5.44683
101829853	Jund	protein_coding	4.09213	6.60961	3.12075	3.86613	3.52807	4.09916	0.847131	1.20007	0.659144	0.777211	2.81522	2.79506	0.882638	0.708969	1.60609	2.73972
101822532	Iqcn	protein_coding	0.0097419	0.0130377	0	0	0	0.00665883	9.67193	13.8406	0	0	0.0101405	0	17.5926	14.0811	0.0147844	0.012403
101844613	Pde4c	protein_coding	0.0548676	0	0.0203942	0.0119308	0.0394773	0.0375034	5.72322	5.37853	6.26862	8.48067	0.580644	0.61819	2.94748	2.78573	1.39473	0.0931406
101829576	Rab3a	protein_coding	0.431585	0.336931	0.882309	0.398851	0.271711	0.270416	1.70034	1.25569	1.63802	1.48571	3.96832	3.99992	1.1116	0.913018	3.79341	4.28136
101844343	Mpv17l2	protein_coding	5.28582	7.66908	3.96619	6.83189	5.65142	5.77403	7.00648	5.17425	11.0187	8.67294	17.3804	18.5829	5.56202	4.31087	16.1935	17.4218
101829305	Ifi30	protein_coding	0.810768	1.02795	0.904084	0.751593	1.15135	0.991691	10.087	7.33462	6.72738	10.1358	2.70949	2.93122	7.34804	6.02569	2.16943	3.23254
101829045	Pik3r2	protein_coding	4.87529	7.27867	5.85953	4.34299	5.24925	3.67819	1.81202	1.42052	2.99439	2.58869	3.35126	3.92414	1.09153	1.14934	3.90005	3.1694
101828773	Mast3	protein_coding	0.352136	0.493709	0.430062	0.459427	0.696746	0.492849	4.54893	3.62528	2.27153	3.01321	0.418907	0.585068	3.55382	4.29672	0.693452	0.277536
101843816	Il12rb1	protein_coding	0	0.0110324	0.00919234	0.0161329	0.0266906	0.016904	1.93009	3.45377	0.0481341	0.170268	0.00858083	0.00898834	5.76908	5.11404	0.0250209	0.0157431
101843274	Ccdc124	protein_coding	3.57938	3.306	2.08	2.56519	3.26455	3.23916	17.0244	18.4138	12.3045	18.1183	5.56251	5.77171	25.487	21.4367	7.11526	9.05009
110339316	Rpl18a	protein_coding	41.8883	111.317	76.562	87.4071	95.8785	76.8823	79.4601	81.5571	71.8594	68.7751	52.0592	43.3493	69.3934	50.1891	41.5377	39.5529
121139125	LOC121139125	lncRNA	0	0.0216557	0.0541313	0.0105558	0.0349275	0.0442414	0.218573	0.260748	0.548002	1.2032	0.0336868	0.0352866	0.142892	0.128368	0.0122784	0.0309023
101827984	Map1s	protein_coding	3.40774	3.05329	4.76605	3.86202	3.91157	3.05964	1.65789	1.43486	1.78743	1.55088	1.47298	1.354	0.637556	0.756036	1.38056	0.551519
101827466	Insl3	protein_coding	2.93319	9.01211	7.60113	5.55169	5.17205	4.20749	36.8305	34.2843	76.3234	33.62	156.573	125.18	7.20514	8.39007	96.7088	49.4418
101842209	Jak3	protein_coding	0.366238	0.392112	0.285874	0.143348	0.223983	0.141855	0.797024	1.24589	0.185334	0.504303	0.266856	0.226286	1.45536	1.29775	0.444644	0.264226
101841677	Unc13a	protein_coding	0.13014	0.240518	0.124388	0.0485121	0.173896	0.173672	2.86007	2.26353	1.65005	3.08481	0.141916	0.189198	1.77856	1.85835	0.371491	0.04734
101841413	Colgalt1	protein_coding	4.20044	6.14163	3.80045	3.647	4.35587	4.20959	1.00958	0.762775	1.69328	2.31563	1.86717	1.77656	0.495009	0.521777	1.57664	2.28378
101827206	Pgls	protein_coding	5.70735	6.34558	6.46215	4.79236	6.38078	5.28151	16.6706	12.1053	13.0908	16.3223	8.50001	9.76532	15.9599	13.0955	9.9052	10.8064
101826422	Slc27a1	protein_coding	5.17504	7.19635	4.77883	4.44845	6.39968	5.24142	13.7439	14.5138	10.5288	12.359	21.6453	23.3345	15.5305	15.5664	21.2192	20.4266
101840605	Mvb12a	protein_coding	3.47549	5.05325	4.21043	3.94663	5.55694	3.81267	10.6256	7.37507	6.61416	12.496	6.16348	6.73689	10.325	9.53088	7.48838	7.62062
101836424	Bst2	protein_coding	1.17674	2.98515	2.13474	1.27176	1.06149	1.03242	0.11862	0.141508	0.184594	0.108829	0.676429	0.497902	0.348965	0.167198	0.519755	0.972701
101837498	LOC101837498	protein_coding	1.01583	2.23562	1.15792	0.957193	1.04761	1.01838	0.152462	0.0606268	0.342707	0.0466261	0.61094	0.369204	0.0996721	0.0716331	0.274068	0.129332
101838298	Dda1	protein_coding	3.66521	5.20023	4.05633	4.27858	4.55052	3.57895	37.7829	41.8167	15.7049	22.1989	8.51959	8.14295	44.8382	44.6423	10.6019	9.43808
101836680	Mrpl34	protein_coding	1.39875	7.37083	5.06915	5.01855	5.4723	3.64505	13.9736	11.2698	6.02338	3.61134	3.27595	4.57537	8.10591	7.21267	4.04648	4.06253
101836954	Abhd8	protein_coding	4.78739	6.60216	3.52281	4.9144	4.66848	4.08623	1.75071	1.63165	1.75952	1.90737	4.65443	3.6301	0.643795	0.57836	3.55893	3.97576
101839182	Babam1	protein_coding	4.48158	4.12345	3.15808	3.32958	4.19858	3.78655	1.54143	0.501505	1.23571	1.15707	1.78175	1.76457	1.16802	0.740686	2.59771	1.66419
101838913	Ushbp1	protein_coding	0.903097	1.58051	0.639083	0.929012	1.21834	1.36516	0.273691	0.186572	0.425912	0.143486	0.271168	0.132555	0.0766822	0.192887	0.250388	0.165835
101838640	Nr2f6	protein_coding	1.63096	1.13881	1.21245	1.06394	1.17348	1.2279	0.212855	0.253926	0.16562	0.537038	0.565896	0.335044	0	0.0375031	0.376653	0.225704
106022630	Ocel1	protein_coding	0.234196	0.208952	0.391727	0.432867	0.337009	0.320158	0.966613	0.10483	0.683738	1.04807	0.487557	0.340475	0.947885	0.867024	0.740454	0.621189
101838385	Use1	protein_coding	9.30086	10.3529	10.3215	9.36356	9.21756	9.65832	24.7643	31.344	19.6866	24.7522	10.6123	12.2377	28.2332	20.078	12.1471	11.4715
101838115	Myo9b	protein_coding	1.28023	1.75661	1.20407	1.08823	1.57708	1.33028	1.42653	1.094	0.936298	0.948201	2.34217	2.4675	0.642346	0.553976	2.26179	2.28439
101834244	Sin3b	protein_coding	15.4854	15.4617	16.0778	12.7821	15.6154	12.4512	30.0575	25.7477	37.7574	38.9266	76.7469	78.8342	23.9103	22.8898	73.6647	69.8815
101833981	Tmem38a	protein_coding	0.34529	0.431298	0.256687	0.390429	0.422342	0.283217	0.725523	0.432758	0.53764	0.808277	1.07825	0.602378	0.50819	0.36523	0.838422	0.747338
101837576	Smim7	protein_coding	5.54651	6.69191	6.98144	6.46896	5.98609	6.2612	10.5003	7.33524	11.7768	9.89396	8.09158	8.43004	9.27641	7.33352	8.16235	8.4793
101833127	Med26	protein_coding	1.56088	2.25947	1.59845	0.987062	1.44393	1.38262	24.598	19.0353	12.6108	27.5681	1.84028	1.44141	19.269	19.2058	3.68615	1.03419
101833388	LOC101833388	protein_coding	4.3168	5.7112	4.20851	3.73326	4.8719	4.5187	5.41452	4.40555	4.66669	6.64896	3.19675	2.90478	2.91348	3.13104	3.69675	2.41824
101837041	CUNH19orf44	protein_coding	0.692478	1.03977	0.696845	0.870413	0.911413	0.773485	5.09516	3.49275	2.09073	4.18623	0.386777	0.423561	5.48117	3.96605	0.589534	0.301047
101832861	Calr3	protein_coding	0.0817569	0.18236	0.121556	0.284446	0.235297	0.0931381	33.744	56.1375	1.05023	0.95691	1.07796	0.59429	69.7902	69.615	0.723769	0.555146
101836508	Klf2	protein_coding	0.218018	1.8236	0.303889	0.0533335	0.0882363	0.130393	0.245411	0.292764	0.127301	0.281444	0.113469	0.059429	0.481312	0.302674	0.0413582	0.138787
101832075	Ap1m1	protein_coding	7.99546	11.579	10.1446	6.51591	8.12301	7.26009	106.839	92.4421	77.8732	131.292	10.7388	9.5615	86.5484	88.6517	20.6562	9.68698
101831819	Fam32a	protein_coding	11.8363	17.2808	12.4603	12.6889	13.3997	11.8245	24.0382	20.0068	21.2654	17.6091	18.6963	21.0282	14.6186	15.234	22.799	20.4968
101831548	Cib3	protein_coding	0.105618	0.212025	0.117774	0.0688992	0.170983	0.0721926	2.73443	4.25485	6.53707	8.50789	0.384788	0.0575803	2.56486	2.42985	0.120215	0
101830835	Rab8a	protein_coding	6.50832	10.0364	6.00304	6.8315	8.96082	6.64545	16.7022	14.1705	11.4476	20.579	5.43642	5.92822	14.3682	13.9808	6.82859	4.44998
101836260	Tpm4	protein_coding	39.9297	60.7915	44.0574	39.4513	47.2739	39.5245	1.24553	1.02473	2.07195	1.69439	2.68087	2.20494	0.75811	0.484306	2.432	8.18542
121139130	LOC121139130	protein_coding	0.894069	1.36748	0.759598	0.91652	1.1717	0.64022	1.05433	0.971908	1.24297	1.75874	3.81123	3.66728	1.0339	1.04703	3.95746	2.92705
106022633	LOC106022633	protein_coding	0.448061	1.36136	0.567149	0.418686	0.418224	0.397312	0.218101	0.715506	0.664665	0.750371	0.831946	0.620582	0.213875	0.0960682	0.781059	0.531912
101835217	LOC101835217	protein_coding	0.791567	1.44693	1.14102	0.566752	1.18769	0.607039	0.565039	0.674065	0.744025	0.917172	0.984726	1.01044	0.383601	0.27569	1.49428	1.03238
106021546	LOC106021546	protein_coding	0.499797	1.38046	0.640327	0.55496	0.608267	0.530607	0.263342	0.228476	0.45948	0.636961	0.741628	0.973959	0.305192	0.202465	0.758495	0.670171
101842962	Lzts1	protein_coding	0.258728	0.507846	0.269273	0.151902	0.223386	0.141478	4.4462	4.0302	0.564001	0.427516	0.915668	0.883926	3.61751	3.98189	1.02088	0.812529
101842699	Atp6v1b2	protein_coding	5.69769	7.60224	7.63952	5.5472	6.61369	5.43585	10.502	7.85912	7.57847	11.1995	6.61169	5.61187	7.44835	7.94762	6.80514	6.75003
101841994	Lpl	protein_coding	0.938784	1.61807	1.20545	0.816546	1.10529	0.806964	0.320223	0.229207	0.531546	0.352551	1.68788	1.61295	0.157009	0.0902725	0.992975	1.65702
121139139	LOC121139139	lncRNA	0.0484768	0	0.108113	0	0	0	4.25627	4.94734	0.0566113	0	0	0	5.56508	6.15315	0	0
101841357	Ints10	protein_coding	4.09501	5.74251	8.35838	4.49485	4.91916	4.40545	7.09466	5.45114	5.65543	7.3549	3.16912	3.22256	4.52022	4.51982	3.59367	3.17351
101840817	Csgalnact1	protein_coding	0.065252	0.124754	0.0623677	0.0851335	0.0704234	0.0573447	0.524647	0.67595	0	0.0385075	0.00970312	0.0304918	1.15244	0.931773	0.0424401	0.0474723
121139140	LOC121139140	lncRNA	0	0.0518908	0	0	0	0	0.43645	0.833064	0	0	0	0	1.96877	2.39923	0	0
101840278	Nat1	protein_coding	0.187332	0.501417	0.501344	0.476599	0.525664	0.345725	0.674781	0.301869	0.568794	0.580394	0.896986	0.939584	0.37221	0.23778	1.26512	1.72916
101839576	Tktl2	protein_coding	0.648067	1.10657	2.56668	1.00588	1.37474	1.03869	19.1177	17.1049	19.3379	32.7717	2.18658	1.48634	13.2711	9.18323	5.08712	0.839322
101827420	Tma16	protein_coding	1.92453	3.23725	3.2289	1.83135	2.2295	2.11199	2.46446	1.42257	3.7939	3.39157	1.87463	1.69413	1.52019	2.10104	2.06323	1.28132
101839129	Tmem192	protein_coding	1.43906	2.02221	2.16633	1.77426	1.95692	1.27873	1.78186	1.23676	2.504	3.50736	2.27687	2.54191	1.84264	1.8951	2.16209	2.46426
101837970	Msmo1	protein_coding	0.980739	8.49865	3.25351	0.927679	1.13785	0.921745	3.47748	3.68753	4.43807	4.40587	9.39197	9.03599	3.0312	3.18993	9.20932	10.1608
121139146	LOC121139146	lncRNA	0	0	0	0	0	0	2.79019	2.77381	0	0	0	0	0.912043	0.983211	0.15674	0
101837704	Cpe	protein_coding	7.37909	11.5459	8.35048	7.042	8.74375	7.33371	4.78163	3.64602	5.88126	3.61811	18.8265	14.7068	1.98194	1.91078	12.9597	25.1179
[truncated: 12,880 more rows]
