# Supplementary material for: The non-redundant functions of PIWI family proteins in gametogenesis in golden hamsters
Source: Nat Commun. 2023 Aug 29;14:5267. doi: 10.1038/s41467-023-40650-x (PMC10465502; doi:10.1038/s41467-023-40650-x)
Supplement: Supplementary file 8 — Supplementary Data 5 [file 41467_2023_40650_MOESM8_ESM.xlsx]

## Sheet: Supp Table5
Supplementary Table 5: Differentially expressed consensus TEs in WT versus Piwil1-/- MII oocyte (Significantly up-regulated or down-regulated TE (>= four-fold; FDR < 0.01, permutation test).
temporary TE id#TE subfamily	logEP	logFC	P value	Padj	significant	foldchange	WT-MII-m4	WT-MII-m3	WT-MII-m2	KO-MII-1-m1	KO-MII-1-m2	KO-MII-1-m3
ltr-1_family-100#LTR/ERV1	3.13443	-0.228045	0.296	0.331714	Stable	0.853791	16.0591	8.6017	6.97028	9.17641	10.0234	5.60296
ltr-1_family-101#LTR/ERVL-MaLR	5.88252	-0.233492	0.19	0.326055	Stable	0.850573	105.801	55.4444	50.5784	45.2999	68.8905	48.9316
ltr-1_family-103#LTR/Unknown	5.49001	-0.289543	0.196	0.326055	Stable	0.818161	69.1064	52.5694	36.1018	12.4458	86.7408	23.5523
ltr-1_family-104#LTR/ERVK	7.91982	-0.365258	0.238	0.331714	Stable	0.77633	479.214	236.766	202.831	169.504	275.678	191.023
ltr-1_family-106#LTR/ERVK	1.41676	1.63692	0	0	Stable	3.11002	1.98161	1	1.25296	4.71177	4.01219	3.53534
ltr-1_family-108#LTR/ERV1	5.55522	-0.406965	0.324	0.332594	Stable	0.754208	92.1335	39.6848	47.9698	51.1241	17.6228	51.204
ltr-1_family-109#LTR/ERV1	2.32279	-0.440481	0.284	0.331714	Stable	0.736889	2.95246	5.92794	7.03774	6.90628	2.8435	3.32749
ltr-1_family-10#LTR/Unknown	6.48489	0.0193631	0.308	0.332011	Stable	1.01351	154.149	82.4318	62.0412	104.981	94.5096	74.8378
ltr-1_family-110#LTR/ERVK	6.48719	-0.601015	0.106	0.234411	Stable	0.65929	214.643	77.5356	84.4711	56.594	100.234	58.5083
ltr-1_family-111#LTR/ERVK	4.71406	0.597114	0.182	0.326055	Stable	1.51269	44.882	12.9276	16.6576	41.8446	36.0587	19.7782
ltr-1_family-112#LTR/ERVK	2.10382	0.539165	0.212	0.326055	Stable	1.45313	5.10841	3.45795	2.72533	7.52092	5.45381	2.87437
ltr-1_family-113#LTR/ERVK	7.9115	-0.369896	0.214	0.326055	Stable	0.773838	482.236	229.041	206.151	189.739	275.914	170.674
ltr-1_family-114#LTR/Unknown	1.53853	1.52882	0	0	Stable	2.8855	1	2.23043	1	8.37352	1	3.90568
ltr-1_family-115#LTR/ERVK	2.88561	-0.76073	0	0	Stable	0.590198	15.8437	8.49299	6.73779	2.87095	8.00766	5.42371
ltr-1_family-116#LTR/ERVK	1.06706	-0.055121	0.258	0.331714	Stable	0.962514	2.86218	1.78334	2.11972	1.78239	2.02565	2.29492
ltr-1_family-11#LTR/ERVK	4.78547	-0.0767605	0.262	0.331714	Stable	0.948184	47.6672	26.9909	19.6851	31.4313	29.8593	20.693
ltr-1_family-120#LTR/ERVK	2.30638	2.30715	0	0	Up	4.94903	1.72499	1.73194	1.56048	9.13284	8.44427	7.33779
ltr-1_family-121#LTR/Unknown	6.26266	4.76729	0	0	Up	27.2332	4.12078	4.15069	7.43375	107.992	133.598	191.971
ltr-1_family-122#SINE/Alu	4.17743	2.51143	0	0	Up	5.70187	6.69788	3.301	6.87333	21.6836	35.9693	33.6031
ltr-1_family-123#SINE/Alu	7.15721	-0.149846	0.28	0.331714	Stable	0.901347	269.777	141.895	96.903	167.782	137.649	107.801
ltr-1_family-124#SINE/B2	8.96998	-0.78108	0	0	Stable	0.581931	754.495	724.609	479.331	283.603	378.413	428.204
ltr-1_family-125#SINE/B2	12.049	-0.744187	0	0	Stable	0.597004	6123.5	6336.48	3834.39	2462.04	3276.21	3633.68
ltr-1_family-126#LTR/Unknown	7.67295	-0.23186	0.298	0.331714	Stable	0.851536	369.233	192.243	172.537	149.166	193.228	213.446
ltr-1_family-127#LTR/ERVK	3.11603	-0.204707	0.302	0.331714	Stable	0.867715	14.3422	6.42546	9.59566	7.53995	9.74836	7.038
ltr-1_family-129#LINE/L1	3.15972	0.72874	0.114	0.2451	Stable	1.65719	10.5935	7.05338	4.39929	10.0689	9.20887	13.6274
ltr-1_family-12#LTR/ERVK	4.83251	2.05647	0	0	Up	4.15967	17.6783	9.29704	9.40903	40.3626	56.5156	41.4359
ltr-1_family-130#LTR/ERVK	4.96639	-0.0496358	0.092	0.234411	Stable	0.96618	33.251	33.5601	29.2574	14.0081	51.2443	26.6304
ltr-1_family-131#LTR/ERVK	3.48115	0.156606	0.314	0.332011	Stable	1.11466	11.9317	10.5969	9.81867	10.8248	14.463	10.2542
ltr-1_family-132#LTR/ERVK	5.41128	-0.596505	0	0	Stable	0.661354	77.5887	45.2606	43.7402	33.2227	40.6483	28.7047
ltr-1_family-133#LTR/ERVK	7.54713	-0.352219	0.188	0.326055	Stable	0.783378	322.242	183.431	178.639	127.533	207.949	156.572
ltr-1_family-136#LTR/ERVK	8.02559	-0.374998	0.294	0.331714	Stable	0.771106	471.259	264.577	233.34	256.078	287.313	153.067
ltr-1_family-13#LTR/ERVK	4.69549	4.38712	0	0	Up	20.9245	2.94263	2.15892	2.27429	48.0124	64.5307	37.912
ltr-1_family-142#LTR/ERV	2.66367	-0.303848	0.212	0.326055	Stable	0.810089	9.76779	7.98828	4.56754	3.09392	6.44637	7.05109
ltr-1_family-14#LTR/ERV1	5.76339	-0.04015	0.276	0.331714	Stable	0.972554	81.9193	51.3555	45.0375	43.0707	55.9429	59.8306
ltr-1_family-15#LTR/ERV1	2.64205	-0.212492	0.13	0.269037	Stable	0.863045	8.95178	5.54415	6.72217	5.31165	6.87891	5.23282
ltr-1_family-161#LTR/ERVK	0.960438	-0.174455	0.242	0.331714	Stable	0.886102	2.24603	1.88058	2.15596	2.00514	1.35295	2.08927
ltr-1_family-165#DNA/P	4.21748	-0.238147	0.304	0.331714	Stable	0.847834	33.5189	16.0474	17.4109	16.3705	20.8297	14.4601
ltr-1_family-16#LTR/ERV1	4.9646	-0.29026	0.31	0.332011	Stable	0.817755	56.4595	30.7218	26.6716	22.5894	27.8139	32.6676
ltr-1_family-175#DNA/hAT-Charlie	1.98807	-1.07338	0	0	Stable	0.475205	8.43652	4.08012	5.12758	2.05749	3.43052	2.2123
ltr-1_family-176#SINE/Alu	3.21319	-0.930496	0	0	Stable	0.524678	19.1144	13.0396	7.69084	5.56639	6.84368	6.63836
ltr-1_family-178#LINE/L1	2.28624	-0.0900695	0.09	0.234411	Stable	0.939477	11.4524	3.84109	2.93385	4.10786	4.92234	5.04688
ltr-1_family-18#LTR/Unknown	4.0842	0.69694	0.096	0.234411	Stable	1.62106	24.5088	6.93354	13.1163	15.8157	23.1968	23.1859
ltr-1_family-19#LTR/ERVK	4.03198	0.889059	0	0	Stable	1.85197	11.3069	7.93713	15.1657	16.5894	26.9512	20.1125
ltr-1_family-1#LTR/ERVK	9.93703	-0.517351	0.096	0.234411	Stable	0.698654	2001.67	1113.88	758.507	581.713	1142.34	700.634
ltr-1_family-20#LTR/ERVK	1.86934	1.06922	0	0	Stable	2.0983	2.21555	1.9204	2.87946	4.9069	5.30392	4.68295
ltr-1_family-210#DNA/hAT-Ac	2.19856	0.414223	0.3	0.331714	Stable	1.33258	7.01981	3.83617	2.44787	9.29574	4.03139	3.07309
ltr-1_family-21#LTR/ERVK	2.88452	0.675606	0.128	0.266323	Stable	1.59727	10.1292	4.47648	4.63205	5.76421	11.4344	9.71892
ltr-1_family-22#LTR/ERVK	0.997266	0.938335	0	0	Stable	1.91632	1.45398	1.45833	1.23398	2.6785	2.07162	3.04447
ltr-1_family-231#SINE/Alu	2.83485	-0.144092	0.098	0.234411	Stable	0.904949	13.1754	5.91684	6.16777	6.84965	7.01845	6.52102
ltr-1_family-232#LTR/ERVK	1.7572	-1.07616	0	0	Stable	0.47429	7.28106	3.49121	4.31431	1.67859	2.76504	2.06965
ltr-1_family-236#LTR/ERVK	1.82948	-0.589106	0.242	0.331714	Stable	0.664755	7.67212	4.36804	2.41597	1.39575	3.59402	3.33932
ltr-1_family-24#LTR/ERVK	3.83492	-0.228893	0.162	0.326055	Stable	0.853289	25.2363	12.5694	13.2197	10.8286	12.1931	15.7598
ltr-1_family-256#LTR/ERVL-MaLR	1.16819	-0.609657	0.194	0.326055	Stable	0.655353	6.15832	2.18358	1.48338	1.23643	2.10692	1.93169
ltr-1_family-259#LTR/Gypsy	0.961298	0.236657	0.198	0.326055	Stable	1.17826	1	2.30458	1.66599	2.95448	2.62678	1
ltr-1_family-25#LTR/Unknown	3.79329	1.00199	0	0	Stable	2.00275	1	15.6113	6.9673	12.6747	22.8639	19.4026
ltr-1_family-262#LTR/ERVK	1.72033	-0.397282	0.28	0.331714	Stable	0.759287	9.28252	2.98045	1.67402	3.19781	3.46957	2.03931
ltr-1_family-263#LTR/ERVK	1.71728	-0.461605	0.104	0.234411	Stable	0.726178	5.27194	3.49694	3.37556	1.34007	3.65364	3.14421
ltr-1_family-264#LTR/Unknown	5.18465	-0.787319	0	0	Stable	0.57942	75.8315	46.3526	30.402	28.2481	30.2216	22.4753
ltr-1_family-26#LTR/ERV1	3.40892	1.94274	0	0	Stable	3.84436	4.33183	3.52282	5.29302	16.9583	12.7971	20.197
ltr-1_family-270#LTR/ERVK	0.938083	0.270992	0.104	0.234411	Stable	1.20664	1.42645	2.29161	1.32969	2.07502	1.8053	2.35563
ltr-1_family-272#SINE/Alu	5.97729	-0.29388	0.318	0.332011	Stable	0.815705	122.035	56.8924	55.0296	66.1072	57.5605	48.3139
ltr-1_family-27#LTR/ERV1	2.1998	0.468566	0.288	0.331714	Stable	1.38373	4.51206	5.57989	1.75421	5.42672	3.76338	6.5822
ltr-1_family-28#LTR/ERV1	5.01542	1.52191	0	0	Stable	2.87172	21.6138	17.4757	13.395	45.17	53.7134	45.3684
ltr-1_family-29#LTR/ERV1	2.33449	0.33228	0.202	0.326055	Stable	1.259	3.97777	6.05606	3.09281	4.958	4.32278	7.23892
ltr-1_family-2#LTR/ERVK	10.1409	-0.342198	0.188	0.326055	Stable	0.788839	2170.69	1094.79	965.12	878.3	1285.46	844.455
ltr-1_family-30#LTR/ERVK	2.72823	0.484387	0.314	0.332011	Stable	1.39899	12.1328	6.61975	1	6.61286	16.7672	1
ltr-1_family-31#SINE/Alu	3.0099	-0.127461	0.2	0.326055	Stable	0.915441	15.6788	6.04169	7.08351	7.8666	8.14413	7.19355
ltr-1_family-32#LTR/ERVK	7.1743	-0.287898	0.19	0.326055	Stable	0.819094	251.623	154.241	115.616	114.9	135.983	137.056
ltr-1_family-33#LTR/ERVK	4.38322	-0.0356821	0.294	0.331714	Stable	0.97557	28.3229	14.7924	23.8834	26.8291	21.961	14.5713
ltr-1_family-35#LTR/ERV1	3.37974	-0.820068	0	0	Stable	0.566415	24.761	11.904	8.79311	7.53437	6.09886	8.72499
ltr-1_family-36#LTR/ERV1	3.63584	-1.20987	0	0	Stable	0.432307	29.8471	15.1806	13.1432	6.93941	7.84495	7.66154
ltr-1_family-3#LTR/Unknown	4.24545	0.383828	0.084	0.234411	Stable	1.3048	15.2646	16.6014	16.9291	30.966	14.4685	19.8939
ltr-1_family-40#LTR/ERVK	7.75588	-0.478525	0.27	0.331714	Stable	0.717711	507.542	235.825	135.975	153.884	258.031	136.555
ltr-1_family-42#LTR/ERVK	1.90477	1.25515	0	0	Stable	2.38693	1.74505	2.50438	2.15199	4.75635	5.57257	5.44079
ltr-1_family-45#LTR/ERV1	2.22069	1.05249	0.208	0.326055	Stable	2.0741	8.502	1	2.28883	3.52154	5.72222	8.94931
ltr-1_family-47#LTR/Unknown	3.12957	0.626197	0.086	0.234411	Stable	1.54349	1	3.92227	12.9346	9.75606	9.19896	12.5017
ltr-1_family-48#LTR/ERVK	4.94189	4.98216	0	0	Up	31.6068	3.17838	1	2.12273	63.6021	67.3321	49.9064
ltr-1_family-49#LINE/L1	3.345	-0.154807	0.22	0.328726	Stable	0.898253	14.4242	9.61499	9.90321	8.60757	11.7099	8.64985
ltr-1_family-4#LTR/ERVK	1.57095	0.514738	0	0	Stable	1.42873	3.27803	1.93432	2.54099	3.00992	3.68862	3.71559
ltr-1_family-50#LTR/ERVK	9.63986	-0.64614	0.106	0.234411	Stable	0.638988	1748.13	920.5	628.41	380.654	932.604	550.951
ltr-1_family-51#LTR/ERVK	9.05112	-0.247982	0.306	0.331714	Stable	0.842073	1015.33	548.399	377.611	436.7	637.384	394.774
ltr-1_family-52#LTR/ERV1	3.9328	-0.340206	0.1	0.234411	Stable	0.789929	23.4793	15.0248	15.8401	11.9514	10.3007	17.3592
ltr-1_family-53#SINE/Alu	2.79556	-0.0878478	0.28	0.331714	Stable	0.940925	10.446	6.52514	6.10026	7.04752	6.0257	7.07702
ltr-1_family-54#LTR/ERVK	5.12761	0.555784	0.29	0.331714	Stable	1.46997	38.9045	20.1339	31.1917	27.0597	22.1481	69.4622
ltr-1_family-55#LTR/ERVK	3.7126	-0.172161	0.326	0.332881	Stable	0.887512	8.9302	10.8258	19.5781	3.90778	13.9332	17.6151
ltr-1_family-56#LINE/L1	3.1803	2.99853	0	0	Up	7.99184	3.50067	2.26232	1	17.39	12.8056	17.8923
ltr-1_family-58#LINE/L1	5.74472	-0.205683	0.278	0.331714	Stable	0.867128	97.0871	51.5083	43.0535	51.2462	54.61	44.6243
ltr-1_family-5#LTR/ERVK	9.68143	-0.566843	0.096	0.234411	Stable	0.675092	1753.65	935.321	627.84	464.241	973.843	554.979
ltr-1_family-60#LTR/ERVK	1.88949	0.457607	0.298	0.331714	Stable	1.37326	7.09259	1.98855	2.23361	2.20675	5.82805	4.63142
ltr-1_family-61#LTR/ERVK	5.76564	1.95427	0	0	Stable	3.87521	23.4817	21.8058	22.2428	82.232	77.0637	97.7777
ltr-1_family-63#LTR/Unknown	4.15651	-0.298515	0.098	0.234411	Stable	0.813089	19.3779	21.4095	18.0494	13.9719	23.558	11.2237
ltr-1_family-64#LTR/ERVK	3.01542	-0.0537122	0.284	0.331714	Stable	0.963454	9.70533	7.39184	8.34186	7.783	9.77993	6.50318
ltr-1_family-65#LTR/Unknown	1.68584	1.73924	0	0	Stable	3.3386	1	2.20011	1	6.99319	2.12238	5.72347
ltr-1_family-66#LTR/ERVK	1.60562	0.754764	0.108	0.236136	Stable	1.68736	1	2.57111	2.60411	4.13837	2.46935	4.71021
ltr-1_family-67#LTR/ERV1	8.40486	0.895706	0	0	Stable	1.86052	342.896	209.859	210.065	378.472	506.562	434.816
ltr-1_family-68#LTR/ERV1	4.18869	1.77394	0	0	Stable	3.41987	12.7533	7.25661	6.94747	24.7029	32.0727	27.748
ltr-1_family-6#LTR/ERVK	10.7391	-0.363266	0.21	0.326055	Stable	0.777403	3317.1	1657.08	1476.63	1360.66	1977.27	1195.33
ltr-1_family-70#LTR/ERVK	6.2664	-0.298916	0.31	0.332011	Stable	0.812863	166.885	88.1554	39.3861	33.4298	103.287	68.2611
ltr-1_family-72#LTR/ERV1	4.61991	-0.300582	0	0	Stable	0.811925	41.8807	23.9452	22.8064	19.7372	22.7289	23.2649
ltr-1_family-73#LTR/ERV1	3.90439	-0.50043	0.288	0.331714	Stable	0.706896	14.9017	11.0249	25.5652	15.0177	12.2507	10.4696
ltr-1_family-74#LTR/ERVK	4.87409	-0.58312	0.226	0.330045	Stable	0.667519	65.6821	27.1208	27.6695	33.611	22.3753	16.4212
ltr-1_family-75#LTR/ERVK	9.41498	-0.269404	0.306	0.331714	Stable	0.829662	1366.18	592.814	583.257	637.284	775.516	473.083
ltr-1_family-76#SINE/Alu	5.0247	0.354763	0.292	0.331714	Stable	1.27878	37.1815	42.0944	10.3239	32.9231	22.3515	51.3197
ltr-1_family-77#SINE/Alu	3.01358	-0.496418	0.324	0.332594	Stable	0.708865	1	14.6714	8.47782	1.48767	1	15.6053
ltr-1_family-7#LTR/ERVK	9.47318	-0.517621	0.294	0.331714	Stable	0.698523	1583.64	772.72	517.549	384.125	777.818	579.946
ltr-1_family-80#SINE/Alu	5.79885	-0.0442892	0.32	0.332011	Stable	0.969768	84.42	57.4288	41.2261	62.3525	51.0004	52.0888
ltr-1_family-81#LTR/Unknown	3.50978	2.23531	0	0	Up	4.70865	1	5.953	3.52852	18.3142	24.1609	14.646
ltr-1_family-82#LTR/ERVK	5.16488	3.04674	0	0	Up	8.26341	20.4318	5.90451	3.08647	41.4126	77.065	70.8142
ltr-1_family-83#LTR/ERV1	4.7862	-0.311151	0	0	Stable	0.805999	46.0434	28.1944	24.9864	22.0498	24.3842	26.8665
ltr-1_family-84#LTR/ERVK	0.901871	1.05951	0	0	Stable	2.08422	1.32048	1.16178	1.20647	2.53498	2.05908	2.91018
ltr-1_family-85#SINE/Alu	6.74418	-0.469215	0.1	0.234411	Stable	0.722357	218.489	97.8708	103.202	68.7264	79.5168	115.381
ltr-1_family-86#SINE/Alu	3.72493	0.168776	0.214	0.326055	Stable	1.1241	21.1668	9.38355	11.0882	15.9523	15.001	11.606
ltr-1_family-87#LTR/ERVK	9.18864	-0.240452	0.322	0.332304	Stable	0.84648	1094.67	595.677	430.715	460.501	702.175	453.018
ltr-1_family-88#Simple_repeat	6.65706	-0.638998	0.292	0.331714	Stable	0.642159	11.5255	171.023	131.196	48.7603	5.96907	164.114
ltr-1_family-8#LTR/ERVK	6.5324	0.315349	0.312	0.332011	Stable	1.24431	119.584	76.0974	69.8962	71.6572	118.055	114.089
ltr-1_family-90#LTR/ERVK	3.79266	3.51135	0	0	Up	11.4031	1	2.36316	2.73974	23.8049	28.4096	24.3386
ltr-1_family-91#LTR/ERV1	1.5114	-0.538076	0.28	0.331714	Stable	0.688689	9.77128	2.47589	1	2.47408	1	3.32357
ltr-1_family-92#LTR/Unknown	3.30901	0.5135	0.294	0.331714	Stable	1.42751	18.6316	9.90031	1	3.96313	6.54921	22.0183
ltr-1_family-95#LTR/ERVK	6.97676	-0.430812	0	0	Stable	0.741844	246.698	140.317	96.4074	90.9362	139.238	93.2807
ltr-1_family-96#LTR/ERV1	5.29944	2.59635	0	0	Up	6.04754	29.0438	8.07816	5.12962	57.5558	74.7623	69.4528
ltr-1_family-97#LINE/L1	2.37958	-0.12169	0.312	0.332011	Stable	0.91911	1.57536	6.46987	6.33765	3.36898	1.04527	9.57337
ltr-1_family-98#SINE/Alu	3.73232	1.32147	0.272	0.331714	Stable	2.4992	11.8206	1	12.1538	6.45549	11.2168	35.3975
ltr-1_family-99#LTR/ERV1	5.6469	-0.0635593	0.316	0.332011	Stable	0.9569	85.7178	33.0737	51.9404	41.3396	72.1021	35.5985
ltr-1_family-9#LTR/ERVK	5.60097	0.0914456	0.296	0.331714	Stable	1.06544	67.218	43.9372	39.7009	37.4749	60.3705	51.3351
rnd-1_family-100#LINE/L1	3.65911	-0.926353	0	0	Stable	0.526187	26.5165	20.3208	7.57554	5.82427	5.51733	13.674
rnd-1_family-102#LTR/ERVK	3.21089	-0.380692	0.23	0.331714	Stable	0.768069	16.5411	12.7675	5.0049	20.5885	1	4.08769
rnd-1_family-104#LTR/ERVK	3.44861	0.518931	0.104	0.234411	Stable	1.43289	20.6239	5.953	6.05703	15.8408	14.8965	8.79773
rnd-1_family-105#LTR/ERVK	4.29005	2.24675	0	0	Up	4.74614	1	11.8232	4.68352	29.8265	51.6109	18.0395
rnd-1_family-109#SINE/B4	11.1685	0.69306	0.318	0.332011	Stable	1.61671	3810.28	572.069	1914.18	3784.15	1644.96	3112.59
rnd-1_family-110#LTR/ERVL-MaLR	4.5528	-0.621252	0.076	0.226246	Stable	0.650107	39.5936	39.9636	10.9455	30.1869	10.11	16.3355
rnd-1_family-112#LINE/L1	3.56391	1.47688	0	0	Stable	2.78347	6.16879	6.21834	6.32795	19.2418	15.641	17.4309
rnd-1_family-113#LTR/ERVK	3.84997	3.24017	0	0	Up	9.44902	4.35853	2.07075	2.63987	22.0324	29.2061	26.6373
rnd-1_family-115#DNA/hAT-Charlie	4.33406	-1.15357	0.08	0.232782	Stable	0.449512	61.9373	29.1973	8.85171	13.8013	15.3841	9.07134
rnd-1_family-116#LTR/ERVK	4.77598	0.55116	0.332	0.334865	Stable	1.46526	61.9373	5.39439	18.9468	44.89	13.3293	39.0506
rnd-1_family-117#DNA/hAT-Charlie	5.51018	0.198866	0.202	0.326055	Stable	1.1478	106.255	27.5661	24.7336	47.4336	66.219	34.9822
rnd-1_family-118#DNA/hAT-Charlie	4.5347	0.666877	0.086	0.234411	Stable	1.58763	46.4043	8.63992	12.7006	23.8917	33.1528	28.0627
rnd-1_family-119#LTR/ERVK	3.53209	-0.0113115	0.288	0.331714	Stable	0.99219	27.116	14.1832	1	1	21.5488	11.3774
rnd-1_family-11#SINE/Alu	5.18628	0.821076	0	0	Stable	1.76672	21.7679	24.5878	30.4351	53.3531	37.7666	48.4508
rnd-1_family-120#LTR/ERVK	2.5887	0.475482	0.294	0.331714	Stable	1.39038	1	7.67947	4.40989	7.67128	10.3702	3.62895
rnd-1_family-121#Unknown	2.40803	-0.166305	0.282	0.331714	Stable	0.891122	16.1348	1	4.9002	4.81528	6.3588	4.00697
rnd-1_family-124#LINE/L1	6.48383	0.551387	0.114	0.2451	Stable	1.46549	137.636	59.0823	52.8896	109.771	99.4554	109.587
rnd-1_family-126#LTR/ERVK	5.86088	0.992331	0	0	Stable	1.9894	69.6836	40.624	21.2281	87.5712	77.431	69.2302
rnd-1_family-128#LTR/ERVL-MaLR	3.1033	-1.23843	0	0	Stable	0.423834	14.6213	7.87592	15.0407	1	1	11.8251
rnd-1_family-129#LTR/ERVK	2.81403	-0.365935	0.272	0.331714	Stable	0.775966	23.7021	1	6.85029	1	6.3588	10.0209
rnd-1_family-12#SINE/Alu	5.28946	0.05652	0.288	0.331714	Stable	1.03995	74.5117	28.8311	29.4157	38.0627	27.0284	52.1185
rnd-1_family-138#LINE/L1	3.14186	-0.093535	0.182	0.326055	Stable	0.937223	10.9811	6.03839	11.2884	6.03222	5.71205	12.8983
rnd-1_family-13#SINE/Alu	4.92231	-0.924101	0.122	0.255211	Stable	0.527009	74.2791	30.5926	31.2142	8.38908	14.8379	35.9417
rnd-1_family-141#LINE/L1	2.45973	0.466461	0.156	0.319429	Stable	1.38172	1	5.4958	5.59023	1	9.40919	8.07794
rnd-1_family-148#LINE/L1	5.29794	-0.034213	0.332	0.334865	Stable	0.976564	90.5213	31.1265	22.5315	40.1164	20.7226	53.1725
rnd-1_family-153#Unknown	2.71003	-0.361352	0.306	0.331714	Stable	0.778435	1	12.847	5.03196	1	8.38645	7.21711
rnd-1_family-157#LTR/ERVK	2.82986	2.31769	0	0	Up	4.98533	1	3.05071	2.39586	7.1446	12.5073	14.9903
rnd-1_family-159#Unknown	3.33173	-0.0111568	0.266	0.331714	Stable	0.992296	27.1441	4.77067	6.77481	19.8302	4.52644	6.93634
rnd-1_family-15#SINE/Alu	4.41289	-0.961167	0.274	0.331714	Stable	0.513641	23.2656	1	58.3779	12.2257	1	27.5423
rnd-1_family-171#Unknown	4.3503	0.543812	0.29	0.331714	Stable	1.45782	32.9837	17.1451	7.5937	17.1253	19.1193	34.0434
rnd-1_family-174#LTR/ERV1	4.08707	0.241875	0.088	0.234411	Stable	1.18253	16.3692	13.9304	16.8424	15.206	19.1393	20.3391
rnd-1_family-176#LINE/L1	2.10009	0.436658	0.212	0.326055	Stable	1.35347	1	4.28345	4.35242	7.55884	1	6.16928
rnd-1_family-177#LTR/ERVL	3.96535	0.919846	0.222	0.329172	Stable	1.89191	49.2421	1	1	13.1612	35.1623	13.7796
rnd-1_family-17#SINE/Alu	4.3498	-1.55179	0.094	0.234411	Stable	0.341086	21.6752	11.4367	54.2795	1	1	25.6464
rnd-1_family-182#LINE/L1	2.20195	-3.03598	0	0	Down	0.121921	12.8144	6.96381	7.08908	1	1	1
rnd-1_family-183#Retroposon/L1-dep	3.71934	0.0388644	0.222	0.329172	Stable	1.0273	14.6213	10.1679	15.0407	21.6025	16.0046	4.60836
rnd-1_family-186#Unknown	3.86366	0.233356	0.334	0.334865	Stable	1.17557	19.2812	10.2282	13.5627	10.2169	18.261	17.9498
rnd-1_family-18#SINE/Alu	3.31227	2.18998	0	0	Up	4.56298	1	4.19374	4.26082	7.37964	30.8687	11.0561
rnd-1_family-191#LTR/ERVL	5.0098	-0.693796	0.098	0.234411	Stable	0.618225	70.4686	21.4559	42.7711	18.5121	22.8639	30.9043
rnd-1_family-192#LTR/ERVL-MaLR	2.95152	0.089754	0.28	0.331714	Stable	1.06419	8.10313	4.5856	10.1523	11.7436	4.35336	8.05623
rnd-1_family-194#LTR/ERVL	2.1863	-1.4729	0	0	Stable	0.360258	1	10.4267	5.81234	1	5.40804	1
rnd-1_family-19#LINE/L1	4.73734	0.899256	0	0	Stable	1.8651	29.6472	17.6931	13.8819	33.7637	35.2191	35.0733
rnd-1_family-1#SINE/Alu	8.86544	-0.0421235	0.304	0.331714	Stable	0.971224	720.496	380.895	440.023	447.142	383.618	533.362
rnd-1_family-203#Retroposon/L1-dep	2.57384	1.9667	0	0	Stable	3.90872	1	1	4.61654	4.5378	7.62542	14.9414
rnd-1_family-209#Unknown	3.49578	2.08075	0	0	Up	4.23026	1	1	9.40465	1	39.4928	13.9596
rnd-1_family-20#SINE/Alu	6.56305	0.38554	0.202	0.326055	Stable	1.30635	133.863	77.6496	59.6947	106.264	90.6061	121.673
rnd-1_family-210#Unknown	5.35322	4.31189	0	0	Up	19.8613	6.74595	2.45026	3.96144	57.4907	109.506	67.213
rnd-1_family-211#LTR/ERVL-MaLR	3.07576	-0.376113	0.288	0.331714	Stable	0.770511	9.38992	5.23517	13.9724	1	8.9217	11.0014
rnd-1_family-213#LTR/ERVK	1.93339	-0.0778587	0.078	0.228682	Stable	0.947463	4.59568	4.63015	2.8532	2.81285	2.69751	5.28633
rnd-1_family-216#Unknown	3.69524	-1.30085	0	0	Stable	0.405886	22.4409	22.6464	12.0506	1	1	18.0395
rnd-1_family-217#LINE/L1	3.9551	-1.02779	0.102	0.234411	Stable	0.490462	25.3749	7.15214	32.4068	19.4338	1	10.6856
rnd-1_family-21#SINE/Alu	5.55157	-1.87595	0	0	Stable	0.272448	190.46	43.5057	44.3985	11.6134	1	42.8242
rnd-1_family-22#LINE/L1	3.44615	2.7605	0	0	Up	6.77633	2.86819	3.82914	1.72214	13.4801	18.4188	23.827
rnd-1_family-230#LTR/ERVK	3.25074	2.79207	0	0	Up	6.92621	2.14976	2.74117	2.18516	9.11551	16.1983	22.9297
rnd-1_family-232#LTR/ERV1	7.1012	-0.0712027	0.294	0.331714	Stable	0.951844	188.692	131.132	125.707	93.349	163.271	141.176
rnd-1_family-233#Unknown	5.27144	2.66526	0	0	Up	6.34343	7.69254	7.75669	14.7972	11.1226	76.8285	102.055
rnd-1_family-239#Unknown	2.01603	-1.03713	0	0	Stable	0.487295	1	6.51371	6.62953	1	1	5.34025
rnd-1_family-23#SINE/Alu	6.4723	0.441932	0.094	0.234411	Stable	1.35842	138.109	62.5214	55.962	93.169	94.4969	116.017
rnd-1_family-242#LTR/ERVL-MaLR	2.33519	0.126274	0.106	0.234411	Stable	1.09147	19.8262	1	1	5.74583	5.44388	4.74038
rnd-1_family-249#Satellite	3.48606	4.4202	0	0	Up	21.4098	1	1	1	20.4579	10.11	31.6711
rnd-1_family-24#SINE/B2	5.50813	-0.601934	0	0	Stable	0.65887	87.5652	47.4286	45.6153	31.0052	44.4213	33.2476
rnd-1_family-25#SINE/B2	8.53771	-0.586948	0	0	Stable	0.66575	490.842	477.554	391.17	265.927	299.526	319.507
rnd-1_family-261#LTR/ERVK	5.29319	4.41298	0	0	Up	21.3029	1	1	7.38214	47.8238	76.9975	94.4894
rnd-1_family-263#LTR/ERVK	1.68548	0.391857	0.212	0.326055	Stable	1.31208	1	5.42768	1	5.42225	1	4.48535
rnd-1_family-26#SINE/B2	9.16028	-0.188307	0	0	Stable	0.877635	673.062	608.966	577.153	497.512	491.053	601.201
rnd-1_family-275#LTR/ERVL	3.81678	-0.39669	0.32	0.332011	Stable	0.759599	13.3171	19.6528	13.6964	13.4199	6.81487	15.683
rnd-1_family-276#Unknown	2.55452	0.654447	0.094	0.234411	Stable	1.57401	1	6.90357	4.01379	6.89633	9.28178	5.64713
rnd-1_family-27#SINE/B2	8.55041	-0.242069	0	0	Stable	0.845532	438.827	413.555	382.105	334.564	340.901	352.815
rnd-1_family-286#LTR/ERVK	3.1281	-0.122123	0.33	0.334865	Stable	0.918835	5.43605	7.71786	12.4316	14.4192	3.09424	8.05082
rnd-1_family-289#LTR/ERV1	2.84642	0.841662	0.226	0.330045	Stable	1.79211	14.6213	4.43796	1	7.8675	7.43056	11.8251
rnd-1_family-28#SINE/Alu	4.66459	-0.969331	0	0	Stable	0.510743	18.8125	36.9664	37.7218	1	34.6368	15.1559
rnd-1_family-293#LTR/ERV1	2.09729	0.236827	0.204	0.326055	Stable	1.1784	1	1	8.42817	3.42215	3.26804	6.72697
rnd-1_family-294#LTR/ERV1	3.66589	1.14098	0	0	Stable	2.2053	14.6213	4.43796	8.02035	18.1687	26.7222	9.11882
rnd-1_family-295#Unknown	4.85139	-0.538852	0.19	0.326055	Stable	0.688319	86.2375	22.5136	19.3046	43.9745	17.7668	12.29
rnd-1_family-301#LTR/ERV1	2.07853	-0.00945457	0.176	0.326055	Stable	0.993468	1	1	9.21188	1	3.50733	7.33119
rnd-1_family-302#Unknown	1.83449	0.409434	0.176	0.326055	Stable	1.32816	1	1	6.23447	6.1205	5.79471	1
rnd-1_family-307#LTR/ERVL-MaLR	4.38988	0.705611	0.192	0.326055	Stable	1.63084	19.3779	19.5541	10.4719	10.2657	44.3807	22.9079
rnd-1_family-30#SINE/B2	8.04592	-0.131467	0.198	0.326055	Stable	0.912903	321.245	287.009	242.231	199.719	210.335	328.92
rnd-1_family-311#LTR/ERVK	2.35055	3.20169	0	0	Up	9.20038	1	1	1	8.29671	18.0812	2.43771
rnd-1_family-31#SINE/Alu	2.67214	1.28768	0.216	0.326531	Stable	2.44135	14.3082	1	1	7.70962	13.5655	6.28812
rnd-1_family-324#Unknown	2.26665	0.451372	0.088	0.234411	Stable	1.36734	1	4.80751	4.88749	6.70427	4.5609	5.49576
rnd-1_family-325#LTR/ERVK	6.99384	-0.545568	0	0	Stable	0.685121	161.621	122.62	175.19	110.662	89.4666	110.033
rnd-1_family-32#SINE/B2	5.67119	-1.18923	0.19	0.326055	Stable	0.438538	19.0908	64.9246	103.563	1	52.2435	36.9427
rnd-1_family-33#LINE/L1	5.79162	2.07439	0	0	Up	4.21166	41.226	14.2429	18.1267	63.6062	78.6135	119.144
rnd-1_family-35#LINE/L1	5.01709	0.140012	0.25	0.331714	Stable	1.10191	46.5987	34.0256	19.3924	34.9847	37.5022	30.148
rnd-1_family-37#LINE/L1	7.62428	0.409183	0.19	0.326055	Stable	1.32793	278.492	142.686	140.73	181.106	193.74	286.165
rnd-1_family-38#SINE/Alu	5.38188	0.706493	0.214	0.326055	Stable	1.63183	51.3395	26.411	26.9448	85.5996	32.6868	41.0058
rnd-1_family-39#LINE/L1	5.396	1.74101	0	0	Stable	3.3427	33.0566	15.2782	16.55	52.3384	50.8525	86.4195
rnd-1_family-3#SINE/Alu	3.7857	-1.30841	0	0	Stable	0.403765	36.2991	15.255	15.5544	4.55937	5.99937	12.2211
rnd-1_family-43#SINE/B2	2.92492	0.770567	0.212	0.326055	Stable	1.70594	1	1	12.7006	18.1687	1	10.0209
rnd-1_family-45#LINE/L1	3.47334	-0.388445	0.334	0.334865	Stable	0.763952	31.2037	9.47034	6.18896	14.5359	5.75302	9.00115
rnd-1_family-48#LTR/ERVL-MaLR	7.99127	0.297325	0.194	0.326055	Stable	1.22886	373.914	189.244	193.198	292.869	208.908	331.232
rnd-1_family-4#SINE/Alu	7.7479	-0.217814	0.216	0.326531	Stable	0.859867	277.867	210.641	228.017	172.314	107.943	296.042
rnd-1_family-50#SINE/B2	3.63834	-0.771385	0.302	0.331714	Stable	0.585855	1	10.1321	28.9717	19.2418	1	8.18854
rnd-1_family-51#LINE/L1	5.50682	1.8301	0	0	Stable	3.55562	18.2807	20.191	20.5941	96.8374	84.2133	39.4533
rnd-1_family-52#LINE/L1	2.8098	3.17174	0	0	Up	9.01131	1	1	2.01658	14.9222	10.3117	12.7564
rnd-1_family-53#LINE/L1	4.67132	0.945953	0.1	0.234411	Stable	1.92646	27.9258	8.76682	20.8249	20.3933	44.5825	34.6261
rnd-1_family-55#LINE/L1	4.01556	4.97026	0	0	Up	31.347	1	1	1	36.739	24.7045	32.6882
rnd-1_family-56#SINE/B4	6.76721	0.967308	0	0	Stable	1.95519	95.7299	32.8793	104.072	170.814	110.319	151.567
rnd-1_family-57#LINE/L1	3.21546	3.37738	0	0	Up	10.3918	1	1	2.59981	16.6498	24.4465	10.8674
rnd-1_family-58#LINE/L1	2.04825	2.11699	0	0	Up	4.33789	1	2.36555	1	6.45549	9.93968	4.22476
rnd-1_family-5#SINE/Alu	6.42284	0.12547	0.296	0.331714	Stable	1.09086	115.386	62.9662	84.3984	86.8023	65.538	111.859
rnd-1_family-60#LINE/L1	5.79449	0.646937	0.092	0.234411	Stable	1.56584	69.3904	43.646	29.4058	56.5747	59.1163	83.8055
rnd-1_family-61#LTR/ERVL-MaLR	9.65943	0.31683	0.106	0.234411	Stable	1.24559	1158.81	602.152	614.779	949.275	723.847	1001.88
rnd-1_family-63#LTR/ERVL-MaLR	3.85962	1.30809	0.226	0.330045	Stable	2.47614	8.23631	4.65283	12.1887	15.5934	4.41623	38.3804
rnd-1_family-64#LTR/ERVK	3.75113	-0.395269	0.102	0.234411	Stable	0.760348	23.3886	10.6871	15.8358	12.2877	11.5696	11.1672
rnd-1_family-66#LTR/ERVL-MaLR	3.10069	-1.13276	0	0	Stable	0.456041	29.9452	8.30567	5.97275	8.29671	3.27749	4.83389
rnd-1_family-67#SINE/Alu	3.86523	1.0703	0.268	0.331714	Stable	2.09986	14.7834	14.9156	1	14.8985	46.5498	1
rnd-1_family-68#LTR/ERVK	1.33989	0.0952429	0.172	0.326055	Stable	1.06825	1	4.59664	1	4.59223	1	2.41559
rnd-1_family-69#LTR/ERVL-MaLR	7.56983	0.416714	0.082	0.234411	Stable	1.33488	302.513	132.908	121.175	215.848	179.403	250.203
rnd-1_family-6#SINE/Alu	7.30268	0.369285	0.202	0.326055	Stable	1.29171	189.481	109.736	139.774	224.992	102.693	204.285
rnd-1_family-70#LTR/ERVK	3.5279	0.93579	0.212	0.326055	Stable	1.91294	1	9.5949	9.77544	31.0453	5.0191	11.1485
rnd-1_family-72#LTR/ERVK	3.88216	0.532817	0.302	0.331714	Stable	1.44675	1	16.69	13.0147	32.3416	12.0053	10.2631
rnd-1_family-73#LTR/ERVK	3.56579	0.647975	0.276	0.331714	Stable	1.56697	1	13.2613	9.34587	29.5745	4.82236	10.6517
rnd-1_family-74#LTR/ERVK	2.47416	1.66192	0	0	Stable	3.16437	1	1	5.23213	9.27996	12.6297	4.26288
rnd-1_family-75#LTR/ERVL-MaLR	4.7621	0.803164	0	0	Stable	1.74492	13.3171	19.6528	23.2187	25.8399	21.352	52.3904
rnd-1_family-77#LTR/ERVL-MaLR	4.13459	-0.130053	0.292	0.331714	Stable	0.913798	10.4902	24.953	15.6737	15.3542	5.48031	27.3972
rnd-1_family-7#SINE/Alu	4.24929	0.483778	0.208	0.326055	Stable	1.3984	25.3749	10.2282	16.7034	28.6507	21.1378	17.9498
rnd-1_family-85#LTR/ERVK	3.72439	0.732091	0.308	0.332011	Stable	1.66104	22.9837	12.0972	1	4.69454	11.3784	30.1181
rnd-1_family-88#LTR/ERVK	6.25641	0.613438	0.102	0.234411	Stable	1.5299	126.937	52.2679	34.5006	97.2654	96.8943	84.9419
rnd-1_family-93#LTR/ERVL-MaLR	2.83451	0.215367	0.298	0.331714	Stable	1.161	17.5401	6.56622	1	9.3391	8.80853	5.38158
rnd-1_family-95#LTR/ERVK	4.05518	1.02431	0.186	0.326055	Stable	2.03399	19.3779	16.4617	1	22.6199	35.7046	10.7369
rnd-1_family-97#LTR/ERVL-MaLR	4.50021	-0.533407	0.228	0.330472	Stable	0.690921	61.6472	17.6987	18.0494	3.7797	16.6171	31.6711
rnd-1_family-98#Unknown	6.32779	0.0572802	0.302	0.331714	Stable	1.0405	67.3063	96.2634	66.7192	65.2882	73.2375	102.336
rnd-1_family-9#SINE/Alu	7.55764	0.297417	0.118	0.248185	Stable	1.22894	226.547	152.806	155.995	243.592	100.381	269.87
rnd-2_family-10#LTR/ERVL-MaLR	2.07952	1.36181	0	0	Stable	2.57008	1	1	4.46936	6.09073	5.76684	6.34961
rnd-3_family-114#SINE/Alu	3.69256	-0.219878	0.202	0.326055	Stable	0.858638	22.6057	11.2648	12.1355	15.0968	10.5999	10.5952
rnd-3_family-193#LTR/ERVL-MaLR	3.45031	0.0791733	0.196	0.326055	Stable	1.05641	17.927	7.83571	9.72412	7.82733	2.59824	21.1783
rnd-3_family-324#LTR/ERVL-MaLR	4.0672	-0.272522	0.18	0.326055	Stable	0.827871	29.4474	18.232	12.7293	11.0397	17.1159	16.8254
rnd-3_family-33#LTR/ERVK	5.56781	0.903751	0	0	Stable	1.87092	48.7233	37.6593	20.2494	67.9519	61.733	57.0654
rnd-3_family-34#LTR/ERVL-MaLR	4.41222	-0.441805	0.092	0.234411	Stable	0.736213	35.7343	21.4559	21.8855	12.6747	16.0314	24.0033
rnd-3_family-36#SINE/Alu	6.64303	-0.181585	0.29	0.331714	Stable	0.881734	153.678	93.485	94.7718	97.2204	76.0821	105.652
rnd-3_family-471#SINE/Alu	2.95934	-0.224249	0.174	0.326055	Stable	0.856041	11.5943	6.34794	8.80039	6.72291	6.00155	8.51742
rnd-3_family-58#Unknown	1.52905	-1.20146	0	0	Stable	0.434836	8.43775	3.50301	2.27779	1	1	2.97031
rnd-3_family-741#DNA/hAT-Charlie	4.85229	0.34845	0.254	0.331714	Stable	1.27319	50.1523	9.27057	29.1476	20.2743	24.2046	48.7427
rnd-4_family-1055#LTR/ERVL	1.33304	1.32518	0	0	Stable	2.50565	1	2.08634	1	3.17003	4.04794	3.56543
rnd-4_family-126#SINE/Alu	1.04488	0.883154	0.18	0.326055	Stable	1.8444	3.21803	1	1	1	3.09424	3.64406
rnd-4_family-13#LINE/L1	4.23965	0.994459	0	0	Stable	1.99233	19.0066	12.1284	9.84687	24.3325	24.0397	26.745
rnd-4_family-148#SINE/Alu	5.58207	0.211898	0.294	0.331714	Stable	1.15821	74.4058	45.3533	27.9417	53.7102	43.0056	56.6853
rnd-4_family-171#SINE/Alu	6.21347	0.198349	0.206	0.326055	Stable	1.14738	89.7835	67.7686	59.8325	78.6489	68.5762	88.8374
rnd-4_family-172#LINE/L1	4.85643	1.7997	0	0	Stable	3.48149	18.9403	12.6531	10.1104	37.3796	41.4172	54.0463
rnd-4_family-1770#DNA/hAT-Charlie	3.51784	0.774424	0	0	Stable	1.71051	6.23896	8.93376	9.10041	11.5654	20.7863	11.4087
rnd-4_family-17#LINE/L1	5.04825	2.00894	0	0	Up	4.02487	21.3581	14.025	8.07633	48.2623	54.978	55.0867
rnd-4_family-207#LTR/ERVL-MaLR	3.12464	0.505485	0.29	0.331714	Stable	1.4196	17.9767	7.85576	1	6.13552	4.20585	18.5392
rnd-4_family-20#LINE/L1	7.12187	0.943027	0	0	Stable	1.92256	137.879	76.3296	92.7638	188.315	180.77	181.346
rnd-4_family-2141#SINE/Alu	2.68238	0.189546	0.332	0.334865	Stable	1.14041	9.78459	4.54752	5.52754	4.54317	9.29435	6.58502
rnd-4_family-229#SINE/Alu	2.05813	0.190258	0.306	0.331714	Stable	1.14097	6.68948	1	5.3985	3.86849	3.68598	5.52154
rnd-4_family-236#LTR/ERVL-MaLR	3.98481	0.058673	0.286	0.331714	Stable	1.04151	21.8614	9.91059	17.9549	17.9903	17.2881	13.753
rnd-4_family-297#SINE/Alu	0.989564	1.57103	0	0	Stable	2.97117	1	1	1	3.46649	2.53971	2.94394
rnd-4_family-364#LTR/ERVL-MaLR	2.87578	-0.15499	0.186	0.326055	Stable	0.898138	7.21365	6.22767	9.53996	5.17701	10.7781	5.11508
rnd-4_family-36#SINE/B2	7.58251	0.473109	0.316	0.332011	Stable	1.3881	298.782	114.527	136.23	273.971	122.903	266.614
rnd-4_family-464#Retroposon/L1-dep	1.21888	-0.350037	0.228	0.330472	Stable	0.784564	4.95832	2.4986	1.51003	1.99784	2.40153	1.78644
rnd-4_family-506#Unknown	4.55602	-0.138848	0.2	0.326055	Stable	0.908244	29.316	24.8228	22.0801	12.1037	21.7945	31.0043
rnd-4_family-615#LTR/ERVL	2.45311	0.851938	0.306	0.331714	Stable	1.80492	3.85879	5.32929	2.47341	3.88265	3.69925	12.3597
rnd-4_family-642#LTR/ERVK	1.23807	0.504468	0.296	0.331714	Stable	1.4186	3.33901	1	2.20551	4.5378	3.20847	1
rnd-5_family-1013#LTR/ERVK	1.33434	-0.67908	0.092	0.234411	Stable	0.624563	5.14243	4.1366	1	2.04425	1	2.64603
rnd-5_family-1019#LTR/ERV1	1.35332	-0.685135	0.092	0.234411	Stable	0.621948	5.23331	3.13694	2.09091	4.20148	1	1
rnd-5_family-1103#SINE/5S	4.09903	-1.33131	0.116	0.248022	Stable	0.397408	58.8905	1	30.8365	8.29671	21.4974	1
rnd-5_family-1204#LTR/ERVL-MaLR	1.70346	-0.348379	0	0	Stable	0.785466	4.42953	2.38496	4.53513	2.38326	1.97144	3.99806
rnd-5_family-1309#Unknown	5.65066	0.343501	0.078	0.228682	Stable	1.26883	58.5706	38.7796	42.5403	57.7612	50.224	59.9698
rnd-5_family-1313#LINE/L1	1.99108	1.37781	0	0	Stable	2.59873	2.08206	2.36555	2.11538	7.54658	5.34213	4.65473
rnd-5_family-1381#SINE/Alu	1.84899	0.16998	0.304	0.331714	Stable	1.12504	3.94109	1.98976	4.53693	2.48282	3.31413	5.28512
rnd-5_family-145#SINE/Alu	1.45028	-0.0668722	0.29	0.331714	Stable	0.954706	3.20956	4.34611	1	2.114	4.12937	1.87799
rnd-5_family-1800#SINE/Alu	5.09711	0.808383	0.294	0.331714	Stable	1.75125	54.9427	10.2795	24.2976	56.7604	21.629	51.6528
rnd-5_family-187#SINE/Alu	3.08555	-0.203151	0.218	0.328272	Stable	0.868651	12.646	9.81824	6.50212	7.85023	9.70524	6.39893
rnd-5_family-19#SINE/Alu	1.91671	-0.909989	0.092	0.234411	Stable	0.532189	9.59228	4.25299	3.21421	5.332	1	1.85356
rnd-5_family-205#LTR/ERVL-MaLR	2.79859	0.0496642	0.298	0.331714	Stable	1.03502	9.61893	8.25128	3.96144	5.34544	9.13793	6.70802
rnd-5_family-264#LTR/ERVK	1.65079	-1.42025	0	0	Stable	0.373648	10.375	2.77466	3.41591	1.59083	1	2.39696
rnd-5_family-2655#LINE/L1	2.09283	-0.481055	0	0	Stable	0.716453	5.70846	4.32751	5.24676	2.06825	3.1117	5.11609
rnd-5_family-2755#Unknown	5.5131	-0.529255	0	0	Stable	0.692912	93.3609	47.6231	40.102	34.2614	32.1452	44.2541
rnd-5_family-2917#SINE/Alu	3.74111	-0.187359	0.326	0.332881	Stable	0.878212	19.054	15.6609	10.3049	8.12357	11.7467	16.5955
rnd-5_family-2918#LTR/ERVK	1.74807	0.266046	0.188	0.326055	Stable	1.20251	1	6.09328	1	1	2.19084	7.01394
rnd-5_family-296#LTR/ERVK	1.76361	-0.0744101	0.276	0.331714	Stable	0.94973	7.10981	2.54209	2.57449	2.5402	3.88442	3.42779
rnd-5_family-3009#DNA/hAT-Charlie	4.20708	0.749905	0.118	0.248185	Stable	1.68168	21.9558	14.2229	9.10041	14.2067	23.2596	30.1445
rnd-5_family-3259#Unknown	1.39255	0.351632	0.278	0.331714	Stable	1.276	4.21614	2.62348	1	4.24298	1	3.55592
rnd-5_family-328#Retroposon/L1-dep	1.57502	0.746481	0.108	0.236136	Stable	1.6777	1	4.04403	1	4.0403	3.84686	3.39618
rnd-5_family-346#LTR/ERVK	4.69038	4.86992	0	0	Up	29.241	1	2.75775	1	34.3564	36.3439	73.642
rnd-5_family-3687#SINE/Alu	1.16963	-0.49561	0.066	0.199547	Stable	0.709262	5.58993	2.73772	1	1.57853	1.54172	2.36789
rnd-5_family-38#SINE/Alu	6.54841	-0.120222	0.282	0.331714	Stable	0.920046	155.676	75.4265	90.0433	100.418	80.0004	89.419
rnd-5_family-396#snRNA	2.99505	-0.0567173	0.29	0.331714	Stable	0.961449	21.0486	3.5301	6.16649	1	10.4649	10.9581
rnd-5_family-3982#LTR/ERVK	0.727014	1.20816	0	0	Stable	2.31042	1	1	1	2.09314	2.02359	2.72309
rnd-5_family-438#SINE/B2	1.27492	-1.23202	0	0	Stable	0.425722	3.94608	3.97432	2.5184	1	1	2.17065
rnd-5_family-43#LTR/ERVL	1.11698	-1.22031	0	0	Stable	0.429189	7.00939	2.01117	2.0324	2.00993	1	1
rnd-5_family-479#SINE/Alu	1.6069	0.381841	0.304	0.331714	Stable	1.303	1	4.06532	2.04323	3.04104	5.77795	1.80431
rnd-5_family-47#SINE/Alu	2.42185	0.0260354	0.284	0.331714	Stable	1.01821	8.07059	4.12303	5.09967	4.11921	4.75525	6.97033
rnd-5_family-481#snRNA	3.93644	0.234194	0.304	0.331714	Stable	1.17625	13.8645	7.49393	20.891	20.4579	13.1466	16.3355
rnd-5_family-536#LINE/L1	3.83992	2.09709	0	0	Up	4.27845	8.92003	4.37329	4.69927	21.3397	21.9151	25.7834
rnd-5_family-552#LINE/L1	5.18128	0.920142	0	0	Stable	1.8923	42.6974	24.635	16.4806	36.5427	45.7087	57.5868
rnd-5_family-563#SINE/Alu	5.81871	0.267221	0.118	0.248185	Stable	1.20349	68.6093	45.7939	47.8237	67.0432	49.8746	67.3234
rnd-5_family-5656#LINE/L1	8.89826	0.684999	0.298	0.331714	Stable	1.6077	775.395	139.792	385.819	774.229	315.383	671.554
rnd-5_family-5#SINE/B4	1.43881	0.358532	0.22	0.328726	Stable	1.28212	7.77082	1	1	1	4.19648	3.69045
rnd-5_family-622#SINE/Alu	1.10419	-0.0878524	0.292	0.331714	Stable	0.940922	2.19608	2.81132	1.61646	2.8091	1	2.42583
rnd-5_family-673#LTR/ERVK	2.26256	-0.229211	0.2	0.326055	Stable	0.853101	7.1695	3.07621	6.29956	6.18417	5.85433	1.81717
rnd-5_family-72#LTR/ERVK	1.71723	0.0403563	0.278	0.331714	Stable	1.02837	8.35584	1.37132	2.51647	2.48345	3.77813	3.63062
rnd-5_family-731#LTR/ERVL-MaLR	4.1938	-0.15539	0.19	0.326055	Stable	0.89789	24.9961	8.57064	27.2809	19.1473	8.08028	23.6457
rnd-5_family-74#LTR/ERV1	1.59016	-0.284307	0.298	0.331714	Stable	0.821136	7.81064	2.14599	2.17006	3.28917	3.14352	1.90209
rnd-5_family-780#Simple_repeat	2.31959	-0.943513	0.186	0.326055	Stable	0.519965	28.4038	1	1	1	4.2343	4.62971
rnd-5_family-79#LTR/ERVL	2.60363	0.378306	0	0	Stable	1.29981	5.4403	5.48287	5.0049	5.47737	6.24063	8.49868
rnd-5_family-806#SINE/ID	2.28035	0.125063	0.178	0.326055	Stable	1.09056	1	5.53065	5.62581	1	1	11.6992
rnd-5_family-87#LTR/ERV1	2.50856	-0.351485	0.114	0.2451	Stable	0.783777	8.22126	7.0754	4.72181	3.42718	5.54551	5.78239
rnd-6_family-10095#LINE/L1	1.82506	-0.774928	0.084	0.234411	Stable	0.584418	9.54472	3.5161	2.83496	1.718	1.33616	4.39532
rnd-6_family-1050#LTR/ERV1	1.70042	0.241813	0.336	0.336	Stable	1.18248	3.78152	3.10614	2.43359	1.35059	3.29801	5.42106
rnd-6_family-1073#Unknown	1.17771	-0.237284	0.226	0.330045	Stable	0.848341	1	2.79832	2.83609	2.79611	1	2.41559
rnd-6_family-10#LINE/L1	5.19121	2.43591	0	0	Up	5.41106	16.6109	10.8503	9.26929	53.0335	56.2739	73.0254
rnd-6_family-1103#LTR/ERVK	2.40416	2.62774	0	0	Up	6.18058	1	2.17833	1	8.06134	8.71408	10.2755
rnd-6_family-1109#SINE/Alu	2.73393	0.332509	0.09	0.234411	Stable	1.2592	13.7387	2.42898	5.37699	7.42254	8.35033	6.62428
rnd-6_family-1120#SINE/Alu	2.98027	-0.372611	0	0	Stable	0.772383	11.2117	7.3821	9.27051	7.37428	5.36176	7.76284
rnd-6_family-1141#SINE/Alu	5.35941	0.187605	0.174	0.326055	Stable	1.13887	60.8351	30.4492	34.9226	36.4466	40.5471	52.1185
rnd-6_family-11#LTR/ERVL-MaLR	1.69823	0.213724	0.186	0.326055	Stable	1.15968	1	5.98114	1	4.31669	1	4.92102
rnd-6_family-122#Unknown	1.50547	-0.640476	0.188	0.326055	Stable	0.641501	1	7.10927	1	1	2.90452	2.60302
rnd-6_family-13018#DNA/hAT-Ac	4.87666	1.48478	0	0	Stable	2.79874	18.6765	13.6409	15.6778	23.28	28.8167	71.2391
rnd-6_family-1342#Unknown	1.05791	0.0818059	0.316	0.332011	Stable	1.05834	3.51698	1	2.29724	1	3.37651	2.00014
rnd-6_family-1384#SINE/Alu	1.78635	1.5136	0	0	Stable	2.85521	4.88527	1	1	6.87655	6.50266	2.54385
rnd-6_family-1422#LTR/ERV1	6.09454	-0.520131	0.182	0.326055	Stable	0.697308	159.16	73.6729	46.9827	42.9146	66.0939	58.2061
rnd-6_family-1457#LTR/ERVL	1.04346	0.882285	0.198	0.326055	Stable	1.84329	3.21378	1	1	2.11613	2.04512	3.639
rnd-6_family-1536#LTR/ERVL-MaLR	4.18109	-0.755504	0.106	0.234411	Stable	0.592339	46.9448	14.9156	18.3652	7.17711	15.4602	16.8224
rnd-6_family-15420#Unknown	2.44723	1.46273	0	0	Stable	2.75629	4.94484	2.99132	1.76243	6.71804	5.42306	11.1889
rnd-6_family-1613#Unknown	4.25885	-0.693671	0	0	Stable	0.618279	17.3996	25.8351	24.6663	15.056	7.96796	19.8979
rnd-6_family-1626#SINE/Alu	2.03526	-1.89393	0	0	Stable	0.269073	10.7705	3.46605	7.29462	1	1	2.94121
rnd-6_family-165#Unknown	8.1405	-0.553326	0	0	Stable	0.681447	378.286	344.618	304.509	147.941	262.99	263.555
rnd-6_family-16609#Unknown	1.13016	-0.534385	0.212	0.326055	Stable	0.690453	6.21536	1	2.34399	3.62945	1	1
rnd-6_family-1976#LINE/L1	1.8023	1.67723	0	0	Stable	3.19813	1.50089	1.75854	1.64539	4.28297	4.66527	6.67246
rnd-6_family-2133#SINE/Alu	2.17345	-0.127895	0.322	0.332304	Stable	0.915166	11.9572	3.76555	1.94121	5.6036	2.72428	4.62828
rnd-6_family-2198#SINE/Alu	2.00689	-0.11062	0.07	0.21	Stable	0.92619	5.46169	5.22293	2.43721	3.53065	3.10635	4.7674
rnd-6_family-2229#SINE/Alu	1.29814	0.452334	0.084	0.234411	Stable	1.36825	3.64945	1.26748	2.09241	3.13725	2.75111	2.68445
rnd-6_family-2410#SINE/ID	3.49722	-0.298638	0.1	0.234411	Stable	0.81302	19.1222	14.2137	7.22675	9.12156	9.55544	11.4015
rnd-6_family-2428#SINE/Alu	4.82317	-0.625618	0	0	Stable	0.648142	58.4296	28.3795	28.041	21.5541	16.3971	27.7644
rnd-6_family-246#Unknown	7.04857	-0.164431	0.266	0.331714	Stable	0.892281	233.787	119.746	112.137	91.1858	122.466	153.382
rnd-6_family-25#LINE/L1	3.74332	1.90367	0	0	Stable	3.74165	11.4857	5.23447	3.06345	19.5512	20.171	23.1965
rnd-6_family-2650#SINE/Alu	1.26313	-0.78999	0.208	0.326055	Stable	0.578348	8.53455	2.2678	1	2.26624	1	1.99798
rnd-6_family-2704#LTR/ERV1	1.39558	1.40052	0.204	0.326055	Stable	2.63997	3.19282	1	1	1.55278	2.03522	7.09936
rnd-6_family-2723#SINE/B4	1.03187	-0.217206	0.206	0.326055	Stable	0.86023	2.96572	2.98456	1	1	1	3.34329
rnd-6_family-2802#DNA/MULE-MuDR	8.09526	-0.391529	0	0	Stable	0.762321	496.747	234.297	291.947	179.991	229.756	286.953
rnd-6_family-2846#Unknown	3.26497	-0.382408	0.166	0.326055	Stable	0.767156	17.4813	9.7356	8.64494	8.89395	6.44652	9.51368
rnd-6_family-3210#SINE/Alu	2.57181	0.921242	0	0	Stable	1.89374	2.0201	2.54481	6.78329	5.62875	9.66851	7.89086
rnd-6_family-3415#Unknown	1.52246	0.0378122	0.306	0.331714	Stable	1.02656	3.70938	2.82357	2.3964	4.64267	1.85273	2.43546
rnd-6_family-3432#SINE/Alu	1.36361	0.0962593	0.286	0.331714	Stable	1.069	3.44006	1.61586	2.8864	1	2.15194	4.39353
rnd-6_family-343#DNA/hAT-Charlie	3.83881	0.672008	0	0	Stable	1.59329	6.48725	14.8496	9.48431	12.0661	21.7241	18.4433
rnd-6_family-344#SINE/Alu	1.60793	1.06646	0	0	Stable	2.09429	1	3.41012	1	5.81433	4.00535	2.89718
rnd-6_family-34#SINE/Alu	6.65555	-0.00910292	0.096	0.234411	Stable	0.99371	173.254	80.2479	85.2839	106.534	92.6143	102.371
rnd-6_family-356#Unknown	3.66629	-0.772736	0.292	0.331714	Stable	0.585306	62.5856	1	7.34819	7.20997	3.90743	15.683
rnd-6_family-35#SINE/Alu	1.06551	-0.222019	0.3	0.331714	Stable	0.857365	1	2.03811	3.11982	3.07367	1	1.81717
rnd-6_family-360#LTR/Gypsy	8.09086	-0.279604	0.32	0.332011	Stable	0.823817	525.119	277.094	204.773	232.561	182.481	310.855
rnd-6_family-373#SINE/Alu	2.83925	0.434201	0.334	0.334865	Stable	1.35116	10.6992	5.66834	4.13885	5.66262	8.88003	9.69402
rnd-6_family-3841#DNA/hAT-Charlie	1.34209	1.11274	0	0	Stable	2.16256	2.48437	1	1.76504	2.49676	3.33589	4.34236
rnd-6_family-4178#Unknown	9.10552	-0.137147	0.286	0.331714	Stable	0.909316	939.134	452.157	517.856	572.22	489.706	516.669
rnd-6_family-4468#Unknown	4.60593	-0.27932	0.288	0.331714	Stable	0.823979	48.2575	24.1536	18.1927	29.7314	19.373	18.1213
rnd-6_family-4726#LTR/ERVK	5.11941	-0.8099	0	0	Stable	0.570421	56.6433	47.994	34.0904	15.027	23.7328	34.5908
rnd-6_family-4730#LTR/ERVL-MaLR	3.29425	-0.147602	0.292	0.331714	Stable	0.90275	19.3294	4.08419	12.0214	10.2412	3.88442	13.139
rnd-6_family-488#SINE/U	3.98343	0.289843	0.288	0.331714	Stable	1.22251	37.1815	11.9585	4.72956	11.9451	18.0812	21.1279
rnd-6_family-517#LTR/ERVL	3.41868	0.269	0.17	0.326055	Stable	1.20497	12.6339	9.69163	8.1953	13.7868	11.9847	9.78342
rnd-6_family-5324#SINE/Alu	2.5572	-0.151272	0.294	0.331714	Stable	0.900456	5.73348	8.64616	3.92754	4.81839	6.36318	5.51414
rnd-6_family-6027#LINE/L1	2.37442	0.58724	0.132	0.271723	Stable	1.50237	4.64091	3.29738	4.75302	7.88369	4.008	6.787
rnd-6_family-6715#LTR/ERVK	6.10224	-1.10422	0	0	Stable	0.465154	139.65	76.2187	88.0659	35.9519	46.5184	47.2283
rnd-6_family-748#LINE/L1	2.99836	2.06851	0	0	Up	4.19454	4.29672	2.83058	2.69912	13.2997	13.1397	12.3969
rnd-6_family-8301#LTR/ERVK	5.78315	4.74301	0	0	Up	26.7786	1	7.93199	1.44235	114.805	117.694	89.671
rnd-6_family-8422#LTR/ERV1	2.35815	1.62441	0.106	0.234411	Stable	3.08317	1	3.50301	2.27779	15.9997	8.02267	1
rnd-6_family-895#LTR/ERV1	2.37481	-0.461414	0.172	0.326055	Stable	0.726274	12.1328	6.21834	2.63937	3.00459	4.7541	5.10773
rnd-6_family-9017#Unknown	8.81153	-0.370319	0	0	Stable	0.773612	797.485	469.673	394.502	377.221	402.975	394.272
rnd-6_family-9033#SINE/Alu	2.18207	-0.66538	0	0	Stable	0.630523	6.86233	4.45247	6.0357	3.46303	1.92253	4.88242
rnd-6_family-9183#LTR/ERV1	1.75852	0.400695	0.264	0.331714	Stable	1.32014	3.35806	1	4.64601	3.37775	6.56617	1.937
rnd-6_family-922#SINE/Alu	3.15393	-0.0279559	0.18	0.326055	Stable	0.980809	16.8604	6.56954	7.39734	8.9964	7.83654	9.49437
rnd-6_family-9771#LTR/ERVK	2.41479	0.362223	0.196	0.326055	Stable	1.28541	1	7.07224	4.0999	5.5486	5.2592	6.97489
