# Supplementary material for: The non-redundant functions of PIWI family proteins in gametogenesis in golden hamsters
Source: Nat Commun. 2023 Aug 29;14:5267. doi: 10.1038/s41467-023-40650-x (PMC10465502; doi:10.1038/s41467-023-40650-x)
Supplement: Supplementary file 9 — Supplementary Data 6 [file 41467_2023_40650_MOESM9_ESM.xlsx]

## Sheet: Supp Table6
Supplementary Table 6: Differentially expressed consensus TEs in WT versus Piwil3-/- MII oocyte (Significantly up-regulated or down-regulated TE (>= four-fold; FDR < 0.01, permutation test).
temporary TE id#TE subfamily	logEP	logFC	P value	Padj	significant	foldchange	WT-MII-1	WT-MII-2	WT-MII-4	WT-MII-5	KO-MII-1	KO-MII-2	KO-MII-3	KO-MII-5
ltr-1_family-100#LTR/ERV1	1.85927	-0.0926518	0.5	0.5	Stable	0.937797	4.699	2.79734	3.61186	3.66529	4.0418	1.6122	3.26627	5.87811
ltr-1_family-101#LTR/ERVL-MaLR	4.34906	-0.489395	0.028	0.20608	Stable	0.712324	21.3358	24.8758	22.9711	25.9422	13.5752	15.941	13.2062	26.7199
ltr-1_family-103#LTR/Unknown	1.33969	0.997038	0.046	0.228757	Stable	1.9959	1	1	6.11874	1	3.48389	2.99966	3.33761	3.81181
ltr-1_family-104#LTR/ERVK	7.11573	-0.658435	0	0	Stable	0.633565	137.663	180.137	180.229	190.904	102.971	98.2555	90.5092	146.442
ltr-1_family-108#LTR/ERV1	4.84204	-0.778132	0.038	0.228757	Stable	0.583121	37.4764	33.1366	47.7005	32.3167	25.0213	10.4868	16.3554	37.4277
ltr-1_family-109#LTR/ERV1	2.09796	-1.51074	0	0	Stable	0.350931	7.42358	6.19327	5.40229	5.70627	5.27246	1	1	1.9673
ltr-1_family-10#LTR/Unknown	4.82055	0.456142	0.106	0.30475	Stable	1.37187	23.9207	17.2942	21.2583	31.4274	22.4482	29.0587	40.1085	40.4545
ltr-1_family-110#LTR/ERVK	3.2846	-0.51558	0.29	0.417805	Stable	0.699512	7.66874	7.87412	18.0929	16.1018	11.5565	3.42816	8.09631	10.3894
ltr-1_family-111#LTR/ERVK	2.32815	0.428523	0.314	0.427529	Stable	1.34585	8.1859	1	1	4.6984	5.4319	12.2984	1.69515	1.83616
ltr-1_family-112#LTR/ERVK	1.51023	-0.0846702	0.41	0.454082	Stable	0.943	3.53252	1.33728	3.7447	3.43407	3.76365	3.70738	1.87741	1.37693
ltr-1_family-113#LTR/ERVK	7.77538	-0.659664	0	0	Stable	0.633026	216.001	296.38	306.812	281.131	157.346	153.858	148.355	232.374
ltr-1_family-116#LTR/ERVK	1.17418	-0.0206116	0.294	0.417805	Stable	0.985815	2.35144	1.68793	2.25962	2.76825	2.86766	1.76545	2.24635	2.19165
ltr-1_family-11#LTR/ERVK	4.08172	-0.335084	0.244	0.393825	Stable	0.792738	21.8246	18.4822	8.21773	21.1565	15.2207	7.42062	16.21	23.8335
ltr-1_family-123#SINE/Alu	4.01334	0.582342	0.156	0.346095	Stable	1.49728	15.0043	17.0396	19.6468	3.26527	19.0969	21.0323	9.51557	29.1683
ltr-1_family-124#SINE/B2	6.72159	0.0954252	0.268	0.410933	Stable	1.06838	93.4731	98.7653	158.462	87.5837	113.603	106.22	89.9404	130.745
ltr-1_family-125#SINE/B2	9.44507	0.127887	0.212	0.371407	Stable	1.09269	565.655	567.648	1028.52	701.241	742.829	712.43	552.264	944.012
ltr-1_family-126#LTR/Unknown	4.02936	-0.0281233	0.358	0.439147	Stable	0.980695	13.3341	8.06332	20.1601	26.6038	12.6219	10.9799	13.3957	30.8206
ltr-1_family-12#LTR/ERVK	2.00717	-0.575155	0	0	Stable	0.671214	3.92366	5.42011	3.67051	5.767	3.00993	3.40585	2.99111	3.51478
ltr-1_family-130#LTR/ERVK	1.86132	-1.06683	0.098	0.286222	Stable	0.477368	1	3.85943	12.6348	6.65372	1	2.1363	2.9925	3.39669
ltr-1_family-131#LTR/ERVK	2.1134	-0.501376	0.17	0.351461	Stable	0.706433	3.39155	6.05683	3.14331	6.93658	3.49613	3.51189	3.05548	4.41434
ltr-1_family-132#LTR/ERVK	4.88192	-0.463496	0.058	0.237156	Stable	0.725227	25.0221	41.5088	34.1083	37.3436	20.5335	25.5651	19.9269	34.3645
ltr-1_family-133#LTR/ERVK	4.26131	-0.449891	0.054	0.236571	Stable	0.732098	15.8948	21.0264	28.1619	27.3976	16.3772	12.2004	18.228	19.2361
ltr-1_family-136#LTR/ERVK	6.15859	-0.551943	0.02	0.16	Stable	0.682101	60.6264	85.1069	91.6748	109.022	53.5166	46.1351	53.0952	85.3542
ltr-1_family-14#LTR/ERV1	3.79017	0.172954	0.38	0.443429	Stable	1.12736	10.0825	12.8486	12.0563	16.9333	13.9868	8.87832	12.3118	26.3883
ltr-1_family-15#LTR/ERV1	1.07721	-0.0277956	0.296	0.417805	Stable	0.980918	2.24854	2.42999	1.81189	1.8548	2.08342	1.42289	2.42128	2.63527
ltr-1_family-165#DNA/P	2.6446	-0.121045	0.324	0.432	Stable	0.919521	4.01556	5.80532	4.97159	10.7981	7.52294	6.2513	5.04602	5.02768
ltr-1_family-16#LTR/ERV1	3.33492	-0.0869918	0.408	0.454082	Stable	0.941484	10.2367	10.5904	7.90606	11.5889	9.55694	7.05059	10.9208	12.5281
ltr-1_family-175#DNA/hAT-Charlie	0.934865	-0.0227271	0.422	0.454082	Stable	0.98437	1	1.54945	2.20381	3.21454	1.95969	1.30232	2.13877	2.36978
ltr-1_family-18#LTR/Unknown	0.862099	0.164555	0.306	0.420179	Stable	1.12082	1.5687	2.30271	2.32516	1	3.57215	2.03536	1	1
ltr-1_family-1#LTR/ERVK	6.31385	-0.338225	0.21	0.371407	Stable	0.791014	67.7565	57.5127	107.857	134.428	48.2583	62.2952	56.5939	122.855
ltr-1_family-231#SINE/Alu	1.81164	-0.666308	0	0	Stable	0.630117	3.27313	4.87348	4.1005	5.01768	2.9747	2.51403	1.67846	3.94504
ltr-1_family-241#LTR/ERVK	0.939954	0.530858	0.038	0.228757	Stable	1.44479	1.2134	1.12221	1	2.6914	2.32711	1.87414	2.24895	2.77545
ltr-1_family-24#LTR/ERVK	1.25915	-0.0372334	0.208	0.371407	Stable	0.974522	1.71376	2.86855	2.54436	2.73181	3.01763	2.02099	2.03078	2.50091
ltr-1_family-262#LTR/ERVK	1.34772	0.526408	0.112	0.317046	Stable	1.44034	2.77163	2.93248	1	1	3.67093	4.30215	1	2.83572
ltr-1_family-263#LTR/ERVK	1.64077	0.24167	0.302	0.417805	Stable	1.18236	2.697	2.61969	3.48407	2.97076	1.88561	3.39633	2.7595	5.78982
ltr-1_family-264#LTR/Unknown	4.79163	0.280908	0.208	0.371407	Stable	1.21496	33.2717	20.9655	30.7873	16.8411	21.4687	20.4485	39.6691	43.2797
ltr-1_family-272#SINE/Alu	4.50284	0.405037	0	0	Stable	1.32412	20.0526	17.7607	19.7101	20.5286	23.295	26.82	20.5663	33.6577
ltr-1_family-28#LTR/ERV1	1.28331	0.215675	0.462	0.469657	Stable	1.16125	1.99734	1.38076	3.32394	2.88213	2.1277	2.21048	2.06129	4.4042
ltr-1_family-29#LTR/ERV1	1.33878	-0.244667	0.3	0.417805	Stable	0.844011	1.57628	2.38008	2.95319	4.32191	3.72491	1.47689	2.56095	1.60352
ltr-1_family-2#LTR/ERVK	10.1656	-0.717782	0	0	Stable	0.608032	1205.61	1547.29	1467.11	1544.62	810.02	767.053	755.355	1213.73
ltr-1_family-31#SINE/Alu	1.26239	-0.627177	0	0	Stable	0.647442	2.75718	2.97901	2.1601	3.38755	1.99343	1.79976	1.59212	2.23703
ltr-1_family-32#LTR/ERVK	3.43905	-0.82571	0	0	Stable	0.564205	13.9796	12.7363	23.2852	10.2821	7.17944	7.21845	8.26939	8.86963
ltr-1_family-33#LTR/ERVK	1.77376	-0.235135	0.396	0.449778	Stable	0.849605	2.32194	1.75703	4.0803	6.98727	1.74737	5.21167	2.4067	2.69206
ltr-1_family-35#LTR/ERV1	2.0019	0.275005	0.376	0.443429	Stable	1.21	5.1804	1	1.97409	5.26006	5.25413	1	2.33453	10.6315
ltr-1_family-36#LTR/ERV1	2.06112	-0.191818	0.056	0.237156	Stable	0.875502	4.03982	4.41464	4.26916	5.03766	3.51176	2.03765	2.52405	8.59474
ltr-1_family-40#LTR/ERVK	4.18755	-0.391579	0.258	0.408889	Stable	0.762295	16.3381	17.0396	33.632	22.8976	13.0646	21.6393	6.67704	21.486
ltr-1_family-49#LINE/L1	2.71628	-0.535439	0	0	Stable	0.689949	7.36401	8.4965	6.95975	7.93223	5.48601	3.56652	6.46478	6.43912
ltr-1_family-50#LTR/ERVK	5.93361	-0.37357	0.182	0.360086	Stable	0.77187	59.1774	47.1809	61.3985	105.354	40.0782	53.9575	41.4544	81.3641
ltr-1_family-51#LTR/ERVK	5.70294	-0.709825	0.064	0.250553	Stable	0.611395	49.43	52.7705	88.2693	82.1581	28.015	23.3362	38.7924	76.2138
ltr-1_family-52#LTR/ERV1	1.67059	-0.764409	0.022	0.168667	Stable	0.588695	2.61307	6.09461	4.41696	3.32457	1.93959	2.02339	2.7685	2.81442
ltr-1_family-54#LTR/ERVK	2.09213	-0.634817	0.19	0.364167	Stable	0.644022	1.66687	8.63792	5.66171	5.53054	5.52423	1.60704	1	6.1215
ltr-1_family-55#LTR/ERVK	2.39348	-0.457668	0.332	0.432215	Stable	0.728163	4.90657	8.51046	1.6502	7.16109	5.57494	1.76201	5.60244	5.46457
ltr-1_family-58#LINE/L1	4.94318	-0.600461	0	0	Stable	0.659543	28.125	42.7162	41.555	39.4568	24.5893	21.4944	21.8918	31.5393
ltr-1_family-5#LTR/ERVK	6.60596	-0.217564	0.374	0.443429	Stable	0.860016	77.5742	86.3485	100.393	155.787	79.4477	87.077	56.234	147.033
ltr-1_family-63#LTR/Unknown	1.35036	-0.0151584	0.382	0.443429	Stable	0.989548	2.42266	1.81471	1	4.22172	4.21723	1	1	4.64196
ltr-1_family-67#LTR/ERV1	6.03649	-0.161079	0.236	0.387714	Stable	0.894356	54.8305	45.699	49.0823	118.84	70.2357	44.0797	58.0432	82.5339
ltr-1_family-68#LTR/ERV1	1.8751	-1.15567	0	0	Stable	0.448856	4.68073	3.41571	4.85464	7.22804	2.21581	2.69406	2.23223	1.79403
ltr-1_family-6#LTR/ERVK	10.785	-0.672588	0	0	Stable	0.62738	1849.34	2288.59	2242.77	2375.1	1289.39	1218.37	1155.56	1887.26
ltr-1_family-70#LTR/ERVK	3.20556	-0.193922	0.442	0.458458	Stable	0.874226	7.55174	10.7551	10.1599	11.3858	11.3713	3.98195	11.4577	8.54748
ltr-1_family-72#LTR/ERV1	3.01449	-0.528763	0.08	0.262857	Stable	0.693149	8.02638	11.5822	10.7977	8.64264	7.25573	3.71953	5.94534	10.7726
ltr-1_family-73#LTR/ERV1	2.83839	-0.695079	0.128	0.319579	Stable	0.617676	9.45545	12.8853	2.79112	7.09253	9.25692	5.54811	3.0449	3.95167
ltr-1_family-74#LTR/ERVK	2.93751	-0.608284	0.216	0.371407	Stable	0.655976	4.75536	18.2045	9.75047	5.25213	3.8308	8.97629	2.33204	9.01129
ltr-1_family-75#LTR/ERVK	9.7993	-0.659642	0	0	Stable	0.633035	885.155	1202.42	1146.53	1187.78	677.643	616.32	572.734	952.376
ltr-1_family-76#SINE/Alu	2.55446	-0.306151	0.114	0.317818	Stable	0.808797	8.00217	3.00495	9.15799	6.94634	1	2.59348	2.86278	16.6846
ltr-1_family-7#LTR/ERVK	6.13464	-0.70767	0	0	Stable	0.612308	58.8991	67.9768	114.327	124.905	44.8628	51.596	53.3696	65.4753
ltr-1_family-80#SINE/Alu	2.79943	0.0153065	0.454	0.464089	Stable	1.01067	5.64511	7.39911	5.76849	8.4664	6.693	6.58849	6.35772	8.69191
ltr-1_family-83#LTR/ERV1	3.00077	-0.0248684	0.35	0.432215	Stable	0.98291	7.11072	8.36367	5.5888	10.0833	7.94218	4.61163	8.67359	11.713
ltr-1_family-85#SINE/Alu	3.53192	0.115434	0.488	0.490667	Stable	1.0833	7.18977	5.2536	15.423	19.2223	9.39857	12.2688	10.2213	16.8455
ltr-1_family-86#SINE/Alu	1.21075	-0.248583	0.044	0.228757	Stable	0.841723	2.72185	2.4462	2.60485	2.29975	2.55752	2.0449	1.85505	2.0285
ltr-1_family-87#LTR/ERVK	6.13962	-0.41484	0.126	0.319579	Stable	0.750103	58.4872	70.583	87.7649	111.952	44.5804	45.0041	64.9536	94.6503
ltr-1_family-88#Simple_repeat	4.44597	2.29129	0.408	0.454082	Stable	4.89493	1	7.99911	19.9859	7.91938	12.5162	2.85423	122.386	6.21462
ltr-1_family-8#LTR/ERVK	3.76803	-0.0729681	0.382	0.443429	Stable	0.95068	16.8559	15.815	10.7227	10.4492	15.154	13.1543	7.66022	18.0907
ltr-1_family-95#LTR/ERVK	3.44829	-0.632066	0.264	0.410933	Stable	0.645252	8.16501	5.47617	11.6244	27.5511	6.15552	8.11506	6.54502	14.3397
ltr-1_family-96#LTR/ERV1	2.25037	-1.35501	0	0	Stable	0.390933	7.20262	7.66005	7.32315	5.38946	2.315	1.35288	5.12519	1.9924
ltr-1_family-98#SINE/Alu	1.84405	1.73651	0.038	0.228757	Stable	3.33229	1	1	1	3.37113	3.36782	2.90622	7.68512	9.04124
ltr-1_family-99#LTR/ERV1	4.26423	-0.206222	0.188	0.364167	Stable	0.866804	25.593	18.7349	21.1628	16.4702	16.9635	14.6806	16.9926	24.3174
ltr-1_family-9#LTR/ERVK	4.19641	0.298747	0.158	0.346095	Stable	1.23008	15.1426	19.5294	12.7134	16.6728	16.9111	18.6107	16.3508	30.9061
rnd-1_family-109#SINE/B4	9.35467	1.44858	0.042	0.228757	Stable	2.7294	9.55227	157.723	822.03	700.156	1298.73	444.741	985.686	1262.06
rnd-1_family-112#LINE/L1	1.41378	1.18463	0.02	0.16	Stable	2.27305	1	1	1	3.26527	2.13106	3.73168	3.12889	6.1215
rnd-1_family-115#DNA/hAT-Charlie	1.0882	0.272971	0.316	0.427529	Stable	1.20829	1	3.25118	1	2.11277	1	1	2.04577	6.03165
rnd-1_family-116#LTR/ERVK	1.35029	-1.32483	0.064	0.250553	Stable	0.399197	6.0542	2.92958	4.92565	1	1	1	1	3.15642
rnd-1_family-117#DNA/hAT-Charlie	1.77989	1.96601	0	0	Stable	3.90687	2.27312	1	1	1	1	6.79446	2.35475	12.407
rnd-1_family-11#SINE/Alu	1.39203	-0.295801	0.324	0.432	Stable	0.81462	3.00959	4.45248	1	2.13772	4.40839	1	1	3.57223
rnd-1_family-124#LINE/L1	3.02254	-0.262903	0.422	0.454082	Stable	0.833409	9.35042	8.97	4.24293	10.455	2.57365	9.86805	6.92387	9.90696
rnd-1_family-126#LTR/ERVK	1.27959	-0.803	0.054	0.236571	Stable	0.573156	2.89889	3.17486	1	4.22513	1	2.72852	1	2.21527
rnd-1_family-12#SINE/Alu	3.14191	-0.36323	0.072	0.256906	Stable	0.777422	8.11332	9.14711	9.28748	13.0815	1	20.4252	4.7847	1
rnd-1_family-13#SINE/Alu	2.43259	0.956837	0.156	0.346095	Stable	1.94105	6.67265	1	7.60901	1	10.6212	6.16367	1	11.8913
rnd-1_family-141#LINE/L1	1.51397	-1.53505	0.09	0.271475	Stable	0.345067	2.72361	1	17.065	2.95162	1	1	2.83412	1
rnd-1_family-148#LINE/L1	1.86667	0.375042	0.198	0.36432	Stable	1.29688	3.31	2.32286	6.38259	2.30779	6.22386	4.1541	3.4581	2.47837
rnd-1_family-15#SINE/Alu	3.35029	0.702451	0.364	0.443429	Stable	1.62727	9.61806	1	21.0812	5.87905	5.87225	8.84481	14.7559	23.0619
rnd-1_family-174#LTR/ERV1	1.38013	-0.29428	0.442	0.458458	Stable	0.815479	2.48719	1	2.15511	5.49045	1.56052	2.35375	3.11005	2.26904
rnd-1_family-17#SINE/Alu	2.28357	1.7295	0	0	Stable	3.31613	1	1	1	5.53054	5.52423	8.28447	9.51557	6.1215
rnd-1_family-191#LTR/ERVL	1.51629	-0.999562	0.074	0.256906	Stable	0.500152	4.36104	3.56634	1	4.80566	3.53357	1	2.19218	1
rnd-1_family-19#LINE/L1	2.29954	-0.268797	0.198	0.36432	Stable	0.830011	5.27898	5.47469	2.82071	6.6455	5.20719	3.87895	3.57362	5.52448
rnd-1_family-1#SINE/Alu	5.60054	-0.102222	0.346	0.432215	Stable	0.931597	41.0124	50.4937	38.2937	66.2398	44.4326	28.681	53.7965	66.5552
rnd-1_family-20#SINE/Alu	4.31971	-0.599999	0.276	0.41216	Stable	0.659754	23.0396	43.0711	18.1184	9.31838	5.15339	14.3748	12.7264	33.912
rnd-1_family-21#SINE/Alu	2.69748	-1.01241	0.222	0.374752	Stable	0.495719	1	10.3322	1	19.4517	1	4.70846	9.67039	1
rnd-1_family-232#LTR/ERV1	3.92694	-0.435132	0.218	0.371407	Stable	0.739626	10.628	14.0322	17.316	28.7496	14.8555	6.1788	7.51973	26.7676
rnd-1_family-23#SINE/Alu	4.0719	-0.973841	0.088	0.271475	Stable	0.509149	18.6897	38.1444	21.6097	11.0149	7.66729	14.4188	4.13731	19.8687
rnd-1_family-24#SINE/B2	2.97573	-0.133916	0.302	0.417805	Stable	0.911354	13.5646	3.39845	3.43977	9.29894	10.4713	6.71865	4.34256	9.04124
rnd-1_family-25#SINE/B2	6.13062	-0.00801396	0.338	0.432215	Stable	0.994461	94.075	52.3268	69.2761	61.5002	59.467	52.7758	65.1943	111.309
rnd-1_family-26#SINE/B2	6.27889	-0.00600129	0.338	0.432215	Stable	0.995849	102.733	49.672	91.0192	70.9891	82.5402	58.4384	61.2941	118.029
rnd-1_family-27#SINE/B2	5.72615	-0.00450512	0.178	0.359912	Stable	0.996882	80.0834	37.662	40.4874	43.6404	67.0006	33.5659	47.0842	70.8934
rnd-1_family-28#SINE/Alu	2.41672	1.24781	0.076	0.258963	Stable	2.37481	1	8.89643	1	1	16.5912	1	4.66824	9.82474
rnd-1_family-295#Unknown	1.25675	0.114706	0.414	0.454082	Stable	1.08275	2.37466	2.57444	1	2.55651	2.55434	3.50264	2.4628	1
rnd-1_family-30#SINE/B2	5.21039	-0.40265	0.408	0.454082	Stable	0.756467	67.7441	25.5713	39.8806	30.6895	49.5152	20.5286	18.7559	43.7155
rnd-1_family-325#LTR/ERVK	3.45681	0.27274	0.12	0.319579	Stable	1.2081	8.1236	7.67545	8.54496	14.9321	19.3061	3.94747	8.58033	19.2361
rnd-1_family-32#SINE/B2	3.51896	0.711219	0.138	0.326076	Stable	1.63719	8.00217	13.0297	1	8.92845	20.7935	20.1217	8.45112	5.48131
rnd-1_family-33#LINE/L1	1.53968	-0.538718	0.216	0.371407	Stable	0.688382	2.01542	5.65198	4.94344	2.14975	2.53086	1.92431	2.4407	2.73296
rnd-1_family-35#LINE/L1	1.95244	0.254794	0.272	0.41216	Stable	1.19317	3.68577	3.63665	1.89403	4.04105	4.03681	2.74628	6.30765	3.94662
rnd-1_family-37#LINE/L1	4.81499	0.121244	0.428	0.45786	Stable	1.08767	30.0118	15.8466	35.5198	30.3549	24.7304	33.0276	27.9308	31.0236
rnd-1_family-38#SINE/Alu	2.1948	1.82138	0.074	0.256906	Stable	3.53418	1	1	1	4.67696	1	6.91203	4.45559	17.6263
rnd-1_family-39#LINE/L1	1.12433	-0.258462	0.348	0.432215	Stable	0.835978	2.0948	2.25391	1.85034	3.06605	1.41263	2.32876	2.165	1.93422
rnd-1_family-3#SINE/Alu	1.48396	1.26554	0.058	0.237156	Stable	2.40417	2.36628	1	2.5918	1	5.63458	5.35291	2.45388	1.8744
rnd-1_family-48#LTR/ERVL-MaLR	4.38116	0.0280889	0.29	0.417805	Stable	1.01966	17.4959	19.1061	15.4141	28.2389	24.3151	11.6362	20.0164	31.7919
rnd-1_family-4#SINE/Alu	4.89845	-0.24468	0.214	0.371407	Stable	0.844003	18.0488	37.2635	29.3756	45.1236	25.7849	40.9062	21.7336	16.5872
rnd-1_family-56#SINE/B4	5.77641	1.88302	0.05	0.235897	Stable	3.68847	3.037	10.3322	67.4505	37.9033	134.588	39.9388	113.715	63.5754
rnd-1_family-5#SINE/Alu	3.27703	-0.289043	0.19	0.364167	Stable	0.818445	6.93919	9.65753	9.8067	16.2838	8.32598	8.86371	6.74544	11.3664
rnd-1_family-60#LINE/L1	4.57409	-0.0602183	0.344	0.432215	Stable	0.959119	24.2789	31.4073	18.5972	20.1297	20.3671	18.1506	19.2265	38.8685
rnd-1_family-61#LTR/ERVL-MaLR	5.75705	0.0134878	0.386	0.443429	Stable	1.00939	50.3868	47.0894	52.1456	65.2043	67.183	35.1329	48.6872	73.579
rnd-1_family-63#LTR/ERVL-MaLR	1.59146	0.244737	0.152	0.346095	Stable	1.18488	2.40043	1	1	5.75707	2.58348	4.82435	1	4.58505
rnd-1_family-69#LTR/ERVL-MaLR	3.69524	0.0511608	0.278	0.41216	Stable	1.0361	10.3362	9.01981	6.43866	22.1425	9.79712	14.456	10.1069	18.9253
rnd-1_family-6#SINE/Alu	3.90481	-0.965701	0.046	0.228757	Stable	0.512029	8.81638	24.8729	19.2132	27.5511	6.89202	15.2301	6.54502	11.0048
rnd-1_family-75#LTR/ERVL-MaLR	1.36678	-0.327922	0.28	0.41216	Stable	0.796683	3.38372	2.36507	3.77719	2.34952	3.69529	2.08492	1	2.52555
rnd-1_family-77#LTR/ERVL-MaLR	1.89586	-0.579892	0.266	0.410933	Stable	0.669014	1	5.20711	1	9.31838	1	4.34369	4.90878	1
rnd-1_family-88#LTR/ERVK	2.57912	-1.24449	0.124	0.319579	Stable	0.422056	1.78621	2.80094	17.4877	17.0238	1.88897	2.43133	6.85632	3.01266
rnd-1_family-93#LTR/ERVL-MaLR	1.07178	-0.327851	0.18	0.36	Stable	0.796722	3.134	1	3.48624	2.20815	1	1	2.13541	3.73147
rnd-1_family-97#LTR/ERVL-MaLR	1.07178	-0.327851	0.336	0.432215	Stable	0.796722	2.067	1	1	4.62444	2.20646	1	1	3.73147
rnd-1_family-98#Unknown	2.59273	-0.112698	0.422	0.454082	Stable	0.924857	2.97418	3.26109	17.1004	7.706	4.34833	3.69557	2.05038	14.898
rnd-1_family-9#SINE/Alu	4.75191	-0.255005	0.274	0.41216	Stable	0.837984	21.37	37.662	21.342	33.9494	17.4518	30.1379	31.9657	15.8989
rnd-3_family-114#SINE/Alu	1.42772	-0.174949	0.244	0.393825	Stable	0.885799	2.2298	3.25365	4.43871	2.39248	3.22487	2.79113	2.04692	1.94447
rnd-3_family-324#LTR/ERVL-MaLR	0.965171	0.130362	0.446	0.458458	Stable	1.09457	2.10108	1.63055	1	2.24673	2.245	1.50114	1	3.81871
rnd-3_family-33#LTR/ERVK	1.78422	0.0411937	0.302	0.417805	Stable	1.02896	2.20468	3.29959	1.93568	5.54678	2.36213	4.65529	3.56383	3.05594
rnd-3_family-34#LTR/ERVL-MaLR	1.32803	0.529318	0.096	0.284903	Stable	1.44325	1.56017	1.64159	1	3.53711	4.16696	1.50991	2.78827	3.86804
rnd-3_family-36#SINE/Alu	3.54878	0.180537	0.09	0.271475	Stable	1.13331	9.61806	10.5885	7.31124	14.6613	12.1366	12.2069	13.8389	11.4006
rnd-3_family-741#DNA/hAT-Charlie	1.46217	-0.977402	0.12	0.319579	Stable	0.507893	4.1708	2.21054	1	5.78699	1	1.9621	1	3.7057
rnd-4_family-13#LINE/L1	1.98102	-0.441999	0.086	0.271475	Stable	0.736114	4.15912	4.43173	3.27665	5.7202	2.98856	2.77877	3.52992	4.33493
rnd-4_family-148#SINE/Alu	2.00274	0.219842	0.374	0.443429	Stable	1.16461	3.79818	3.46526	1.50155	4.89949	7.08446	2.37152	3.29045	5.13262
rnd-4_family-171#SINE/Alu	3.13684	-0.259969	0.036	0.228757	Stable	0.835106	5.90919	9.8356	9.98783	13.3083	7.74033	7.38388	8.08964	9.07899
rnd-4_family-172#LINE/L1	2.14667	-0.358296	0.13	0.319579	Stable	0.780085	4.70173	6.32157	3.85534	4.49766	3.07835	3.3471	3.20044	6.35899
rnd-4_family-1770#DNA/hAT-Charlie	0.933803	-0.554792	0.132	0.319579	Stable	0.680755	3.02778	2.16124	1	2.14801	1	1.92292	1	2.29776
rnd-4_family-17#LINE/L1	2.56901	-0.301302	0.436	0.458423	Stable	0.81152	5.7187	9.29036	5.26998	5.4092	5.35125	3.21021	6.84999	6.3948
rnd-4_family-20#LINE/L1	3.90252	-0.349381	0.168	0.351461	Stable	0.784921	18.1289	9.89664	13.5307	23.552	15.4132	11.1529	13.7166	12.7271
rnd-4_family-236#LTR/ERVL-MaLR	1.36157	0.120492	0.47	0.475165	Stable	1.08711	3.32921	1.88924	2.44729	2.05493	2.22904	2.27213	3.97425	2.19253
rnd-4_family-36#SINE/B2	5.88843	1.35724	0.052	0.236571	Stable	2.56195	5.03003	14.8472	77.063	62.1461	127.223	32.1817	93.6298	102.104
rnd-4_family-506#Unknown	1.03789	0.137105	0.344	0.432215	Stable	1.0997	1.60888	1.69738	2.41878	2.37886	1	2.10851	1.64792	4.11744
rnd-4_family-615#LTR/ERVL	1.058	0.797136	0.172	0.351644	Stable	1.73765	1	1	3.57833	1.62645	4.75344	1	2.17746	3.12448
rnd-5_family-1800#SINE/Alu	3.53637	1.23115	0.07	0.256906	Stable	2.34753	1	3.2043	18.1229	11.8959	23.0913	6.14956	18.501	20.1103
rnd-5_family-187#SINE/Alu	1.23281	0.210303	0.13	0.319579	Stable	1.15693	1.9391	1.43023	1.87529	3.33933	2.91133	2.02581	2.5989	2.68284
rnd-5_family-2755#Unknown	2.18306	-0.169545	0.436	0.458423	Stable	0.889123	3.5535	5.38691	1	7.5054	3.88726	2.74329	3.71722	7.53685
rnd-5_family-2917#SINE/Alu	2.04709	0.189732	0.234	0.387714	Stable	1.14055	3.27867	3.43585	6.30961	3.75211	3.40474	4.18047	4.55633	5.66664
rnd-5_family-3009#DNA/hAT-Charlie	1.58594	-1.19962	0.084	0.271158	Stable	0.43539	3.02778	3.32248	1	7.88807	2.14641	1.92292	1	2.29776
rnd-5_family-38#SINE/Alu	3.36926	-0.125287	0.444	0.458458	Stable	0.916822	9.40261	9.4208	11.6054	13.2891	9.51121	10.4015	7.89229	11.9792
rnd-5_family-552#LINE/L1	3.63989	-0.109038	0.14	0.326076	Stable	0.927206	11.6342	13.0621	13.1106	14.2024	12.4442	8.87474	10.5331	17.6314
rnd-5_family-563#SINE/Alu	2.99086	-0.607991	0.016	0.14019	Stable	0.65611	7.54218	10.8345	7.66931	11.6484	5.6233	6.21079	5.78612	7.80375
rnd-5_family-5656#LINE/L1	7.15884	1.33067	0.074	0.256906	Stable	2.5152	1.48817	31.1922	198.925	164.06	292.443	81.4307	206.709	275.307
rnd-5_family-79#LTR/ERVL	1.78751	0.475507	0.332	0.432215	Stable	1.39041	2.28899	1.24605	6.00586	3.67576	4.64368	2.17334	6.48654	2.92486
rnd-6_family-10#LINE/L1	1.0851	-0.0154096	0.26	0.408889	Stable	0.989376	1.83921	2.15341	1.78219	2.61539	2.23357	1.61113	2.16092	2.61126
rnd-6_family-1141#SINE/Alu	2.81277	-0.325686	0.122	0.319579	Stable	0.797919	5.34243	7.63137	13.1421	8.21141	7.87403	6.27042	5.31279	5.44658
rnd-6_family-13018#DNA/hAT-Ac	1.99961	-0.875476	0.046	0.228757	Stable	0.545074	2.71045	6.11527	3.87848	7.67093	2.1819	1.60549	5.44918	2.09467
rnd-6_family-1422#LTR/ERV1	3.79053	0.578137	0.198	0.36432	Stable	1.49292	10.0256	5.04502	10.1438	18.7731	16.9735	9.93017	17.2855	24.6073
rnd-6_family-1536#LTR/ERVL-MaLR	1.50422	-0.405823	0.384	0.443429	Stable	0.754806	4.55666	3.7157	1	2.34238	3.68103	1.53959	3.52313	1
rnd-6_family-15420#Unknown	1.77375	-0.259553	0.164	0.350884	Stable	0.835347	2.9086	4.93476	2.33419	4.13356	6.82678	1.95554	2.62478	1.12215
rnd-6_family-1613#Unknown	2.5685	-0.316273	0.372	0.443429	Stable	0.803142	10.8387	7.54308	3.95814	2.07809	10.6893	3.31122	6.06592	1
rnd-6_family-165#Unknown	3.07857	-1.30864	0.132	0.319579	Stable	0.403702	7.95388	3.65483	10.9021	25.4962	4.9314	2.05499	3.46658	10.3953
rnd-6_family-2410#SINE/ID	0.998734	0.383807	0.16	0.346353	Stable	1.30478	2.55874	1.44632	1	1.44124	1	2.77361	2.24401	2.99516
rnd-6_family-2428#SINE/Alu	3.83917	-1.20743	0.048	0.232421	Stable	0.433038	26.7275	23.7875	22.1019	7.52532	13.6446	3.06088	8.37355	11.1866
rnd-6_family-246#Unknown	5.3447	0.570149	0.046	0.228757	Stable	1.48468	29.9275	42.8218	26.4149	28.9216	42.2878	39.4188	47.6779	69.5902
rnd-6_family-25#LINE/L1	1.31595	-0.260993	0	0	Stable	0.834514	2.66032	3.15517	2.54751	2.42041	2.29328	2.07474	2.29563	2.46401
rnd-6_family-2802#DNA/MULE-MuDR	5.31487	0.0944139	0.348	0.432215	Stable	1.06763	34.1153	25.8127	42.1055	54.2652	29.3452	37.9053	30.3105	71.9088
rnd-6_family-2846#Unknown	1.70707	0.594065	0.432	0.458423	Stable	1.50949	3.07324	1.18266	4.7161	2.44462	4.06553	1.14517	2.18794	9.77764
rnd-6_family-343#DNA/hAT-Charlie	0.966022	-0.568599	0.158	0.346095	Stable	0.674271	3.12388	2.21627	1	2.20242	1	1.96666	1	2.35926
rnd-6_family-34#SINE/Alu	3.70768	0.00235196	0.388	0.443429	Stable	1.00163	10.2835	15.4991	8.86609	15.8117	12.9283	10.987	14.0219	15.0431
rnd-6_family-360#LTR/Gypsy	6.72231	-0.399183	0.04	0.228757	Stable	0.758288	114.095	124.662	96.1165	134.058	85.1193	97.6743	73.2077	110.022
rnd-6_family-373#SINE/Alu	1.28615	-0.408197	0.23	0.384727	Stable	0.753565	2.52785	2.14993	2.01717	4.06449	3.96151	1.03974	1.74323	1.89399
rnd-6_family-3841#DNA/hAT-Charlie	1.86296	-0.711797	0.14	0.326076	Stable	0.610559	1.19151	6.70298	6.13186	5.33693	1.10827	1.34866	2.73223	6.63803
rnd-6_family-4178#Unknown	8.80996	0.390406	0	0	Stable	1.31076	344.166	368.192	392.159	456.822	529.774	478.774	434.492	618.402
rnd-6_family-4468#Unknown	2.44743	0.530797	0.068	0.256906	Stable	1.44473	3.9589	7.16168	3.50714	2.82745	4.95395	5.89712	8.72841	6.16454
rnd-6_family-4726#LTR/ERVK	2.99243	-0.0700135	0.198	0.36432	Stable	0.952629	7.83391	9.30147	11.1334	5.92414	8.96131	7.78627	6.72951	7.62671
rnd-6_family-488#SINE/U	1.2539	0.621115	0.17	0.351461	Stable	1.53806	1	2.60396	1	2.58569	2.58348	2.27478	2.49022	4.58505
rnd-6_family-517#LTR/ERVL	2.16447	-0.105673	0.256	0.408889	Stable	0.929372	4.42228	7.08577	2.36404	3.60033	5.02235	4.64809	2.1021	5.72627
rnd-6_family-6715#LTR/ERVK	4.11191	0.060602	0.08	0.262857	Stable	1.0429	17.9633	18.3091	17.17	14.2705	22.6217	7.31688	20.5278	23.1074
rnd-6_family-9017#Unknown	7.22091	-0.775885	0.032	0.226462	Stable	0.58403	210.172	150.036	139.852	225.105	162.915	96.4789	100.968	79.9976
rnd-6_family-922#SINE/Alu	1.54081	0.107245	0.42	0.454082	Stable	1.07717	2.60145	2.22279	4.10966	2.96441	2.81077	2.8222	1.85206	4.92882
