# Supplementary material for: The non-redundant functions of PIWI family proteins in gametogenesis in golden hamsters
Source: Nat Commun. 2023 Aug 29;14:5267. doi: 10.1038/s41467-023-40650-x (PMC10465502; doi:10.1038/s41467-023-40650-x)
Supplement: Supplementary file 10 — Supplementary Data 7 [file 41467_2023_40650_MOESM10_ESM.xlsx]

## Sheet: Supp Table7
Supplementary Table 7: Gene expression levels in oocytes and early embryos derived from WT and Piwil3-/- golden hamsters.
NCBI Gene ID	gene name	gene type	WT-GV-1	WT-GV-3	WT-GV-4	WT-MII-1	WT-MII-2	WT-MII-4	WT-MII-5	WT-11PEA-1-8PEA	WT-11PEA-3-8PEA	WT-11PEA-1	WT-11PEA-2	WT-11PEA-3	WT-34PEA-1	WT-34PEA-3	WT-34PEA-4	WT-34PEA-5	WT-54PEA-1	WT-54PEA-5	KO-GV-2	KO-GV-4	KO-GV-5	KO-MII-1	KO-MII-2	KO-MII-3	KO-MII-5	KO-11PEA-1	KO-11PEA-2	KO-11PEA-3	KO-11PEA-4	KO-11PEA-5	KO-34PEA-1	KO-34PEA-3	KO-34PEA-5	KO-54PEA-2	KO-54PEA-4
101842274	Fgf14	protein_coding	21.563	10.2556	11.5011	5.99467	4.9042	5.04739	6.95879	6.8197	4.43874	2.90542	4.05023	3.14289	0	0	0	0	0	0	15.4223	17.1826	19.003	3.61694	5.20459	2.43904	7.70528	3.53203	5.71301	2.96192	7.2278	5.41485	0	0.174675	0.0912997	0	0
101841825	Itgbl1	protein_coding	1.25854	7.2099	6.7901	0.74877	0	0	0.211955	2.18634	0	0	0	1.92435	0	0	0	0	0.754813	0	3.66775	3.7339	1.93995	1.48162	0.170397	0	6.46927	3.86715	3.45593	0	4.21541	0.642171	0	0	0	0	0
106021890	LOC106021890	protein_coding	9.41322	11.5556	16.5457	0.3231	0	0	0	0.514594	0.414603	1.04495	0.463884	1.03081	0.00927602	0.0157954	0	0.023339	0.168107	0	7.9133	7.08929	16.0724	0	0	0.171908	0	0.202267	0.213037	0.160994	0.415766	0	0.0980615	0.0294827	0.0450448	0.0247681	0
101823843	Nalcn	protein_coding	11.67	13.4707	11.6085	0.272023	2.67049	0	0.220006	2.72326	0.033244	2.5555	1.89697	1.84591	0	0.00379955	0	0	0	0	11.2308	10.697	12.0818	2.02123	1.20271	0	4.92432	1.80023	2.3573	0	2.75032	4.57706	0	0	0.437029	0	0
101841378	Tmtc4	protein_coding	20.7516	8.37516	23.8172	0.507375	1.81598	3.25119	6.24761	14.0068	1.51915	11.213	10.7447	11.1511	0	0.396865	0	0	0.016499	0	19.8825	18.2169	18.4035	4.66125	10.3339	0	3.97775	6.9878	4.51628	5.87795	0.734505	5.14918	0.714952	0	0.0943139	0	0
101841111	Ggact	protein_coding	22.8517	23.0297	24.6236	6.18349	5.05022	7.1841	5.32423	4.4258	3.7721	5.79337	2.93042	7.40014	0	0	0.00329809	0	0	0	16.8741	23.5	19.1354	1.9865	2.02256	4.27055	3.32904	3.9896	4.20203	2.59191	4.27769	2.95441	0.22852	0.00628679	0.121666	0.00264074	0
101823310	Pcca	protein_coding	139.335	115.862	106.29	42.827	40.8306	56.2649	47.6313	41.0318	27.0408	29.6182	24.1926	23.9265	0.433956	0.576287	0.295801	0.751942	0.0370965	0.0381708	122.004	112.258	107.387	53.047	40.2825	46.281	69.7237	56.9539	44.2534	35.2428	57.5567	44.951	5.86945	3.25734	3.66239	1.86561	1.4499
101822779	Clybl	protein_coding	632.424	657.046	674.742	172.871	182.99	187.371	196.08	140.702	125.085	172.077	101.289	89.8919	0.0086464	0.0294465	0.0144169	0	0	0	739.092	628.97	679.159	211.982	198.208	182.032	180.409	206.637	132.053	85.5379	163.932	130.007	1.18827	4.04665	2.50524	0.023087	0
110342702	LOC110342702	lncRNA	138.785	120.872	98.2097	0.627646	0.479242	0	0.473782	1.55499	3.04261	5.86414	6.00754	2.52157	0	0	0	0	1.36067	0	110.68	92.6445	130.091	0	0	0	1.07116	1.57168	1.93126	0.625487	2.42297	0	0.0181421	0	0	0	0
101840578	Tm9sf2	protein_coding	142.327	117.376	108.755	52.842	42.5237	70.3864	40.1032	33.3702	24.2392	15.7118	12.7419	17.4329	0.00467509	1.14636	1.38755	0.0176442	3.30429	2.68075	148.364	168.255	101.255	83.3169	52.8442	88.3738	101.924	48.5244	31.7815	55.5002	79.208	58.1909	0.804884	0.00371479	0.00756748	1.26079	2.44623
121139151	LOC121139151	lncRNA	1.25422	0.384918	0.895603	0	0	0	0	0	0	0.226248	0.60263	0.247984	0	0	1.26585	0	0	0	3.08404	4.74437	2.89994	0	0	0	0	1.40141	0.276755	0	0	0.0799957	0	0	0	0	0
110342712	LOC110342712	lncRNA	10.0032	7.98188	5.71438	1.67383	0.383417	0	1.5162	4.73932	3.43658	6.49607	2.00264	0.0791129	0	0	0	0	0	0	9.83881	10.2388	8.32635	0	0	0	3.7136	0.279427	2.50159	0	1.8667	2.42445	0.00967639	0	0	0	0
101840301	LOC101840301	protein_coding	0.799829	0.981864	2.53837	0	0.681269	0	0	0	0	0	0	0	0	0	0	0	1.02129	1.19417	3.49639	3.55944	3.20548	0	0	0	0	0	0.705957	0	0	0	0	0	0	0	0
101840033	Ubac2	protein_coding	440.867	519.17	419.747	108.909	88.2669	71.2384	79.5196	88.4658	65.0926	62.2321	37.0226	29.6389	0.173863	5.09982	1.72068	1.54518	0.0254102	0.156876	458.838	466.82	399.64	84.8205	61.7941	77.9542	103.895	69.9526	60.7967	74.6601	90.4972	98.961	3.11696	0.708576	4.66626	0	0
106021896	Gpr18	protein_coding	5.86697	1.3095	1.52343	0	0	0	0	0	1.93415	3.20708	0	0	0	0	0	0	0	0	0.582886	3.32303	5.91938	1.8837	0	0	0	0	0	0.592934	0	0.544294	0	0	0	0	0
110342700	LOC110342700	lncRNA	15.3722	42.4593	7.3179	0	2.94605	0.665958	0	3.64154	7.09038	8.01084	0	2.83676	0	0	0	0	0	0	22.3995	3.42052	33.1732	0	8.06495	1.52064	6.21897	2.8627	0	0.854461	0	2.94137	0	0	0.0265634	0.613454	0
110342719	LOC110342719	lncRNA	6.64378	19.0303	24.2478	1.48227	5.94191	1.15129	7.8323	0.262309	1.0567	7.98978	4.96566	2.97751	0	0	0	0	0	0.396774	36.3035	4.92775	13.3132	0	0	0	1.89727	0	3.58358	0.49239	0	4.51998	0	0	0	0	0
101844849	Dock9	protein_coding	6.25813	5.35027	4.57515	1.99461	0.942352	1.85908	1.97616	1.19129	2.13291	3.11791	2.98901	2.49239	0.00143161	0	0.126514	0.010806	0.382683	0.610669	6.47284	3.77968	5.47781	1.9734	2.38303	2.62659	4.11681	0.5619	1.7097	1.11811	1.12292	3.07916	0	0.0261635	0.354549	0	0.554667
101839757	Slc15a1	protein_coding	18.8331	17.6548	10.7585	0.687564	0	0	1.21103	0.64893	0	2.71783	1.20653	0	0	0	0	0	1.2322	0	17.5881	8.5336	12.6676	0	0	1.4633	0.0977853	0	1.81339	0	0	0	0	0	0	0	0.192733
121139971	LOC121139971	lncRNA	12.9694	13.931	10.0328	4.34033	0	3.37118	0	0	0.154709	6.43374	0	0.512861	0	0	0	0	0	0	14.1737	4.32879	8.24645	5.72558	0	0	1.1574	0.226428	0	0	0	0	0	0	0	0	0
110342715	LOC110342715	lncRNA	9.03977	13.3166	2.58201	0	0	0	0	0	0	1.95681	0	0	0	0	0	0	0	0	11.855	8.04586	13.3768	0	0	0	0	0	0	0	1.29763	0	0	0.0460086	0	0	0
110342714	LOC110342714	lncRNA	284.677	280.284	298.556	0.322402	0.369258	0	3.65051	0	1.65483	25.0247	5.5546	2.05716	0	0	0	0	0	0	273.209	196.785	277.987	0	0.58695	0	10.3167	8.47688	10.6289	3.53423	2.07435	4.05538	0	4.10395	0	0	0
101839316	Stk24	protein_coding	55.7323	70.3713	50.8966	15.3778	23.2511	15.7284	22.4116	13.7414	22.4898	18.8212	12.4965	12.5936	0.169019	0.253073	0.00485898	0	1.3599	0.937384	50.9632	58.1082	50.282	19.6832	16.8161	32.9976	28.583	17.2203	17.0663	15.7296	24.0333	33.3123	2.26649	0.449215	0.311324	0.00778106	0
101844586	Farp1	protein_coding	73.8562	59.6686	47.6801	5.58648	5.64563	8.64169	12.9699	7.87564	6.74692	8.55295	8.8632	5.85777	0.00269555	0.0137701	0.0988798	0.403539	0.561782	0.131946	61.6279	58.9937	68.8902	4.8304	2.52125	4.19623	3.72551	7.11206	8.60507	3.41522	8.3365	4.50933	0.00407085	0	0	0.107962	1.98108
101838875	Ipo5	protein_coding	22.732	20.187	26.2479	1.99629	2.96615	7.29171	3.66545	3.32266	4.70788	9.77165	4.88017	6.69402	0	0	0.0619863	0	36.0301	39.6225	33.0356	20.0174	26.6153	1.22012	0.0982254	2.2391	3.52203	6.34991	6.04767	6.72102	5.76251	5.5527	0.00467859	0	0.06519	4.07807	4.3433
110342706	LOC110342706	lncRNA	10.24	13.8029	12.0434	0.582348	0.256531	1.04381	1.6231	2.09281	2.64419	6.27799	0.321575	5.20848	0	0	0	0.0291225	0	0	13.3851	15.0114	9.47048	0.0506511	0.0407767	0.76269	0.630717	1.45825	0.531655	0.0892839	1.21052	0.768372	0	0	0.337241	0	0.0102738
110342709	LOC110342709	lncRNA	38.505	29.3679	22.5602	3.04995	0.34932	0.710678	0.402898	0.377813	1.91337	3.12359	2.15296	1.83798	0	0	0	0.253359	0	0	50.7952	31.6351	42.776	1.49439	0	1.19002	0.195193	2.2912	2.01099	1.62105	0.915761	1.62757	0.304148	0.378032	0.174807	0	0
110342708	LOC110342708	lncRNA	20.2212	13.1012	7.48707	0.125319	0	0	0	0.399185	0.750444	1.21589	0	0.0888472	0	0	0	0	0	0	7.36627	9.49888	15.0652	0.850191	0	0.80012	0	0	0	0	0	0	0.032601	0	0	0	0
106021897	Rap2a	protein_coding	1.23913	0.507051	1.76966	0	0	0	0	1.61447	0	0.0993451	0.760764	0	0	0	0	0	0.994891	0.943532	0	1.65434	1.52803	0	0.0838845	0.196122	1.7693	0	0.182284	0.596933	0	0.843023	0	0	0	0.685231	0
101844318	Mbnl2	protein_coding	4.07944	0.715412	11.2821	3.07716	5.11282	6.16031	3.63145	4.5558	3.33687	3.69111	1.30673	2.51962	0.00248856	0	0	0	0	0	10.6148	6.22441	6.28815	3.28335	2.3671	7.01011	6.93434	2.11629	4.00072	5.91721	3.62509	4.21262	0	0	0	0	0
121140308	LOC121140308	lncRNA	0	0	3.46451	0	0	0	0	0	0	0	0	0	0	0	0	0	0	0	0	0.809687	0.84135	0	0	0	0	0	1.60588	0	0	0	0	0	0	0	0
121137155	LOC121137155	lncRNA	4.57028	2.80522	2.17567	0.764742	0	0	0	0	0	0	0	0.722907	0	0	0	0	0	0	0	2.03389	9.51041	2.5941	1.39225	3.79761	0.652569	0.957489	0.672314	1.77826	0	0	0	1.13978	0.236925	0	0
121137208	LOC121137208	lncRNA	36.9725	12.6489	10.9643	6.35562	5.57563	0.630189	7.34949	3.58953	5.66841	4.3734	5.82445	14.6683	0.00776454	0	0	0.00976803	0.0351787	0	12.5853	23.197	19.0591	0	0.369279	3.02182	0.173086	9.8199	5.34971	14.4194	17.749	2.78339	0	0.0123393	0.0125683	0	0.0310136
101838345	Hs6st3	protein_coding	2.93582	1.63818	1.77875	0.655	1.90958	0	1.48329	0.0632245	0.203757	2.31094	0.769422	3.92609	0	0	0	0	0	0	3.79178	5.70116	2.71521	1.75054	0	1.45735	0.533518	0.22366	0.314092	0	2.37533	1.77037	0	0	0	0	0
121137218	LOC121137218	lncRNA	6.55409	14.1984	13.9485	0	3.44806	1.80384	1.85048	0.182659	4.12067	6.12008	2.46989	2.13438	0	0	0	0	0	0	10.112	17.8436	18.5413	0.778064	1.80084	0.0915301	0.110098	3.76931	0.680573	4.20025	8.19068	1.27867	0.283435	1.73067	0	0	0
101844051	Uggt2	protein_coding	4.63694	0	4.61547	1.92799	0.700156	0.657433	5.05824	1.84739	0.482732	0	0.405083	0.100016	0	0	0	0	0	0	2.07307	2.62634	4.09357	3.88144	1.54097	1.40109	3.67157	0.412132	0.496087	0.0468623	0	0.0537726	0	0	0	0	0
101843787	Dnajc3	protein_coding	294.865	284.919	251.004	81.6351	65.4104	50.6193	85.2405	62.525	51.9536	41.2415	22.9508	31.0937	0.00784502	0.821558	2.45264	0.824085	10.8229	15.1959	331.949	237.1	304.991	62.0261	46.3896	70.1496	105.191	100.756	46.5745	49.4253	85.709	66.5563	3.76164	0	0.279369	0.869309	3.21185
101843513	Dzip1	protein_coding	0	2.55728	3.30562	0	0	0	0	0	0	0	0	0	0	0	0	0	0.107474	1.28556	2.78251	2.06014	2.78291	0	0	0	0	0.387939	0	0.0514632	0	0	0	0	0	1.10051	0.414528
110339707	LOC110339707	lncRNA	0.805388	1.48303	0	0.539061	0	0	0	0	0	0.193711	0	0	0	0	0	0	0	0	0	0.358418	1.86217	0	0	0	0	0	0	0	0.231222	0	0	0	0	0	0
110342721	LOC110342721	lncRNA	46.5712	53.442	39.5206	18.7478	16.0396	20.2634	13.1715	6.35556	16.2314	12.5405	10.2154	7.68671	0	0	0.0108127	2.04768	0	0	34.2992	41.0002	65.0757	14.9409	2.77573	7.09058	8.81807	9.89823	14.8932	10.4671	11.6264	15.2393	0	0	0	0	0
110342720	LOC110342720	lncRNA	25.8879	16.2973	16.4318	0	0.169619	0.690167	0	1.57247	1.5203	3.03344	0	5.45979	0	0	0	0	0	0	38.4477	28.9497	25.1704	1.17217	1.6177	2.67905	0.56868	3.33761	2.53884	1.77104	0.762284	2.7096	0	0	0	0	0
121140489	LOC121140489	lncRNA	8.38429	0	10.2634	0	0	0	0	5.24915	0.457209	0.432124	0	2.27347	0	0.339662	0	0	0	0	5.23589	4.79729	0.553876	0	2.67575	0	0	0	1.58577	0	2.92288	0.152788	0	0	0.658176	0	0
101836554	Abcc4	protein_coding	1.90573	3.61552	2.47423	0	0	0.990724	0.393892	0	0	1.33342	0	2.2745	0	0	0	0	0.402215	0	1.51468	1.542	1.12161	2.01042	0.0351846	1.1928	0.0494746	0.145184	0.764573	1.81043	0	1.41439	0	0	0	0	0
121140502	LOC121140502	lncRNA	0	0	4.42176	0	0	0	0	0	0	0	0	0	0	0	0	0	0	0	0	0	1.07382	0	0	0	0	0	0	0	0	0	0	0	0	0	0
110342707	LOC110342707	lncRNA	14.595	19.0365	25.1862	0	2.09783	0	0	0.216089	6.44172	3.07158	0.292192	0	0	0	0	0	0	0	30.9035	14.6141	21.9347	4.14208	0.370509	1.29938	0	9.17311	0.536752	1.01407	1.5713	0	0	0	0	0	0
110342711	LOC110342711	lncRNA	12.954	14.0314	10.8825	0.382516	0	0	0.481241	1.17332	0.072718	0.778922	0.610212	0.0602651	0	0	0	0	0	0	11.8668	7.12132	8.80928	0.0480571	0	0	0	0.79821	0.0560474	1.22831	0.382841	0.583216	0	0	0	0	0
101836308	Gpr180	protein_coding	701.654	787.682	594.371	25.4838	66.8486	27.9116	20.3447	62.097	55.5564	64.4407	33.6373	51.8705	0.0202293	0.505221	0.0112434	0	0.0305509	0.0943066	638.526	774.428	771.121	36.2508	27.6871	25.993	46.7485	49.8451	34.5349	36.8654	40.0464	34.647	0	1.58062	0.676726	0	0
101836054	Tgds	protein_coding	303.575	354.254	304.455	164.639	194.698	194.31	184.599	122.368	95.3843	81.9622	75.7176	63.3917	2.59776	2.18559	3.72918	2.91032	3.27321	1.18238	336.353	323.062	259.679	171.175	114.654	172.631	199.769	140.775	118.793	136.327	187.572	165.307	7.06869	5.26423	8.93241	0.0615652	0.0613973
101835607	Dct	protein_coding	14.2856	9.56555	14.8377	2.22138	1.76989	0.675144	0	0.307647	2.14819	0	3.1893	0.95863	0	0	0	0	0	0	8.98876	1.1559	6.0055	0.873645	0.87916	1.23329	3.70867	0	0.636815	0.577497	1.11854	0.883539	0	0	0	0	0
101835183	Gpc6	protein_coding	89.3485	69.7035	106.498	17.1571	11.7206	16.0445	20.0298	36.3536	30.624	33.0552	21.2193	22.1701	0	0	0.382428	0.00549597	0	0.0152748	125.038	139.624	117.486	29.2931	18.3534	28.9038	44.6032	33.4367	32.4579	19.2212	31.6237	32.3654	1.50097	0.00520702	1.0077	0.04666	0
101842983	Gpc5	protein_coding	64.2867	71.6283	51.0058	9.93625	2.53995	6.10696	4.50026	5.01515	9.80598	6.61334	5.12741	3.69581	0	0.00281596	0.369489	0	0	0.0231282	50.3643	54.0014	45.6068	4.49399	3.25086	2.39049	3.68643	1.40633	0.379797	3.93213	3.63197	9.91313	0.00249745	0.00131402	0	0.0044156	0
121140523	LOC121140523	protein_coding	0	3.08996	2.39651	0	1.92958	0	0	0	0.480413	0	0.403138	0	17.7994	103.501	162.694	156.583	0.146093	0	0	0	0	0	0	0.597584	0	0	0	0.559647	0	0.642171	26.1504	0.0512437	14.6145	21.8691	8.24294
110340908	LOC110340908	protein_coding	33.1585	37.5739	40.0696	0	0.162942	0	0	3.92747	0	14.7235	3.67661	8.47247	13.9278	29.2805	20.4173	33.44	0.0370102	0	43.2061	19.8643	24.1796	0.160862	0	2.27082	0	6.76869	0.750431	0	0	3.74172	0.259069	0.0324543	1.58672	17.2749	0.163142
121140788	LOC121140788	protein_coding	2.51709	0	0	0	0	0	0.635866	0	0	0.605407	0	0	1.3543	1.09816	2.04309	2.06884	0.146093	0	0	2.24034	0	0	0	0	0.718807	0.703118	0.740557	0	0.722642	0	0.243486	2.17786	1.46145	0.344395	0.772776
121140922	LOC121140922	protein_coding	4.99661	0	0	0	0	0	0	0	0	0	1.20039	0	16.3223	18.6928	1.65429	0.201314	0	0	5.46057	0	2.31057	0	0	0	0	0	0.73503	0	0	0	0.725007	0.203445	0.10361	3.84553	2.04536
110340897	LOC110340897	lncRNA	3.98144	3.66569	0	1.77657	0.50869	0	1.25724	0	0	0	0	0	0	0	0	0	0	0	3.80725	2.65776	0.920565	2.38542	0	1.06339	0	2.78042	0	0.442615	0.714405	0	0	0	0	0	0
121141316	LOC121141316	lncRNA	74.1195	68.2413	38.8128	4.96095	11.3639	0	15.9154	15.8024	6.36591	22.2839	7.71614	10.5515	0	0	0.0791602	0	0	0	93.1521	72.5671	119.962	6.54428	0	2.63951	2.11664	10.3522	5.4517	2.47194	5.31982	5.67291	0	0	0	0	0
101837681	LOC101837681	protein_coding	9.12698	5.17117	10.3608	2.81947	3.76743	4.19733	5.4981	4.40735	1.20599	0.168862	4.21667	4.05337	0.0224849	0	0	0.016972	0	0	12.2763	12.8101	15.5836	10.0068	7.98465	8.25066	24.0591	0.882523	1.75575	0.156099	8.56637	5.01526	0.0203742	0	0	0	0
121141327	LOC121141327	lncRNA	0.354507	0	0	0.158185	0	0	0	0	0	0	0	0	0	0	0	0	0	0	1.16227	0	3.60655	0	0	0	0	0	0	0	0	0	0	0	0	0	0
101838213	Spry2	protein_coding	0	3.13846	0.405688	0	0.108882	0	0	0	0	0	0	0	0	0	0	0	12.2913	6.64171	0	0	0	0	0	0	0	0	0	0	0	0	0	0	0	0.0145751	0
101838655	Ndfip2	protein_coding	38.3578	34.4544	23.6045	8.24476	13.8656	15.5636	23.8703	8.75417	14.2848	14.0637	12.5115	12.6525	0	0.275511	0.0399672	0.278933	0.40725	0.796182	34.2513	53.2923	87.8233	27.6132	18.715	25.0985	17.633	8.62409	16.2398	23.6092	47.5409	30.3128	0.923092	1.71893	1.20279	0.128005	0
101839113	Rbm26	protein_coding	40.707	32.6377	25.0709	8.37245	10.8245	19.8396	16.8391	13.1388	9.2504	16.675	12.5299	15.5941	0.00977771	0.624363	0.182053	0	1.49142	0.72932	52.6891	32.1553	39.0599	27.1809	22.8896	25.2781	39.9237	11.2289	18.8255	11.0306	16.9458	19.5375	1.82858	1.05274	1.04986	0.00870257	0.234329
110340899	LOC110340899	lncRNA	55.6189	66.3266	28.7467	17.3725	22.7397	0	43.3556	32.7508	24.2639	5.73317	18.0704	22.1196	0	0	0	0	0	0	50.3634	32.531	32.3334	26.4582	43.2458	29.0499	18.1522	27.5217	0	18.726	37.4104	16.6223	0.030744	0	2.89978	0	0
101840091	Obi1	protein_coding	30.2354	42.3749	20.8705	0	0.386303	2.09578	2.03681	1.25344	1.15415	4.1209	3.874	3.98542	0	0	0	0	0	0	27.2604	17.9407	28.6625	2.47891	0.0511704	1.37582	4.10131	3.87103	2.00151	1.12042	3.97852	0.642816	0.0584953	0.00256475	0	0	0
101840361	Pou4f1	protein_coding	0	1.13484	0	0	0	0	0	0	0	0	0	0	0	0	0	0	0	0	0	0	1.70996	0.139925	0	0	0	0	0	0	0	0	0	0	0	0	0
110340900	LOC110340900	lncRNA	67.8924	30.7848	59.9812	3.13861	2.18811	0	0	11.1567	4.78628	5.14891	0.979609	16.7373	0	0	0	0	0	0	53.475	58.7945	55.4369	1.69728	0	0.580843	2.79468	4.44224	4.85872	5.03171	4.91678	11.2353	0	0	0	0	0
121141248	LOC121141248	protein_coding	7.27767	11.912	6.92903	2.16492	5.579	1.26114	0	0	0.926013	1.16694	1.16559	0.383717	663.337	475.683	288.571	293.413	0.422399	30.8588	2.65115	2.15917	2.2436	0	0	0.575932	1.38553	7.45407	0	0	1.39292	0.618904	80.5367	0.0246935	70.6263	30.1215	96.9451
101826960	Slain1	protein_coding	163.943	120.587	134.482	78.1409	75.3889	90.6871	127.839	105.597	62.0632	90.3499	92.3339	77.0987	2.62524	2.35707	4.15301	0.917095	0.0589791	0.0910305	143.258	132.652	142.539	193.799	135.862	214.874	275.874	90.8339	75.0415	78.7007	118.154	152.007	11.9268	1.60329	6.19503	2.80389	0
121141578	LOC121141578	lncRNA	0	0	0	0	0	0	0	0	0	0	0	0	0	0	0	0	0	0	5.87331	3.58754	0	0	0	0	0	0	0	0	0	0	0	0	0	0	0
101827229	Scel	protein_coding	7.74698	13.6946	15.3418	3.59507	1.10857	0.805479	1.40907	0.146815	1.18287	0.149064	0.248152	3.43107	0	0	0	0	0	0	0	4.13712	18.342	0	0	0	0	1.5581	0	2.06695	0	4.66441	0.287766	0	0	0	0
121141946	LOC121141946	lncRNA	33.2453	40.8117	30.9166	3.88111	3.55613	1.8087	1.26953	4.48721	0.147563	6.04359	0.99062	3.79109	0	0	0	0	0	0	26.6155	22.3646	35.0375	4.48592	0.471051	0	0.993548	7.88288	12.2833	6.44628	6.65898	1.87386	0	0	0	0	0
101827749	Mycbp2	protein_coding	17.7401	15.9648	20.8271	6.78503	8.19715	8.35572	10.3277	8.91052	4.16235	9.49612	5.40481	8.97728	0	0	0.205136	0.00107481	0.0851585	0.238976	23.1774	15.4335	16.4071	13.1398	8.72259	14.5193	26.4731	10.0414	7.90752	6.73204	9.26713	12.6931	0.00129027	0.73929	0.301481	0.296563	0.00341255
101840641	Fbxl3	protein_coding	501.13	461.072	365.925	241.862	251.77	283.791	285.164	230.235	163.698	113.849	119.32	106.937	2.04324	0.0785643	0	0.00829182	0.0895866	0.0460904	517.299	442.826	464.425	263.87	284.632	300.121	308.256	263.154	146.227	237.942	266.916	215.666	2.51836	6.3266	2.33649	0.0527972	0.0263266
101828006	Cln5	protein_coding	1.69434	4.15991	2.41975	0	0	0	0.321017	3.31133	0.485073	0	0	2.01002	0	0	0	0	4.00735	3.83248	0.925832	0	0.391755	0	1.7205	0	0	0	1.49548	1.60105	0	2.48554	0	0	0	0	1.4305
101828535	Lmo7	protein_coding	72.7496	45.1315	34.5581	11.1566	8.71767	13.5245	31.2465	20.4812	8.86025	19.3711	12.4999	9.90557	0.457	0	0.771981	0.135571	3.79746	4.42377	68.4388	47.9739	45.3836	4.9123	6.20089	6.95299	22.5991	9.74747	9.80815	9.14393	8.40806	7.86921	0.566601	0.00475715	0.0161515	0	0.494207
121142204	LOC121142204	lncRNA	114.194	71.8888	39.0288	13.7185	8.97845	13.6997	56.9554	28.0919	12.5741	20.7754	9.37912	3.47359	3.03829	0.0319362	0	0	0	0	129.597	54.7282	89.3646	6.64785	7.1358	11.1224	37.6274	8.99705	14.2142	21.8091	6.30468	8.96419	0.0283239	0	0	0	0
101841177	Uchl3	protein_coding	3284.08	3558.98	2896.98	251.333	167.056	246.167	259.884	134.788	93.583	174.693	97.3674	129.141	0	5.41458	0.0489409	4.19719	16.3126	9.30473	3412.08	3133.05	3066.97	320.212	263.371	262.189	314.067	304.865	118.867	180.677	211.153	98.2038	2.77785	1.66368	3.80089	5.79959	8.91013
101832343	Commd6	protein_coding	141.111	96.7678	56.5199	1.95409	3.73015	0	5.16271	4.14966	0	1.4044	1.09105	1.69326	0	0.700553	1.91242	0	13.669	9.76402	57.4312	91.8148	97.2052	2.45501	0	2.54147	0	1.90292	1.71792	1.731	0	1.73797	0	0	0	0	4.78043
121142614	LOC121142614	lncRNA	0	0	0	0	0	0	0	0	0	3.45082	0	0	0	0	0	0	0	0	0	5.80451	0	0	0	0	0	0	0	0	0	0	0	0	0	0	0
121142582	LOC121142582	lncRNA	3.64213	2.60812	4.0456	3.52119	2.01647	0.946712	2.91357	2.87596	1.50614	4.01501	2.43052	2.4004	0	0	0	0	0	0	3.31694	4.05211	3.08775	2.83294	5.48591	3.53078	4.50705	1.27173	3.12538	0.607341	0	3.40706	0	0.732208	1.97621	0	0
110340902	LOC110340902	lncRNA	151.239	85.0938	56.2474	9.31426	0.603845	6.14249	4.17876	6.90417	14.132	17.0511	13.1205	20.8074	0	0	0	0	0	0	77.4758	69.4083	59.0093	5.1665	0.63989	2.99214	2.47439	2.42038	11.5875	8.05628	6.33204	14.4692	0.0304787	0.208471	4.13247	0	0
101829331	Klf5	protein_coding	0.294867	3.98175	0.561483	0.0657867	0.828824	0	0	0	1.85719	0.212764	0	1.44587	0	0	1.78245	0	44.3429	43.3465	2.90023	0	2.99981	1.93402	2.27559	0	0	0	0	0	1.60844	0	0.00570469	0	0.00611441	0.0100861	4.33024
101829603	Pibf1	protein_coding	130.286	137.273	98.1744	19.7411	17.1801	7.0629	14.9604	24.922	20.6113	24.8847	2.73387	9.86324	0	0.524338	0	0	1.15248	0.0936197	129.821	76.5841	108.897	15.1153	10.3999	10.8342	21.7864	24.7167	7.68684	7.97773	11.7014	12.7091	0	0.003546	0.563442	0	0
101841709	Dis3	protein_coding	8.33459	6.07494	1.73585	0.639203	2.86184	0.812414	3.6188	0.0616997	0.894794	0.375868	4.12975	0.0823956	1.5048	1.65902	2.08071	0.533085	10.4005	11.6894	15.3706	12.5182	21.4387	1.77402	1.95713	0.185505	0.371893	1.96439	2.98854	3.59039	2.61714	0.996731	0.367843	0	0.25384	1.65709	0.866266
101842339	Bora	protein_coding	112.042	113.441	124.4	51.1274	44.459	32.379	61.3967	30.3106	45.9992	31.5889	18.9206	18.9003	0.0823899	0.214135	0.00723034	0.676447	1.1002	1.94068	90.6322	153.05	85.1524	47.6485	28.5977	29.9753	49.299	59.7587	44.7157	39.813	57.6279	30.3983	2.21348	0.0034456	0	1.9915	0.90066
106021138	Mzt1	protein_coding	17.1168	10.7506	17.8128	0.532865	0	0	1.10615	4.33771	0	4.11691	2.10389	0.314821	1.31055	0	0.0255082	0	0.231039	1.64033	7.39547	14.1719	15.8306	1.90796	1.37432	1.60658	1.70514	5.22615	0	3.09769	2.62849	3.35135	0	0.174235	0	0	0
110343461	LOC110343461	lncRNA	1.78071	0	0	0	0	0	0	0	0	0	0	0	0	0	0	0	0	0	0	3.16984	6.58759	0	0.72328	0	0	0	0	0	0	0	0	0	0	0	0
121142844	LOC121142844	protein_coding	0	2.84077	1.46883	0.344193	0.985538	0.802014	0.389724	0.548189	0.44167	0.185528	0.617711	0.244023	0	0	0	0	0.0895407	0	0.842991	0.686555	0.713403	0.389181	0.156655	0.732522	0.881119	0.430944	0.907779	0.171505	0.664364	0.196794	0.0596934	0	0.0799758	0	0
101831645	LOC101831645	protein_coding	0.532512	0.653708	1.014	0.118807	0.136073	0	0	0	0	0	0	0.0842305	1.83505	4.40255	2.88914	3.14101	0	0	0	0	0	0	0	0	0	0	0	0	0.152881	0.135857	0	0	0.0110423	3.898	5.2316
121142031	LOC121142031	protein_coding	0.533928	0	0	0	0	0	0	0	0	0	0	0	0.177837	1.72377	1.20891	0.989552	0	0	0	0	0	0	0	0	0	0	0	0	0	0	0	0	0	1.27844	1.06549
121142331	LOC121142331	protein_coding	0.430299	2.64116	2.04843	0	0	0	0	0	0	1.44893	0	0.408377	0.226007	0.525647	0.229782	0.36754	0	0	0.940509	1.14896	0.397965	0	0	0	0	0	0	0	0.864755	0	0	0	0	0.412123	0.132107
121137849	LOC121137849	protein_coding	38.6492	11.6895	9.59939	2.87429	1.43131	0.291194	0.424502	0.398071	0.106907	4.98473	0.089711	4.69577	35.0671	69.8301	103.158	51.4907	41.6132	19.0173	17.7522	11.9651	8.28868	0.141303	0.113756	0.398945	4.47882	0.312933	4.77913	0.249079	0	2.71517	3.35937	0.0114034	9.65207	169.353	326.537
110339490	LOC110339490	lncRNA	36.42	23.964	36.8945	9.49062	8.78527	6.96754	8.09636	10.9053	5.33848	1.47163	7.51295	2.85734	0	0	0	0	0.0169107	0	37.8913	46.6786	47.965	9.11409	8.46156	9.8916	21.3002	8.13879	10.458	3.75728	19.3226	13.3056	0	0.0029658	0	0.00996617	0
121143975	LOC121143975	protein_coding	1.77128	2.89922	0	0	1.6596	0	1.939	0	0	0	0	0.373566	0.900079	4.40482	5.09511	4.05354	0	0	0.645252	2.10205	0	0	0	0	0	2.47394	0	0	0	0.753164	0	0	0	7.29076	10.2417
121144160	LOC121144160	protein_coding	1.77128	0.724805	1.68643	0	0.150872	0	0	0	0.112689	0	0	0	0.453822	4.13435	3.41776	3.05443	0	0	0.645252	0	0	0	0	0	0	0	0	0	0	0	0	0	0	5.79625	4.01811
101844377	Tdrd3	protein_coding	192.905	183.306	141.446	19.9549	36.994	24.0368	35.711	49.4682	24.7382	37.8288	18.4524	43.881	0.0582604	0.785388	2.60667	0.470299	3.21151	8.52155	159.045	181.477	138.802	29.8292	21.705	48.9468	42.1007	41.6052	48.5037	36.5705	45.807	39.8359	0.00733215	1.48139	0.0235763	0.842631	4.20813
101825735	Diaph3	protein_coding	47.9694	23.9811	16.1193	7.99038	7.26584	7.44745	15.1338	20.1047	8.74119	14.4089	6.98751	11.5702	0.0305866	0.852275	0.0417272	0.115437	1.36059	2.50831	40.8003	18.5463	22.6843	11.9369	4.62856	14.7895	15.0003	9.70112	10.9201	11.2446	11.4661	7.86344	1.89389	0.112682	0.378076	0.00742455	0.233236
110341027	LOC110341027	lncRNA	74.4629	42.2772	46.9684	17.2361	34.4874	19.3554	72.1864	59.3131	8.52722	19.9246	5.21762	12.6616	0	2.13194	0.536807	0	0	0	64.0845	63.7904	21.5211	46.257	34.7818	18.1202	52.3637	15.0802	34.231	24.2131	61.9958	19.9472	2.57509	0	0	0	0
121133986	LOC121133986	protein_coding	4.51865	7.23529	1.68346	0.306825	0.301214	0.612807	0.545934	0.0930806	0.562455	0.47253	0.471983	0.310757	0	0	0	0	0	0	4.93823	3.32238	5.2693	1.58596	1.35658	0.606351	1.79533	0.493916	0.231207	1.48517	0.282017	1.25306	0.0874207	0.149987	0	0	0
121138746	LOC121138746	lncRNA	36.4604	56.9654	53.6485	0	0	0	0	4.71117	0	0	2.12346	2.62143	0	0	0	0	0	0	50.713	59.003	88.8998	0	0	0	0	0	0	0	0	0	0	0	0	0	0
121138750	LOC121138750	lncRNA	11.9765	8.40132	6.51588	0	0	4.44729	0	2.83713	0.6531	6.9957	0	0.270628	0	0	0	0	0	0	13.0886	18.2738	17.406	0	1.38988	0	5.37452	0.955858	0	0.760814	0	0	0	0	0	0	0
101826786	Olfm4	protein_coding	3.97107	4.87485	1.71856	1.44977	0.276744	4.31652	2.73591	1.19727	4.54752	1.8234	0	0	0	0	0	0	0	0	11.0468	2.57051	1.00164	0.18214	0	0	0.309278	0	0	0	0	0	0	0	0	0	0
121143510	LOC121143510	lncRNA	0.276672	0	2.10734	0	0	0	0	0	0.105611	0.931627	0	0.131288	0	0	0	0	0	0	0.302362	1.23126	0	0	0	0	0	0	0.407	0	0	0	0	0	0	0	0
121138753	LOC121138753	lncRNA	0	0	0	0	14.0116	0	0	0	0	0	0	0	0	0	0	0	0	0	0	0	0	0	0	0	0	0	4.24543	0	0	0	0	0	0	0	0
101824682	Sugt1	protein_coding	4848.58	4737.83	3637.6	122.956	119.259	188.223	207.232	255.108	207.954	193.652	114.624	150.849	0.810872	0.0368205	2.43368	0.0136014	137.89	131.853	4380.15	4185.53	4121.28	258.467	231.389	135.047	399.357	194.966	254.015	209.226	233.09	169.023	0.0326558	0.326452	15.7855	11.0855	10.537
101825135	Elf1	protein_coding	149.466	78.6356	71.3948	26.1443	26.1116	32.6402	54.261	42.8137	31.8747	29.8355	17.9539	22.9985	0.0130254	0.00554498	0.325777	0.00409659	0.0147535	0	143.899	102.489	77.8156	65.6638	32.0583	40.4937	62.6454	52.6154	49.2096	22.4938	32.475	33.3334	3.02936	0.796942	3.95325	0.00869486	0
101827320	Wbp4	protein_coding	84.102	96.3601	57.3857	9.69457	4.83539	12.3878	11.5082	4.98075	1.47141	1.34854	3.03071	0.554287	3.98635	12.8728	7.90431	13.3845	36.2844	12.4939	53.6149	53.0224	68.7077	16.7962	11.9561	5.65724	20.2144	9.7887	1.64959	6.38888	9.65808	6.97336	0.338977	0.0142681	0.0581317	9.56525	3.2634
101833826	LOC101833826	protein_coding	0.681818	0	0.649155	0.152118	0	0	0	0	0	0	0	0	0	6.24674	2.63604	6.01055	0.672741	2.93176	0	0	0.630584	0	0	0	0	0	0	0	0	0	4.03641	3.16479	0.607946	7.20652	6.524
101827584	LOC101827584	protein_coding	4.46985	4.80125	3.45777	4.54995	3.06961	1.16186	1.19974	0.264717	0.853117	1.41105	1.20807	1.45823	0	0.993334	0	0.00900452	0	0.600624	4.27428	1.4919	0.775118	0	0.340415	0.530594	0.159557	3.58972	1.39727	1.11805	1.36347	4.84656	0	0	0.00579296	0	0.614674
101825569	LOC101825569	protein_coding	323.28	304.014	290.144	54.6733	71.3346	74.0091	84.7575	76.2308	85.4762	56.2653	18.1099	8.38568	0.113983	0.388185	1.10073	0.0896214	1.26954	1.8266	254.44	286.416	258.185	75.7546	65.9555	68.4766	105.659	80.0519	75.4794	67.509	96.1113	78.1258	0.982627	1.11326	0.38438	0.862322	1.82111
101825829	Mtrf1	protein_coding	55.6897	43.2389	44.8646	4.77873	7.17602	3.46425	7.455	3.72093	2.36199	3.54895	2.74439	0	0	0	0	0	2.15483	4.60502	30.1703	31.7735	43.1409	6.84424	2.02998	3.61609	3.39815	3.45694	5.60156	8.043	3.41628	8.25753	1.52863	0	0	0.667531	0
101827843	Rgcc	protein_coding	3599.05	5991.83	4249.65	844.039	882.038	1300.69	1074.74	1128.52	850.917	633.292	651.544	282.661	64.7254	26.9034	28.0423	27.779	132.992	83.9003	5647.2	3877.69	4749.12	1368.02	1425.66	1140.61	1857.5	1581.46	643.605	859.799	1003.67	607.88	5.71225	4.11473	10.5503	56.391	13.2241
110339962	LOC110339962	lncRNA	249.514	169.17	214.699	0	0	2.17094	8.1757	0	0.797026	18.5814	11.2028	19.8161	0	0	0	0	0	0.467612	560.196	279.691	284.834	2.10692	0	3.71781	0	2.91626	3.993	6.73147	0	12.5183	0	0.637616	0	0	0
110341034	LOC110341034	lncRNA	34.2884	20.3672	14.7433	7.77334	5.51141	5.17511	6.00746	10.6118	6.75541	3.72446	2.03722	4.46134	0	0.012064	0	0	0	0	17.5273	19.1971	30.6889	8.23131	4.71725	5.38319	9.47591	4.32557	6.183	2.09035	3.01671	8.46563	0	0	0.0114679	0	0.48107
106021196	LOC106021196	lncRNA	48.0152	54.0312	20.9527	19.1932	14.8255	23.9214	23.7538	39.3364	17.5647	8.18024	6.08802	8.86065	0	0	0	0	0	0	26.2368	28.4907	83.2635	16.1502	18.2837	15.6741	30.2801	13.4125	14.7152	8.89638	6.89245	15.3123	0	0	0	0	0
110341035	LOC110341035	lncRNA	134.726	132.311	107.282	18.8546	8.45014	1.91016	7.73508	30.4646	16.8309	21.2099	15.889	14.336	0	0	3.47948	0	0	0	133.851	147.166	114.407	7.7243	14.6755	21.8082	36.0254	20.8698	19.0982	4.35705	11.6037	12.4988	0	0	2.61591	0.0418944	0
101826360	Vwa8	protein_coding	21.4485	25.3042	17.7689	1.14971	1.81505	2.67898	0.633309	3.79422	1.59494	4.4218	2.29757	3.65699	0	0	0	0	0.145505	0.124766	19.4827	24.0488	22.9282	1.93241	0.367709	0.0330656	0.517051	3.0735	3.07324	1.79605	4.27843	3.16241	0.14281	0.00141771	0.0866414	0.00476403	0
101826614	Dgkh	protein_coding	1.75797	0.507782	0.689193	0.461428	0.23782	0.241917	0.417974	0.195975	0.0394738	0.12436	0.331244	0.179927	0	0	0	0	0	0	1.13012	0.966422	0.573837	0.339131	0.693044	0.871548	0.0147655	0.389966	0.13691	0.0574802	0.326573	0.369354	0.0550175	0	0	0	0
101828103	Akap11	protein_coding	4.70507	2.88795	3.97062	0.429435	2.67782	1.16741	1.35067	1.62122	1.26538	1.90324	1.23311	1.8944	0	0	0	0	0.179987	0	4.55764	3.9974	2.57135	0.566492	1.56362	2.91952	2.41243	3.0468	0.849448	1.66428	3.0393	2.0461	0.0372384	0.00108849	0.0110869	0.27433	0
101827402	Tnfsf11	protein_coding	45.5672	41.8122	48.2047	4.31298	4.93979	7.657	10.2321	8.17761	2.81114	4.871	2.43268	4.29545	0	0	0	0.0074178	0	0	55.8344	33.5927	44.2715	4.29615	8.78676	7.32136	2.62882	2.3143	7.31257	7.47059	6.6071	6.10622	0	0	0.944887	0	0
101828900	Epsti1	protein_coding	11.6248	18.7769	5.8252	0	0.625365	0.31807	0	1.44937	0	5.37122	0	1.16132	0	0	0	0	0	0	4.34617	6.26244	3.67805	0	0.124255	0	1.39777	3.58905	0	0.680168	0.0878264	0.780464	0	2.55344	0	0	0.0939194
101829164	Dnajc15	protein_coding	103.205	56.7282	57.1964	0	0	0	0	0.364899	0	1.48195	0	0	0	0	0	0	19.4005	11.453	52.1853	75.4052	88.3262	0	0	0	0.439884	0	0	0	0	0	0	0.0470388	0	2.16026	3.38919
101827664	Enox1	protein_coding	4.42309	4.07232	1.8424	0.493409	0.282559	0.143714	2.09505	0.589382	1.21353	0.997347	1.10688	2.44869	0	0	0	0	0	0	0.604225	3.93678	6.39176	2.37108	0.224569	1.83766	0.868386	3.39773	0.975994	0.184392	0.793653	1.90424	0	0	0.12038	0	0
101828369	Lacc1	protein_coding	1.41321	1.15656	0	0	0	0.244893	0	0	0	0.339903	0	0	0	0	0	0	0	0	1.02962	0	0	0	2.00904	0	0	0	0	0	0	0.240362	0	0	0	0	0
110341037	LOC110341037	lncRNA	35.6518	36.3164	20.2219	0.169237	0	0	0	0	0	0	3.52319	0	0	0	0	0	0	0	20.7246	21.6047	37.1821	0	0	0	0	0	1.56222	0	0	8.51507	0	0	0	0	0
101829163	Tsc22d1	protein_coding	745.674	783.611	592.553	137.525	149.384	127.09	133.236	182.147	241.323	232.474	201.208	117.966	0.015262	1.82179	0.0152686	0.0192	0.497859	1.59019	519.492	629.544	660.883	251.193	266.195	227.15	212.058	328.333	209.571	225.842	210.077	208.385	0.175171	0.989568	0.40515	0.138555	0.701044
121134656	LOC121134656	protein_coding	18.1795	21.5732	8.84663	1.48719	0.929085	2.62526	0.408223	3.3017	1.58067	1.89476	1.74698	2.74776	0	0.00440632	0	0	0	0	19.2053	15.2818	17.7475	0.662438	1.55886	1.67845	0.980626	1.07207	2.4366	2.3803	3.30552	2.21596	0	0.00822454	0	0	0
121138762	LOC121138762	lncRNA	23.6589	13.0695	11.2627	0	0.302278	0	0	0	0.451554	0.56904	0	0	0	0	0	0	0	0	12.9278	13.6874	5.47026	0.298418	0	0	0	0	0	0	0	0	0	0	0	0	0
121133130	LOC121133130	lncRNA	6.49236	10.4223	4.75488	0	0	0	0	0	0.0953181	0	0.159972	0	0	0	0	0	0	0	30.564	16.4466	9.23769	0	0.202849	0	0	0	0.587732	0.222078	0.143378	0	0	0	0	0	0
101829700	Nufip1	protein_coding	934.417	975.46	885.671	21.7271	13.1294	8.69668	25.5069	52.225	47.0945	82.052	36.84	43.1877	0.00765368	8.11946	8.81833	3.33149	20.5631	34.628	803.103	815.725	670.253	29.6914	15.2883	17.021	32.9287	28.8722	59.9401	34.4048	37.564	39.9353	0.890021	0.00608156	0.223	10.6064	19.0456
101829969	Gpalpp1	protein_coding	64.2859	70.2021	43.5578	9.37106	10.9849	5.63835	11.5074	4.25097	5.57026	9.10643	7.13774	7.08049	0.0808378	2.42182	1.33104	2.48521	1.08731	5.45853	52.5836	45.6337	58.908	14.0284	11.2135	10.8614	14.6978	11.5126	8.81863	7.93582	5.71799	5.78559	0	0.361312	0.00408908	2.81276	4.62133
101830426	Gtf2f2	protein_coding	155.486	133.529	101.021	4.91315	3.2399	7.28528	3.20299	5.69097	7.64192	18.2974	8.76402	5.59436	10.2499	39.3765	19.9415	23.9289	33.6965	39.5144	125.437	125.323	124.67	5.21865	1.89735	5.54502	12.768	4.10098	2.356	13.6502	10.154	3.7455	0	0.0475493	2.82289	41.2469	70.9893
101830688	Tpt1	protein_coding	300.021	379.68	279.031	30.2378	16.2801	43.9609	33.9451	22.7761	23.6566	37.8914	17.254	16.3073	45.5572	113.736	94.8657	98.5513	356.268	365.581	362.06	279.407	325.687	36.5278	25.8779	22.826	37.7113	32.358	10.5651	29.1036	33.9216	13.2989	2.59966	0.0471654	7.56643	216.977	228.26
121138798	LOC121138798	snoRNA	0	0	0	0	0	0	0	0	0	0	0	0	2.89232	0.679324	0.831489	0.12547	0	4.88201	0	0	0	0	0	0	0	0	0	0	0	0	0	0	0	0	0
101830233	Erich6b	protein_coding	2.99797	2.76021	3.92473	0	0	0	0	0.621417	0	1.26187	0	0	0	0	0	0	0	0	0.409543	3.00189	4.8522	0	0	0	0	0	0	0	0	0	0	0	0	0	0
101831483	Cby2	protein_coding	17.7755	2.18211	0	0	0.454219	0	0	0	0	1.99517	2.37245	0	0	0	0	0	0	0	5.18029	7.3832	2.73997	0	0	0	0	0	0	0	0	0	0	0	0	0	0
101830508	Zc3h13	protein_coding	81.7564	70.8211	61.3616	42.1441	39.8871	45.7587	60.5441	52.9869	46.2774	36.2356	25.3435	23.5694	0.00844631	1.49578	0.820353	1.04132	3.37711	2.99747	93.6712	68.2194	61.588	18.7949	27.3159	36.7065	53.5198	39.5515	51.1141	31.7009	47.0856	50.1267	0.564442	0.00335569	1.6167	5.42392	2.89293
101832358	Cpb2	protein_coding	38.5437	56.2435	45.0061	0	2.04415	0	0	0	0	1.2244	4.659	1.49541	0	0.015864	0	0	0	0	63.5814	53.7243	38.3378	0	5.16928	0	0	6.90695	4.92114	0	0	0	0	1.94691	0	0	0
101832626	Lcp1	protein_coding	6.07451	18.6425	4.81959	1.97642	2.91042	1.44739	2.55757	2.09854	0.579692	9.86198	1.90525	0.440385	0	0	0	0	0	0	26.001	18.2473	19.195	0.6385	4.00939	3.72556	1.08419	5.79754	1.56379	3.03885	0.0726648	0	0.935274	0	1.94191	0	0
101837047	Rubcnl	protein_coding	51.8978	51.518	59.4769	2.21568	7.04004	3.4974	4.20828	11.004	2.44574	10.7873	6.56748	4.71256	0	0.00698826	0	0	2.54733	0	26.958	57.597	38.2206	2.26284	0	2.50985	0.731877	4.29541	1.69655	3.3477	8.46148	11.0337	0.00619783	0	0.0465008	0	0
101832886	Lrch1	protein_coding	45.3365	31.1289	35.7023	2.67443	2.59187	2.07726	4.27057	2.22077	2.1999	7.65148	4.65203	6.10154	0	0	0.830522	0	0	0	39.637	39.8046	36.3865	3.17908	1.21724	3.86751	4.12542	3.73487	0.67823	4.8521	6.26525	2.19567	0	0	0.00318679	0	0
101833499	Esd	protein_coding	1345.99	1332.46	1231.4	109.917	126.774	84.3273	99.6097	126.111	167.642	228.276	87.7499	156.402	1.35953	1.26104	0.0184299	1.613	1.50235	2.62795	1475.69	1019.84	1283.95	136.909	134.75	114.507	178.883	129.426	80.7245	93.4249	125.589	68.4591	5.47517	0.035131	4.25818	0.0295132	0
101833748	Htr2a	protein_coding	0.864748	4.45854	1.81131	0	0	0	0	0	0	0	1.05259	1.23104	0	0	0	0	0	0	0.945044	2.61688	3.35902	0	0	0	0	0	0	0	0.148959	0	0	0	0.0251042	0	0
121133883	LOC121133883	lncRNA	131.505	72.9061	90.8749	0	0.81299	0	0	1.00492	4.8579	9.18276	3.22723	3.52274	0	0.0231343	0	0	0	0	112.423	100.056	79.4476	0.267536	3.2307	0	0	1.77747	1.5601	1.88637	3.95812	0	0	0	0	0	0
101834007	Sucla2	protein_coding	802.521	805.108	746.73	96.402	116.619	71.3957	94.4039	71.9275	72.2161	125.498	73.6178	79.1338	0.0119682	0	0.0798229	0.0075282	6.83225	6.90456	817.31	865.623	700.742	63.3982	59.6716	73.4161	89.3762	61.9807	90.8436	73.7406	88.9142	69.2407	10.3748	8.02633	4.30075	0.814895	0
101831569	Nudt15	protein_coding	348.843	356.865	235.829	33.0507	44.3665	50.0995	39.2336	36.4135	46.3631	53.2538	16.9653	22.1722	0	0	0	0	0	0	286.362	275.045	310.108	33.3523	32.835	22.312	40.2572	57.8442	26.4786	38.7807	35.2129	48.5631	3.49774	1.55657	1.5194	0	0.040753
101834451	Med4	protein_coding	127.425	114.774	68.1979	20.1864	15.9915	3.91976	12.7617	21.0765	11.2248	17.2282	12.8005	0	4.46248	33.8492	61.0717	28.2033	27.6138	18.8448	126.897	157.036	112.271	15.5971	27.8691	24.8818	19.1633	3.15928	0.443667	3.1852	7.57634	12.6959	0	0	0	16.5835	48.1488
101834716	Itm2b	protein_coding	608.976	680.503	566.359	73.2746	66.6684	55.8493	60.171	100.197	93.3819	113.987	108.742	70.0105	0	0.0133913	0.0262254	0.00989342	0.427563	0	730.598	624.524	611.474	95.396	85.401	80.7417	75.9084	145.931	119.204	91.7218	94.2902	134.221	5.38012	2.08711	8.83437	0.0419968	1.25647
101831842	Rb1	protein_coding	13.3297	15.2905	7.90597	5.36285	3.40615	13.0641	7.01071	4.14124	3.33655	7.25303	8.85455	4.14775	0.0755826	0.290775	0.200708	0	0	0.0391508	13.6122	15.754	8.48819	6.78044	4.17161	8.76755	19.4073	4.45599	7.32919	3.78967	10.6651	9.36597	0.756746	0.938675	1.00141	0	0.100632
101834976	Lpar6	protein_coding	34.4578	73.2514	30.4065	8.06275	0	0	0	0	2.8873	0	0	0	0	0	0	0	0	0	71.6408	23.1889	27.9821	8.05654	2.38955	7.38253	0	0	3.95625	0	0.482567	0	0	0	0	0	0.0430038
101835235	Rcbtb2	protein_coding	3.52168	4.7162	8.23001	0.35714	0	1.8308	0.161754	0.0758412	0	4.23515	0.307654	0.202561	0	0.104757	0	0	0	0.803034	8.39713	8.83351	5.32971	1.21146	0	0.380038	0	0.268292	0	0.498276	2.6655	0	0	0	0.683789	0.0328531	0.802706
121134363	LOC121134363	lncRNA	11.9833	7.70559	11.4093	0.381937	1.31233	2.37323	0	1.48696	6.31688	0.548994	1.82786	2.61756	0	0	0.158455	0	0	0	0	16.7605	9.4996	1.58348	0	0	0	2.5504	0	0.126874	0	0	0	0	0	0	0
101832100	Cysltr2	protein_coding	0	0	0.673622	0	0	0	0	0	0	0	0	0	0	0	0	0	0	0	0	0	1.96305	0	0	0	0	0	2.08159	0	0	0	0	0	0	0	0
101835495	Fndc3a	protein_coding	465.639	404.082	372.417	68.15	69.3771	51.2119	91.6919	106.17	94.8641	121.472	95.5619	76.0343	0.0061559	0.68485	0.0205286	1.14358	0.269608	0.014349	366.558	317.211	294.21	71.5218	65.9715	57.5364	100.679	87.1611	96.232	69.0909	109.539	85.6948	5.10081	3.5414	7.60952	0.010958	0.581923
110341031	LOC110341031	lncRNA	51.5537	51.2704	68.9661	0.145594	3.83534	0	5.76989	4.48311	3.48744	10.8301	9.92913	6.50299	0	0	0	0	0	0	50.6353	72.0227	52.5081	5.43261	4.10846	0.774645	2.23629	9.29679	5.1839	8.70561	5.8079	2.83031	0	0	0	0	0
110341032	LOC110341032	lncRNA	210.005	200.175	258.752	38.3096	66.6049	21.8349	58.9807	47.9925	53.9924	67.446	29.0839	29.8959	2.04144	3.44926	0	0	0	0.110662	189.004	262.781	201.079	78.8429	59.7093	44.2851	54.6798	62.1131	56.6977	34.8819	58.518	50.4258	1.14717	0	4.76455	0.0422551	0
101835935	Gfra2	protein_coding	15.6174	14.3788	5.71893	2.41223	1.07442	0	0	2.70357	0.802508	3.75628	0.625321	1.52018	0	0	0	0	0	0	3.93866	13.9003	7.77745	0	2.37878	1.85387	2.22994	0.335579	0.441809	1.00164	1.03469	0	0	0	0	0	0
101836800	Xpo7	protein_coding	3.95975	5.62848	3.17479	0.418474	0.106509	0	0	1.08614	1.47174	1.25315	0	1.12081	0	1.82303	0.391744	0	1.47572	3.60322	4.5552	4.45185	3.27671	0.473171	0	1.43487	0.297576	4.01692	0.183948	0.278023	0.717993	0.90389	1.60473	0.00424283	0	0.834063	1.27967
121134638	LOC121134638	lncRNA	9.65691	0	0	0	0	0	0	0	0	0	0	0	0	0	0	0	0	3.02779	5.2768	0	0	0	0	0	0	0	0	0	0	4.92743	0	0.0491496	0	0	0.988261
101837240	Npm2	protein_coding	4348.58	4415.21	3378.1	345.779	304.947	357.993	356.246	312.493	314.509	219.863	211.969	140.476	0.0222208	6.69733	2.16747	5.521	0.151013	0.310772	4037.71	4102.81	3987.32	450.485	403.351	259.232	574.599	324.637	211.022	242.968	248.993	262.643	3.35582	6.45345	0.791305	0.652655	2.44078
101838751	Fhip2b	protein_coding	6.45173	12.2101	4.35104	0	0.961691	0	0	0	0	2.90955	0.129164	1.91345	0.4959	0.00586408	5.48369	0.0519881	0	0	12.9265	10.0491	10.4421	0.203445	0	0.638212	2.91717	0	0.395452	0	0	0	0	0	0	0	0
101839020	Nudt18	protein_coding	9.48589	8.7336	3.95126	0	0	0	0	0	0	3.4223	0	0	0	0	0	0	0	0	2.59167	10.5537	1.64495	0	0	0	0	0	0	0	0	0	0	0	0	0	0
101839727	Reep4	protein_coding	59.1123	26.8494	47.2756	14.2434	5.7399	3.68766	0	8.12184	11.2822	1.70612	0	2.33753	0	0	0	0	11.0475	4.76584	52.327	38.4075	26.2418	8.49991	12.6053	3.78915	4.72661	2.1466	6.95661	0	3.73358	14.7794	0	0	0.0122576	0	0
101841341	Polr3d	protein_coding	301.194	414.087	408.349	26.902	25.2214	8.19932	23.2632	41.5807	29.1314	66.3243	59.2398	34.524	1.23184	8.36818	4.70562	0.639554	6.82129	9.0242	319.153	397.136	406.548	39.6592	30.3778	33.9415	19.469	46.1889	37.7211	46.153	31.112	40.8872	1.69301	2.91053	2.7008	1.1834	1.66613
101832887	Piwil2	protein_coding	4.34001	11.8664	5.63468	0	0.504093	0	0.747527	0.0467323	0.564775	1.32854	0.47393	0.40565	2.48168	7.07896	7.89243	9.17217	3.1716	0.636195	9.48601	5.09192	3.28409	0.796251	0.0400639	0	0.225342	0.330636	1.62512	0.350892	0	0	0.0114497	0	0	10.7629	3.20996
101833150	Ppp3cc	protein_coding	34.3223	30.164	40.4763	1.39228	6.07948	0	3.15291	1.94027	0.967729	1.96998	0	4.68865	0.614562	0.82528	1.97446	0	0	0	49.4441	28.8129	36.7933	4.23082	3.48523	3.51867	2.78451	6.10116	0	2.77498	4.92687	4.67675	0.0075457	0	0	0.0400234	0.977899
101842782	Pdlim2	protein_coding	2294.95	2445.22	2453.85	9.34539	8.81471	17.677	8.46532	22.4139	31.0383	85.8134	43.4884	62.1248	0	0.0107499	0.0210524	0.57976	0.114408	0	2377.72	2018.94	2394.14	5.09698	8.80713	13.1034	15.0579	13.4904	15.3685	17.3117	16.2701	26.2764	0	5.03631	9.32967	0.0505693	0.0252157
101843585	CUNH8orf58	protein_coding	14.5846	11.3451	21.0352	0.612124	0.959379	1.20112	2.66296	1.29989	2.83875	5.03607	1.68831	1.71307	0	0	0	0.00465439	0.00838117	0	11.3624	14.2663	13.3551	0	0.615854	0.582805	0.948454	0.68573	1.01964	1.09161	0.99497	0.847334	0	0	0	0	0
101844021	Ccar2	protein_coding	3.94292	2.76589	1.07258	0	0	0	0	0	0.0537534	0	0.180428	0.757319	0	0	0	0	0	0	1.23115	3.76007	1.30237	0	0.571972	0.0668637	0	0.078672	0	0	0	0.502968	0	0	0	0	0
101844284	Bin3	protein_coding	455.408	379.456	473.914	142.467	96.2729	101.506	102.262	113.485	94.3727	78.4467	66.772	64.5527	0.0140918	0	0.0117483	0	1.8196	0	456.221	404.847	445.604	144.3	161.184	135.018	129.109	138.889	72.0096	96.2411	98.2167	91.4893	1.60677	0.00559864	7.47033	0.0188135	0
121136551	LOC121136551	lncRNA	3.58685	0	1.13834	0.133375	0	3.10781	2.26527	2.83231	0	0	0	0	0	0	0	0	0	0	9.79977	6.91704	1.65866	0	0	0	0	0.333981	0	0	0	0	0	0	0	0	0
101833669	Pebp4	protein_coding	34.4239	23.2422	44.246	0	1.97918	0.447396	0.869616	1.83481	1.97105	2.27689	1.79184	0.408377	0	0	0	0	0	0.0770938	36.6799	24.5113	25.4698	1.30261	0.349555	1.02158	9.58471	0.480796	2.78518	0	0	0	0	0	0.321219	0	0
101822568	Rhobtb2	protein_coding	4.59688	3.18958	0.951449	0	0	0	0	0.23673	0.152585	0	0.352114	0.379364	0	0	0	0	0	0	0.873691	1.77889	1.84846	0	0	0	0	0	0	0	0	0	0	0	0	0	0
101822836	Chmp7	protein_coding	17.5491	31.417	39.6824	0	0	5.13178	0.461796	0	2.44229	2.11044	1.46389	2.77584	0	0	0	0	3.7347	0	21.5759	37.4219	34.8277	0.922304	0	4.25313	0.939657	2.14468	0.107565	4.8773	2.72904	5.40995	0.848789	0	0	0	0
101834179	R3hcc1	protein_coding	14.7505	12.5966	15.8757	0	0	2.00043	0	0	7.34424	0	0.513576	0.101442	0	0	0	0	2.1217	0.919219	3.50439	7.42058	13.049	0	0.130246	0.304516	1.28201	0	0.188686	3.13702	0.552364	0	0	0	0	0	0
101823100	Entpd4	protein_coding	82.9724	95.9573	77.1675	3.43073	8.5954	5.32937	1.6995	12.37	11.495	9.24622	12.8271	9.2731	0.0533512	0.195671	0	0	0.0185936	0	64.7691	68.4321	60.1456	2.10121	2.79761	1.06479	12.2589	20.5822	8.10573	17.9494	15.8193	20.5145	0	0	2.23204	0.010958	0
105349234	Synb	protein_coding	0	0	0	1.93059	0	0	0	0	0.206446	0	0	0	0	0	0	0	0	0	1.18209	0.481365	1.00038	0	0	0	0	0	0	0	0	0	0	0	0.0785029	0	0
101824161	Stc1	protein_coding	575.315	367.462	457.271	282.528	178.498	285.27	272.903	260.999	271.976	193.065	63.5496	102.042	0.106613	1.01313	1.39346	0.424002	0.607685	0.0240493	616.414	596.647	551.45	184.752	130.416	159.021	88.2415	354.786	108.762	290.689	376.584	268.212	29.2414	6.20328	11.9298	0.0183659	0.783001
121136989	LOC121136989	lncRNA	4.09926	1.00644	2.34173	0	0	0.426213	1.65689	0.388431	0	1.18314	0	0	0	0	0	0	0	0	1.79196	2.91884	0.758245	0.413644	0	0.778566	0	1.37409	0	0	0	0.209164	0	0	0	0	0
121137004	LOC121137004	lncRNA	1.28924	0	0	0	0	0	0	0	0	0	0	0	0	0	0	0	0	0	0	1.14749	0	0	0	0	0	0.720268	0	0	0	0	0	0	0	0	0
121136963	LOC121136963	protein_coding	17.7285	17.4107	12.6594	4.35087	6.56874	12.903	6.49391	2.51983	3.21448	6.60925	4.40107	7.57138	0.0454222	0	0.0189342	0	0	0.0794073	22.2809	10.2565	24.5944	7.82656	8.82108	7.15518	9.87234	8.4188	7.56309	3.35047	5.85321	5.42757	0.240091	0.198507	0.294096	0	0
101838445	LOC101838445	protein_coding	13.5981	3.33859	7.76802	1.38689	0	0	2.64997	3.0372	1.92797	3.17716	0	2.2738	0	0	0	0	0	0	0	0.345801	2.51526	0	0	1.66029	0.443798	0	0	0	0	0	0	0	0	0	0
101834234	Grk5	protein_coding	24.0575	20.0257	15.3746	3.60276	2.31581	4.79709	1.1239	4.95735	6.00685	6.34113	6.70326	2.3718	0.354629	0.327095	0.0175984	0	0	0.723291	22.1496	26.3989	11.5821	2.49408	2.97833	1.956	6.02312	4.41874	5.4297	4.13992	3.31147	9.29057	0.00318789	0	0	0.140908	0
101833806	Prdx3	protein_coding	340.553	384.002	256.881	19.1883	29.9524	29.5671	33.1155	32.2038	32.0357	52.8824	40.6573	17.2243	10.689	18.6401	25.9414	16.1521	33.2114	17.8943	256.202	234.586	362.431	18.8968	9.86019	9.87994	23.3722	47.0803	33.2621	34.6977	18.9169	34.8595	3.01919	1.93448	7.26311	16.9632	45.9241
101833366	Dennd10	protein_coding	26.4562	26.6482	29.064	5.29715	2.86016	1.93962	4.71262	2.65152	6.2147	3.50793	1.79268	2.09236	2.98943	0.406941	1.61563	2.38876	1.37804	5.46921	28.1714	18.1134	15.9984	13.6903	3.09977	2.57681	9.39548	3.31613	3.4927	3.69526	10.2246	2.24988	0.912123	0	0	0.208835	2.75952
101838176	Eif3a	protein_coding	46.3386	37.1493	34.5747	5.02152	6.08962	7.66943	6.49805	9.27461	6.96707	2.32004	0.93906	1.46593	1.22116	1.65446	2.02	1.09733	38.1142	40.8332	48.3677	37.5402	40.9324	6.44128	8.87306	10.0583	21.7129	6.70982	2.50409	8.11614	12.2718	6.94851	0.548875	0.475538	0	2.06379	9.25206
101833105	Nanos1	protein_coding	11.3383	9.89779	8.87597	3.54149	3.21919	2.22677	2.73697	1.91	2.16403	3.09068	0.928147	2.51081	0	0	0	0.418244	0	0	19.5504	32.069	32.3909	4.3222	2.2515	4.36674	2.95007	4.50447	5.63388	2.24083	5.49759	6.36387	2.86627	0	0.130618	0	0
110343766	LOC110343766	lncRNA	95.7102	104.96	91.1251	0	0.978274	0	0	0.906915	2.19207	8.9011	9.60615	7.46858	0	0	0	0	0	0	72.5208	93.1377	112.123	5.7947	1.03667	0	0	0	1.50181	0.851203	3.66371	0.97672	0	0.623519	0	0.130953	0
110343772	LOC110343772	protein_coding	59.321	74.5155	53.1955	6.46354	1.05756	0.717186	0	10.131	9.21561	27.0425	9.72182	7.09191	0	0	0	0	0.480421	0	58.0448	38.6781	49.7598	0.696036	1.54094	0	0	16.5706	12.1765	10.1221	6.53504	0	0	3.13855	0	0	0
121139018	LOC121139018	lncRNA	36.5348	27.6733	25.1633	1.73428	0.993166	0	0	8.47062	3.70907	5.98285	4.60644	2.58207	0	0	0	0	0	0	12.7427	22.8317	33.7894	4.90242	0.631471	3.69096	0	9.11986	7.08974	1.72832	0.669506	3.3714	1.549	0	2.14382	0	0
101832681	Cacul1	protein_coding	7.87916	8.99758	8.89737	1.59436	1.68561	0	0.50918	3.95004	0.314753	2.42395	2.5532	0.318819	4.11491	2.25038	1.94524	6.59415	2.28655	6.87772	11.0138	9.62229	14.4047	1.24806	1.60016	4.30672	9.83747	0.614218	3.6659	0.0407406	1.63079	2.47765	0.733817	0	0.577542	7.64662	7.36012
101832150	Fam204a	protein_coding	63.6109	79.0894	102.492	8.00573	9.27342	16.7466	7.00459	16.3246	8.483	13.9266	10.9063	10.9002	0.73131	3.20217	3.80621	1.25516	8.75667	7.96311	54.8119	65.3273	69.0132	13.5782	12.0077	8.42222	10.9458	7.63153	10.0773	9.70077	9.13116	15.8126	2.08265	2.36588	0.744077	0.822919	1.3562
110343770	LOC110343770	lncRNA	57.8244	83.4383	76.3033	0	0	0	7.17565	0	10.0683	12.1999	2.43715	5.13483	0	0	0	0	0	0	124.17	83.9719	89.1321	4.86241	0.618076	1.68591	0.579402	0	0	0	9.61113	0	0	0	0	0	0
110343777	LOC110343777	lncRNA	0.265272	0.651291	3.53589	0.177551	0.13557	0.275812	1.34026	3.01634	0.607559	2.87113	0.169944	0.083919	0	0	0	0	0	0	1.15961	1.65274	0	4.149	0.107747	0	1.28782	0.148201	0.078046	1.65145	1.75163	0	0	0	0	0	0
101831897	Rab11fip2	protein_coding	4.42431	3.83933	0.94415	0.204226	0	0	0	0.52404	0.436772	0.605453	0.0488689	0	0.0879482	0.011648	0	0	0	0	1.58392	2.57998	2.04593	0.942921	1.28582	0.760619	0.130702	0.681864	0.291757	0.118722	0.0875996	0.116767	0	0.371933	0.00316356	0	0
121139111	LOC121139111	lncRNA	2.43898	5.65548	4.64428	0	0	0	0	1.21974	0	0	0	0	0	0	0	0	0	0	3.25778	7.95967	9.5241	0.068364	0	0	1.62517	0	0	0	0.855821	0.345691	0	0	0	0	0
110343776	LOC110343776	lncRNA	3.1147	1.27453	0.658998	0	0	0	0	0	0	0	0	0	0	0	0	0	0	0	5.6732	4.00435	1.28029	0.349217	0	0	0	0	0	0	0	0	0	0	0	0	0
121139116	LOC121139116	lncRNA	16.5775	0	7.89166	0	0	0	0	0	0	0	0	0	0	0	0	0	0	0	0	2.45913	10.2212	0	0	0	0	0	0	0	0	0	0	0	0	0	0
106022441	LOC106022441	lncRNA	7.03023	3.69868	4.78103	0	0	0	0	0	0	0.96623	0	0	0	0	0	0	0	0	4.3903	7.15116	4.64425	0	0	0	0	0	0	0	0	0	0	0	0	0	0
121139118	LOC121139118	lncRNA	31.2802	47.9992	38.2908	0	4.85292	0	0.564428	1.8525	6.82304	0.268696	10.1986	3.53412	0	0	0	0	0	0	41.51	21.8751	11.3652	0	0	0	0	8.42569	0	0	3.20727	0	0	0	0	0	0
110343768	LOC110343768	lncRNA	32.9131	35.7862	21.4878	0.944113	3.48426	5.62199	0.237557	1.44798	0.80766	2.14869	1.35549	1.93367	0	0	0	0	0	0	28.7754	22.5985	17.3942	0	0	0.223255	0.134272	1.97011	0	1.46357	2.29479	0	0	0	0	0	0
101831184	Pdzd8	protein_coding	7.61215	5.16937	3.23824	3.83025	3.47642	2.52594	5.85077	6.59913	3.24575	5.76528	3.99471	3.81712	0.0020748	0.342702	0	0	0	0	9.91198	7.06351	11.3841	7.55863	4.63781	7.30573	16.743	3.0312	3.2879	2.66475	4.32431	6.61123	0.557745	0.10716	0	0.404418	0.638122
101836848	Slc18a2	protein_coding	5.01783	0.307992	3.58308	0	1.41043	2.73903	2.97886	0.713207	0.335197	0.663785	0.884022	0.396849	0	0	0	0	0.0728092	0.0224753	3.01607	0.446612	3.0165	1.96205	0.968108	0.0595643	0.859768	0.700835	0.738152	0	3.31336	3.0084	0	0.00255386	0.00520252	0	0
101836574	Kcnk18	protein_coding	27.3453	46.793	23.6685	3.51264	0.635233	10.3388	6.27996	10.9927	2.68865	5.58054	5.30864	1.04857	0	0	0	0	0	0	48.9018	17.7009	28.356	9.61586	0	0.590188	0.946548	3.00914	3.90075	3.6848	6.66118	5.91942	0.0480945	0	0	0	0
110343773	LOC110343773	lncRNA	175.434	239.071	245.181	6.10446	6.16909	11.714	5.69222	8.76926	11.3659	9.67779	12.3732	0.763744	0	2.66831	0	0	0	0	160.063	131.792	306.64	8.93246	3.92241	4.2032	6.43471	7.19344	8.99705	2.50496	5.08281	2.46371	2.27308	0	0.066749	0	0
101835815	Shtn1	protein_coding	85.5039	94.9179	83.2885	2.70722	3.89386	0.293403	0.427722	5.61528	8.67132	23.1445	18.6659	20.4878	0.271126	0	0.00602765	0.545736	0.32757	0	72.781	101.219	84.8205	3.27463	4.92863	1.47389	0.805856	1.81301	14.9443	3.26259	9.07373	11.663	1.16286	0.206818	1.26979	0	0
101835548	Eno4	protein_coding	4.75755	12.2647	3.17074	0.212288	0.607849	0.247329	0	0.788914	0.0908028	0.800996	0.380985	0	0	0	0	0	0	0	4.67938	5.08135	4.84005	0	0.0966201	0.790645	1.49448	0.930275	0.279945	0	1.91221	0	0	0	0.197306	0	0
101830919	CUNH10orf82	protein_coding	108.114	75.6734	136.343	0	0	0	0	0	0	1.5967	3.03781	0.300017	2.58775	0	0	0	0	0	98.4604	122.394	154.37	2.39242	0	0	0	4.50354	2.51118	5.27146	0	0.241951	0	0	0	0	0
101830389	LOC101830389	protein_coding	10.2297	2.95481	13.7501	0	0	0	0	0	0	0	0.289129	0	0.0154174	0.0131265	0	0	0	0	5.91862	4.82028	10.0176	0	0	0	0	0	0	0	0	0.153521	0	0	0	0	0
101835290	Pnliprp1	protein_coding	16.4797	1.15602	6.72437	0.945441	2.88758	0.244778	0	0.11154	0	2.94444	0	0.22343	0	0	0	0	0	0	3.60198	2.51447	26.128	4.27607	0	1.11784	1.88245	1.05221	0	0.104688	0	0	0	0	0	0	0
101835036	LOC101835036	protein_coding	2.95736	0	0	0	0	0	0	0	0	0	0	0	0	0	0	0	0	0	0.646392	3.68508	0.547026	0.149209	0	0.140422	0	0	0	0	0	0	0	0	0	0	0
101834776	Ccdc172	protein_coding	14.1726	16.6073	15.3336	0	0.164614	0	1.46465	4.12038	0	1.3945	0.206353	0	0	0	0	0	1.64516	0.115418	4.92817	20.0682	32.1731	1.62512	0	0	0	2.51932	0.568599	0	0	0	0	0.852472	0	0	0
101822425	Gfra1	protein_coding	64.2949	48.571	76.5969	4.48728	1.68506	2.05691	3.5816	2.49942	1.76204	3.01352	3.53811	4.85025	0	0	0	0	0	0	44.321	47.5413	68.3068	1.74672	0.468731	4.6967	3.67215	3.13149	2.61918	1.90603	3.21844	1.09355	0	0	0.875144	0	0
121139145	LOC121139145	lncRNA	10.9057	12.1707	2.8318	3.31791	7.34688	0	0	0	0.189225	0	0	0	0	0	0	0	0	0	10.8349	14.1188	2.75079	4.75201	0.402695	1.88301	0	0	11.9593	0	5.12341	0.252938	0	0	0	0	0
121134236	LOC121134236	lncRNA	15.3125	4.42294	12.0062	0	0	1.87305	4.55086	0	0	8.23246	0	1.70969	0	2.41678	14.4106	0	24.8325	23.0771	10.8281	11.2238	1.6661	0	2.561	4.06303	0.257223	3.52253	0	0	1.29298	0	0	0	0	11.5538	5.80725
110341620	LOC110341620	lncRNA	137.227	87.006	70.3515	36.672	13.4868	15.679	5.7142	5.00119	6.04411	9.06748	1.2076	1.66969	0	0.197371	0	0	0	0	120.305	60.3983	65.5495	19.0208	0.306254	3.22211	21.5318	21.0619	7.54234	11.7349	9.52455	13.0806	1.66294	0	0	0	0
101822696	Atrnl1	protein_coding	8.23065	11.4218	12.2656	2.4351	0.777263	2.18593	1.85322	0.95369	1.57091	2.10873	1.37554	2.2217	0	0	0	0	0	0	11.3414	10.2719	8.52232	3.45302	3.1069	4.82139	4.62422	3.37373	1.81616	4.19705	5.05984	2.60198	0	0.331482	0	0	0
121139148	LOC121139148	lncRNA	0.619567	0.760576	0.589886	0	0	0	0	0	0	0	0.19846	0	0	0	0	0	0	0	2.70839	2.20579	1.14602	0	0	0	0	0	0	0	0	0.158067	0	0	0	0	0
121134237	LOC121134237	lncRNA	7.88044	12.8986	17.5068	0.781411	1.34246	0	1.32717	0	2.17254	0	0.560948	0	0	0	0	0	0	0	11.4829	6.23466	8.09808	0	0	0	0	0	1.54568	0	0	0	0	0	0	0	0
101822966	Trub1	protein_coding	34.672	13.6297	16.5055	1.91215	0.995477	0.810103	1.91907	0	0.966603	1.68659	0	0.831883	0	0	0	0	0.327859	2.11136	25.119	31.7267	27.3827	1.52329	2.37353	1.61855	1.55751	0.380879	0.286542	0	1.34213	1.29206	0	0	0	0	0
110341621	LOC110341621	protein_coding	24.7467	31.4876	29.5805	1.77321	0.738515	1.69029	3.10293	4.62135	6.03324	1.34681	3.0666	4.48576	0	0.00788065	0	0	2.65245	1.87704	16.5821	26.6882	24.5577	3.87326	1.1739	2.87324	4.64251	2.52288	8.55623	3.53423	0.829738	0.368671	0.00349464	0	0.127351	0	1.33095
101823229	Fhip2a	protein_coding	12.9869	7.74987	6.52583	0.563393	1.19836	1.21901	3.5997	2.00825	0.137705	2.68976	4.59329	0.970043	0	0	0.0038528	0	0.764232	0.646326	10.6446	14.1276	4.3373	1.09206	0.21979	2.78346	1.69981	0.705391	1.59204	2.36614	1.9678	1.79469	0	0.00183605	0	0	0
121139184	LOC121139184	lncRNA	0	0	0	0	0	0	0	0	0	0	0	0	0	0	0	0	0	0	0	5.19706	0	0	3.16225	0	0	0	0	0	0	0	0	0	0	0	0
101823500	Ablim1	protein_coding	119.372	104.935	110.513	47.3433	60.2019	72.9724	58.8342	46.6804	29.567	44.8705	40.0629	27.706	0.00192113	0.0130854	0.0608625	0.0048337	0.835589	0.0134342	134.718	96.1034	119.695	41.0471	51.0141	56.0753	53.7035	85.6672	42.4008	44.9132	57.4343	54.482	1.9584	0.0228978	3.70366	0.015389	0.015347
101830019	Afap1l2	protein_coding	506.361	561.136	365.19	11.6149	7.75509	9.95191	9.14113	21.1258	20.6745	35.7114	23.5557	28.1751	0	0.336109	0	0.00376235	0.582639	0	559.503	492.868	469.607	7.18493	5.2627	6.54008	8.40012	16.4988	16.2096	11.8864	19.9059	24.3004	0.90331	0.358831	1.15698	0.00798545	0
121139206	LOC121139206	lncRNA	5.81371	7.13687	4.1514	0	0	0	0	0	0	0	0	0	0	0	0	0	0	0	0	3.88087	12.0979	1.46661	0.590348	0	0	0	0	0	0	0	0	0	0	0	0
101823762	Vwa2	protein_coding	10.3642	12.1024	11.3118	0.394787	1.61486	0	0.319293	0.838358	0.192987	1.3984	0.242918	0.199923	0	0	0	0	0	0	14.3654	9.44968	7.4813	2.7421	2.00217	0.420098	0.43313	2.04777	0.520608	0.224817	0.580587	0.193476	0.0537961	0	0	0	0
101824025	Tdrd1	protein_coding	372.966	386.374	319.032	12.3643	16.3122	10.5759	32.7845	44.2592	34.3649	53.4857	34.6047	43.0158	0.00599108	0.678415	0.0149842	0.885593	0	0.0418945	416.797	418.122	361.592	18.2275	16.8586	21.8173	59.4977	29.916	48.6393	38.109	31.6194	59.6569	6.98492	2.05414	2.61352	0.10398	1.30418
101824296	Ccdc186	protein_coding	345.464	233.417	184.96	120.349	127.927	116.236	216.171	229.014	135.019	100.025	85.2691	49.6675	1.18954	4.39097	1.96712	1.15436	0.363432	0.424122	270.555	183.645	186.166	152.338	121.027	117.659	232.941	153.839	125.993	113.585	148.157	130.49	9.0296	3.81501	13.3644	1.00302	1.45354
121134240	LOC121134240	lncRNA	0	1.78164	0	0	0	0	0	0	1.108	0	0	0	0	0	0	0	0	0	0	0	0	0	0	0	0	0.405411	0	0	0	0	0	0	0	0	0
121139228	LOC121139228	lncRNA	66.0298	57.8983	40.1501	4.33284	0	0	0	7.49232	10.3785	13.3457	3.91021	3.68623	0	0	0	0	0	0	61.2459	47.411	42.0805	0	0.112688	0	0.475366	4.8049	0.979499	2.22065	6.21272	9.34306	0	0	0	0	0
101824567	Nhlrc2	protein_coding	52.3083	75.9856	74.1502	8.75272	9.28219	3.02148	5.79952	10.5326	16.8057	13.6296	8.51733	16.7317	0	0.868468	0	0.309101	1.66979	0.911139	63.517	49.4022	63.4284	3.73877	0.177053	0.482943	7.05392	13.6376	6.66887	11.5009	14.8505	17.7194	1.28185	0	0.0180779	0	0.0297393
101830910	Dclre1a	protein_coding	118.1	121.874	134.841	48.0786	43.644	53.4464	47.4853	40.9063	38.0765	46.6253	37.2646	20.69	0.00301378	0.00513193	0	0.0227486	0	0.0842994	183.058	195.991	134.029	68.8438	41.3759	58.9806	78.94	65.9138	36.0614	64.4424	53.0875	56.539	0	2.59828	3.58071	0	0.0120378
101825089	Casp7	protein_coding	17.199	10.8766	15.3827	12.093	13.8505	2.16756	3.81817	8.14858	6.36628	10.4044	12.2705	11.7062	1.0282	0	0	0	0	0	7.4045	9.74146	19.2807	4.73319	5.92737	11.8785	3.72086	5.67785	15.0271	19.4677	13.7658	7.31315	0.96798	0	2.58295	0	0
121134241	LOC121134241	lncRNA	0	7.29523	0	0	0	0	0	0	0	5.71734	0	0	0	0	0	0	0	0	6.49452	0	0	0	2.41379	0	0	0	0	0	0	0	0	0	0	0	0
110341623	LOC110341623	lncRNA	0	0	20.888	1.08772	0	0	1.2316	0	0	2.34522	0	0	0	0	0	0	0	0	7.99205	0	6.76347	0	0	0	0.696127	0	0	3.79392	0	3.73145	0	0	0	0	0
101835633	Vti1a	protein_coding	44.7515	27.4683	38.1227	0.683139	0.902793	5.38764	3.80804	2.28763	3.32661	5.9483	3.69688	9.16493	0	0	0	0	1.96855	2.93284	43.244	53.6672	44.8741	2.55496	1.86553	2.40449	2.2869	4.145	2.84117	5.34158	1.28479	3.36507	0.223283	0	0	1.19238	0.385663
101836684	Zdhhc6	protein_coding	75.5887	69.1508	62.3413	37.0585	36.662	19.2726	39.4066	35.2423	25.0863	11.8115	15.8847	13.6317	0	3.94894	2.62242	0	10.8143	19.2358	57.8778	102.417	61.8937	59.149	58.3735	71.2107	87.4436	30.529	15.7232	22.908	48.5164	26.9001	7.73109	2.57783	0.439276	0.329371	8.10507
101826402	Acsl5	protein_coding	3.75915	3.84558	1.78953	0	0	0	0	0	0	1.35622	0.100344	0	0	0	0	0	0	0	6.50465	3.62465	10.43	0	0	0	0	1.92513	0	0	0	0	0	0	0	0	0
121134244	LOC121134244	lncRNA	2.45255	4.51609	1.16753	0	0	0.637499	0	0	0	0	0	0	0	0	0	0	0	0	2.68028	0	12.4754	0	0	0	0	0	0	0	0	0	0	0	0	0	0
110341527	LOC110341527	lncRNA	17.2273	6.67833	3.7408	1.88804	1.93074	2.51393	0.458099	1.00235	2.48042	2.32616	0.822896	0.812699	0	0	0	0	0	0	7.92711	5.91805	5.86995	0.991165	0.552418	4.23344	1.81248	0.928675	0.355681	1.94874	1.99569	0.925283	0	0	0	0	0
110341627	LOC110341627	lncRNA	243.394	193.95	127.657	5.52552	0	3.99575	4.09906	4.04616	11.2468	8.62706	1.64135	5.9437	0.0218807	0	0	0.0137633	0.0495672	0	210.928	111.737	155.598	11.6337	3.46879	3.44678	2.92657	3.57837	1.2563	3.60772	2.94218	0	0	0	0	0	0
110341630	LOC110341630	lncRNA	71.9295	82.0165	87.2076	11.1193	8.46727	9.38344	15.3125	6.06272	4.93609	6.54434	6.90351	8.39463	0.00345114	0.00587666	0.0057544	0	0	0	74.4867	71.9336	83.4669	14.9513	8.48031	9.08205	17.1559	7.9016	6.49934	8.92477	14.9272	12.6464	0	0	0.00558629	0	0
101837202	Shoc2	protein_coding	60.549	51.3706	50.0806	5.0593	9.19964	10.9381	13.2879	10.7992	11.601	25.7526	10.6336	16.6033	0.00299484	0	0.00499358	0	0	0.0418848	61.317	85.9354	50.5938	12.6207	7.12169	17.5941	21.497	6.59566	16.5074	7.6928	24.2292	15.0897	4.03439	1.55869	0.344186	0	0
101826921	Bbip1	protein_coding	299.159	201.985	210.569	2.86046	0.819045	3.88806	0.53981	2.531	2.0392	6.68138	0	5.91495	0	0	0.319504	0	12.7744	2.48849	277.896	266.267	279.643	5.12105	2.82079	6.84869	2.44089	1.49226	4.4008	2.37552	8.28193	2.45323	0	0	0	1.13293	1.03873
101837474	Pdcd4	protein_coding	47.0901	40.8639	46.3802	10.8684	9.95831	31.6559	18.7668	8.65491	11.312	9.37329	9.88257	8.79695	0.0104008	0	0.00867115	0.0196269	1.01314	0	50.1317	43.7192	59.6957	22.6321	7.66724	19.179	27.4748	13.721	16.9598	16.066	13.5193	18.8493	0.00785376	0	1.24584	0	0
101837903	Rbm20	protein_coding	7.18377	7.08957	9.2536	1.50846	0.863845	4.02751	1.03192	1.33472	0.994717	4.57367	1.96271	6.50586	0	0	0	0	0	0	20.6276	10.5312	10.2916	4.22854	2.71763	12.0054	11.6652	3.89536	3.23248	6.95265	4.24615	7.43883	0.0081754	0.00143382	0	0	0
110341639	LOC110341639	lncRNA	0	0	0.994235	0	0	0	0	0	0	0	0	0	0	0	0	0	0	0	1.42653	2.55598	2.41448	0.263433	0	0	0	0	0	0	0	0	0	0	0	0	0
121139335	LOC121139335	lncRNA	26.1009	4.1793	0	0	0	0	0	0	0	1.63768	0	0	0	0	0	0	0	0	4.96079	2.0201	18.8919	0	0	0	0	0	0	0	0	0	0	0	0	0	0
101838362	Smc3	protein_coding	251.7	196.785	175.895	170.245	153.98	165.013	190.797	184.457	148.851	107.316	78.0429	68.7828	0.149761	1.5301	2.86789	0.488138	10.3937	12.9161	198.609	189.184	153.006	131.013	151.013	133.6	191.506	163.577	131.117	108.144	150.829	146.731	0.483185	1.59206	3.47462	2.59317	2.51057
101838620	Dusp5	protein_coding	33.0864	13.8816	12.76	0	1.39126	0	0	5.55596	2.39806	4.13005	0	1.8549	0	0.447666	1.00195	0.357731	0.0972327	0	11.9003	33.549	26.7267	0.422614	5.35855	3.38066	1.67442	0	1.2322	2.04861	2.64527	0	0.388928	0	0	0.701967	2.4859
101838894	Smndc1	protein_coding	121.991	99.1107	113.613	11.1837	18.7034	16.3736	8.06853	15.8679	13.2926	21.4457	15.1331	24.3481	6.8023	6.8318	11.4842	9.20808	9.68084	10.5308	98.898	109.368	86.5669	21.4861	11.5316	25.1706	29.3898	27.0135	16.0531	16.6685	21.2685	20.2582	1.11569	0.695388	0.634705	17.905	10.9861
101839162	Mxi1	protein_coding	151.852	155.129	170.502	12.7728	8.02817	12.7034	8.46584	11.8254	12.3925	34.5922	13.7538	26.6145	0	0.00761495	0.00745652	0	0	0.0312716	143.444	251.049	176.278	7.8376	2.55222	5.96711	5.88163	15.7971	19.0004	14.126	19.4428	24.4916	0.216116	0.195437	0.600811	0.0119407	0
121139348	LOC121139348	protein_coding	4.60821	11.314	5.1617	2.90293	2.28581	1.55013	2.60216	2.31171	1.81079	2.54271	1.95367	0.557399	0	0	0.515321	0	0	0	10.3684	2.1714	3.25912	1.84633	2.2571	1.60888	1.23856	4.61895	0.877275	4.70103	3.03509	2.83543	0	0	0	0	0
101839773	Add3	protein_coding	44.3113	23.7654	16.5887	10.798	14.346	7.04498	14.2369	10.5479	10.0584	10.8129	10.8176	14.2221	0.0330671	0.0891531	0.00459465	0.00346662	0.0124847	0	23.9779	35.2274	13.13	23.9303	16.2945	21.04	47.2376	13.9401	13.9862	11.9086	11.1777	15.4757	0.973798	0.00218957	1.0705	0.154513	0
110341631	LOC110341631	lncRNA	101.87	64.7343	99.272	0.802158	5.81867	1.86913	1.51379	5.67814	6.63348	7.78288	8.82958	5.87664	0	0	0	0	0	0	74.656	80.0025	121.925	3.32569	3.65093	0	2.05349	9.37379	0.352604	5.06287	0	14.3707	0	0	0	0	0
101840214	Xpnpep1	protein_coding	57.8604	89.3742	114.92	19.1498	14.1976	9.56175	14.5199	8.89568	11.4821	16.3127	10.7398	16.2435	0	0.00835872	0	0	1.82368	0.892477	60.3017	98.9048	74.067	10.0531	12.6068	18.2852	11.1614	15.9485	26.6058	12.5238	19.4716	15.7392	2.39449	0.850301	0.953485	0.013107	0.0784274
121139381	LOC121139381	protein_coding	0	2.11112	2.18312	0	0	0	0	0	0	0	0.734483	0	0.293741	2.1258	3.83254	2.04168	1.59701	2.87571	0	0	0	0	0	0	0	0	0	0	0	0	0.0887223	0.0116702	0	7.92167	2.31722
101841031	Sorcs1	protein_coding	4.17322	5.12301	2.50945	0.39203	0.757695	0.399648	0	0.754457	0.230567	1.21505	0	0.295309	0	0.428821	0	0	0	0	6.48103	3.42114	3.35178	0.664906	0	0.417165	0.627237	1.25777	1.22781	0.415099	0.252233	1.06469	0.407938	0.00111789	0.00455455	0	0
101842296	Sorcs3	protein_coding	5.30195	3.7474	4.28312	2.25826	0.533713	0.334098	0	0.494782	0.39864	2.39587	0.643305	0.177893	0	0	0	0	0	0	4.21401	3.57501	4.75495	0.689021	0	0.572155	0.229407	0	0.0945391	0	0	1.31167	0	0.214242	0.0566368	0	0
121139395	LOC121139395	lncRNA	1.65729	1.01724	3.15579	0	0	1.72314	0.209332	0	0.158156	1.19583	0	0	0	0	0	0	0	0	1.81118	0.737537	2.29913	0.418081	0.84144	0	0.473274	0	0	0.36848	0	0.845631	0	0	0	0	0
121139393	LOC121139393	lncRNA	11.6261	8.78286	7.66327	0	1.8282	6.97388	0.225922	1.27113	0.34138	0.860401	0	2.97064	0	0	0	0	0	0	5.86416	7.16389	16.5423	1.12804	4.359	0	1.78774	0	0	3.38031	0	3.6506	0	0	0	0	0
101842561	Cfap58	protein_coding	5.07232	7.32557	0	1.0651	1.82983	1.39602	0	0	0	0.645876	0	0.377561	0	0	0	0	0	0	14.3474	1.5934	4.41521	4.06455	0	0.354183	2.89701	0	0	1.52581	0	1.90305	0	0	0	0	0
101842834	Gsto2	protein_coding	0	2.87165	10.3935	0	2.59025	0	0	0	0.892941	2.06299	0.124885	0	0	0	0	0	0	0	0	9.02223	5.76926	0	0	0	0	0	0.229412	0.346738	0.671585	0	0	0	0	0	0
110341940	LOC110341940	lncRNA	28.1727	11.2166	17.3987	1.01927	0	8.70845	3.26996	0	1.74391	0.732548	0	0	0	0	0	0	0	0	21.6353	40.6624	49.9988	0	0	0	0	4.67928	0	3.89377	0	4.07942	0	0	0	0	0
101843100	LOC101843100	protein_coding	0	1.09786	1.70295	0	0	0	0	0	0	0	0	0	0	0.0195086	0	0.0432385	0	0	4.8868	3.97994	0	0	0	0	0	0	0.526237	0	1.02701	0	0	0	0	0	0
101827709	LOC101827709	protein_coding	0	0	0	0	0	0	0	0	0	0	0	0	0	3.38153	1.58535	8.78173	13.414	15.4015	0	0	0	0.237004	0	0	0	0	0	0	0	0	0	0.00956325	0	19.0245	36.8717
101843530	Cfap43	protein_coding	9.17856	2.70421	5.94242	0	1.45415	1.62235	2.08682	0.9567	1.8219	2.91406	2.58727	3.19402	0	0	0	0	0	0.0164446	9.02775	7.02568	10.8657	1.11142	1.64037	0.784472	3.61716	0.769176	1.51225	1.51016	0.210809	2.10751	0	0	0.25504	0.0313959	0
101827966	Sfr1	protein_coding	260.659	219.339	246.9	76.0485	73.2101	71.5761	117.738	121.174	106.047	83.8057	56.1626	62.0916	0.005708	0.0097197	0.913679	2.31941	2.94817	1.63652	244.446	279.987	246.842	122.632	94.8338	71.4038	165.415	116.624	98.9747	85.6937	104.895	95.147	1.48269	6.20008	3.89904	1.76797	4.21787
101828228	Slk	protein_coding	18.7315	10.5464	12.0682	0.911235	1.07965	3.51442	5.69257	3.80342	2.3386	8.4347	3.94742	3.0297	0	0	0.41515	0	0	0.731759	20.3169	15.6692	15.5004	1.13693	1.37292	3.31022	7.96343	3.6981	2.73479	2.69299	4.93293	6.07239	0.599445	0	0.505237	0	0
121134255	LOC121134255	lncRNA	5.66878	13.9179	8.09582	0	0	0	0	0	0	0	0	0	0	0	0	0	0	0	0	5.0455	8.73801	2.14507	0	0	0	0	0	0	0.271246	1.44624	0	0	0	0	0
101844063	Stn1	protein_coding	183.165	206.324	150.877	8.26486	0.701186	9.27247	17.1567	10.2381	4.71356	7.75492	10.4378	6.61911	0	1.691	0	0	0	0	189.676	200.882	214.448	14.7099	12.8175	8.46903	4.89761	11.6893	13.9264	15.2527	2.36339	8.57588	3.38436	1.86446	5.306	0	0
101828499	Neurl1	protein_coding	2.89581	0	0	0.528604	1.14359	0.273715	0	0	0.150735	0	0	0	0	0	0	0	0	0	1.7262	6.5607	0.486946	0	0	0.312498	0	0	0.697074	1.17064	1.20926	0.268651	0	0	0	0	0
101829292	Pdcd11	protein_coding	6.88657	5.70147	2.59217	0.821815	1.59603	0.166516	1.17327	1.66931	3.97369	4.85349	2.53936	4.33182	0.668835	1.20528	0.0342089	0.0645257	1.26417	4.40445	4.90067	3.99124	6.07285	0.0404014	2.14666	3.91626	5.12232	1.02895	0.188475	1.99406	2.25297	1.55264	0.00309842	0	0	0.772417	1.65535
101829563	Atp5mk	protein_coding	76.3652	39.7708	15.4227	4.13031	0	1.20302	1.16917	0	0	0	0	0	3.73524	3.7355	9.44104	17.9385	26.8622	24.4615	50.5795	51.4916	57.7856	0.583772	0	0.549391	3.3042	1.29283	0	1.02903	0.664364	0	0.04477	0	0.0479855	14.802	15.8668
101822792	Taf5	protein_coding	9.25355	9.46632	6.16717	2.20216	3.46803	6.09344	1.01297	0.292278	3.12018	1.03864	1.38325	0.0487895	0.355628	0	0.00658858	0	2.14832	2.73553	14.1579	8.78521	13.1226	16.6518	6.45221	14.9389	10.394	0.689298	3.63	2.40033	3.54219	3.22644	0	0.0533762	0.984999	1.9519	1.27843
101829837	Pcgf6	protein_coding	72.5915	61.7448	47.6291	30.5108	25.5661	34.9111	13.6677	26.1486	25.0114	20.2715	6.53161	8.60091	0.0034829	2.89421	0.476204	0.679148	3.64516	4.26218	60.9103	60.9804	50.0382	19.4099	22.9143	29.0461	52.9508	29.543	17.2778	17.2884	36.7638	23.3059	1.18874	0.586708	1.53909	1.11597	4.5491
106022906	Nt5c2	protein_coding	135.937	116.416	147.915	6.7878	13.2328	5.88911	11.4468	9.6607	8.71013	44.4503	23.8453	31.8434	0	0.00706033	0.0138269	2.34726	1.91611	1.85562	101.516	144.901	94.2919	4.1641	1.31463	3.84202	1.94099	21.9698	28.8531	20.7251	17.655	33.2772	0	0.477715	0.95974	0.963179	4.35561
101823503	Cnnm2	protein_coding	254.108	277.651	227.108	2.59199	7.51648	6.16819	5.55753	18.211	40.7619	53.0321	24.783	28.2685	0.0126663	1.53676	0.459355	0.00796733	3.08456	2.85649	323.626	309.992	275.706	7.04635	4.06625	0.117369	2.68239	30.0361	22.9084	14.7291	26.6831	34.5587	1.11904	1.6053	0.189651	1.20064	2.0996
121139532	As3mt	protein_coding	4.73177	6.53477	3.37882	1.45157	0.604556	0	0	4.904	0	0	0.284191	0	0	0	0	0	0	0	4.52475	1.05288	4.92323	0.447627	0	0.84253	2.70251	0	0	0	0	0	0	0	0	0	0
121135523	LOC121135523	protein_coding	241.366	287.627	229.803	7.61784	0.30086	0	17.2511	4.74154	5.16852	9.62832	6.0343	14.3401	0.015083	0	0	0	0.136673	0.105473	200.729	91.171	231.94	3.86124	3.34761	0	9.07821	5.92004	17.6666	11.5184	1.35209	7.20918	0	0	1.1719	0.0402736	0
121139535	LOC121139535	protein_coding	3.8187	5.54014	2.97472	0	0	0.90237	0	0	0	0.166995	0	0	0	0	0	0.00559476	0	0	2.27634	3.08985	7.70563	0	0	0.412091	3.27153	0	0	0	0	0	0	0	0.100781	0	0
101830907	Borcs7	protein_coding	121.519	97.988	122.503	10.3662	22.2233	26.0127	8.12596	12.1356	5.91198	3.152	1.52647	8.29156	0	0	2.67201	1.7856	7.26045	5.76311	91.139	59.3809	81.5361	11.1201	8.71025	11.0308	14.6294	11.6477	9.81435	5.29772	9.2349	3.3434	0	1.1642	0	0.0407514	1.15825
121139545	Wbp1l	protein_coding	2.60985	4.07761	2.25893	0.423472	0.545643	0	0	0	0.271701	0.285327	3.07796	0.187643	0.106379	0.036229	1.28725	0.0229421	0	0	1.55574	3.16759	3.07203	0	0	0	0	0.331378	0	0	0	0	0	0	0	0	0
101823950	Sfxn2	protein_coding	0	0	0.642611	0	0	0	0	0.319777	0	0	0	0	0	0	0	0	0	1.20925	0	0	0	0	0	0	0	0	3.17723	0	0	0	0	0	0	0	0
101831436	Arl3	protein_coding	4.42919	1.35931	15.8138	0	7.92255	6.90776	2.2378	1.57385	3.80411	2.66326	2.48283	0	1.73058	0	0.543997	0	3.53474	1.38871	12.1012	12.8122	18.4336	1.11734	7.421	1.84019	4.42697	1.23724	4.56091	5.1701	8.90116	3.10749	0	0	0	0.45451	2.32301
101824215	Trim8	protein_coding	35.5213	44.9827	52.6874	4.67159	0	0	2.73924	3.72017	1.64138	1.25905	7.84497	5.73689	0	0.00815644	0	0	9.35347	6.02916	7.3553	36.6078	23.5152	3.67868	6.53053	0.621389	3.3101	1.67115	1.98015	0	0.322041	4.2927	0	0.00380607	1.77553	0.0127898	0.0191324
101831704	Sufu	protein_coding	5.06838	6.70051	2.22719	0.173967	0.0498125	0.304025	0.443205	0	0.223235	0	0.280991	0.246675	0.242233	0	0	0	0.0678855	0.261942	1.49127	6.76667	2.34376	0.147529	0.7522	0	0.278343	0.707895	0	1.99374	0	0	0	0	0	0	0
101831974	Actr1a	protein_coding	61.6407	53.9255	52.9539	19.5221	16.2037	9.76081	17.809	11.4971	11.9	8.43534	7.71635	3.53019	0	0	0	0	0.308418	3.23696	60.3956	57.3858	38.0059	10.0092	7.91399	17.6619	8.09324	10.7864	8.33812	22.6843	9.35687	5.3324	0.72649	0	0.220378	0.0121176	3.51661
101832229	Mfsd13a	protein_coding	3.16196	0.4852	3.01049	0	0	0	0	0	0	0	0	0	0	0	0	0	1.14701	0	0	0.703577	0.365545	0	0	0	0	0	0	0	0	0.907531	0	0	0	0	0
101832493	CUNH10orf95	protein_coding	13.4707	8.26829	9.2628	1.5027	2.29479	1.94527	0.756216	0	2.57103	3.41997	1.7979	3.55124	2.54057	0.310176	0.783285	0.0120608	0	0	20.4466	53.2873	40.144	1.69912	0	0.355344	0.641142	0.836197	0	0.166393	0	4.58229	0.115828	0	0	0	0
101824483	Cuedc2	protein_coding	4.66763	11.4599	16.2948	4.33907	0.198787	0	0	1.65858	0	0	0	0	0	0.0169699	0	0	0	0	15.3031	2.07721	14.3896	0.392497	0	0	2.22157	0	0	0	0	0	0	0	0	0	0
101825093	Fbxl15	protein_coding	238.072	214.837	204.151	87.1186	80.7101	95.3516	93.067	39.2166	35.2074	52.0783	23.063	12.9681	0	1.83428	0	0.00846972	2.16571	2.87184	237.205	173.072	265.872	75.9673	111.962	84.9685	117.213	61.6581	23.9664	36.5738	51.9031	25.3411	0	0	0	1.95946	0
101825354	Nfkb2	protein_coding	2.00396	0.820016	4.13391	0	0	0	0	0	0	0	0	0.581126	0	0	0	0	0	0.867671	1.09502	3.26998	2.16227	0	0	0	0	0	0	0	0	0	0	0	0	0	0
101832754	Gbf1	protein_coding	27.6133	33.7075	27.6198	15.4364	13.3193	13.4681	16.4986	16.5371	10.9255	11.8652	9.71472	5.93819	0	0	0.00331363	0.292511	0.0180077	0	39.1628	24.025	24.6775	17.6497	9.98717	20.109	23.9668	15.8602	10.5432	11.3478	17.1023	10.9235	0	0	0.704484	0	0
101833021	Elovl3	protein_coding	2.31055	29.3096	5.86629	6.3578	0	4.00392	5.64234	3.64899	1.91097	8.70645	0	3.16743	0	0	0	0	0.0447017	0	42.0849	32.9041	5.69847	0	7.3515	2.74274	0.219942	6.2391	0	5.13725	4.4223	10.0211	0.0149005	0	0	0	0
101833289	Nolc1	protein_coding	135.792	129.357	136.01	13.2697	5.48245	7.76531	16.3972	23.2896	12.6477	23.1237	17.5293	13.7466	3.10687	15.6225	14.961	11.9795	32.3454	36.4448	151.072	131.256	110.266	5.96053	9.76253	9.28468	16.442	12.0623	14.063	9.11794	18.323	13.5111	0.00525424	0.0027645	0.163317	16.5636	19.219
101826839	Pprc1	protein_coding	5.6055	3.44063	5.15906	1.12556	0.381967	0	1.98248	2.12463	0.285298	1.57293	0.95763	0.945764	0.134044	0.729594	1.05765	0.307151	4.82595	4.65326	2.4504	6.98485	2.24652	0.0471362	0.303576	0.754123	3.36161	1.40925	1.09947	0.249264	2.03845	0	0	0	0	3.4641	0.745746
101827096	Ldb1	protein_coding	48.4458	57.5655	57.0648	6.58213	5.39614	10.4939	3.13804	4.92895	4.56392	7.91747	3.38217	7.36822	0.00397831	0	0	0	0	0.0556392	44.4596	46.1597	63.7615	3.21201	3.72107	5.89823	17.0273	9.28208	1.82735	4.76426	4.19038	4.27836	0	0	0	0	0
101827711	Hps6	protein_coding	110.093	116.302	131.559	0	1.531	0	0.0945975	1.95157	2.78736	7.92583	1.43939	10.7801	0	0	0	0	2.65157	3.5558	116.223	117.32	101.474	0	0	0.0889023	0.427747	0	1.43224	2.24798	2.58017	3.05714	0	0	0	0	0.229931
101827968	Armh3	protein_coding	53.3722	72.171	63.9706	18.4357	20.2843	9.99998	18.3422	17.3927	19.0289	17.2029	14.3625	12.2133	0.00347069	0	0	0.00436623	0.0628983	2.11148	89.1206	86.8093	59.8854	13.8058	10.3441	21.0328	20.1157	18.6929	15.3042	21.9263	10.5004	29.4449	0.560839	2.56198	0.235953	0	0.0138628
101829565	Oga	protein_coding	40.8048	11.2952	13.1404	1.82969	2.0956	2.59964	3.28444	4.40669	2.25242	8.80403	5.57423	6.58088	0.717474	1.98531	4.32381	3.06885	9.53135	15.3919	26.4502	23.6782	29.2289	5.09641	2.64046	4.46385	9.31071	2.45846	3.41326	2.04576	4.88118	6.4299	0	0.134381	0	5.34356	3.4287
101830021	Npm3	protein_coding	163.397	145.648	107.016	61.2999	53.1884	86.5677	51.7938	43.3916	26.6174	13.5172	34.3373	11.3588	4.89302	0.0454056	5.33532	2.8849	61.7341	34.1228	117.15	79.6632	107.804	76.6635	81.7974	83.7614	90.0535	62.7954	22.0463	27.9992	58.2644	37.7038	0	1.65265	0	0.854385	4.04726
101831525	Fbxw4	protein_coding	16.6568	10.762	17.1943	4.53772	2.24017	4.28408	3.45486	4.2366	3.6811	7.08479	1.54449	3.68859	0.00224613	0.110918	0.0262163	0.268442	1.00747	0	13.7963	16.0739	20.4321	11.7655	2.67063	5.57793	3.00423	2.30195	3.1983	1.79325	5.83917	1.61036	0.00339214	0	0.123616	0	0
101831797	Dpcd	protein_coding	133.711	154.112	125.184	0	0	0	0.187656	1.40777	6.6636	3.39467	3.33125	8.57743	0	0	0	0.0119716	4.52704	8.98354	189.153	145.456	129.16	0	0	0	0	3.73506	2.84117	3.63356	0	1.70565	0.0143714	1.89037	0	0	0
101832059	Poll	protein_coding	34.3023	54.9019	56.6365	0	0	0	0	0	0	1.67096	5.91112	3.02196	0	0	0	0	0	0	53.1467	43.2841	36.5436	0	0	1.54628	0	1.33419	2.81047	0	0	2.99097	0	0	0	0	0
101832496	Btrc	protein_coding	67.9396	96.6792	69.326	2.07314	3.30864	0.158384	2.46284	5.88199	3.60517	9.15962	3.83039	13.3246	0.807896	0.0299065	1.09654	0	7.0554	2.86567	58.9324	67.7912	65.9338	1.53713	3.1246	1.88058	4.48064	6.85085	6.18482	3.89495	5.02934	5.47974	0.660149	0.0015506	0.0821277	0.745114	1.01329
121139826	LOC121139826	lncRNA	83.6932	27.0371	12.5817	0	4.50235	2.28996	6.67659	8.34786	9.24795	16.9514	0	3.48374	0	0	0	0	0	0	19.2557	19.603	16.2956	0	0	0	0	3.69137	0	8.81443	0	0	0	4.16995	0	0	0
101833967	Kazald1	protein_coding	3.8717	2.37643	1.47449	0	0	0	0	0	0	0	0	0	0	0	0	0	0	0	0	1.723	0	0	0.393148	0	0	0	0	0	0	0	0	0	0	0	0
101833798	Twnk	protein_coding	0	0.430179	0	0	0.0895443	0	0	0	0.267529	0.421419	0	0	0.10325	3.14176	3.41322	4.43891	7.07791	7.00034	0	0	0	0	0.640504	0	0	0	0	0	0	0	0	0	0	5.1662	0.771023
101835283	Mrpl43	protein_coding	744.15	718.258	787.464	4.05556	6.09651	0	4.59205	0.269133	12.5766	21.3139	8.916	0.718818	41.0281	122.453	89.474	68.6608	177.774	132.205	848.013	561.212	770.189	4.01244	5.07605	0	8.75985	11.1075	9.02491	8.84102	6.84956	4.63758	0.0219799	0	1.95535	214.553	96.2101
101835542	Slf2	protein_coding	37.5625	26.4011	24.6835	13.2772	11.2546	11.3336	18.7176	27.4972	9.64328	14.3135	11.0176	10.7413	0.0603853	0.0353462	0.471966	0	0.718165	1.30638	44.431	23.8617	28.2006	16.6848	12.8039	15.2826	36.0924	12.55	25.1797	13.5263	22.4561	19.8051	1.62726	0.76171	2.6055	0.690293	0
101836236	Hif1an	protein_coding	37.1256	28.0158	35.194	5.88053	6.65302	5.01307	9.58164	16.866	8.74222	25.8605	21.0299	19.5237	0.3253	3.08166	1.67871	1.87006	3.02229	1.5837	21.6037	35.0463	28.9848	3.20294	1.69726	10.1876	10.6479	16.1619	20.1906	12.8283	13.0117	23.6996	1.81896	0.991391	1.21308	1.4843	2.87005
101836484	Ndufb8	protein_coding	709.498	527.658	607.302	24.2819	14.7855	45.8369	48.0275	30.0248	14.7248	22.5321	22.7267	24.6242	3.2297	9.43646	3.23699	7.57106	165.198	99.8416	572.124	538.299	614.137	31.2786	26.8596	15.0453	30.6869	28.0929	21.0769	23.8921	22.5446	15.8164	8.39576	0	2.71391	2.5447	9.23461
121139941	LOC121139941	protein_coding	8.39263	3.43424	9.32234	0.312075	0	0	0.353357	0.662713	0.800911	1.00929	0.448055	2.87627	0	0	0.29878	0	1.62371	0.125304	9.17193	8.71485	10.3493	1.05859	0	0	0	1.17219	1.64614	0.622003	0	0.713722	0.0541231	0	0	0	0.21472
101834849	LOC101834849	protein_coding	2.79754	0	1.77568	0	0.476572	0	0	0	0	0	0	0	13.0928	42.3925	41.6898	8.80667	300.548	164.399	2.03821	0.829986	0	0.470486	0	0	0	0	0	0	0	0	0.018041	0	0.0580103	32.918	125.158
121139947	LOC121139947	lncRNA	3.58685	0	0	0	0	0	0	0	0	0	17.8086	3.97147	0	0	0	0	0	0	3.91991	3.19248	0	0	0	0	0	0	0	0	0	0	0	0	0	0	0
110343266	Bloc1s2	protein_coding	1191.1	1303.18	949.95	36.2281	10.3133	61.4823	25.1339	63.8143	56.2514	61.8568	39.3862	42.3128	0.0120241	0	2.02495	0.0151268	9.31567	8.7446	1143.73	965.74	1119.83	42.8576	33.9306	41.4477	51.1959	59.2551	44.7365	30.4688	38.5344	43.5824	0.998748	0.00955431	0	0.064212	0
101836654	Cwf19l1	protein_coding	109.135	90.4461	117.498	1.64379	1.64735	4.06964	0.581638	5.12699	10.0193	18.1639	12.9065	13.6206	0.595805	4.88188	8.97047	4.60114	4.97117	3.50634	110.21	161.893	121.802	2.20714	0	2.29581	5.52305	4.24482	9.61909	9.93123	3.04066	5.99154	0.00890884	0	0	14.0973	17.7189
101837015	Chuk	protein_coding	15.2826	14.3832	8.24524	7.55801	8.26592	7.41523	5.9197	5.43045	6.02813	6.00371	5.46643	4.83466	0	0	0.25571	0.246294	1.07919	0	6.95901	11.1085	5.65367	6.68251	3.25889	12.0337	12.2926	4.6959	5.02087	8.04171	10.7495	8.44773	0.477994	0.0103709	1.28873	1.3243	1.47274
101837475	Erlin1	protein_coding	38.691	24.2536	31.6123	8.57097	14.6548	19.4009	15.7356	9.94558	15.3453	14.3879	6.81203	9.7225	0	1.48449	0.246175	1.72912	1.13078	2.67939	28.489	53.2429	42.6357	28.7969	18.8918	21.4332	44.5879	13.644	12.7558	12.8732	14.1804	19.462	1.09892	0	1.51925	0.722735	1.08115
101838167	LOC101838167	protein_coding	8.85937	7.25046	5.86779	2.43492	2.46069	3.60445	3.98957	3.46742	1.20079	1.08086	1.68625	1.60443	0	0	0	0	0.64834	1.86332	7.4369	11.0851	9.85612	5.3444	0.93873	5.91365	6.63661	1.47051	1.73769	5.02437	2.17485	2.71884	0	0.0640415	0	0.25473	0.00656988
101838699	Cutc	protein_coding	10.2065	15.0353	5.18269	1.8217	0.695485	1.76867	7.3913	3.86852	5.19471	4.25508	0	0	0.00871669	2.59752	4.30211	0.350908	5.52896	5.79066	17.8467	25.436	17.6205	6.86604	12.1605	12.7618	11.0758	5.89219	3.40325	6.35404	3.90696	1.38876	0	0	0.0141096	6.07469	5.67514
101839163	LOC101839163	protein_coding	51.5407	79.7571	82.5924	8.50282	9.08931	9.05723	11.0947	10.4039	13.093	16.9361	10.5219	16.2476	0.413827	1.25099	1.59711	0	1.17972	3.99932	53.9466	65.5803	65.1236	7.78292	5.38108	14.9938	15.9624	14.9042	22.1051	22.5155	17.1938	17.5941	2.56307	2.58626	0	1.72574	1.52293
101839421	Entpd7	protein_coding	1.89214	0.663649	2.05885	1.83935	0.932461	0.210784	0.716986	1.08856	0.541701	1.49531	0.671028	1.71023	0	0	0.710173	0	0	0	2.65864	3.84936	2.12494	0.613703	0.713644	0.449213	1.23506	2.07643	3.85705	2.28377	0.620824	1.86196	0.0156885	0	0	0.00462298	0.622401
101839686	Slc25a28	protein_coding	492.354	430.816	419.139	3.45431	3.69258	0	11.2123	25.5519	10.2442	55.3621	15.7876	38.6126	2.79002	0.574162	1.30081	2.09598	3.56456	1.8493	483.361	472.671	479.699	9.24375	3.45881	7.47409	10.1693	16.2906	27.635	9.63881	16.5948	7.50509	0.189709	0	2.87878	0.617867	1.55806
121139976	LOC121139976	lncRNA	9.97337	6.12162	6.64691	1.11256	1.78395	0	3.27531	21.0272	8.56585	6.95647	0	0	0	0	0	0	0	0	5.44972	7.98913	0	7.29628	0	0	3.70254	11.4224	0.293428	3.7697	4.58128	5.59779	0	0	0	0	0
106021088	LOC106021088	lncRNA	16.944	5.67282	8.79944	0	0	0	0	0	0.293995	0	0	0.243648	0	0	0	0	0	0	3.36679	9.59703	17.0954	0	0	0	0	0.430283	0	0	0	0	0	0	0	0	0
101840215	Got1	protein_coding	232.388	262.331	216.445	12.1728	13.5546	15.7579	13.9107	41.1682	34.6151	30.9845	47.4141	23.9726	1.84445	0	0	0	0	0.0452558	293.165	324.194	213.056	30.4589	18.0573	18.9501	13.994	43.888	29.132	36.9544	29.4426	40.5992	4.63275	2.01582	5.47879	0.0345608	0
101841225	Hpse2	protein_coding	15.055	15.5244	16.9138	1.14201	0	1.40879	7.26408	2.38948	1.5229	3.15028	1.95308	0.476267	0	0	0	0	0	0	15.9593	22.5115	13.3668	2.35469	4.18876	3.71718	2.14963	2.10272	3.05625	0	3.02554	3.72567	0	0	0.346523	0	0.00770343
101842563	Loxl4	protein_coding	2.25247	9.33225	4.28912	0	0	0	0.640144	0	0	0.27088	0	0	0	0	0	0	0	0	5.84635	11.7783	8.33283	0	0	0	1.12567	1.33705	0	0	0	0	0.795292	0	0	0	0
101842996	R3hcc1l	protein_coding	146.54	161.827	171.043	22.7763	22.9529	29.1656	34.1533	27.0885	28.1442	46.9695	25.4338	50.7223	0.164947	0.013375	0.00654836	0.469364	0.0889668	0.878813	137.364	176.814	160.763	19.8757	15.9387	30.0592	24.4256	23.3787	52.5843	55.2795	27.0203	37.3859	2.01656	1.49165	0.266996	0.0943775	4.40796
101843532	Crtac1	protein_coding	0	1.87655	0.363853	0	0.195307	0	0	0	0	0	0.428449	0	0	0	0	0	0	0	1.67059	0.680285	0	0	0	0	0	0	0	0	0	0	0	0	0	0	0
101843257	Golga7b	protein_coding	0	0	0.312588	0	0	0	0	0	0	0	0	0	0	0	0	0	0	0	0	1.46109	0	0	0	0	0	0	0	0	2.16792	0	0	0	0	0	0
101844159	Sfrp5	protein_coding	0	0	0	0	0	0	0	0	0	0	0	0	0.0072977	0	0	0	7.96831	6.12378	0	0	0	0	0	0.135244	0	0	0	0	0	0	0	0	0	0	2.65255
101822793	Marveld1	protein_coding	2.35203	2.06238	0.639817	0	0	0	0	0	0	0	0	0	0	0	0	0	0	0	1.10161	0.299061	3.41832	0	0	0	0	0	0	0	0	0	0	0	0	0	0
101823058	Avpi1	protein_coding	386.52	354.894	422.299	13.6067	25.0967	6.1764	18.6081	24.0166	9.07025	19.0503	10.7827	35.9562	9.44645	3.09272	1.28579	0.0127647	20.9627	16.5321	373.071	359.532	391.172	20.5803	13.5119	3.94886	6.33321	20.5762	10.4864	12.5033	20.0106	12.7305	3.80023	0	0.246361	0.0270926	2.0264
101823324	Pi4k2a	protein_coding	11.4714	3.16849	1.36523	0	2.34503	0	0	0.271746	0	1.10363	1.51574	0	0	0	0.214402	0	1.88089	0.693646	8.14875	5.10505	8.75273	0	0	0	0.737075	0	1.18125	0	0	0	0	0	0	0	0
101823590	Morn4	protein_coding	19.5393	13.7064	27.1076	0	0	0	0	0	0	0.805639	1.34118	2.2959	0	0	0	0	4.69828	7.15147	34.1657	18.8816	23.2342	0	0	0	0	0	0	0	0	7.40621	0	0	1.28497	2.11964	0.0285656
101824115	Hoga1	protein_coding	0.557645	0	0	0	0	0	0	0	0	0	0	0	0	0	1.39363	0	0.388391	0	0	0	0	0	0	0	0	0	0	0	0	0	0	0	0	3.41436	1.34109
101824828	Ubtd1	protein_coding	117.44	95.6984	98.8015	10.3903	3.36315	7.10535	5.8824	2.27841	11.1108	10.2272	4.4591	4.8042	4.01409	5.57643	5.62261	3.54061	26.1193	14.9645	121.707	127.056	95.9749	4.7249	6.68232	16.2242	8.81807	2.68666	2.38292	10.0169	2.90659	2.97037	0	0	0.0524841	3.04748	12.1739
101825094	Mms19	protein_coding	57.2261	51.9853	47.4017	3.19187	8.55447	0.297499	3.18042	1.35564	7.37249	5.09267	5.40756	8.73497	0	0.162283	0.268919	0.138339	0.11625	1.58919	35.6477	59.0836	31.7556	7.50687	1.8014	6.65718	6.21	6.15439	3.61987	14.1232	5.8324	10.0739	0	0.492224	0	0.528514	0.278177
101837738	Zdhhc16	protein_coding	19.8035	10.9976	22.8951	0.105197	0.963884	0	0	1.22866	0	5.44355	0	0	0	1.94397	8.34932	0	5.80174	3.25238	21.6423	30.6358	17.8793	5.11472	0	9.85087	5.11669	1.97566	4.57789	0	0.67684	0	0	0	1.31016	2.93536	1.39934
101838001	Exosc1	protein_coding	968.512	901.62	898.002	28.0574	34.1435	41.3149	42.138	81.3045	55.3385	146.405	43.3601	91.9999	12.3512	37.5869	37.3272	20.3798	82.8746	40.6032	1064.17	816.165	1040.31	57.501	41.5025	36.2837	109.235	24.3952	71.9435	41.9414	22.5653	35.8717	3.90293	10.2231	9.59793	34.204	30.3422
101838267	Pgam1	protein_coding	7.0314	4.31585	2.7894	0	0	0	0	0	0	2.39585	0.563075	0	0	0	0.200256	0	3.12881	1.20728	13.4475	4.1722	4.33536	0.886897	0.951996	0	0.16733	0	0	0	0	0.298981	0	0	0	0.901927	1.04938
101838526	Rrp12	protein_coding	10.6082	10.4746	12.9543	0.360158	0	1.43865	0.466058	1.31112	0.176059	0.665601	0	1.9333	0	1.13188	2.42848	1.24877	3.48006	3.30539	16.1297	14.1627	9.59776	0	0.421512	0.821249	2.43668	0	0.0678489	0.0512742	1.7876	0.176505	0.597852	0	0	2.89499	4.76725
101838800	Frat2	protein_coding	0	0	0	0	0	0	0	0	0	0	0	0	0	0.665807	1.06589	0	5.2864	10.5896	0	0	0	0	0	0	0	0	0	0	0	0	0	0	0	0.348008	4.11513
101839069	Frat1	protein_coding	0	0	0	0.0876299	0.100365	0	0	0	0	0	0	0	0	1.01102	1.94641	0.0506394	56.2849	21.2519	0	0.349587	0	0	0	0	0	0	0	0	0	0	0	0.0119943	0	5.7905	19.4545
101839332	Arhgap19	protein_coding	17.2126	19.063	16.9224	4.92552	8.12738	3.59876	5.00993	10.0608	7.3203	13.3649	8.98949	3.58083	0.910771	0.587701	1.70644	2.05034	1.37909	1.35757	14.3126	12.9888	15.054	9.43953	7.14334	10.5715	11.8611	10.2957	8.69713	10.4827	5.85477	10.6443	0.69135	1.30836	0.38408	1.8431	1.42642
101825700	Slit1	protein_coding	9.48857	4.10144	9.03401	0	0	0	0.371366	0.284927	0.127535	0.450007	0.620719	0.105694	0	0	0	0	0.426614	0	4.08943	7.73162	3.46079	1.04512	0	0	0	0.559969	0	0	0	0	0	0	0	0	0
101825962	Lcor	protein_coding	1.39514	0.405631	0.244688	0.360412	0.23454	0.400817	0.575034	0.556626	0.490511	1.26276	0.405731	0.319402	0.463744	0.172991	0.0917541	0.0786945	0.581738	0.351915	0.320987	0.882294	0.543286	0.120404	0.581586	0.217909	0.964576	0.225625	0.291647	0.0734671	0.674589	0.384035	0.0241501	0	0.000761312	0.273772	0.302457
101826479	Tm9sf3	protein_coding	95.0159	90.591	90.4641	45.0118	61.6699	81.0088	58.8871	38.7895	35.5442	35.4985	40.0227	48.2939	0.880444	1.48542	1.3801	1.69462	0.110295	1.61722	71.6487	95.563	91.684	63.1195	53.9018	112.413	142.814	47.8633	57.7732	66.4756	86.9276	111.993	13.0576	0.667355	6.4559	1.21337	3.11157
101827451	Opalin	protein_coding	11.7533	2.88565	8.95219	0.0655557	1.95216	2.74956	0	0	0.056081	0.63605	0.0941205	1.25488	0	0	0	0	0	0	6.42232	15.1685	7.33732	0.592995	2.08858	0.418553	1.25865	0.492471	1.90187	0	0.67486	0	0	0	0	0	0
101827970	Znf518a	protein_coding	1.11855	0.514921	0	1.31017	0	0.50881	0	0.0331218	0.426974	0	0.515048	0	0.0035823	0.19825	0.026879	0.0518265	0.446332	1.06464	2.13922	0	0.775874	0.846522	0.766679	0	1.79677	0	0	0.746092	0	0	0.178532	0	0.185555	0	0.021463
101839867	Ccnj	protein_coding	113.637	50.6978	69.3738	34.8605	36.3643	21.333	32.6275	35.5188	18.4756	25.8766	20.1802	13.5226	0.741353	5.69797	1.85419	0.466322	0.610697	0.0235643	108.953	80.3054	65.6861	38.1562	30.3437	51.5216	65.5788	30.4939	20.8958	23.2189	39.1947	23.757	0.966929	0.669402	2.33457	0.71982	0.201897
101840138	Cc2d2b	protein_coding	3.47679	7.95415	3.91209	0.599399	0.201915	0.246473	0	0.786183	0.482605	0.342096	0	0.0249974	0	0	0	0	0	0	2.93608	3.37584	2.77705	0.518275	0	0	1.53444	0.529745	0.185984	0.843301	0	1.2902	0	0	0	0	0.00808648
101840694	Entpd1	protein_coding	1.48505	2.3439	2.82782	0.0946639	0.108422	0	0.267966	0.301539	0.526384	3.67388	0.237846	0.33557	0	0	0	0	0	0	1.62294	2.45472	0.981041	1.23093	0	0	1.15109	0.592616	0	0.330184	0.852699	0.865995	0	0	0	0	0
121140037	LOC121140037	protein_coding	13.7998	9.4114	20.438	0	0	0	0	0	0	0	0.245575	0.485065	0.0196425	0.468267	1.08081	0.889592	10.4123	4.1207	16.7569	12.2825	17.0171	0	0	0	0	0	0	0	0	0	0	0	0	3.09443	1.25532
110339773	LOC110339773	lncRNA	143.286	108.12	206.51	6.74555	3.02318	1.36678	6.30955	7.47374	4.01434	3.7941	2.31593	10.6044	0	0	0	0	0	0	113.493	139.232	155.619	2.65295	1.86879	1.24836	0	1.83602	1.93378	4.67642	1.887	0	0	0	0	0	0
101828233	Tctn3	protein_coding	1.88216	6.00735	3.22558	0	1.05809	0	0	1.60512	1.00584	0	0	0	0	0	0	0	0	0	3.29108	1.34017	9.74805	0	0	0	0	0	0	0.836953	0	0	0	0	0	0	0
101828502	Aldh18a1	protein_coding	35.3047	32.7691	28.6944	11.3988	15.6958	12.385	13.8493	12.5111	14.1339	7.52494	5.14873	4.81253	0.003677	0	0.0245241	0	0.0166593	0.0257126	31.9956	34.7441	23.0952	16.2195	16.2636	14.0377	22.0492	9.38087	6.9247	7.97724	22.3317	11.3504	0	0	0.184509	0	0
110341642	LOC110341642	lncRNA	24.0268	17.697	30.8822	2.94828	0	0	0	0.284586	4.35647	1.73367	12.8912	3.4204	3.41653	0	0	0	0	0.860943	1.31289	12.831	13.3328	2.42447	0	0	0	3.35579	5.30171	0	3.10407	0	0	1.25955	0	0	0
101841220	Sorbs1	protein_coding	9.48734	8.63217	7.22627	2.81394	5.59016	3.19139	4.20125	4.94442	3.57891	7.11411	7.09693	4.99634	0.00142986	0.0535653	0	0.00539641	0	0.0199974	10.3683	8.44422	6.19371	2.84386	6.77768	12.6399	5.48236	3.30492	5.05715	3.25096	5.06299	4.12901	0.326068	0	0.249964	0	0
121140191	LOC121140191	lncRNA	0	0	0	0	0	0	0	0	0	0	0	0	0	0	0	0	0	0	0	0	0	0	0	0	0	0	0	1.43508	2.22366	0	0	0	0	0	0
101829033	Pdlim1	protein_coding	329.377	316.215	416.79	196.12	166.353	202.332	223.841	143.882	125.193	171.139	106.859	79.2624	0.018032	0.0153526	0	0.0113424	0.122546	0	334.579	382.113	359.954	282.652	165.516	235.094	206.813	216.06	129.83	179.797	230.748	192.125	0.993976	3.42442	2.78746	0.0481477	0.0360123
101823450	LOC101823450	protein_coding	0.550915	2.7052	0	0	0	1.71841	0	0	0	0	0	0	0	0	0	0	0	0	10.2352	4.90343	8.15228	0	0.111884	0	0	0	0	0	0	0	0	0	0	0	0
101831527	LOC101831527	protein_coding	2.21582	0.68003	11.0757	1.3595	0	2.59184	0	0.262453	0	0	0	1.66482	0	0.676701	0	0	0	0	1.81617	1.47914	0	7.68595	4.27505	0	4.27121	3.09481	0	0	0	0.706636	0	0	0	0	0
101842021	LOC101842021	protein_coding	88.1569	117.125	88.1834	22.158	41.0614	21.1745	34.11	21.6766	29.7111	15.2986	26.0044	27.2708	0	0.0121712	0.011918	0	0	0.0499825	93.2938	58.1032	98.5613	15.7644	30.2548	23.7111	17.2082	63.2783	24.7877	18.6083	41.6482	31.3165	2.12653	9.79147	4.2577	0	0.999242
101832576	Hells	protein_coding	72.5611	65.5953	46.5384	15.9856	21.6448	32.8293	22.0118	24.8846	24.627	16.2109	9.23877	14.3107	1.49738	1.49675	2.73019	0.039143	3.80619	5.27627	49.1055	81.0666	58.9657	28.0316	24.2316	33.4444	43.4368	8.98963	23.6707	26.3936	35.3009	22.1526	0.0469896	0.0896222	0.837309	1.85891	5.45276
101842829	Tbc1d12	protein_coding	1.64028	0.287656	2.0079	0	0	0	0	0	0.268341	0	0	0	0.0120073	0	0	0.139727	0.448811	0	1.02433	2.50274	0.866869	0	0.0475887	0	0	0	0	0	0	0	0	0	0	0.208397	0.191842
101843095	Noc3l	protein_coding	3.88067	1.76944	3.5892	0.766853	2.06826	1.2681	1.12038	2.33764	1.35436	1.4934	0.514982	0.806746	0.234363	1.52375	1.2718	0.743345	2.43255	1.83751	3.8775	3.25663	2.46107	0.839116	0.540424	0.342202	2.59637	0.836244	3.52308	0.394434	2.76938	1.92354	0	0	0	1.08089	0.663787
101833457	Slc35g1	protein_coding	2.47674	1.52021	2.06333	0.828864	2.37331	2.09231	2.03344	2.42021	0.59089	0	0.0495844	0	0	0	0	0	0.287502	0	3.04506	2.75553	1.14531	3.82691	3.64672	0	6.27716	1.3837	3.73451	1.51436	2.84423	5.52893	1.20391	0	0	0	0
101831558	LOC101831558	protein_coding	101.576	103.619	89.2186	8.45847	6.21478	9.66873	3.2527	6.26981	4.77847	16.0006	7.67598	4.63904	0	2.247	0.962608	0.0461129	2.65714	0	94.5915	103.142	91.9588	13.7145	5.6657	7.1327	10.6224	7.19344	9.47058	8.42938	7.80391	2.55496	0	0	2.53646	0	0
121140210	LOC121140210	lncRNA	2.21704	0	2.11083	0	0	0	0	0	0	0	0	0	2.32892	1.1607	0.142069	1.89368	0	0	0	0	0	0	0	0	0	0	0	0	0	0	0	0	1.74697	0.682518	9.07542
101834136	Pde6c	protein_coding	51.555	53.0144	27.0925	5.00422	9.15328	5.39515	8.28788	7.69255	9.71203	7.48828	5.41535	5.61301	0	0	0	0	0	0	65.8545	72.7034	59.1368	5.23604	2.71953	7.47099	2.86804	5.14331	12.4102	16.7474	3.07556	11.5302	0	0.0034077	0.701132	0	0
101834853	Ffar4	protein_coding	14.8317	16.4733	9.41412	5.04235	0.90237	6.97617	3.03311	0.501928	2.83079	0	0	0	0	0	0	0	0	0	6.94667	7.54342	7.8384	2.13803	1.72122	0	5.04227	2.17017	0	1.41328	3.0415	1.26131	0	0	0	0	0
101835108	Cep55	protein_coding	156.341	167.652	179.877	48.5225	35.5526	33.3101	79.7297	99.485	91.1952	80.8421	62.1593	47.953	0	1.0383	0.289369	0.483858	0.0425017	1.41037	165.657	172.718	123.598	67.9806	54.1329	61.4561	71.3089	75.9914	80.0376	75.3013	68.5358	68.2834	0.0779191	0.167714	0.189808	0.83911	0
101835544	Myof	protein_coding	0.50386	1.23707	0.359791	0.309139	0	0	0	0.11936	0.649127	0.0605939	0	0	0	0	0	0	0	0	1.51428	0.784807	0.116499	0	0.434894	0.598108	0	0	0.407664	0	0	0	0	0	0	0	0
101843358	LOC101843358	protein_coding	0	0	6.58317	0	0	0	0	0	0	0	0	0	0	0.0377078	0	0	0.100329	0	0	0	1.59871	0	0	0	0	0	0	0	0	0	0	0	0	0	0
101836755	Exoc6	protein_coding	25.2309	22.5737	14.6576	1.66967	1.42058	0.555792	0.59417	2.02609	1.18349	7.71421	1.78077	2.23221	0.0575224	0	0	0	0	0	27.5737	33.4949	26.499	1.83397	0.607944	1.06603	4.0911	1.2543	1.13236	0	0.552482	1.30923	0	0	0.607435	0	0
101837374	Hhex	protein_coding	1259.09	1539.61	1502.86	6.86488	17.2976	14.3965	12.5922	22.8876	21.0242	47.0682	11.1374	3.01754	0	0.0134241	0.368056	0.00991767	13.9298	19.3498	973.156	1092.72	912.345	10.867	0.749872	4.82131	15.6407	31.63	25.8909	25.1759	21.9077	27.4752	2.25019	0.00626416	1.40369	0.0210499	4.09353
101843634	Kif11	protein_coding	40.5553	38.263	22.2569	3.99066	7.91941	3.68268	7.15812	7.29978	6.21936	6.51707	4.1695	3.94976	0.589864	0.818998	0.0567424	0.0884773	1.00732	2.3797	31.7408	30.4217	17.3617	4.78032	3.81243	2.64882	9.4573	3.4629	5.1062	7.00886	13.1685	5.64773	0.0171312	0	0.752825	0.64212	0.262793
101837906	Ide	protein_coding	40.4424	30.1275	33.4039	12.5319	10.0693	11.7702	13.5784	12.5283	10.4237	11.2652	7.14159	9.43147	0	0	0.431928	0.00557069	0.962991	2.80232	59.3079	35.0728	36.764	13.4723	15.4088	20.3928	25.9116	11.2005	8.33919	9.22247	17.7139	14.639	0.0300932	0.00175927	0.00358384	0.0354707	0.362583
101838169	Marchf5	protein_coding	392.707	434.146	443.018	17.3022	25.4385	31.1666	31.6791	28.4037	25.509	50.5339	33.386	22.1845	1.26122	0.743871	1.83274	1.03709	5.55457	19.3142	363.654	412.19	377.441	11.1	35.074	13.0578	19.4763	72.2102	31.2311	30.4499	34.4232	39.1496	4.07545	2.0659	0.764141	8.80471	0
101838439	Cpeb3	protein_coding	21.5126	16.0495	12.3345	2.09485	5.67936	3.7073	6.81566	2.59031	2.47262	7.43254	2.26525	4.00437	0.179665	0.0388903	0.126937	0	0.758818	1.50125	18.5743	21.8978	20.8854	2.45861	4.17585	9.28348	6.27914	4.08366	4.75569	3.96389	3.61697	4.8213	0	0.189944	0.544672	1.25217	0.0121632
101843901	Btaf1	protein_coding	5.44026	3.62957	6.98125	1.63593	1.9039	1.84448	2.36024	1.56891	2.05409	2.19029	0.795546	2.54413	0	0.397299	0.194517	0.714745	1.09828	1.55739	5.55767	4.73684	4.15642	2.92381	1.48915	5.36284	8.54468	1.68485	2.85322	1.78808	4.27815	1.68967	0.116691	0	0	0.291268	0.102876
101844155	Tnks2	protein_coding	9.15456	4.06896	6.31159	0.352145	0.282326	0.57438	0.637965	0.673024	0	1.40463	0.783657	2.52157	0	0	0	0	1.30085	0.933195	6.55474	4.91691	10.2184	0.398172	3.52603	1.46142	3.06501	0.749529	1.25381	0.386027	0.589084	3.22145	0.283987	0	0	0	0
110340189	LOC110340189	lncRNA	0	0	2.51302	0	0	0	0	0	0	0	0	0.835	0	0	0	0	0	0	0	3.5239	2.44113	0	2.4122	0	4.52254	0	0	3.81457	0	0	0	0	0	0	0
101840317	Hectd2	protein_coding	1.16053	2.56437	0.662958	0.414272	0	0	0	1.70449	0	0.167477	0.074348	0.0734267	0	0	0	0	0	0	0	2.06585	0	0	0	0.991876	6.09798	1.16704	0.204864	1.44497	0	0	0	0	0	0	0
101840966	Pcgf5	protein_coding	9.66406	10.7684	11.3244	0.464393	0.0379917	0.154585	0.450707	0.774849	2.63903	2.43167	1.71448	1.31696	0.588534	11.5719	10.5595	11.3719	3.03752	3.99564	11.3738	8.07218	10.3129	1.05018	2.62694	1.12953	0	1.9935	1.531	0.330568	3.45745	0.986215	0.00287642	0.00151341	0.761502	13.7922	8.6727
101841576	Ankrd1	protein_coding	0	0	0	0	0	0	0	0	0	0	0	2.84629	0	0	0.0240229	0	0	0	0	0	1.56022	0	3.65447	0	0	0	0	0	0.484324	0	0	0	0	0	0
101841843	Rpp30	protein_coding	175.015	139.926	147.832	0.800964	3.89882	0	0.22673	0.850452	3.7686	9.28237	8.62477	3.12323	22.0294	50.7667	72.3707	56.5123	96.6829	108.059	172.63	179.738	120.36	6.11317	2.36957	0	1.79413	0.50142	0	13.1705	2.83438	0	0	0.00913593	2.17749	90.4425	62.2737
121140326	LOC121140326	lncRNA	0	0	0	0.573068	0	0	0	0	2.45121	0	0	0	0	0	0	0	0	0	0	0	0	0	0	0	0	0	0.755709	0	2.21228	0	0	0	0	0	0
101842734	Kif20b	protein_coding	288.539	248.564	201.333	154.043	134.607	96.9502	202.515	178.201	119.914	90.6165	40.3712	52.5456	1.53976	3.53118	10.3616	4.83542	9.49966	5.98717	226.387	199.567	190.423	113.172	138.215	149.417	218.31	130.034	118.246	107.815	130.447	159.511	3.4446	0.943672	2.25022	3.632	4.98267
101844699	Pank1	protein_coding	0.288763	0	0	0	0	0	0	0	0	0	0.323739	0	0	0	0	0	0	0	0	0	0	0	0	1.57678	1.48432	1.12928	0	0	0	0	0	0	0	0	0
121138886	LOC121138886	protein_coding	2.18093	1.33865	5.19113	1.70303	4.17971	0	0	2.84153	3.1219	2.88505	10.3043	0.517455	0	0	0	0	0	0.0976857	2.38344	4.85285	1.00852	3.02598	6.86527	0	0	13.0982	1.28331	0	13.7749	1.66923	0	0	0	0	0
101844160	Acta2	protein_coding	0	0	0	0	0	0	0	0	0	0	2.7562	0	0	0	0	0.0776555	0	0	3.00911	0	0	0	0	0	0	0	0	0	0	0	0	0	0	0	0
101824746	Rnls	protein_coding	17.8933	12.3909	17.9097	1.74015	4.10333	0	1.15902	1.95635	0	0	0	2.46743	0	0	0	0.266187	0	0	12.0337	15.5176	11.8811	0	1.95672	0	0.524082	0.512644	0	0	1.44891	0	0	0	0	0	0
110340255	LOC110340255	lncRNA	19.0212	18.6802	25.3539	0.424374	0	0	7.20769	1.35178	9.07598	0.457495	11.2718	1.80521	0.0243671	0	0	0	0	0	31.1811	6.77193	65.0899	0	3.86298	1.80633	2.17276	0	0	0	0	9.22026	0	0	0	0	0
101825008	Pten	protein_coding	3.67316	4.03449	2.57688	1.81153	0.988004	1.00503	1.22094	0.686951	1.29143	1.72043	4.89213	4.09761	0.076774	0.0295202	0.619415	0.863026	1.44746	2.75361	7.39463	6.36653	8.93985	2.09708	0.549665	3.94716	3.91975	1.78209	1.19444	0.902652	1.66507	0.739826	0.44134	0.00196787	1.11044	1.26965	2.19605
101825273	Atad1	protein_coding	88.6068	78.7804	91.8057	21.0042	26.7206	21.3383	19.5858	32.3341	22.1964	30.4004	17.7913	24.9392	0.434008	2.06078	5.25351	1.15499	1.51258	4.20223	63.3695	86.4031	85.8652	22.6813	20.7075	21.5002	38.7925	28.8461	22.7146	30.2754	33.5751	31.166	4.19107	0	1.16186	0.111428	0.76676
101825002	Papss2	protein_coding	4.19281	4.11765	5.05647	0	0	0	0	0.397296	0	0	0.850594	0	0	0	0	0	0	0.0250399	1.83285	0.248788	6.46291	0	1.19211	0	0	0	0	0	2.40746	0.855752	0	0	0	0	0
101825526	Minpp1	protein_coding	10.725	7.52338	8.02308	2.22189	3.71933	4.77905	0.483811	0.272213	2.85115	0	0.306735	0	0	0	0	0	0.466862	0	0.837204	6.13658	8.85631	3.28533	0	5.91088	11.3759	0.213993	0.225387	2.04393	1.31961	1.17266	0	0	0	0	0
110341649	LOC110341649	lncRNA	0	3.93896	0	0	0	0	0	0	0	0	0	0	0	0	0	0	0	0	0	2.85589	0	0	0	0	0	0	0	0	0	0	0	0	0	0	0
101825787	Sgms1	protein_coding	90.8286	101.628	70.9385	25.4888	29.6767	14.5099	27.4265	29.6972	26.3645	29.0142	22.6541	28.21	0.981755	0	0	0.00381197	0.0137285	0	92.5416	95.1579	66.2839	38.1885	20.0314	33.0755	46.9451	29.9309	32.986	15.4616	46.5164	24.0778	0.160164	0.346709	1.11829	0	0.0121031
101825267	Asah2	protein_coding	6.40465	3.18742	3.79054	0.115858	0	0.359953	1.35557	1.76324	0.264302	3.20578	0.249512	0.02738	0.153006	0	0	0	0.0602803	0	1.3242	5.70047	3.84219	2.00869	0.175771	0.164382	0.790911	0.967061	1.17134	0.923677	2.38539	1.89895	0	0	0.0394834	0	0
101826216	A1cf	protein_coding	1.81402	1.43156	1.23365	0.433627	0	1.01041	0.196396	0.0920838	0.247303	0.0311647	0	0	0	0	0	0	0	0	1.13283	1.96055	1.19836	0.751801	0	0.492191	0	0.180973	0	0	0	1.58675	0	0	0	0	0
101826743	Prkg1	protein_coding	16.5553	15.2423	13.0711	1.32879	2.37314	0	2.11659	1.45871	2.92854	2.1366	1.71377	1.48496	0	0	0.00215624	0.105746	0	0	17.5409	13.6568	13.3506	1.96085	0.615032	1.62968	1.49903	2.56604	3.68276	4.62354	2.81118	0.360556	0	0.44082	0.209325	0	0.0051653
101826480	Cstf2t	protein_coding	121.575	114.41	127.936	60.2691	42.1562	61.4674	54.9589	42.2446	42.3193	49.9174	28.5167	26.1831	0	0.0182063	0.0059425	0	0	1.96884	116.142	160.455	118.358	53.7594	43.392	66.1148	96.131	50.9798	47.4736	60.6186	62.6188	89.9276	2.34131	1.16391	1.54029	0.295001	0
101827715	LOC101827715	protein_coding	3.14587	2.89638	2.24637	0	0	0	0	0	0.150105	0	0	0.2488	0	0.034312	0.0167991	0	0	0	0	2.79998	0.727369	0	0.159722	0	0	0	0	0	0	0	0.0152155	0	0	0	0
101825783	Gldc	protein_coding	59.0621	45.9624	68.5335	19.4127	29.7801	25.9068	32.7712	12.867	16.8083	26.1915	9.3327	17.8502	0.00337775	0.138041	0	0	4.8206	3.6611	64.5462	51.3948	46.5766	47.2259	27.8451	47.7623	66.3362	22.1696	22.807	16.532	43.9806	25.9657	1.08144	0	0.251505	0.018038	0
121135556	LOC121135556	snRNA	225.268	126.746	62.5555	60.7291	35.9767	0	40.3091	35.5759	39.4118	9.03019	0	0	0	0	0	0	0	0	143.608	58.4791	0	0	7.62486	0	0	23.5972	0	0	18.863	0	0	0	0	0	0
101828235	Uhrf2	protein_coding	5.5426	9.86587	6.33249	2.28769	4.10728	2.01699	4.55055	3.87332	1.11076	1.46641	2.84065	2.84929	0	0	0	0	0	0	6.05725	6.90647	5.63871	4.26456	7.42919	8.94792	10.2882	9.28954	2.52758	9.18089	5.72849	4.24216	0	0	0	0	0
101828763	Ranbp6	protein_coding	9.91104	4.32594	3.98419	0.393104	0	1.48848	1.27968	1.04348	0.336289	0.582705	0	0	0	0	0	0	0	0.0591898	0.240696	2.74441	3.05543	0.166682	2.46011	1.93468	2.64162	0.123046	3.43433	1.2732	0.189693	0.67428	0.911855	0.0112095	0	0	0
101829379	Kiaa2026	protein_coding	0.8505	0.59661	0.115679	0	1.49025	0	1.56536	0	0	1.40271	0	0	0	0	0	0	0	0.0217683	1.72616	2.05468	2.58451	0.950165	0	0.317299	1.73484	0.610912	0.0714934	0.513269	0	0.619952	0	0.486049	0	0	0.186509
101826310	Mlana	protein_coding	4.133	1.69121	0	0	0	0	0	0	3.1553	0	0	0	0	0	0	0	0	0	9.03353	0	2.54829	0	0	0	0	0	0	0	0	0.702953	0	0	0	0	0
101829650	Ermp1	protein_coding	4.06999	4.99629	5.16669	1.081	0	1.1083	0.58752	2.93834	0.924762	1.5849	0.682891	0.0306559	0	0	0	0	1.8223	1.59728	3.17708	0	5.01887	2.15124	0.629765	3.63497	5.20255	1.51587	1.48254	1.42201	2.00309	1.87893	0	0	0	0.00662937	0
101829925	Ric1	protein_coding	25.4975	17.3892	21.8484	11.1877	17.1572	26.5106	19.2162	14.1272	12.5717	16.9329	18.0817	14.3623	0.744005	0.0618003	0.432679	0.82412	0.591954	1.94149	33.5929	20.929	21.7474	21.9767	14.4703	31.1413	45.2657	18.2017	16.5037	15.59	38.309	33.6094	0.578247	0.718069	0.901762	0.058144	0.15946
121134294	LOC121134294	lncRNA	3.71282	25.0681	5.30243	0	4.26933	6.7556	11.7241	0	0	2.23251	8.02773	0	0	0	0	0	0	0	2.02879	4.9569	29.1875	10.7712	4.90119	0	5.30137	3.62996	4.36942	0	0	9.47232	0	0	0	0	0
101826568	Pdcd1lg2	protein_coding	0	0	0	0	0	0	0	0	0	0	0	0	0	0	0	0	0	2.06357	0.991127	0.484321	0.167753	0	1.17878	0	0	0	0	0	0	0	0	0	0	0.428099	0
121140421	LOC121140421	lncRNA	0	0	0	0	0	0	0	0	0	0	0	0	0	0	0	0	2.52304	2.01422	0	0	0	0	0	0	0	0	0	0	0	0	0	0	0	0	0
101831707	Insl6	protein_coding	3.35145	1.37141	7.44543	1.49546	2.28373	0	0	0	0.63966	0	0	0	0	0	0	0	0	0	2.44177	17.8978	6.19922	1.12728	0	0	2.55221	0	4.27282	0	0	0	0	0	0	0	0
101831977	Jak2	protein_coding	8.42903	2.32817	3.61135	0.470142	1.13078	0.766844	1.70347	0.249595	1.36745	1.2164	0.742497	0.266653	0	0	0	0	0	0	3.45439	3.00091	7.21096	3.82747	1.58345	2.4514	6.19824	0	1.05396	1.45243	0.665479	1.88165	0.47699	0	0.183525	0.785674	0
101832233	Rcl1	protein_coding	18.3917	29.0282	46.9035	1.31892	0.335689	0.682945	0	0	1.25366	6.47734	0	3.94809	1.45572	13.5404	32.7469	13.5392	53.4493	43.1896	20.0995	22.2158	31.5894	0	0.666988	0	0	0.366964	1.93252	5.54962	0	0	0	0	0	21.2996	28.5012
121140434	LOC121140434	lncRNA	2.44657	0	0	0.136461	0	0	0	0	0	0	0	0	0	0	0	0	0.0355	0	0	0	0	0	0	0	0	0	0	0	0	0	0	0	0	0.899632	4.31898
101832497	Ak3	protein_coding	3.43161	4.68069	2.17815	0	0.876882	0.79288	1.05954	0	0.654959	1.83415	0	0.482487	0	0	0	0	0	0	1.25008	6.10862	0	0.384749	0.696919	0	0	1.81065	0	3.1367	0	0	0	0	0	0	0
101832934	Cdc37l1	protein_coding	388.434	412.222	333.977	104.577	117.027	106.26	109.482	107.58	97.3823	104.792	68.3651	54.1481	1.31415	7.95367	3.71765	1.49844	3.81322	1.96182	331.708	372.741	350.362	110.492	69.835	103.894	161.944	97.7719	94.0479	117.373	139.975	124.682	16.7989	10.9662	6.57276	0.933088	1.74968
101833200	Plpp6	protein_coding	0.663354	0.814329	0	0	2.62736	0.862139	0	0	0.189912	0.478648	0.531215	0.996802	0	0	0	0	0	0	0	0	0	0	0	4.56713	0	0	0	2.87604	0	0	0	0	0	0	0
121140457	LOC121140457	protein_coding	0	0	0	0.259941	0	0	0	0	0	0	0	0	0	0	0.174208	0.0563305	0.202869	0	2.54658	0	2.1551	0	0	0	0	0	0	0.259048	0	0	0	0	0	0.199266	0.119233
101833714	Glis3	protein_coding	11.5523	17.9513	18.9348	1.46813	1.60676	5.24544	5.02397	5.81968	2.06533	21.1732	15.0828	14.5721	0	0	0	0.00235667	0	0	16.3006	12.1043	12.3071	4.94319	2.10855	7.25584	3.04844	6.33144	8.99181	1.91826	10.1597	9.55066	0.724247	0.416784	0.488197	0.280109	0.269369
110340334	LOC110340334	lncRNA	12.3594	7.09352	8.71084	0.286488	1.27148	0	0	1.10269	1.34795	0.926543	0.642688	1.72645	0	0	0	0	0	0	9.64785	9.42897	5.78954	1.29574	0.0325979	1.067	0.733397	1.03125	0.566691	0.428254	0.875555	1.14661	0	0	0	0	0
121140466	LOC121140466	lncRNA	1.02744	1.89191	0.489108	0.687681	0.393812	0	0.25955	0.121695	0.392194	0.123559	0.164554	0.162515	0	0	0	0	0	0	2.8071	0.91447	0.475115	0.259189	0.10433	0	0	0.143501	0.755709	0	0.147485	0	0	0	0	0	0
101833881	Rfx3	protein_coding	1.65532	1.12892	1.92625	0.0820692	0.164494	0.47808	0.139389	0.34856	0.0175519	0.199068	0.618604	0.290923	0	0	0	0	0	0	1.50752	2.45553	0.680414	0.394384	0.0186764	0.109164	0.0262617	0.0256885	0.081169	0.0613403	0.237616	0	0	0	0	0	0
121134298	LOC121134298	lncRNA	25.5065	23.4837	19.7312	0	2.85149	0	0	0	12.1705	4.6011	0	1.7651	0	0	0	0	0	0	19.164	25.5398	30.9617	3.61939	2.59003	0	0	1.78123	4.69019	1.41777	1.83069	0.813417	0	0	0	0	0
121140469	LOC121140469	lncRNA	98.7854	27.7906	101.891	11.479	8.41423	1.0699	4.15919	3.4127	1.96398	12.8699	1.31846	2.92977	0	0	0	0	0	0	53.9791	47.6255	72.3285	17.6519	12.9568	6.84037	0.587713	8.0484	1.81649	8.23644	0.590848	3.67538	0	0	0	0	0
101834320	Pum3	protein_coding	416.225	569.801	451.201	9.21668	8.66401	12.1563	25.3021	40.4371	35.1831	128.325	49.5601	79.152	2.25165	9.4791	6.44322	6.218	30.7176	30.3735	448.485	510.599	454.873	9.53653	12.9803	12.1207	26.9331	15.7854	55.2667	22.8758	28.3075	24.7576	0.00753985	3.33233	1.18796	21.3292	19.822
110340345	LOC110340345	lncRNA	284.065	234.383	241.884	8.65802	2.37991	11.0286	12.5483	24.0243	49.3778	62.8473	38.2034	38.9576	0.0132569	0	0	0	0.0300314	0	271.425	263.425	241.664	0.652645	4.09822	0.614209	3.10298	6.93773	13.8531	20.9379	22.2824	8.18446	0	0	0	0	0
101842766	Vldlr	protein_coding	9.17489	9.79394	7.72257	1.48331	1.90275	2.3503	2.38494	1.07098	1.26893	2.68646	2.32131	2.14532	0	0	0	0	0	0	9.59088	8.04777	4.30422	0.469614	0.162027	2.33606	0.759444	2.04289	2.34727	3.16338	0.992544	1.69619	0.0128626	0.00135352	0	0	0
121134299	LOC121134299	lncRNA	1.20566	5.92026	0	0	0	0	0	0	0	0	0	0	0	0	0	0	0	0	0	0	0	0	0	0	0	0	0	0	0	0	0	0	0	0	0
101828402	Smarca2	protein_coding	57.7693	43.2715	58.198	17.0081	17.657	12.871	18.4452	19.4175	10.4652	16.0814	13.3296	11.5715	0.0035838	0.576692	0	0	0	0.350852	46.9297	44.5702	48.6417	7.76303	6.78937	10.992	30.7975	12.1126	20.7825	11.8803	21.8459	14.4886	1.46674	1.04367	0	0	0.00715732
121134301	LOC121134301	lncRNA	66.3774	49.5992	32.9726	0	0	0	6.56148	20.5098	6.059	12.4944	5.0844	0	0	0	0	0	0	0	22.0776	35.9613	32.0293	2.18411	8.7916	0.685161	12.3622	30.6341	10.189	5.13331	0	4.41769	0	0	0	0	0
101835284	Dmrt2	protein_coding	1.66416	17.8754	6.33774	0	0	0	0	0	0	1.70111	2.26552	0	0	0	0	0	0	0	9.09341	1.11089	6.5412	0	0.168985	0	0	0	0	1.57253	0	0	0	0	0	0	0
101835716	Dmrt3	protein_coding	0.941255	0	0	0	0	0	0	0	0	0	0	0	0	0	0	0	0.109262	0	2.57164	6.28323	6.52894	0	0	0	0	0	0	0	0	0	0	0	0	0	0
101835976	Dmrt1	protein_coding	1.86071	0	0	0	0	0	0	1.76314	2.57474	0	0	0	0	0	0	0	0	0	10.1674	2.07016	0	0	0	0	0	0	0	0	0	0	0	0	0	0	0
101836406	Kank1	protein_coding	23.5883	15.1467	14.6843	1.86219	0.880948	0.188658	1.23761	1.50442	1.66231	10.3431	0.697461	5.16614	0.00232445	0	0	0	0.0105314	0.845233	19.2348	18.7338	9.56539	1.00702	3.64816	6.63399	5.07801	4.40964	2.29552	6.17249	5.52184	4.25887	0.024573	0	0.0376255	0	0.473508
101828939	Dock8	protein_coding	12.6892	8.3196	10.7084	1.41551	0	0.449773	2.07631	0.614853	0.412817	0.242771	1.68588	1.16322	0	0	0.00308003	0	0	0	12.4492	7.57212	6.00119	0	0.937097	0	1.81183	0.48335	1.69695	0.0961805	0.0827951	1.21399	0.516093	0	0	0	0
110341662	LOC110341662	lncRNA	60.5011	59.4166	43.5221	2.39967	6.18395	0	0	1.27397	4.3623	2.91033	4.9526	0.637987	0	0	0	0	0	0	89.6279	41.8826	69.6327	4.40916	0	0	0	7.13566	7.12005	9.56569	10.0357	0	0	0	0	0	0
101836661	Cbwd1	protein_coding	48.1956	36.4549	44.9597	14.2284	7.33951	6.32709	7.62484	8.64932	11.0569	7.61088	5.84774	8.70142	2.79394	2.73985	0	0	2.54299	8.85294	34.0498	23.3981	35.5692	4.9124	7.71172	7.74368	21.6876	13.8708	5.01303	7.68504	13.5571	7.94885	1.02661	2.87417	0.0100949	1.08239	0
101837101	Pgm5	protein_coding	0	0	2.82159	0	5.13268	0	0.915022	0	0	1.26719	0	0	0	0	0	0	0	0	0	0	0.304541	0	0.869359	0	1.12841	0	0	0	1.60711	0	0	0	0	0	0
101829474	Tmem252	protein_coding	0	1.88444	0	0	0	0	0	0	0	0	0	0	0	0	0	0	0	0	0	1.36629	0	0	0	0	3.0686	0	0.790361	0	0	0	0	0	0	0	0
101829744	Pip5k1b	protein_coding	29.5895	17.2803	26.2574	5.96066	1.39475	2.09084	2.61258	3.06239	4.55087	1.79648	1.15026	0.908803	0	0	0	0.175931	0	0	27.3138	20.1996	27.6317	6.08752	2.15867	1.77326	3.0354	0.722225	1.09876	1.72456	6.43308	0	0	0	0.291893	0	0
101837376	Pabir1	protein_coding	9.82905	14.6517	22.727	0.234956	0.313953	0.456232	1.10849	2.78578	2.41197	7.80988	3.48578	1.47143	0	0	0	0.540275	0	0.251572	28.9643	47.6473	42.2057	3.18799	0.499041	2.5002	2.85701	1.32378	0.103279	1.60001	6.55076	1.47771	0.0033957	0	0	0	0
101830018	Fxn	protein_coding	120.469	45.2715	86.6086	3.29111	0	0	0	0	1.1731	0	0	2.13886	1.11808	0	0	0	4.35221	7.81856	87.3223	70.0236	71.6249	0	0	3.50212	0.702091	0	0.723334	3.00647	0	0	0	0	0	0	0
121140514	LOC121140514	lncRNA	1.75427	0	2.50534	0	0	1.36798	0	0.207785	0	0	0	0	0	0	0	0	0	0	0	0	0	0	0	1.0412	2.50484	0	0	0.195021	0	0	0	1.24999	0	0	0
101837639	Tjp2	protein_coding	45.5188	46.8428	56.2474	11.3223	22.9659	22.8581	19.4259	14.8668	10.4253	22.6417	16.2248	12.9599	0	0	0	0.00312163	0.168634	4.32057	50.3805	28.446	39.9486	29.6112	12.352	28.6491	48.4552	20.9394	18.1221	24.0741	25.9139	36.5685	0.0337265	0	0	0.0132511	0
101830282	Fam189a2	protein_coding	24.6215	38.5127	62.764	0	0	0.619349	1.40449	0	0	6.49502	6.4875	2.32415	0	0	0	0	0	0	32.1157	48.7772	42.6044	0	1.45171	3.29982	3.51559	0	0	1.23614	0	1.51973	0	0	0	0.0135838	0
121134306	LOC121134306	lncRNA	66.0538	81.0872	35.7327	7.45224	0.959021	4.4875	4.64567	4.44533	13.6815	14.7137	4.98905	4.57105	0	0.00818692	0	0	0.0217829	0	85.3122	101.215	54.4953	2.0829	1.5244	0.980118	4.71576	1.67739	4.30635	3.50469	3.44794	3.44699	0	0	0.0622592	0	0
121134308	LOC121134308	lncRNA	4.28281	0	4.07764	0	0	0	1.08192	0	0	2.06019	0	0	0	0	0	0	0	0	9.36098	11.4358	0	0	0	0.508392	0	1.19635	0	0	0	1.63897	0	0	0	0	0
101838273	Apba1	protein_coding	33.4151	27.6647	32.9981	3.22477	0.953144	3.31268	2.74833	6.40623	3.20364	8.48554	2.88747	1.42584	0	0.708575	0	0	0	0	40.5943	45.7875	43.6971	1.99957	0.852222	2.58287	7.94459	6.20827	3.47518	1.86601	3.43573	3.48931	0.00300684	0.00158203	0.547875	0	0
121140525	LOC121140525	lncRNA	13.7066	22.9447	9.49088	0.278002	0	0	2.20344	2.65661	0	1.7982	0	0.591286	0	0	0	0	0	0	13.6175	9.98145	6.91452	0.628677	0.759175	0.295826	0	0	0	0	0.357734	0	0	0	0	0	0
101830552	Ptar1	protein_coding	0.901813	1.59908	0.954012	0	0.537695	0	0	0	0	0	0.0160483	0	0.101407	1.33771	0.768374	0.59265	0.337312	0.664239	1.64258	2.22961	1.01939	0	0	0	0	0	0	0	0	0	0	0	0	0.754041	1.492
101838807	Mamdc2	protein_coding	0.298904	0	1.13834	0	0	0	0	2.69069	0	0	0	0	0	0	0	0	0	0	0	0	0	0	0	0	0	0	0	0	0	0	0	0	0	0	0
101839075	Smc5	protein_coding	18.7929	15.7957	17.2478	7.02578	10.7291	2.99255	8.25457	8.62298	3.71607	5.61951	1.05752	5.08819	0	0	1.95647	0	2.27976	4.15566	22.0181	8.13727	15.9715	2.43448	4.84812	4.18026	6.9622	11.2085	9.36457	6.43697	5.2009	4.9673	0	0	0	0.544373	1.77594
101831086	Klf9	protein_coding	0	0.762615	0	0.0461999	0.0529142	0	0	0	0	0	0	0	0	0.537542	0	0	6.7906	7.77254	0	0	0	0	0	0	0	0	0	0	0	0	0	0	0.360692	0	0.169533
101843534	Cemip2	protein_coding	14.4969	10.641	7.6838	3.53443	3.85715	2.56394	3.24689	2.19504	3.70819	2.30055	1.00532	1.4893	0	0	0	0	0	0	9.47311	4.52268	7.32575	5.05206	4.06716	5.81897	10.1576	3.84078	2.85809	1.42885	3.26092	0.800707	0.0028914	0	0	0	0
101844233	Abhd17b	protein_coding	77.9444	87.9853	84.0199	37.8779	44.5275	77.3153	92.0012	34.7002	33.3439	64.2142	42.6882	49.9534	0.00573855	1.73937	5.40616	0.00721928	1.63797	3.29055	93.5043	86.5188	92.8021	112.892	85.2432	158.355	261.859	51.5541	69.5872	70.2167	87.5805	102.513	11.0151	0.310068	4.45867	0	0.0229213
101844500	CUNH9orf85	protein_coding	52.1921	50.6967	35.9421	2.6002	3.43128	3.02941	0.960055	4.08127	8.80086	18.8298	13.1473	5.28995	0	0.00552679	0	0	0.676435	2.74626	46.7937	30.4429	42.8808	5.94405	9.31324	7.21804	13.964	8.98817	17.5918	9.46373	9.31048	12.6045	0.563691	0.167634	0.0840593	0.441984	0.0648204
101844770	Gda	protein_coding	41.6894	55.3459	42.7455	12.626	14.702	8.1396	8.67305	14.3892	17.8579	26.4516	12.2965	12.5619	0.00483315	0.00411499	0.463379	0.173287	0.0109487	0	40.4066	52.8882	46.931	21.6048	16.167	18.0932	31.9988	13.7532	19.536	11.7857	22.7461	15.4968	2.62767	2.28887	0.312933	0.00645255	0
101822428	Zfand5	protein_coding	222.886	141.167	175.854	44.9724	65.1229	74.0927	95.6742	74.8872	69.0641	111.488	78.7904	77.8843	2.37182	0.881365	1.46999	2.61889	77.0256	63.2802	250.86	511.757	415.56	150.984	77.2759	147.151	164.576	68.4617	126.971	106.121	160.228	177.274	2.47387	1.33777	2.50424	20.4875	23.9227
101832671	LOC101832671	protein_coding	0	0	2.78371	0	0	0	0	0	0	0	0	0	0	0	0	0	0	0	0	0	2.2534	0	0	0	0	0	0	0	0	0	0	0	0	0	0
101822890	LOC101822890	protein_coding	2.91388	3.57706	3.69906	0	1.48917	0	4.17126	0	0	0	2.80013	0.537723	0	1.20771	0	0	0	0	3.71519	0	0	0	0	0	0	0	2.57189	3.67126	0	0	0	0	0	0	0
110340404	LOC110340404	lncRNA	8.64302	8.48808	13.1663	3.0853	2.20855	0	2.62007	1.63796	0.329922	1.24729	0	2.73423	0	0	0	0	0	0	0	0	11.191	1.74428	0.702117	0.410389	2.96183	0.965729	0	0.768671	0	0	0	0.0351914	0.0358446	0	0
101823325	Anxa1	protein_coding	5.41047	18.2651	12.2343	0.301777	0	0	0	4.32571	0.258161	0	2.92458	2.13951	0	0	0	0	0	0	5.91286	7.22339	6.88037	0	0	0	0	1.51135	7.1632	0	1.35915	2.24306	0	0.406171	0.252433	0	0.449875
101833964	CUNH9orf40	protein_coding	11.4466	16.4956	7.58141	7.2173	0.50869	2.32854	8.92639	5.42321	2.2797	2.51373	7.01435	5.03814	0.082882	0.054282	0	0	1.55982	1.56041	13.0534	15.9466	1.38085	10.9227	6.97403	17.0143	13.2174	4.58769	0.585693	2.43438	1.71457	0.888793	0.00962844	0	0	0	0
101834227	Carnmt1	protein_coding	29.4764	19.6846	12.5728	0.368276	1.08462	3.30993	1.54883	1.73171	2.97046	1.30449	2.60596	3.65536	0.14198	0.0771597	0.775692	0.836074	2.39515	3.16865	21.6474	20.9884	16.3568	3.21232	1.77194	5.2625	6.66673	1.18568	3.46891	4.87598	6.22839	3.12838	0.0775565	0	0.102686	0.0564625	0
110341664	LOC110341664	lncRNA	62.2538	33.5322	28.4261	0.141726	0	0	0	6.01933	9.21445	3.05576	11.1915	0.40192	0	0	0	0	0	0	62.4805	39.0125	50.5257	0	0	0	0	0.709789	4.85929	5.7908	9.84822	14.748	0	0	0	0	0
101824299	Ostf1	protein_coding	629.416	498.91	576.185	13.8804	7.63915	11.3411	22.2481	7.65612	14.1874	42.7536	41.7982	39.6188	0.890155	2.16791	1.76038	1.78394	9.98873	17.1541	511.259	603.361	556.712	4.07654	3.44591	3.83646	21.6891	29.7923	19.0174	10.2398	22.9647	21.8504	0.0312634	3.43786	3.97079	0	2.23253
101834768	Pcsk5	protein_coding	8.04221	4.23109	2.91693	0	0.171252	0.0497723	0.0725578	0.249481	0.365462	0.299356	0.260675	0.242301	0	0	0	0	0	0	5.85931	4.60156	3.80749	1.76311	0.272213	0.0227298	0.218726	0.641855	0.535192	0.0851474	0.164919	1.80751	0	0	0	0	0
101839901	Rfk	protein_coding	6.33287	8.23149	6.02949	0.166224	0.380763	0	0.0941063	0.176494	2.34629	0.0895985	0	0.76601	1.74185	17.8857	39.8413	23.8882	47.1561	28.2653	7.32802	9.61534	3.44529	0.0939751	0	0	0	0	0	0.082826	0.106949	0	0.00720704	0	0.00772467	20.082	37.9703
121140718	LOC121140718	lncRNA	3.82841	4.69972	0	0	0	0	0.322377	0	0	0	0	0	0	0	1.25389	0	0	0	0	0	15.3431	0	0	0	0	0	0	0	0	0	0	0	0	0	0.0652981
106021036	Gcnt1	protein_coding	0	0	0	0.0394003	0	0	0	0	0	0	0	0	0.490924	1.30209	1.83705	1.2665	2.98271	3.16401	0	0	0	0	0	0	0	0	0	0	0	0	0	0.00179763	0	0.543662	0.605434
101835282	Prune2	protein_coding	3.84266	2.64165	3.43906	0.0342929	0.274937	0.0399534	0.0194146	0.473352	0.748081	1.51574	0	0.814473	0	0	0.0016416	0	0	0	4.95538	2.59933	2.48774	0.290814	0.452631	0.766323	0.877882	0.708445	0.0904445	0.102525	0.551603	0.215679	0	0	0	0	0
121140749	LOC121140749	lncRNA	0	0	0	0	0	0	0	0	0	0	0	0	0	0	0	0	0	0	7.28479	0	2.05498	0	0	0	0	0	0	0	0	0	0	0	0	0	0
110341670	LOC110341670	lncRNA	96.5211	51.0726	104.573	9.46773	24.4515	47.5826	29.0075	43.3646	18.1044	27.2178	20.9227	24.7435	0.0106594	0	0.0177733	0	0	0.149078	93.6621	83.6869	80.0335	12.8043	33.966	20.5446	53.2263	50.4375	26.1944	15.7253	37.266	28.446	3.31617	3.93848	4.50332	0	0
121134338	LOC121134338	lncRNA	5.85608	0	2.78777	0	0	0	0	0	0	0	0	0	0	0	0	0	0	0	5.33321	0	2.70802	1.72352	0	0	0	0	0	0	0	0	0	0	0	0	0
101835541	Vps13a	protein_coding	4.04123	0.88589	0.893201	0.724519	1.49367	0.750322	1.00266	0.957331	1.43244	1.56213	0.173369	0.114147	0.000924469	0	0	0	0	0.18101	3.15463	3.5969	3.07014	2.49407	1.23109	2.21012	1.95778	1.08855	2.88752	1.58846	1.3674	0.920551	0.272249	0	0	0.00987379	0
101825095	LOC101825095	protein_coding	46.4866	43.3961	39.2049	9.15808	8.27211	8.81854	12.7902	13.1288	9.78689	13.2365	8.62743	3.66629	0.00331765	0	0	0.00208685	0.0075156	0	27.1705	39.8772	35.9277	7.15384	7.96821	11.0057	15.309	11.9727	13.4864	14.3377	16.8405	11.2652	1.36532	0.189805	0.550447	0.00442927	0
101825355	Gnaq	protein_coding	11.059	10.6668	3.91086	0.493468	1.45333	4.59938	0.0399104	0.785936	2.53288	1.78594	1.18925	2.84881	0	0	0	0	0.357614	0.693481	8.11483	7.03079	10.3741	5.8188	8.91966	11.2523	17.5953	3.2216	1.53389	2.95062	2.67606	2.13623	0.259803	1.2013	0	0	0
101836321	Cep78	protein_coding	33.7916	41	37.0361	22.0914	17.37	28.8019	24.6167	13.1244	5.0246	7.84401	3.77587	4.35059	0	0	0	0.0949861	3.07875	6.33581	34.3529	36.3713	37.0668	11.2008	10.7728	20.9891	42.0781	8.89049	13.988	9.95935	27.0736	18.8461	0.0076018	0.203982	0	0.44353	1.74918
101836566	Psat1	protein_coding	1.57829	7.10415	1.00179	0.821627	0	3.5555	2.52514	3.24032	2.51028	1.77151	1.60094	1.99718	7.38657	35.8174	45.894	24.5455	81.2532	31.4819	6.32442	3.74602	0	7.03401	1.7095	2.74782	4.05642	5.29052	0	0.116972	0	0	0.0203564	0	0.0218184	38.9423	114.624
101825872	Tle4	protein_coding	29.7395	14.6631	18.1029	3.75262	3.55052	3.4216	10.0992	9.41262	6.28093	9.49814	8.35493	4.81974	0	0.0425402	0	0.498926	0	0.655111	23.1769	12.8009	21.4177	6.70289	10.4953	9.95412	17.6816	5.78793	6.38299	7.42523	6.71846	6.96538	0.136766	0	0.00505478	0	0
101840589	Lpxn	protein_coding	0.298549	0	1.13699	0.133216	0.0762883	0	0.0754193	0	0	0.933486	0	0.283339	0	0	0.82264	0	0	0	0	3.18869	1.10446	0.0753142	0.303159	0	1.02308	0.083396	0	0.597411	0.685693	1.59951	0	0	0	0	0
101840854	Zfp91	protein_coding	59.4743	53.6913	58.571	8.20768	8.72159	8.92498	15.4374	11.1356	2.4575	37.0644	13.7808	12.2199	0	0.24075	0	0.223977	3.17908	6.27985	60.9764	39.6559	57.8405	9.1258	9.25605	11.4997	22.237	8.90617	12.9882	8.86107	8.8014	13.6612	1.51835	0.0020804	0.156807	2.58664	1.44317
101831003	LOC101831003	protein_coding	0	0	0	0	2.94882	0	0	0	0.842143	0.816349	0.978484	1.02005	0	0	0	0	0	0	0	3.32303	0	0	0	0.966959	1.26004	0.758484	0.599153	0	0.0974431	0	0	0	0	0	0
101823057	Gtpbp6	protein_coding	21.7523	21.4926	16.1641	0	0	0	0	0.879766	5.77181	4.21099	3.05899	1.42662	0.0679653	0	1.49589	0	0	0.0950539	9.85672	12.7497	7.85082	0	0	0	0	2.96402	0	0	0	0	0	0	0	1.50625	0
110340438	LOC110340438	lncRNA	218.139	111.428	139.389	1.95979	3.36692	0.761095	2.58888	1.04044	2.51481	0	4.45508	5.32617	0	0	0	0	0	0	158.396	151.154	119.153	1.4773	0.297325	1.73787	0	5.31644	7.75317	2.27856	7.56562	12.3258	0	0	0	0	0
110341906	Trnak-uuu-3	tRNA	96.3045	101.334	0	0	0	0	0	9.77729	0	0	0	0	0	0	0	0	0	0	45.1058	0	38.1719	0	0	9.79873	0	0	0	18.3533	0	0	0	0	0	0	0
101823323	LOC101823323	protein_coding	8.23745	8.51556	10.5259	1.25746	1.93874	0.450776	0.492854	1.02704	1.15847	3.70183	0.624937	4.83468	0	0.761325	0	0.719672	0.66683	1.08747	8.76543	14.0847	6.21506	1.09371	1.805	1.64687	1.91904	1.99826	3.95422	2.36168	0.373409	3.98193	0.65005	0	0.251724	0.430066	0
106021056	LOC106021056	lncRNA	61.6075	24.2583	11.0672	0.51868	10.3961	6.64725	0	1.65218	0	6.98951	10.2394	0.367729	0	0	0	0	0	0	12.7034	21.7266	27.9515	6.45122	11.3314	0	0	2.27293	1.70997	0.258448	0	4.15182	0	0	0	0	0
101823589	Patl1	protein_coding	14.2178	6.01852	4.43444	5.03158	4.57268	4.71519	4.7683	2.61316	3.18149	4.53989	8.67666	3.37337	0.0157015	0.732591	0.136139	2.05036	3.96954	3.73313	7.23322	4.58184	8.16173	8.78123	5.9243	4.19023	15.0507	1.78036	1.73092	7.84844	6.40429	4.94066	0.0142276	0	0.493066	0.142545	4.03892
106021470	LOC106021470	protein_coding	4.92917	3.02551	1.17326	0	0	0	0	0.291919	0	0	0	0	0	0	0	0	0.143045	0.331172	1.34672	2.19361	2.27939	0	0	0.877678	0	0	0	0	0	0	0	0	0	0	0.126109
101834405	Stx3	protein_coding	9.1088	8.65695	5.735	2.72056	3.41628	4.50623	3.67427	3.27149	1.68243	2.19084	2.1883	1.60346	1.09913	0.900557	0.103559	1.378	0.358137	1.35558	4.33507	7.84577	5.43505	3.85447	4.4457	3.9065	5.32828	5.5403	3.50118	2.1559	3.20559	3.41085	0.21886	0.43369	0.0304647	0.75883	0.045105
101835285	Mrpl16	protein_coding	376.131	410.165	306.023	187.887	224.68	240.232	226.316	131.917	197.838	105.27	133.313	69.0757	0	6.13771	2.06594	0.944687	78.7609	108.61	280.8	310.428	270.162	171.534	195.433	207.588	179.392	230.876	206.09	113.822	136.875	148.302	4.21491	1.37236	2.30946	11.0613	29.0941
101835029	Cblif	protein_coding	21.218	13.6437	34.1502	5.63555	6.71276	6.30316	2.55242	2.3935	0	5.22484	4.9356	0.878997	1.34612	0.0330607	0	0	0	0	41.4075	34.173	28.9682	7.51915	8.00265	4.07788	10.8201	1.41119	9.36387	1.23556	0	3.35105	1.3781	0	0.314271	0	0
101823854	LOC101823854	protein_coding	2921.05	2761.19	2590.19	1441.35	1313.91	1265.75	1659.46	1444.9	1455.34	1059.48	693.189	606.888	89.7612	60.8399	41.5841	40.316	5.72241	0.299396	2322.99	2265.23	2012.25	1961.51	1879.13	1521.47	2160.34	1460.6	1351.06	1122.81	1636.45	1449.11	165.658	31.6559	115.009	0.285802	1.53912
101824114	LOC101824114	protein_coding	476.647	434.645	459.145	175.479	160.754	144.6	188.161	218.751	203.917	160.589	79.7283	83.6617	0.589884	3.08127	1.62156	0.932629	0.144464	1.28208	529.066	441.963	513.342	337.181	222.668	219.526	366.946	146.877	183.441	144.439	210.087	192.09	22.5241	3.89542	12.9161	2.23489	2.26063
101824379	Ms4a3	protein_coding	316.163	320.067	243.015	15.0341	15.0667	12.6276	17.9136	29.6058	23.4418	45.3715	19.1065	17.8782	0.00501886	0	0.0041842	0.00631388	0.0113694	0	314.265	293.432	307.443	10.7233	9.1102	9.67323	10.293	28.0161	26.7415	17.073	23.114	16.7419	1.15967	2.06775	1.23078	0.013401	0.0100233
101824644	Ms4a2	protein_coding	6.05487	8.40242	1.00257	0	0	0	0	0	1.35662	0	0.632445	0	0	0	0	0	0	0	1.4385	0.702932	5.11294	0	0	0	0	0	0	0	0	0.134326	0	0	0.442171	0	0
101836488	Ms4a1	protein_coding	32.1985	21.8658	9.78382	2.90404	0.875286	0.712294	1.55757	4.86864	7.97597	4.61365	2.41388	3.57595	0	0	0	0	0	0	4.49212	37.1948	10.1375	0	1.11304	0	0	0.765469	1.00778	13.0994	3.93362	2.62169	0	0	0	0	0
121140880	LOC121140880	lncRNA	39.0448	47.9311	57.8267	0	2.21714	0	0.547971	22.6095	2.07003	5.73895	10.4224	2.74486	0	0	0	0	0	0	66.376	36.6825	76.2339	0	4.40529	0.51498	3.71668	0	0	0.482287	0	0	0	0	0.13494	0	0
101827274	Ms4a18	protein_coding	20.7297	7.02003	4.08344	0	0	0	0	1.69334	3.54719	3.26661	3.43456	1.80907	0	0	0	0	0	0	17.1862	8.27091	10.5777	0	0	0	0	2.39611	2.10308	0	0.41044	0	0	0	0.0296451	0	0
101836758	Ms4a15	protein_coding	41.1606	52.3118	29.9679	0.108037	3.71216	0	0.244658	2.98253	0	0	0	0.459572	0	0	0	0	0	0	38.6321	58.616	34.4848	0	0	0	0	0	0	2.47632	0	1.35896	0	0	0	0	0
101827535	Ms4a10	protein_coding	3.08389	0	0	0	0	0	0	0	4.90493	0	0	0	0	0	0	0	0	0	0	0	2.85215	0	0	0.122024	0	0	0.453657	0	0	0	0	0	0	0	0
106021877	Ccdc86	protein_coding	149.184	221.838	182.237	6.78237	5.61027	3.2193	3.69757	7.20143	12.3564	29.7885	27.1392	19.9464	3.28137	5.79634	16.0532	6.89522	4.41104	17.1969	172.88	214.956	255.121	18.3201	4.9162	1.06922	9.00282	3.77414	15.2379	21.2785	8.24273	6.46311	1.04557	3.01421	0.0116736	7.5485	12.9338
101827794	Ptgdr2	protein_coding	11.959	21.0136	14.7349	3.97602	1.37814	0	0.53313	3.22181	3.08808	0.281996	0.901341	1.11272	0	0	0	0	0	0.168048	13.0694	9.18313	12.3615	0	0.285732	0.0556703	1.54016	3.93011	1.17282	0.67777	2.82746	2.03402	0	0	0	0	0
101837377	Zp1	protein_coding	1353.21	1523.17	824.679	64.9037	64.8027	47.9651	67.8854	152.757	133.756	125.872	73.966	83.337	2.13139	0.0109981	1.26001	0.00812532	0.204838	0.0451649	1175.82	1437.32	1270.17	71.988	96.5558	51.8287	85.3789	134.78	206.481	129.249	168.484	173.776	6.42796	0.964832	3.95186	0.0172457	2.14123
101837640	Prpf19	protein_coding	33.0943	33.8552	31.9465	11.4855	18.0877	21.9836	22.6424	20.4704	16.6682	29.1859	10.8216	15.4133	0	1.82485	0	0.00740761	1.22718	0.658808	32.651	32.7284	38.2593	9.27623	6.25431	8.1843	10.7634	25.2939	9.46625	18.8041	14.2517	12.6647	4.51741	0.524022	0.362186	1.63513	0.282231
101838090	Tmem109	protein_coding	1049.74	1129.73	975.667	364.632	383.152	373.578	357.214	364.134	320.515	236.313	190.025	145.351	0.0349141	1.11969	0.0194052	0.0366025	0.764559	0	846.885	995.373	1002.37	388.229	325.182	502.43	427.158	432.046	249.242	310.457	371.665	368.405	4.50823	10.2277	7.70485	0.108762	0.0232427
101838364	Tmem132a	protein_coding	2.02251	0	0	0	0	0	0	0	0	0	0	0	0	0	0	0	0	0	0.315758	0	1.06887	0	0	0	0.660079	0	0	0	0	0.147426	0	0	0	0	0
101839777	Vps37c	protein_coding	74.407	96.1034	84.2723	25.7271	16.5803	20.5325	14.2534	13.1989	22.4126	16.7937	14.9669	15.0603	0.763458	0	0.918959	0	1.59645	0.12636	75.1499	110.795	77.6216	9.87452	14.5382	16.7441	22.4569	19.4056	17.4301	23.6785	27.4363	18.5332	0.0204672	0.452286	0.0804363	0.0120623	0
101840051	LOC101840051	protein_coding	278.044	207.202	220.047	15.313	9.84301	6.91779	10.4386	3.15228	10.9611	12.8022	11.7779	8.97319	0	2.07777	0	2.46058	0	0	260.999	309.809	270.105	6.36043	20.3396	11.9717	25.0004	21.1289	17.3086	3.89294	15.0802	12.5076	2.64218	1.73237	3.10788	0	2.93859
101840593	Ddb1	protein_coding	67.4135	72.8488	66.218	30.6103	26.3245	26.6547	32.8606	21.8177	17.9407	20.8387	10.987	14.0799	0	0	0.00507029	0.187449	3.54072	3.01951	94.945	105.003	102.742	39.9407	44.7364	72.4719	90.2914	27.5836	21.5798	31.2967	39.4577	47.7813	0.743959	1.40384	0.895835	0.121792	1.11743
101840859	Tkfc	protein_coding	0.384944	0	0	0	0	0	0	0	0	0	0	1.58311	0	0	0	0	1.38522	0.0344839	1.26206	0.34262	1.78009	0	0	0	0	0	0	2.22529	0	0	0	0	0.0159645	0	0
101841130	LOC101841130	protein_coding	31.2048	35.3921	40.6896	4.76744	14.3008	10.9324	13.8808	17.6768	16.6373	18.6002	15.1563	11.2129	0	0	0.0652049	0.142123	0.826823	1.30653	37.809	50.7174	44.8583	9.75437	7.85276	14.253	7.65198	10.8011	10.0789	19.6075	21.9099	5.71122	0	0	0.2743	1.1834	0
101841400	Tmem138	protein_coding	3.28853	6.45917	0	4.98911	2.01677	0	2.15995	0.467414	3.76591	8.85869	9.48046	5.82586	3.95159	1.89383	1.57346	0.148395	0	0	2.87511	0.585393	2.43314	1.16143	0	0	0	0	3.8701	0.292468	2.26589	7.04748	0	0	0	7.5816	0.0336539
106020966	Tmem216	protein_coding	18.1747	12.395	3.84533	0.150181	5.84823	0	0	0	0.128475	5.66656	3.44991	0.85179	30.1381	21.1446	32.0348	25.5585	15.0807	11.8792	3.6782	2.3965	6.22554	0	0	0	2.30674	2.63245	2.77262	2.39463	7.34363	1.71733	0.833467	0	0	47.1093	38.1977
101841662	Cpsf7	protein_coding	9.12529	0.658949	2.2998	0	0	0	2.37303	1.27159	1.2294	0	0.0429855	2.1651	0.0137529	0.228332	0.447164	0.0821825	1.40198	1.08193	3.81306	1.19441	2.48223	1.28642	1.30817	3.12222	4.13881	0.899661	0.315855	2.32727	0	0.753204	0	0	0.228181	0.587551	0.151065
101842113	Sdhaf2	protein_coding	205.365	270.523	172.76	15.1681	26.7177	22.1812	15.0426	30.4334	27.1151	40.8235	34.0928	13.4236	0	0.0102279	0	0	5.11611	5.25026	221.872	196.139	189.066	31.9358	16.4734	18.5895	19.0132	35.6247	39.4528	16.5754	43.6135	18.7804	3.98219	0	1.83756	0	0
101842651	Syt7	protein_coding	9.02965	4.52438	8.07073	1.39787	3.57875	3.06561	0	1.87712	1.68823	3.98902	1.82987	0.9036	0	0	0.00393622	0	0	0	7.04864	15.7457	14.1458	1.58058	1.57184	1.83749	5.15721	2.05904	3.09036	2.78612	2.38074	3.52605	0	0	0.0802458	0	0
101843805	Tmem258	protein_coding	111.186	55.9389	90.2408	1.21998	6.98641	11.3708	3.68364	4.31786	10.4366	12.2752	8.17396	13.5506	0	0.755455	0.54507	0	5.92431	2.93908	63.743	87.6049	97.7737	18.3925	15.5472	9.95286	16.6565	5.6007	6.97145	6.88944	15.1755	12.0905	1.79844	0.760703	4.64893	0.187042	0.279798
101844066	Fen1	protein_coding	172.262	225.717	219.269	11.4987	6.05101	0	4.45724	5.71961	13.4702	24.904	17.4015	8.7398	0	0.0101286	0.674417	2.45441	14.1753	6.6135	188.257	163.24	171.341	3.51397	0.565784	0	0.132596	2.33463	9.28931	3.61325	11.7306	5.68602	0	0.00472636	0.346614	1.84235	0
101844332	Fads1	protein_coding	17.8694	18.2183	12.6879	2.70289	0.232178	0	0.535577	3.08513	2.94811	5.97338	3.92913	0.766508	0	0.00660682	0	0	0	0	9.9298	15.3655	8.68346	0	0	0	0	2.7073	4.81183	2.69359	0.869524	1.85447	0	0.425449	0.288897	0	0.0154975
101844598	Fads2	protein_coding	2.03509	1.24913	2.26053	1.36212	0	0.352659	1.71368	1.04454	0.582628	0.163159	0.706205	1.71681	0	0	0	0	0	0	2.22406	2.11323	3.45064	0	0.826606	0.644204	0.581163	2.17917	1.1975	0	0	1.47107	0	0	0	0	0
101844861	Fads3	protein_coding	6.57492	2.69044	20.8665	0	0	0	0	0	0	1.97674	0	0	0	0	0	0	0	0	5.38907	21.945	23.8167	0	0	0	0	0	0	0	0	0	0	0	0	0	0
101822518	Rab3il1	protein_coding	14.5092	8.47126	7.74938	0.0394767	0.135642	0	0.849278	0.964063	0.30394	1.06394	0.878507	0.0279878	2.07404	5.2416	4.1839	3.97227	24.1031	20.2255	6.38125	13.5439	19.1465	1.38373	1.18584	1.76432	1.86958	0	0.520582	3.85541	0.304793	0	0	0	0	7.99522	10.8827
101829114	Best1	protein_coding	0	0	0.457296	0	0	0	0	0	0	0	0	0	0	0	0	0	0	0	1.04981	1.28249	0	0	0	0	0	0	0	0	0	0	0	0	0	0	0
101822971	Fth1	protein_coding	1024.84	869.654	937.699	91.7962	67.056	46.597	82.1149	168.586	110.27	236.363	155.49	119.913	75.4243	105.631	161.401	49.81	1317.38	1003.49	971.294	858.331	940.835	53.3957	32.459	42.8159	98.6853	137.859	117.24	148.866	115.024	108.001	6.18423	5.56225	20.9601	254.88	366.192
101829376	LOC101829376	protein_coding	70.204	71.1616	81.9278	8.86075	10.1485	1.66842	9.83021	19.1491	13.6672	28.7052	16.8337	24.779	0	0	0.548414	0.885732	0.395825	1.16796	68.6121	59.0931	46.5631	7.79249	6.19187	6.61925	20.5065	19.2184	20.0057	13.5576	24.7621	22.7723	0.935226	0.735035	0.091505	0.00686107	0
121141076	Scgb1a1	protein_coding	5.90776	0	0	0	0	0	0	0	0	0	0	0	0	0	0	0	0.228592	1.05845	0	5.2582	0	0.496778	0	0	0	0	0	0	0	0	0	0	0	0	0
101830470	Eef1g	protein_coding	99.3857	75.4505	90.8894	0.291757	5.84778	3.39916	0	0	0.499179	8.49226	1.78026	2.68902	5.05085	29.6959	28.2541	28.8096	182.121	170.624	45.0177	44.2292	53.2154	0	0	0	1.12033	0.182646	0	1.45377	0	0	0	0	1.92529	55.1533	51.5569
101830731	Tut1	protein_coding	6.63403	11.7634	7.01802	2.30237	0.470888	0	0	0.0873079	0	0.265935	0	0.0582968	0	0	0.133832	0	0	2.24509	2.0139	2.29624	8.1807	0.278925	1.57184	6.21246	3.99947	0.102952	0	0	0.634864	0.846252	0	0	0	0	2.33846
101831000	Mta2	protein_coding	0.627307	0	0.298628	0	0.080148	0	0	0.743017	0	0	0	0	0	0.287366	0.0334985	0	0.892024	1.37678	0.342778	0.558335	0.870253	0	0	0	2.14969	0	0	0.976323	0	0	0	0	0.195119	0.386234	1.1074
101831260	Eml3	protein_coding	1.69983	1.39114	1.88814	0	0	0	0	0.939576	0	0	0	0	0	0	0	1.43822	0	0	0	0	1.5721	0	0	0	0.889942	0	0.500111	0.881858	0	0.505948	0	0	0.0234987	0.0484533	0
106020854	Rom1	protein_coding	0	1.57057	0	0.285439	2.12499	0	2.42399	0.151538	0	0	0	0	0	0	0	0	0	0	6.99092	4.55488	1.18325	2.25923	2.59828	0.91122	0	0	0	0	0	1.79522	1.13858	0	0	0	0
121141157	B3gat3	protein_coding	7.88216	0	11.2568	0.879279	4.02826	5.80503	5.30983	0	1.00293	0.473952	0	0	0.00841455	0	0	0	0	0	5.7427	5.84627	3.64493	0	1.73417	1.40348	1.31303	0	0.579756	1.46043	1.88577	0	0	0	0	0.337018	0.10083
101823234	Ganab	protein_coding	9.19752	5.6454	11.9191	0.513006	1.37098	0.531276	2.12985	1.51306	1.80421	3.80986	4.05096	1.374	0.0458209	0	0.00545724	0.201754	0.222428	1.67075	13.4021	11.1424	7.32494	0	0.311318	0	2.99134	2.56922	9.69656	2.4426	0.880185	1.10808	0.00494281	0	0	0.401999	0.549062
101824301	Ints5	protein_coding	8.6023	5.94007	8.95803	1.25949	0.274769	4.33229	3.05594	2.67462	6.2082	0.646567	0.990255	0.977985	0	1.24319	0.378977	0.411572	0.670908	2.2155	3.81918	6.69942	5.7183	5.56083	7.04269	4.27602	0.767677	3.52933	1.42363	0.478156	5.47958	2.33182	0	0.413193	0.16723	0.40459	1.26548
101824573	Lbhd1	protein_coding	21.3819	16.2121	9.58002	0.140307	0.160698	0.653865	0.158867	0.148976	0.120028	0.605028	0.201443	0.397893	33.1515	59.5239	44.4496	37.9759	26.0612	14.1403	25.4291	25.188	25.0097	0.158646	0	0	0	0	0	0.139824	0.361095	0.802211	0	0	0	61.5651	40.1592
121135616	LOC121135616	snoRNA	0	0	0	0	0	0	0	0	0	0	0	0	1.89965	0.441105	8.49458	0	0.391215	0.603816	0	0	0	0	0	0	0	0	0	0	0	0	0	0	0.419309	1.1528	1.37959
121141172	LOC121141172	protein_coding	114.744	222.648	253.735	0	1.57638	1.92424	4.05189	7.59922	1.17742	4.45131	0	8.97728	6.11681	1.02274	2.45095	12.348	8.45005	38.7948	233.268	243.789	239.63	0	0	0	0	2.75719	1.452	4.93782	0.354219	0.944323	0	0	0	24.1402	19.0028
101824830	Ubxn1	protein_coding	294.479	321.333	195.568	0.405556	3.01922	4.72499	2.75523	7.53574	7.45922	26.0139	0.145567	10.926	0.721884	18.4782	4.95056	1.66983	70.5823	59.192	167.864	288.797	215.191	7.56632	4.61459	2.80513	0.778654	0.253886	0	2.62705	0.521872	3.94194	5.53892	0.00925168	3.71282	4.13484	48.2271
101825610	Bscl2	protein_coding	516.72	519.825	512.949	90.4356	81.0529	87.3596	91.2642	74.0218	66.9995	63.1344	56.4746	37.038	1.14441	10.4562	11.5332	7.47761	2.01004	1.93898	550.938	432.936	577.62	103.944	133.393	78.0149	108.338	89.2641	69.7023	104.125	82.9299	84.5386	9.30395	0	4.29244	6.17877	12.0822
101825356	Gng3	protein_coding	9.88665	8.09118	18.826	0	0	0	0	8.00203	4.08844	3.36873	0.263908	3.12765	0.0105544	1.24009	8.85198	0.690445	6.74244	0	26.1113	21.2657	14.4776	0	0	0	0	0.230143	0	0	0	0.210194	0	0	0	7.6654	8.51575
101825873	Hnrnpul2	protein_coding	9.16805	1.53472	3.17413	0	1.38433	1.73315	2.00021	6.12061	1.2726	16.1372	8.14271	7.90998	0.00533852	0	0.00890142	0.00671603	0	0.223988	7.74223	2.96729	6.93747	0.841019	2.96215	0.098936	5.35526	0	4.78166	0.648586	2.51245	1.80741	0	0	0	0	0.0426469
101826138	Ttc9c	protein_coding	4.26075	4.48325	0.579519	0	0	0	0	0	1.51024	0	0.97486	0	0	0	0	0	0	0.490737	4.65638	6.50105	2.8147	0	0	0	1.04292	1.53024	0	0.676664	0	0	0	0	0	0.666248	0
101826408	Zbtb3	protein_coding	11.5827	2.36981	0.459493	0.646044	0.246645	0	0	0	0	0	1.93239	0	0	0	0	0.280001	0	0.0864666	1.58228	7.73191	8.48061	0	0	0	0	0	0	0.536519	0.969889	0	0	0	0	0	4.81546
106023023	Polr2g	protein_coding	271.288	133.212	137.053	17.7872	29.7096	32.8119	34.4062	9.44311	19.6546	15.1806	11.3501	7.35619	2.48238	15.1932	11.0692	12.8307	31.6841	38.0903	136.743	122.208	135.18	45.811	24.5118	40.2213	11.0674	39.2824	8.79605	12.0636	10.4907	7.06247	4.88433	0	3.71969	21.1347	27.7062
101826664	Taf6l	protein_coding	18.5071	18.6802	13.7048	0.550539	2.83748	0	0.935051	1.94852	0	2.67078	4.21561	11.3842	1.42778	1.55206	1.34407	3.14168	7.01784	6.92632	19.7761	63.3267	39.1775	0	0	0	0.117446	0.574415	0	0.457205	2.5976	2.30835	0.00795667	0	0	0.731522	14.5204
101831795	Tmem179b	protein_coding	11.9671	10.1705	0.876449	0	0	0	0	1.74456	0	0	0	0	0	0	0	0	1.2823	0	1.00603	1.63867	3.4055	0	0	0	0	0	0	0	0	0	0	0	0	0.346368	0
101827098	Tmem223	protein_coding	9.61728	23.6122	9.15655	0	0	0	0	0	0	1.32179	4.62092	0	0	0	0	0	1.27586	0.861532	0	6.11419	19.0599	0	0	0	0.392345	0.383781	0	0	3.94438	2.4536	0	0	0	0	0
101827368	Nxf1	protein_coding	136.407	162.54	137.491	0.973863	2.13784	2.83653	2.20538	2.67125	7.98397	9.62381	4.7772	11.3923	1.26748	2.84069	3.90821	3.52907	10.2395	8.17896	149.47	204.615	164.845	0.0917628	0.517115	4.40428	0.103877	7.01107	4.92292	3.47767	2.40191	10.0226	0	0.859023	0.0754281	2.17742	12.1355
101827799	Stx5	protein_coding	635.235	780.411	755.071	26.5734	17.66	33.8901	24.7643	46.561	47.1494	133.216	73.3214	58.4575	0.00627908	3.35733	8.88877	2.29869	9.18887	3.20532	701.719	704.558	682.698	21.8859	11.8457	1.51277	34.0134	48.7427	53.0685	36.7261	44.0452	53.6462	3.65087	5.91234	2.47998	1.59276	3.3106
121141250	LOC121141250	protein_coding	21.9284	2.69191	10.4389	0	0	0	0	0	0	2.63709	0	0	0	0	1.03047	0	0.381819	0	4.7929	3.90347	8.11223	0	0	0	0	0	0	0	0	0	0	0	0	0	0
101832057	Wdr74	protein_coding	483.768	560.495	564.131	42.8158	16.7548	14.965	23.0279	38.2632	51.4313	19.04	42.9024	46.1652	35.545	41.9675	56.193	31.7398	163.92	107.017	471.013	357.273	410.439	57.086	41.4101	36.259	64.1656	40.8755	18.1147	29.6902	36.96	25.5002	0.0773495	0.00813942	0.016581	62.1698	82.8943
106021977	LOC106021977	lncRNA	2.9935	16.5366	4.27514	0	0	0	0	6.38219	0	0	0	2.13074	10.2198	10.9704	9.62321	10.903	34.1406	13.9444	3.27146	2.66437	17.9956	0.377581	5.47149	0.355344	0.854856	2.50859	0	0	0	5.346	0	0	0	24.4211	18.9935
121135586	LOC121135586	snoRNA	0	0	0	0	0	0	0	0	0	0	0	0	4.34657	0	0	1.96852	0	6.07895	0	0	0	0	0	0	0	0	0	0	0	0	0	0	0	0	0
101832315	Slc3a2	protein_coding	530.308	555.975	378.558	21.9808	17.597	11.2366	15.9998	12.6221	26.7668	25.0262	12.881	9.38205	6.36853	2.13819	3.69351	2.6895	61.4419	72.4971	450.456	399.524	364.009	38.8024	11.8418	25.0608	13.3497	42.1238	39.6342	17.4348	25.3988	19.4927	2.44093	0.00511667	2.71005	9.19873	24.666
121134451	LOC121134451	lncRNA	249.796	144.923	218.282	0	2.62318	9.78403	0	6.48488	11.1027	13.1684	9.04278	7.30696	0	0	0	0	0	0	222.507	144.668	197.796	0	0	5.28052	15.635	0	0	12.5534	6.87679	0	0	0	0	0	0
101829381	Slc22a8	protein_coding	2.21118	0.542886	3.3684	0	0	0	0	0	2.36335	0.850929	1.13326	1.88868	0	0	0	0	0	0	0	5.90419	1.22701	0	0	1.46988	2.65209	0	1.95166	0	3.17409	0	0	0	0	0	0
101830108	LOC101830108	protein_coding	1.66388	1.22554	0	0	0	0	0	0	0	0.400195	0	0	0	0	0	0	0	0	0	0	0	0	0	0	0	0	0	0	0	0	0	0	0	0	0
101832574	Lgals12	protein_coding	46.5978	46.7719	43.3215	7.7666	6.93416	1.70997	10.6636	16.3631	8.26588	8.24091	2.94134	2.99161	0.00351142	0.137524	0	0	0	0	57.5148	49.0373	35.491	18.1167	4.62039	8.06934	9.70625	9.34127	8.79027	10.1777	12.1975	6.64342	0.928025	0	0	0	0
101830913	Atl3	protein_coding	23.8597	3.79686	1.82295	1.05151	0.526892	0.842239	0.297651	0.0348899	0.955753	0.531363	0.872785	1.63075	0	0	0.541108	0.125801	12.8567	8.78707	14.1643	31.3302	56.9379	0.185773	0.658048	0.0699328	0.126179	0.123425	0.519986	0.0327466	2.02963	1.57816	0	0	0	1.18391	4.82319
101831176	Rtn3	protein_coding	170.478	147.996	177.34	35.3493	28.8902	36.9273	22.1311	41.2727	39.6174	51.8708	34.7617	26.9966	0.00252767	1.91966	1.18431	0.00635978	4.9931	0.671671	182.21	181.589	165.514	26.4308	17.9922	24.921	28.8495	54.8412	50.6789	36.2367	55.6275	33.7776	6.72995	0.504126	6.06359	0.614177	0.21202
101832831	Zfta	protein_coding	0	0	0	0	0	0	0	0	0	0	0	0	0	0	0.124349	0.00647037	1.99236	1.97812	0	0	0.185659	0	0	0	0	0	0	0	0	0	0.72237	0	0	1.00252	0
101831440	Spindoc	protein_coding	122.637	108.267	157.504	67.4712	64.0752	53.5812	47.9209	58.474	69.3232	38.6593	30.0892	19.8935	0.207244	1.34329	0.980937	0.0084103	1.71132	0.607737	91.821	157.459	106.665	60.8215	46.9507	39.5844	53.1284	58.7474	45.0631	40.7264	45.5461	55.985	3.86181	1.00133	4.92372	1.12459	0.066757
101833097	Mark2	protein_coding	106.234	110.027	96.9539	36.1993	61.7046	42.4346	42.3525	33.4596	39.1388	34.5013	17.2707	15.1897	1.11743	3.2164	0.576908	1.40899	5.0395	4.17583	116.317	110.045	116.939	43.0505	54.1198	57.3291	69.9871	48.3408	28.5476	36.7865	43.7096	28.9913	2.71713	0.9938	4.2647	2.49781	1.62768
101831708	Rcor2	protein_coding	1.61661	6.94588	3.84791	0	0	0	0	0.19148	0.23141	5.15193	0.0647291	0.831052	0	0.722927	0.328045	0.0130267	0	0.217228	0.88336	6.47489	5.98052	0	0	0	0	0	0.118906	0	0.464119	2.16529	0.0860089	0	0	0	0.227479
101831978	Naa40	protein_coding	411.882	390.926	323.788	167.298	186.085	225.212	239.139	175.5	170.183	99.5711	108.165	70.4719	2.77099	12.0846	14.4642	10.458	5.59719	6.21679	310.263	254.558	292.297	154.151	247.772	194.358	252.487	296.741	142.747	141.941	182.246	185.866	4.26034	0.755342	7.96771	12.0232	6.17966
101832408	LOC101832408	protein_coding	140.451	139.35	113.572	18.0286	15.7324	19.0041	8.74864	15.9521	3.67212	15.2709	9.86065	6.6952	2.78513	11.8355	17.2606	12.9299	94.9183	74.4567	67.2843	75.3474	83.6321	17.9583	12.1129	8.6787	18.1313	10.2114	5.09452	8.55552	3.86655	13.7439	5.17394	5.99286	4.54814	55.8736	14.1764
101832674	Otub1	protein_coding	1074.24	1096.9	1049.58	30.1866	40.3746	15.1063	31.8859	84.3239	83.3638	128.86	76.9355	106.289	1.72165	8.69593	7.46761	10.3319	44.0081	29.3659	1134.29	986.032	1085.06	33.2159	22.6833	31.9064	31.8959	126.828	71.8668	67.232	99.5873	86.6443	1.10678	0.00924332	4.50031	11.8653	16.9595
101833459	Stip1	protein_coding	502.159	587.385	573.03	72.8277	66.5434	98.6947	103.278	99.4364	75.162	108.734	65.1866	48.2481	9.66396	48.4443	50.9373	42.9807	131.142	116.111	509.979	561.217	549.478	80.5092	84.8776	64.2026	109.079	81.8996	74.0714	52.4338	71.4953	58.5395	3.21488	2.61834	1.50104	76.9603	96.2332
101833883	Fermt3	protein_coding	0.39416	4.83867	3.37749	0.351758	0	0	2.19059	0	0.225688	0	0	0.87285	0	0	0	0	0	0	9.4767	1.75411	2.91633	2.28697	2.40147	1.49724	0	0	0.92773	0	0	0	0	0	0	0	0
101833625	Trpt1	protein_coding	21.1666	28.6719	23.6272	0	0	0.379441	0	0	0	0.351101	0	1.26995	0	0	0	0	0	0	31.1086	23.3868	50.6277	0	0	0	0	0	0	0	0	0	0	0	0	0	0
121141321	Nudt22	protein_coding	334.465	297.165	300.849	6.59634	4.0136	20.6539	5.83511	3.9397	10.2279	6.22227	3.55147	8.03793	0	0	0.572328	0	4.29005	6.78695	294.841	381.571	332.404	23.541	14.8236	14.0385	23.4826	17.034	6.25215	16.6396	1.59154	3.06434	0	0	0	0.0316039	0
101833878	Dnajc4	protein_coding	0	1.22798	0	0	0	0	0.2527	0	4.5821	0	0	0	0	0	0	0	0	0	8.74561	4.45167	20.3533	0	3.25044	5.46218	5.71323	4.1914	0.294305	0	0.287185	3.31767	0	0	0	0	0
101834505	Vegfb	protein_coding	2.12779	2.61206	0.675287	0	0	0	0	0	0	1.19414	0	0	0	0	0	0	0	0	8.52635	0	0	0	0	0	0	0	0	0	0	0	0	0	0	0	0
101834935	Fkbp2	protein_coding	117.213	70.3919	96.3432	0.752543	0.646433	0	0.213023	2.79664	0.321889	7.30149	1.35056	3.33457	1.97687	1.32443	0.43229	0	3.62178	1.73743	93.0773	110.33	120.103	4.0418	0.685021	1.00099	2.16729	0.471107	1.24048	0.374977	0.726282	1.50595	0.473111	0	0	0.259597	0
101834135	Ppp1r14b	protein_coding	10.9828	10.4863	11.6185	5.98971	3.74193	10.1504	7.70688	4.91438	7.68602	1.46754	2.93169	2.50931	0	0	0	0.825998	0.637447	0.218636	10.669	9.77528	16.9292	9.85106	7.9306	6.08403	11.8485	3.74968	4.30837	1.08529	1.05104	5.60398	0.826314	0	1.72071	0.5009	0
101834401	Plcb3	protein_coding	0	0.248668	0.771445	0	0	0	0	0	0	1.02314	0	0	0	0	0	0	0	0	1.54962	0	0	0	1.89237	1.87555	1.61971	1.0751	0	0	0	0	0	0	0	0	0
101836153	Bad	protein_coding	38.1136	9.72218	49.4833	0	0	0	2.00067	0.35177	0	2.97631	0	0.391471	0	0	0	0	4.05078	0	19.474	25.1119	19.6848	0	0.100525	1.76271	1.41352	0	1.74755	0.220107	0	2.27308	0	0	0	0	0
101835369	Gpr137	protein_coding	30.8605	21.2682	4.1238	0	3.32033	0	0	0.128256	0	0	4.07549	0	0	0	0	0	0	0	14.7921	9.63768	17.5255	0	0.76968	0	0	3.47845	0	6.86148	0	1.93378	0	0	0	0	0
101837378	Esrra	protein_coding	0	0	0	0	0	0	0	0	0	0	0	0	0.672351	0	0	0	0.0258153	0	0	0	0	0	0	0	0	0	0	0	0	0	1.07563	0	0	2.03869	0
101837102	Trmt112	protein_coding	294.68	367.899	326.37	146.92	117.048	189.148	179.775	97.5875	123.199	70.394	78.4996	49.7821	20.5443	18.3224	7.45054	11.8081	57.5348	39.5969	389.957	371.118	349.478	178.007	192.769	165.144	238.145	186.47	71.6588	84.9071	107.622	85.1531	0.795048	0.540743	1.99528	37.679	16.3606
101834667	Prdx5	protein_coding	444.669	473.857	407.728	25.1293	29.9806	23.1778	23.7113	10.8395	7.38971	9.03019	8.08018	1.48466	10.8819	2.50818	10.3002	9.11387	30.7117	15.6604	380.817	484.541	435.127	47.9484	35.265	15.5986	47.5773	36.7067	13.8076	10.9563	13.4736	16.1638	3.65451	0	8.46652	56.8276	20.6519
121134453	LOC121134453	lncRNA	0	0	0	0	0.682537	0	0	0	0	0	0	0	5.64591	0	0	4.39078	0	0	2.91908	0	0	0	0	0	0	0	0	0	0	0	0	0	0	5.75602	2.05012
101838621	Nrxn2	protein_coding	0.666436	0	0.317255	0.111514	0.127721	0.0866144	0.925951	0.236809	0.190794	1.76319	1.14742	1.37038	0	0	0	0	0	0	0.728317	0.14829	0.770446	0	0	0.435102	0.618523	0.418862	0.441164	0.481567	0.430492	0.510072	0	0	0	0	0
101835714	Pygm	protein_coding	23.4867	16.7828	24.6978	0.469256	1.61236	0.911189	1.7711	0.664332	1.94026	2.19215	3.31248	2.16248	14.4915	26.9781	36.8472	24.0722	7.60937	25.6873	24.1351	37.4406	25.6123	3.44884	2.91887	0	2.10223	0.293764	1.23762	0.857344	2.31472	3.2196	0.00678192	0.00356828	3.10386	65.925	70.7077
101841131	Sf1	protein_coding	170.523	181.256	144.437	15.3083	16.0535	7.37488	14.0422	14.1967	15.7481	38.9946	22.906	27.1557	3.27116	4.85656	2.95597	4.42317	10.9558	11.8523	111.687	164.916	120.759	8.25291	13.9348	15.3275	19.8423	19.0049	16.6949	14.4832	15.4598	23.0449	0.604918	0.627709	0.954536	2.30739	18.7841
101842114	Map4k2	protein_coding	2.10152	1.28991	1.20051	0	0.214801	0	0	0	0.200549	0	0	0.498615	0	0	0	0	0.512288	0	0.459332	1.12228	2.13797	0	0	0	0	0	0	0	0	0.375305	0	0	0	0	0
101842388	Men1	protein_coding	72.8007	73.1205	78.7649	8.26879	4.31247	10.8379	4.59772	5.01697	5.05264	11.4611	6.57187	7.01386	0.894462	0.454767	1.01077	0	4.49427	0.177862	69.073	90.4203	71.9208	1.33565	2.28495	0.471372	8.97739	4.15963	6.03621	7.43104	7.22023	9.03335	3.32266	0	0.0411711	1.53939	3.03088
121135737	LOC121135737	snRNA	18.7723	0	0	0	0	0	0	0	0	0	0	13.362	0	0	0	0	0	0	0	0	0	9.47129	0	0	0	0	0	0	0	0	0	0	0	0	0
101843536	Ehd1	protein_coding	77.8179	80.8043	75.2041	2.93712	6.72795	1.0646	4.50811	3.67301	4.07602	9.85088	8.76181	7.03365	0	0	0.0499911	0	1.69796	1.52	81.2071	93.7379	73.0526	4.28043	4.27774	5.76469	5.51386	7.27307	1.205	5.6589	6.38316	8.88172	0.633901	0.151873	0.400378	0.0100068	0
101843806	Atg2a	protein_coding	11.337	11.0477	11.6841	1.22556	0.209058	0.18228	0.0590505	0.885982	1.02613	2.3051	1.01082	4.06714	0.0568954	0	0	0	1.64162	0.931828	7.536	6.0335	10.377	0.707619	0.0712086	0.277477	0	0.620312	1.85686	1.01346	0.201327	0.477088	0	0.410447	0	0.215883	0
101844773	Ppp2r5b	protein_coding	14.7911	2.26969	6.33715	0	0.283469	0	0.28024	0	0.282304	2.66816	0	1.05282	0.108952	0.0322654	0.0157971	0	3.41247	0.0331254	9.29463	10.861	7.18183	2.14551	0.675878	1.84358	1.47837	1.85928	0.761552	0	2.01706	6.88679	0	0	0.0843456	0	1.62721
101844503	Gpha2	protein_coding	1.37264	0.561683	0	0	0	0	0	1.62584	0	0	0	0	0	0	0	0	0.902913	1.31161	2.00014	2.03621	1.69267	0.461698	0	0	0	0	0	0	0.525438	0	0	0	0	0	0
101844236	Majin	protein_coding	70.8173	35.5642	38.3095	13.6453	2.05636	6.27538	12.4009	9.91308	11.2123	0	0	2.92769	0	0	3.12848	0.70034	3.59648	8.795	43.9733	43.692	26.7938	27.6094	26.6397	29.6134	32.1735	13.7125	26.2809	8.4095	21.2554	8.82831	0	0	0	2.69762	1.56475
121141382	Batf2	protein_coding	1.96284	4.81913	13.7046	5.25505	0	9.52386	4.46266	0	2.24777	6.45203	1.36226	4.86408	0	0	0	0	0	0	2.86013	0.582342	8.4716	2.64085	17.9383	2.48532	2.98949	1.27935	0	1.45472	4.13247	0.667691	0	0	0	0	0
121141385	LOC121141385	lncRNA	0	0	1.20429	0	1.29287	0.657571	0	4.4946	1.4485	3.34652	0	0	0	0	0	0	0	0	0	7.88068	0	0.638179	1.79818	0	0	1.05999	0	0	0	0.322703	0	0	0	0	0
101822617	Arl2	protein_coding	786.823	765.65	604.988	1.18933	0	0	0.269332	13.1333	21.3661	36.6696	23.3935	29.3433	0	0	0	0	32.1158	38.0122	662.972	637.683	677.41	0	4.98004	4.5561	12.7874	3.57381	9.09658	10.4301	7.95826	8.70408	1.95952	3.31003	0	2.99042	4.03697
101836235	Snx15	protein_coding	25.2548	48.3064	43.0572	0.131035	0.150078	0	0	0	0	0	0.188131	6.13139	0	14.4261	16.7228	12.8539	4.87463	13.7846	27.5998	42.8651	35.3072	0	0	0	0	0	1.20958	3.78694	0	3.59616	0	0	0	5.94655	6.46126
101823059	Sac3d1	protein_coding	10.6976	1.54498	1.19825	0	0.964789	0	0	0	0.120103	0	0	0	9.59295	16.0056	12.2316	19.8264	29.3281	21.3083	4.81392	11.7618	26.1894	1.90494	0	0	0.718807	0	0	0.139912	0.18066	0	1.2296	0	0.0260974	14.0771	14.6505
101823327	Cdca5	protein_coding	236.786	247.952	248.519	58.9292	64.6349	49.7557	42.2328	64.9258	68.2046	61.4357	42.5023	36.3724	7.31665	24.6061	25.4482	24.4687	13.9235	16.0897	205.116	214.07	208.072	42.4875	38.4959	41.9033	31.946	63.7127	59.6084	36.2032	61.378	45.6641	7.77929	2.89106	2.7192	34.9699	41.3724
121141391	LOC121141391	lncRNA	0	0	0	0.465841	0	0	0	0	0	0	0	0	4.60067	1.6397	3.47877	8.68169	0	0	0	0	0	0	0	0	0	0	0.614308	0	0	0	0	0	0	13.3557	4.70092
101823858	Zfpl1	protein_coding	604.318	722.426	587.012	6.58084	13.6038	19.8223	28.7151	19.0877	27.1874	61.7737	67.06	39.4871	0.00921622	10.3734	4.73305	5.42613	31.2333	18.5608	662.79	617.914	586.187	6.17059	0	9.22316	3.90349	22.9098	18.2031	38.7094	41.9282	27.715	0.960375	0	3.26707	12.5749	28.6029
101823594	Tmem262	protein_coding	1.08928	6.68597	1.0371	1.45815	0	0	0	0	0	0	0.523379	0	0	0	0	0	0	0	2.38086	0	0	0	0	0	0	3.34706	0	0	0	0	0	0	0	0	0
101824574	Vps51	protein_coding	10.7991	14.7299	13.709	0	0.102204	0	0	0	0.076338	1.7316	1.60147	0	0	0	0	0	1.60178	0	13.1132	7.83181	9.61772	0	0	0	1.82751	0.335178	0	1.33392	0	0	0	0	0	1.99745	0
101824117	Tm7sf2	protein_coding	17.9343	31.5562	35.2885	0	3.81896	0	0	0	0	0	0	2.93132	0	0	0	0	0	0	24.1728	41.5023	25.9857	0	0	0	0	0	0.175882	0	4.29068	0	0	0	0	0.613454	0
101824831	Znhit2	protein_coding	130.061	136.043	112.84	4.97932	3.73643	2.00043	0	0	6.46293	5.18284	17.2561	3.04327	2.02107	16.7879	14.9427	23.2428	16.5716	3.03342	118.588	117.131	123.135	0	0	8.40464	0	10.1039	2.49065	0	12.373	4.31952	0	0	0	4.71208	1.77205
101825097	Fau	protein_coding	843.09	564.904	665.187	4.12168	2.14577	2.61929	0.84853	1.5914	3.52597	3.63548	2.68983	6.9069	39.2645	79.06	107.047	113.895	524.912	249.745	440.498	657.715	571.6	0.847348	0	3.18978	6.71448	1.40741	3.95294	1.49364	3.37515	5.14166	0.0649839	2.2908	0.905465	260.753	144.458
101834613	Mrpl49	protein_coding	1824.33	1896.62	1646.46	308.397	279.63	262.366	324.822	222.735	240.19	331.254	201.209	168.88	49.4343	39.0107	100.28	62.3292	92.0956	108.994	1733.3	1710.25	1669.27	354.155	314.209	293.302	368.425	338.865	184.703	179.76	235.421	150.062	3.49604	11.2051	13.63	153.815	137.702
101834879	Syvn1	protein_coding	28.2579	23.2621	21.5233	4.37607	8.91975	8.46854	5.29088	4.64645	10.4059	10.0749	0.851913	5.99467	0	0.224811	0	0	1.50503	2.11445	30.8818	34.6196	27.6718	9.64451	10.735	7.2612	8.82912	9.84366	7.23789	7.98288	10.117	16.3693	0	0	0.00689364	0	1.07168
101834701	Capn1	protein_coding	0	0	0	0.539782	0	0	0	0.636815	0	0	0	0.340169	0	0	0	0.00433234	0.343255	0	0	1.43559	0	0	0	0	0	2.02749	0.869995	0	0	0.274332	0	0	0	0	3.24624
101825358	LOC101825358	protein_coding	0	0	0	0	0	0	0	0	0	0	0	0	0	1.35141	0	1.07147	0	0	0	0	0	0	0	0	0	0	0	0	0	0	0	0	0	0	0.747391
101825612	Pola2	protein_coding	64.8081	54.7277	70.7427	11.8804	21.9399	20.172	26.2783	20.3395	7.32704	1.48926	6.47903	7.05168	3.24687	5.04258	0.881727	8.48199	0.119792	1.99684	62.2545	47.7626	63.3741	23.3259	11.1498	17.0521	31.2384	10.9543	13.7236	4.58896	15.9988	13.1641	0	2.14295	1.19835	0.0141198	0
101825874	Cdc42ep2	protein_coding	9.06425	24.4798	10.356	0.134819	0.154413	0.942439	0	0	0	2.32546	0.0967821	0.0955829	6.74257	16.6223	23.6338	7.68379	0	3.35623	24.4346	4.84059	7.82425	0	0	0	0	0	0.533361	0	0	0.154167	0	0	0	12.1126	47.1844
101826139	Dpf2	protein_coding	193.901	154.547	144.915	8.03796	17.2744	11.364	15.0324	17.8364	40.3303	69.4198	32.4167	47.1262	5.12352	7.24975	9.26059	6.41945	11.3481	19.2194	153.952	189.516	160.986	5.4123	2.05527	0.864943	7.97642	18.4316	23.9387	34.9214	29.4029	37.489	0	0	0.0923348	16.2559	14.375
101826745	Tigd3	protein_coding	0	0	0	0	0	0	0	0	0	0.114918	0.0765233	0	0.440695	2.61606	3.08213	1.27052	0	0	0	0	0.883777	0	0	0	0	0	0	0	0	0	1.73781	0	0	0.441266	0
101827002	Slc25a45	protein_coding	5.46095	12.7982	21.27	5.53805	0	4.64558	6.27065	3.99855	2.17931	0	0	0.0785263	0	0	0	1.23212	0	0	3.25529	0	3.67316	4.75905	4.33539	15.3221	3.54429	0	0	2.86988	0	0	0	0.00505344	1.1118	3.68497	0
101827277	Frmd8	protein_coding	1.40612	0.863069	1.67344	0	0	0	0	0.249822	0	0	0	0	1.9319	0	0	0.220945	0.0204029	5.25892	3.45753	0	0	0	0	0	0	0	0	0	0	0	0	0	0	0.108219	1.56489
101828139	Scyl1	protein_coding	79.5387	85.4943	60.1478	8.06616	8.36321	11.6728	9.99844	6.94179	9.87841	8.05497	5.18091	4.75553	0.385146	0.572818	1.08929	0.870921	13.6947	22.5007	73.1994	63.0028	67.2264	2.59213	2.24137	4.78859	8.69433	10.5244	3.58296	12.2692	0.764812	8.44702	1.37683	1.33648	0.197288	0.130176	1.811
101827539	Ltbp3	protein_coding	0	0	0	1.36973	0	0	0	0	0	0	0	0	0	0	0	0.846129	0	0	0	2.44954	2.74113	0	0	0	0	0	0	0	0	0	0	0	0	0.282416	0.617455
101828588	Znrd2	protein_coding	70.5243	35.2713	59.6851	0.291378	0	0	0	0	2.99118	3.45531	0	0.826313	3.41304	12.0224	10.2101	4.14638	170.931	78.0351	39.9637	62.7702	55.5619	0	0	0	0	0	1.53697	0	0	6.33069	0	0	0	5.89681	13.8999
101828850	Fam89b	protein_coding	76.3378	64.4267	75.5198	0	0.152395	0	0.903957	1.83663	0.682962	2.15164	0.573106	0.283003	0	0	0.0254779	0	2.31918	0	34.5436	50.4276	60.1215	1.95584	0	2.97337	0	0	1.93011	0	0	1.52153	0.623058	0	1.49638	0	1.64788
101829295	Ehbp1l1	protein_coding	206.679	207.42	185.23	19.4601	21.0571	20.9881	16.4524	21.0561	22.0382	25.5743	19.2916	19.5781	0	0.322553	0	0.00267752	0	0	205.353	192.975	216.655	25.3567	19.941	21.7334	27.6603	25.5251	14.0776	16.5489	22.6565	19.0739	1.1057	0	1.31259	0	0
101837014	Map3k11	protein_coding	8.60691	10.2356	9.21891	0.360047	0.206187	1.11861	1.22303	0.509725	0	0.840988	0.430776	3.95658	0	1.41987	0	0.767235	1.46742	2.12031	9.4061	11.2515	7.46264	1.76414	0	0	0	0.0751324	0	0	0.308874	0.0686198	0	0	0	1.29722	0.0275252
101843925	Pcnx3	protein_coding	4.9413	3.20145	4.83526	0	0.0350737	0	0	0.0975457	0.235775	0.0660264	0.703466	0.217109	0	0	0	0	0	0.2951	11.1002	13.927	5.96637	0	0	0	0	0	0.323064	0	0	1.01552	0	0	0	0.0798152	0
101830381	Sipa1	protein_coding	0.873131	0.803886	1.45478	0	0	0	0	0	0	0.735015	0	0.621486	0	0	0	0	0.722145	1.13414	2.86262	3.10852	4.0376	0	0	0	0.498681	0	0.192664	0	0	1.78206	0	0	0	0	0
101831177	Rela	protein_coding	57.4081	87.4982	84.7504	8.27489	8.81819	10.3953	7.08825	13.2938	13.6038	26.1416	10.0726	5.61158	0	3.70765	0.620012	0	0.823637	1.15566	84.239	70.3289	73.3774	6.10205	4.51946	16.692	11.6969	5.1352	14.6128	14.7719	32.6853	18.5957	0.985861	0.190411	1.22386	0.0882554	0.346558
101831441	Kat5	protein_coding	42.5108	49.8139	27.1362	3.23333	0	3.26477	4.27122	1.2588	1.93621	3.95044	0	5.88366	1.25007	1.85466	8.02789	1.76726	0	3.50527	33.2598	58.4751	43.3374	0.487459	0	0	0	1.34942	0	0	1.80295	3.69735	0.813096	0	2.06354	8.95601	7.46496
101832234	Rnaseh2c	protein_coding	217.933	243.211	222.002	3.74016	0.778859	0	4.61992	4.33227	7.56267	11.3631	1.22042	14.4636	5.27129	10.9375	12.4027	3.80694	51.657	43.1412	263.151	173.624	291.763	5.76685	0	0	0	10.2171	3.58704	5.76037	1.75013	1.94405	0.0294844	2.88543	3.88704	11.7292	8.266
101832498	Ap5b1	protein_coding	38.4724	55.4852	69.4165	1.38055	1.64994	0.279728	0	3.3141	4.62138	5.88849	3.14551	3.40442	0	0	0	1.37012	2.62333	0	47.9252	50.2861	39.8114	0.407217	0.491745	1.27745	0	4.434	2.13716	0	1.62202	3.43191	0	0	0	0	0
101837550	LOC101837550	protein_coding	1.89583	0	0	0	0	0	0	0	0	0	0	0	0	0	0	0	0	0	0	3.79663	0	0	0	0	0	0	0	0	0	0	0	0	0	0	0
101826507	Cfl1	protein_coding	1104.91	1159.19	1069.05	44.0137	27.098	44.5903	35.2595	107.874	166.236	301.384	167.096	148.252	19.4786	33.4406	26.1326	23.5747	192.659	253.351	1032.81	927.208	1060.82	22.031	21.695	24.8062	14.6965	126.985	120.67	77.4959	78.7994	176.852	29.809	12.4138	25.256	57.4246	112.155
101837820	Mus81	protein_coding	416.645	485.111	414.26	29.8367	22.044	25.2635	31.0239	22.31	18.9096	29.1754	7.96416	12.2153	0.0048259	0.00821763	0	1.50564	0.874584	3.88086	327.708	343.677	301.023	21.5724	17.3669	22.985	25.9264	35.5679	14.7409	24.4574	27.687	19.7023	0	0	0.507753	1.12106	0.0385518
101833202	Efemp2	protein_coding	14.7373	24.1218	24.9445	1.09599	0	0	0	0	0	4.72613	0	3.62612	0	0	0	0	0	0	22.0708	26.7197	17.1635	0	0	0	0	2.59198	0.160588	0	0	0.278507	0	0	0	0	0
101833630	Ctsw	protein_coding	2.32302	9.50573	2.94898	0	0	0	0	0	0	0	0	0	0	0	0	0	0	0	4.2312	14.4732	0	0	0	0	0	0	0	0	0	0	0	0	0	0	0
101833884	LOC101833884	protein_coding	132.023	128.306	154.13	27.5265	20.6833	31.866	11.1172	30.1581	30.2976	18.1452	15.3552	20.137	0	0	0	0	2.00689	0.140796	139.988	150.381	124.283	28.7455	35.9093	34.3288	50.4937	32.0497	23.3519	24.811	23.4638	20.45	0	0	0	0	0
101834321	Ccdc85b	protein_coding	46.0873	74.2565	60.3342	19.0652	24.0441	9.48386	14.5532	11.3726	5.49765	20.7841	7.53513	8.04925	16.888	65.8712	29.0613	12.6266	18.3344	16.2563	59.8105	74.3488	43.5121	5.08652	12.4797	19.3758	11.2418	17.7016	6.7797	14.9435	15.4366	14.4525	3.30648	0.0195471	15.9478	35.4701	51.2913
101838088	Fosl1	protein_coding	4.76263	2.19246	0	0	1.82549	0	2.25587	3.10261	4.65861	3.4365	0	0	0	0	0	0	0	0	0.650607	13.7767	1.65178	0	1.57175	0	0	2.66076	0	0	0	0	0	0	1.27152	0	0
101834770	CUNH11orf68	protein_coding	3.10935	6.87061	0	0	0	0	0	0	0	0	0	1.96729	0	0	2.4574	0.992184	0.180468	0	3.39806	2.21398	2.30056	0	0	0	0	0	0	0	0	0	0	0	0	0	0
101835889	Drap1	protein_coding	727.767	619.425	691.055	0.432985	2.72751	8.57574	2.45131	5.74671	6.48209	47.6113	9.32475	15.8091	0.273477	3.68312	1.8447	0	13.6294	16.8637	834.581	724.616	699.106	1.46874	0	2.5341	5.81921	9.487	9.42117	2.80472	1.95009	10.8927	0	0	1.85117	0.0331917	6.60368
101836154	LOC101836154	protein_coding	0.589389	0	0.561154	0.131496	0	0	0	0	0	0	0	0	0	0	0.276968	0	0	0	1.28823	0	2.1804	0	0	0.97949	0.168312	0	0	0	0	0	0	0	0	0	0
101836407	Sart1	protein_coding	73.6549	93.9814	102.944	1.37615	0	1.32037	3.48302	2.23474	6.37102	17.3663	3.95156	16.2417	0	2.0816	2.17004	1.41507	3.49578	9.5234	76.9254	71.3695	72.4825	0.457654	1.76848	0.17228	0.518071	3.24329	4.59022	5.16298	0.312501	2.59188	0	0	0	1.57619	3.9916
101836662	Eif1ad	protein_coding	622.719	676.933	659.762	17.7759	13.3943	9.26503	7.68017	19.1225	23.0102	31.2663	19.141	6.96458	28.8071	85.0715	63.5511	43.5897	87.3757	55.6903	598.052	626.1	643.796	6.34715	5.10977	5.97334	7.48445	14.3493	18.8146	9.55664	11.1361	3.20952	2.85977	0	5.15208	81.7238	48.171
101836936	Banf1	protein_coding	2810.19	2718.05	2695	708.035	627.328	705.346	919.615	516.447	459.212	678.521	498.902	453.113	20.9201	46.31	34.3878	25.4847	180.402	134.343	2760.3	2370.4	2568.81	1022.7	944.928	771.524	1198.51	773.968	470.449	424.208	646.212	541.617	29.8561	22.1916	31.944	102.781	51.0414
101837476	Gal3st3	protein_coding	0	0	0.891152	2.71473	0	0	0	0.332592	0	0	0	0	0	1.14339	1.75938	1.70454	0	0	0	0	0	0	0	1.88882	0	0	0	0	0	0	0	0	0	0	0
101839719	Sf3b2	protein_coding	300.023	317.984	248.304	121.102	124.795	98.6537	186.667	119.962	113.244	64.6817	74.5963	54.3876	8.68286	30.9197	9.24673	18.9478	30.13	12.726	300.848	235.898	251.332	101.628	113.968	136.836	189.924	142.246	74.8582	101.357	106.629	99.7137	0.444392	0.920871	7.16662	10.0933	18.8416
101837742	Pacs1	protein_coding	13.8974	22.7471	22.9348	4.13412	5.91868	5.05735	4.21291	6.14538	3.80186	9.86063	7.82743	8.90283	0	0	0.0197901	0	0.470523	0	27.5912	27.8311	17.9943	0.525879	5.50367	5.71894	10.5832	10.9345	10.7671	4.4289	12.9671	14.8323	0.349528	0.766262	1.81552	0.0237685	0
121141518	LOC121141518	protein_coding	27.6215	27.1264	34.7137	0.493002	0	3.44628	0	0.785195	0.210874	1.06296	0	0.349524	0.0283077	0.313319	1.9824	0.623209	10.7733	6.23544	24.1491	12.784	20.4367	0.836162	0	0	2.52413	0	0.325063	0	0	0.281877	0.0427507	0	0.0229106	2.45651	1.30029
101838007	Klc2	protein_coding	30.7951	33.3324	22.0687	5.24528	10.4075	4.30359	5.6882	4.94183	2.46479	6.29181	0	4.2949	0.00424195	0.310601	0.028292	0.282835	0.249846	1.51282	12.3038	25.6409	26.0311	0.918868	3.29518	11.399	7.09209	1.38746	3.70205	0.736232	9.88682	5.49117	0	0	0	1.56306	0
101838893	Rab1b	protein_coding	225.385	253.624	187.267	18.2748	19.3309	13.8326	15.5521	17.1792	27.8814	41.5354	23.5638	42.6649	0.267342	1.39985	0	1.50505	5.60199	2.10316	178.463	247.04	209.896	16.1885	11.2313	14.1204	9.38632	18.6544	16.7312	23.0839	14.3793	27.6858	3.44192	0	3.57012	0.0178459	0
101838441	Yif1a	protein_coding	329.655	297.136	218.414	0.403003	0.692358	0	0.228157	2.56742	0.344757	2.60674	7.23255	0.571434	3.32059	40.1125	15.3176	18.1943	40.8876	31.3919	237.874	215.435	269.801	0	0	0	0	0	0	0	0	0	0.0174732	0	0	21.2237	26.4342
101838967	Tmem151a	protein_coding	100.393	78.2112	99.6277	30.7546	59.2005	22.0808	23.0203	19.5746	19.4559	19.8744	15.9553	9.46678	0	1.38137	0.915501	0	3.11513	5.81111	100.432	100.696	62.1376	16.4619	27.6815	27.2262	23.2663	32.1423	14.0868	23.6949	33.9216	24.9232	5.87164	0	1.02487	1.98116	2.88461
101839511	Rin1	protein_coding	41.3117	28.0789	31.1106	4.32205	1.6103	1.09203	3.47872	2.98567	2.27188	3.98573	3.21479	2.25201	0	0.00509138	0	0	0	0	23.9768	31.1606	35.1854	2.8262	2.70184	1.99482	2.39948	1.30395	1.9914	1.29734	5.29361	4.76368	0.0045155	0	0.25167	0	0
110340802	LOC110340802	lncRNA	182.382	152.246	136.601	13.021	9.94224	18.9629	16.5864	12.6734	11.1391	33.9233	12.8526	11.1547	0	0	0	0.509475	0	0	98.3299	149.343	179.923	22.6978	9.38338	19.6291	12.4999	6.11356	12.1627	11.3542	11.1703	23.5753	0.282279	0.445559	2.62212	0	0
101839779	Brms1	protein_coding	643.021	665.684	631.768	4.29526	2.29577	13.6783	14.104	15.3542	27.3135	50.6268	17.6783	49.1295	8.46761	22.4822	17.5732	24.8318	57.8068	53.5212	655.038	598.595	575.709	5.50424	1.43362	3.50417	2.3824	22.2284	25.6777	15.1244	12.1598	26.8506	1.37812	2.00543	1.42387	15.7609	35.8578
101840053	B4gat1	protein_coding	8.87904	29.0663	12.2109	2.53124	0	4.87236	0	0.817975	1.88295	0.118643	0.553027	0	0	0	0	0	0.801645	6.49576	10.2426	21.9522	19.6172	1.36882	0.901614	9.25169	6.76159	6.61401	5.51489	1.75481	0	1.25848	0	0	0	0	0
101840319	Slc29a2	protein_coding	11.8766	2.73369	0.70673	1.24207	0	1.92946	2.43772	3.86852	0.92088	0.0892674	2.25882	0	0	0	0	0.412716	0.452369	0	1.62243	5.61575	5.83535	8.052	6.70839	0	4.13354	1.45145	0	4.86868	0.213107	0.284065	0	0	0	0.342772	0
101823711	Mrpl11	protein_coding	208.509	258.808	176.462	4.13508	7.99206	12.0441	1.75578	6.86026	19.0137	23.4035	15.7698	20.3383	7.59782	1.61721	4.77545	11.9852	85.117	69.7334	215.211	206.204	179.985	0.876668	0.235254	1.92509	8.27002	15.8554	22.8343	3.60575	4.65591	9.75256	0	0	0	23.3381	47.5961
101824143	LOC101824143	protein_coding	13.5414	0	4.29755	0.503527	0	0	0	0	0	0	0	0	0.173472	0.196928	0.385661	0.436466	2.8818	0.808706	4.93292	2.00875	2.0873	0	1.37505	0	0.644504	0	0	0.501796	0	0	0	0.0459466	0	0.463192	0.346447
101841760	Dpp3	protein_coding	10.9463	5.87892	4.55956	0	0	0	0	0	0	0	0	0.162322	0	0	0	0	0	0	9.34583	10.6561	1.89819	0	0	0	0	0.382213	0	0.304222	0	0	0	0	0	0	0
101839161	Bbs1	protein_coding	0.293061	0	0	0	0	0	0	0	0	0	0	0	0	0	0	0	0	0	3.20273	0	2.98143	0.443578	0	0	0	0	0	0	0	0	0	0	0	0	0
101835918	Zdhhc24	protein_coding	36.0401	25.0708	5.14704	6.03058	0	0	0	5.40714	2.17824	1.30025	0	0	0	2.13579	0	0	0	0	15.7547	20.8504	31.6653	0	2.31779	0	0	3.188	1.94396	2.27038	4.48366	0	0	0	0	0	0
101842197	Actn3	protein_coding	5.94685	4.2943	6.99419	0	0	0	0	0	0.133532	0	0	1.77063	0	0	0	0	0	0	2.29378	19.6152	9.38232	0	0	0	0	0	0	0	0	0	0	0	0	0	0
101842466	Ctsf	protein_coding	0	0	0.493908	0	0	0	0	0	0	0	0	0	1.7345	0	0	0	2.25817	0.882955	0	0	0	0	0	0	0	0	0	0	0	0	0	0	0	0	0
101842735	Ccdc87	protein_coding	2.17679	6.68054	2.33158	0.485656	0.208589	0	1.03106	0.451205	0.259665	0.327225	1.17665	0.258237	0	0	0	0	0	0	3.86575	0.726547	6.54297	0	0	0.193798	0	1.06411	0.640438	0.362989	0	0.208258	0	0	0	0	0
101842998	Ccs	protein_coding	1814.59	2290.32	1773.62	53.6415	71.5963	122.531	109.041	84.5368	72.2657	107.232	90.9624	114.989	8.12452	7.16508	16.3168	5.81218	121.142	86.9159	1820.67	1582.22	1681.74	57.7874	74.3963	88.0932	59.4693	67.4258	72.9654	59.35	109.518	108.673	0.0183131	1.91744	6.94844	31.1156	52.6005
101843260	LOC101843260	protein_coding	19.258	19.4146	15.16	1.00813	2.03438	3.18804	2.33734	3.18578	3.0801	3.70035	4.16991	2.70579	0.152984	1.95731	3.06791	2.58866	2.03566	5.22367	22.8098	19.2472	14.4278	1.41131	1.96645	1.96674	6.7899	3.33588	2.78548	3.20536	4.26246	5.68172	0.337192	0.256262	0.00223093	3.73895	3.41313
101822619	LOC101822619	protein_coding	123.102	90.9904	113.903	30.7527	32.2315	24.7873	34.0544	16.5318	35.9047	30.0253	23.1871	16.1121	0	0.00945542	0.981422	0	0.679265	1.98032	88.5828	110.724	110.243	57.2978	38.0289	53.9233	55.8259	33.6605	42.3393	29.4905	48.4083	46.9988	0.0167719	0	0	0.296533	0
101822353	Sptbn2	protein_coding	1.80979	1.2497	0.753851	0	0	0	0	0.428722	0.410182	0	0.108696	0.125241	0	0	0	0.457551	0.0328252	0.466106	0.123615	0.503376	0.209224	0.199741	0.27566	0	0	0.126386	0.0665575	0	0.162369	0	0	0	0	0	0
106020945	LOC106020945	lncRNA	0	2.38471	0	0	0	0	0	0	0	0	0	0	0	0	0	0	13.0788	1.39216	0	0	0	0	0	0	0	0	0	0	0	0	0	0	0	0.332238	0
101823235	CUNH11orf80	protein_coding	7.5925	3.10683	4.41758	0	0	0.87713	0.532781	0	0	1.92759	0	0	0	0	0.117128	0	0	0	2.76583	3.75428	0.390109	0.106408	0	0.300423	0	0.94261	0	0	0.605489	2.4751	0	0	0.00874662	0	1.27341
101823505	Rce1	protein_coding	314.664	420.783	324.392	0.611794	11.2113	7.48419	5.88816	8.76953	22.8975	24.7329	16.2499	16.6991	0	0	0.292866	0	7.2814	3.13201	350.624	269.694	259.317	0.17294	9.18887	3.41785	2.54502	22.5967	15.1271	19.9674	16.3356	4.37246	1.81702	0.00697823	3.04212	0	0
101824381	Pc	protein_coding	7.64772	13.6282	10.0999	2.8621	0.504316	1.15426	0.8725	3.15582	2.40136	5.22158	2.84484	1.28773	0	0	0.00526957	0	0	0.110499	2.69608	12.955	8.21385	1.55586	1.25255	2.40134	2.04307	1.44717	2.10488	0.877618	1.3457	0.755273	0	0	0	0.362858	0
101824832	CUNH11orf86	protein_coding	12.6488	7.45326	13.0063	0	0	0	2.8119	1.19856	0.772533	0.243383	5.99649	0	0	0	0	0	0	0	11.0587	10.8078	3.27554	0	0	0.600594	0	0	0	0.112493	0	2.96887	0	0	0	0	0
101825613	Rhod	protein_coding	100.256	103.641	80.3816	3.53174	10.1125	0	3.55461	5.41661	5.53905	25.3826	12.9583	9.45919	0	0	0	0	0	0	84.5767	86.8847	99.2292	0	5.71531	6.26364	6.78083	9.82642	18.3706	3.32407	7.82693	10.3208	0	0	0	0.0300818	0
101839946	Kdm2a	protein_coding	5.16359	3.69762	3.14092	0.832021	1.35611	0.298264	1.48559	2.27653	0	1.75942	1.26348	1.15707	0.731306	1.49872	0.389097	0.718899	0.416246	0.539657	2.50802	4.08521	2.25513	0.217101	0.466073	0.817261	1.84321	1.76292	0.253198	0.892941	1.48244	1.20758	0	0	0	1.14315	1.02016
101825875	Grk2	protein_coding	3.87021	4.75104	2.7636	1.18727	0	0.502998	0	0	2.30834	2.4435	0.774816	0	0	0	0.0103335	0	0	0	14.2748	3.0141	1.78969	3.53919	0	0.114853	1.79598	1.48651	0	0.107562	0.138889	6.17115	0	0	0	0	0.445574
101826573	Ssh3	protein_coding	21.4584	16.7632	22.9068	2.90152	1.49544	0	1.88907	3.61993	0.496432	4.84836	1.66632	0	0	0	0	0	0	0	16.6999	28.938	23.4543	0	0.726324	2.23847	0.0928469	1.90723	0.191312	1.51806	5.60053	0	0	0	0	0	0
101840213	Pold4	protein_coding	187.949	175.521	187.728	9.00394	7.66072	13.1877	0.873859	12.0186	11.2238	17.1947	2.2161	4.01251	0	0	0	0	0	0	134.834	143.68	126.904	7.56289	7.9619	2.46375	18.769	27.0559	8.82036	15.6386	3.64142	2.05922	0	0	0.0239101	0	0
101827003	Clcf1	protein_coding	2.03834	0.714928	0.831724	0.487249	0.669674	0	0.662045	1.0692	0	0	0	0	0	0	0	0	0	0	0	0	0.80793	0	1.95154	0	1.45523	0	0	0	0	0	0.391533	0	0	0	0
101827278	Rad9a	protein_coding	634.622	653.275	613.888	37.1733	41.5143	33.8317	32.4134	45.9209	82.1003	98.1328	66.4549	60.2291	2.73163	7.32958	4.35752	5.36298	3.77713	1.32307	533.655	574.705	614.253	78.5919	52.8659	63.1154	94.6348	59.5641	78.2158	68.8574	73.5411	69.5909	1.02687	0	0.746509	3.31536	12.1153
101827540	Ppp1ca	protein_coding	455.996	515.652	427.441	122.649	128.227	130.436	136.202	89.823	78.2881	150.02	88.4967	74.357	12.9742	11.5768	29.642	9.65459	65.0814	58.2112	344.292	435.342	340.904	119.122	116.654	130.01	149.943	131.905	90.6145	88.5361	120.392	96.0174	12.7353	12.1171	6.44501	24.5657	14.2809
101828677	Rps6kb2	protein_coding	30.5461	18.1809	26.4389	2.16842	0.118265	2.64665	0	3.50841	0	5.45453	0	0.512448	2.01585	18.94	21.6501	18.0205	40.1053	23.1348	16.6912	21.4205	28.6788	0.116754	0	0.109878	0	0	1.2255	1.64644	1.86022	0	0.008954	0.00471111	0.335898	18.3165	34.4097
101840490	LOC101840490	protein_coding	13.9853	0	0	0	0	0	0	0	0	0	0	0	0	0	0	0	0	0	0	0	6.46719	0	0	0	0	0	0	0	0	0	0	0	0	0	0
101828947	Coro1b	protein_coding	278.685	336.302	225.785	78.3657	53.8797	46.1973	62.5642	77.1041	68.1434	54.635	62.9091	23.5377	0.00673604	0	0	0	13.4283	6.87717	285.599	238.216	295.19	73.4868	40.5794	52.5558	60.6643	58.459	77.8154	58.6891	79.4051	70.0262	1.83112	0	2.55142	0.0179861	0
101829480	Cabp4	protein_coding	0	0	0	0	0	0	0	0.110299	0	0	0	0	0	0	0	1.64333	5.78316	4.00416	0	0	0	0	0	0	0	0	0	0	0	0	0	0	0	0.286676	1.19123
101829751	Tmem134	protein_coding	397.081	289.101	349.905	90.2404	87.4337	86.7441	109.114	92.0635	75.9886	105.92	81.0179	50.2802	2.51635	0.046074	0.0225577	0.0170196	0.183883	3.02733	390.095	303.605	357.475	88.4485	40.1067	50.395	93.1887	97.3497	73.0161	68.3281	69.1274	68.1654	9.82747	1.76298	14.4751	0	1.45901
101830383	LOC101830383	protein_coding	54.3094	78.6106	79.4909	2.71271	5.17825	0	5.32403	0.192021	7.73546	6.43374	5.84208	3.59003	0	3.44802	1.5756	0.509475	13.1261	7.11615	47.8362	69.9821	113.201	0	0	0	0.462961	5.20784	3.1003	0	0	3.72242	0	0	0	2.46768	7.25841
101830645	Pitpnm1	protein_coding	2.68057	3.01642	3.82823	0	0.228322	0	0	0	0.341076	0.107454	0.250437	0.141333	0	0	1.01632	0.0360001	0	0.420227	4.15008	1.9882	3.30552	0	0	0	0	0.311993	0	0	0	0.227959	0.00432166	0	0	0	0.0914405
101830915	Cdk2ap2	protein_coding	2295.81	1895.62	2017.81	573.597	433.736	617.192	615.43	396.587	372.805	523.053	347.913	256.94	11.0983	21.3483	4.3179	0.59468	129.153	147.241	2129.4	1742.81	2078.78	743.882	634.703	663.316	795.126	688.812	321.207	335.662	479.712	468.043	6.89058	5.79745	7.83459	41.7344	39.0347
101841030	Gstp1	protein_coding	6.35645	0	0	0	0	0	0	0	8.49236	0	0	1.50815	0	3.1545	0	0	14.665	14.2355	5.21	0	4.4091	0	6.45459	0	0	0	0	0	0	0	0	0	0	0	0
101827130	Ndufv1	protein_coding	381.192	377.352	299.998	5.58384	5.24747	7.6732	1.45904	12.9218	12.7382	39.9766	19.7339	12.0794	0	14.1808	4.6743	0.289583	31.3989	21.443	373.806	330.141	333.555	0	2.34592	2.59004	3.84849	5.91563	8.11868	9.13172	13.4494	9.16848	2.37135	0.685896	0.0399215	2.96339	8.47189
101831980	Nudt8	protein_coding	91.5178	65.6571	57.7118	0	0	0	0	1.97088	3.85638	0	7.23358	2.81998	0	0	0	0	2.89731	0	72.7387	59.2404	34.0762	0	0	0	0	0	0	1.05704	2.38857	0	1.90853	3.7021	0	0	0
101832236	Tbx10	protein_coding	0	6.78813	5.26473	0	2.82598	0	0	0	3.69386	0	0	3.71727	0	0	0	0	0	0	3.02154	1.23041	4.47485	0	2.246	0	0	3.28235	1.62688	0	0	1.58709	0	0	0	0	0
101832500	Acy3	protein_coding	0	0	3.83798	0	0	0	0	0	0	0	0	0	0	0	0	0	0	0	0	3.07533	0	0	0	0	0	0	0	0	0	0	0	0	0	0	0
101833028	Unc93b1	protein_coding	0	0	0	0	0	0	0	0	0	0.536795	0	2.32993	0	0	0	0	0	2.51912	0	0	0	0	0	0	0	0	0	0	0	0	0	0	0	0	0
101833294	Ndufs8	protein_coding	676.183	598.359	651.373	2.84307	1.83165	3.31236	4.22516	1.88671	10.3367	8.04553	8.41889	22.0462	33.8532	45.2758	75.8235	47.8638	120.511	51.0844	620.595	572.773	646.733	2.21009	0.161749	0	0.227442	0.222478	4.9208	0.885405	2.51521	11.9884	0.0154086	0.00810714	0.0165152	160.025	93.1207
101829318	Tcirg1	protein_coding	1.85573	0	4.94711	0	0	0	0	0	0	0	0	1.52636	0	0	0	0	0.0861656	0	5.67851	3.30338	2.40279	0	0	0	0	0	2.2931	0	0	0	0	0	0	0	1.70919
101842385	Chka	protein_coding	0	0	0	0	0	0	0	0	0	0	0	0	0	0	3.0354	0	0.671876	0	0.872476	0	0	0	0	0	0	0	0	0	0	0	0	0	0	4.53312	0.735304
101833552	Kmt5b	protein_coding	37.4082	30.6833	25.7139	7.18579	9.43035	8.02309	10.5095	16.3722	15.304	13.9601	9.7258	8.09285	0.00214896	0.387885	0	0.478513	0	0	32.6321	45.389	48.8705	21.032	10.8677	15.8108	14.7546	9.65293	23.9367	10.9281	27.5957	16.3057	0.0032454	0.8367	0.347849	0.011476	0
101843168	CUNH11orf24	protein_coding	89.0214	135.848	135.33	4.38922	0.502711	4.85804	10.1882	1.28161	11.8278	10.8831	7.48331	7.00161	0.0126012	0.590084	0	2.92483	6.16595	2.37919	128.462	89.3019	121.451	1.73702	3.39609	3.15268	0	1.92342	5.20928	14.3253	3.38884	2.886	0	0	0	1.53093	10.444
101834231	Lrp5	protein_coding	11.2645	12.8578	19.5682	3.26272	2.07044	0.821899	5.44165	6.32003	2.22538	14.2596	5.88714	7.59596	0.149367	0	0	0	0	0.0177034	15.1181	23.0421	14.0735	3.29035	0	3.00273	6.03858	0.220814	3.256	2.50453	3.40418	7.31067	2.15254	0	1.68015	0	0
101834506	Ppp6r3	protein_coding	30.3241	21.7735	27.4187	2.93597	4.1424	5.15568	3.27617	9.03585	6.73408	10.4128	4.49017	7.45122	0	1.78893	0.896227	0.418011	0.675228	5.09127	25.428	28.8572	22.9302	9.47803	4.1831	7.69732	8.00612	3.3563	8.58503	5.89414	12.8672	9.97463	0.741638	0	0	0.626268	0.253727
121134470	LOC121134470	lncRNA	42.459	58.1364	38.8702	0	0	5.09377	5.36299	0	3.42851	8.24831	8.63108	2.06646	0	0	0	0	0	0	80.3103	45.0581	64.944	0	0	0	4.66348	6.38637	8.64826	0	3.75069	8.33256	0	0	0	0	0.0835603
101835286	Gal	protein_coding	0	0	0	0	0	0	0	0	0	0	0	0	0	0	0	0	4.22512	0	0	0	0	6.80153	0	0	0	0	0	0	0	0	0	0	0	0	0
101835545	Tesmin	protein_coding	9.97196	4.66343	6.7816	0	0	0	0	0	0	0	0	0	0	0	0	0	0	0	20.7579	23.6681	18.8844	0	0	2.59292	0	0	0	0	0	0	0	0	0	0	0
101843436	Cpt1a	protein_coding	48.187	46.7005	64.5373	13.7857	12.9024	27.8076	27.7823	20.427	13.0694	29.8342	25.11	21.4437	0	0	0	0	0.0267636	0	60.7244	67.1037	55.2278	21.6365	17.7463	17.6254	33.184	18.3552	17.6367	21.7353	24.4912	26.0579	2.65403	0.0164283	1.12352	0.0157729	0
101835813	Mrpl21	protein_coding	338.926	468.071	474.544	10.8421	9.23373	7.77337	14.4798	13.283	9.75071	27.872	14.768	8.0809	0	2.17451	0.0798477	0.0200814	64.6553	41.1891	443.932	436.966	407.956	11.6305	14.1713	5.02904	31.3136	10.4421	25.6622	6.92615	9.3011	10.8086	0	0	1.31776	6.77691	4.08056
101836074	Ighmbp2	protein_coding	38.4861	52.8036	35.5647	8.64963	5.49568	4.41345	6.86284	6.63665	4.91499	4.42413	4.44167	0.760946	0	0.00617306	0	0	12.1871	6.4897	22.8855	34.0028	32.4535	0.785271	4.71263	4.36696	11.637	9.09061	3.58009	2.45384	9.83049	3.46544	0	0	0	0.871177	4.18472
101836761	Tpcn2	protein_coding	3.64544	2.23756	4.71037	0	0	0	0	0	0	0.939425	0	0	0	0	0	0	0	0	0.853701	3.9399	3.13068	0	0	0	0	0	0	0	2.46695	0	0	0	0	0	0
101837284	LOC101837284	protein_coding	1.64777	6.06839	1.56884	0.551443	0.631585	0.856623	0.41626	0.390343	0.157248	0.792642	0.131954	0.390957	0	0.0718891	0.0175984	0.0132778	0.0478187	0.295221	6.30272	2.93321	3.04791	0.83136	0.334643	0.1956	0.705835	1.611	0.727191	0.732729	1.18267	0.630582	0.0478184	0.0670918	0.136674	0.0563632	0
101837824	Lto1	protein_coding	4.74575	2.54881	3.1064	0.0661753	0.378963	0.154197	0.0749293	0	0	0	0	0	4.77624	13.3546	8.97124	20.5117	23.7399	17.2975	3.24151	7.91992	4.66345	0	0	0	0.0847029	0	0.785392	0.0659477	0	0	0	0.00301923	0	20.2306	13.7201
101838091	Fgf19	protein_coding	0.53223	0	1.01347	0	0.272002	0	0	0	0	0	0.0852421	0	4.33634	2.29879	1.59159	0	11.1825	3.9096	0.58165	3.7897	0	0	0	0	0.303979	0	0	0	0	0	0	0	0.904985	2.45772	8.49685
106021039	LOC106021039	lncRNA	1.77755	1.63658	0	0	0	0	0	0	0	0	0	0	0	0	0	0	0.954322	0	0	1.18659	0	0	0	0	0.126904	0	0	0.988049	0	0	0	0	0	0	0
101838365	Fgf4	protein_coding	0	0	0	0	0	0	0	0	0	0	0	0	0	0	0	0	7.65728	18.4664	0	0	0	0	0	0	0	0	0	0	0	0	0	0	0	0	0
101838622	Fgf3	protein_coding	0	0	0	0	0	0	0	0	0	0	0	0	0	4.42848	2.96039	3.53913	7.93075	0	0	0	0	0	0	0	0	0	0	0	0	0	0	0	0	1.50234	4.29495
101839512	Fadd	protein_coding	12.2457	10.4394	7.77271	2.99771	5.3891	3.62516	1.16007	1.16842	3.2786	5.44067	4.08599	1.26441	0	0	0	0	0	0.487552	16.5426	13.17	8.65144	2.83176	0.518116	0.524922	0.534267	3.37318	1.6513	2.26891	3.41802	6.76906	0.0296142	0	0.00352679	0	0
101839780	Ppfia1	protein_coding	56.5239	47.419	56.8527	18.6198	20.7372	24.1343	33.661	18.8887	16.605	25.1445	21.2842	19.3949	0.177053	0	0.420116	0	0.668475	0.77778	62.7407	55.9867	40.8052	25.8363	24.7939	47.4516	46.2489	24.7481	22.4687	16.9799	29.7592	35.4865	3.08182	0.155114	2.85857	0.00606094	0.0181332
101840217	Cttn	protein_coding	21.2044	23.2696	23.8593	11.6837	5.08999	9.85431	9.17124	7.61081	4.29236	8.19101	1.90388	5.94577	0.123473	0	0	0.00517774	0.503473	1.7844	19.6622	30.3112	27.0395	13.1298	6.45955	11.7464	20.0011	7.08989	4.3481	10.9292	15.4959	9.50808	1.51662	0.163517	0	0	0
101840700	Shank2	protein_coding	2.64936	1.17084	0.605385	0.0236435	0	0	0.294483	0.0502087	0	0.86662	0	0	0	0	0	0	0	0	1.04233	0.565935	1.27414	0	0	0	0	0	0	0	0	0	0	0	0	0	0
101841305	Dhcr7	protein_coding	90.5799	90.3738	90.0201	25.1203	33.1974	31.3304	24.979	25.4755	18.6657	24.3901	17.8596	13.243	0	0	0	0	0.0209454	0	58.369	100.214	78.4333	28.2216	20.1547	33.3279	19.9928	24.1935	18.5804	29.126	46.3116	47.7835	1.06122	0	0.00748318	0.012344	0
101822699	Nadsyn1	protein_coding	40.5237	45.1309	61.6522	2.88942	4.16336	5.21243	0.527684	9.40176	5.50177	8.33997	5.68736	2.97365	0	0	0	0	0	0.561368	56.1571	69.9052	52.1609	0.737728	0.678752	0	3.45978	1.63379	5.40816	6.8736	2.63866	5.43575	0	0	0	0	0
121134478	LOC121134478	lncRNA	13.4436	11.6494	12.0467	4.76368	3.03111	0	1.59818	0	0.301866	3.23345	0	1.87628	0	0	0	0	0	0	7.77809	9.1501	14.6276	0.598481	0	0	0	0	1.16332	0	0	0	0	0	0	0	0
101841845	Mrgprg	protein_coding	9.00734	12.9002	1.42931	0	1.02296	0	0	0	0	0	0	0	0	0	0	0	0	0	5.46873	4.89927	5.55366	0	0	0.356406	0	0	0	0	0	0	0	0	0	0	0
101842116	Osbpl5	protein_coding	6.73716	15.3595	9.62162	0	2.82826	0.37526	0.364701	0.740987	1.37771	2.14126	0	3.27308	0	0	0	0.00387773	2.87684	0.301763	9.20343	16.0618	4.67318	0	0	0.228496	0	1.0754	0	0	0.0690786	2.20991	0	0	0	0	0
101822968	LOC101822968	protein_coding	0	0	0.324138	0	0.0869946	0	0	0	0	0	0	0	0.580053	0.735224	0.7272	0	0	1.79937	0	0	0.314864	0	0	0	0	0	0	0	0	0	0.00658651	0	0.00705956	3.37711	2.00332
101823231	Cars1	protein_coding	10.163	1.78228	5.87477	1.78154	0.0927481	9.43461	0	3.61127	1.87043	0	0	0.574119	0.344081	0.0158353	0.108541	0.701943	14.3042	4.09687	11.5033	11.3069	10.4063	0	4.12795	0.68937	2.17668	0	1.17467	0.807008	0	0	0	0	0	0.571108	0
101842913	Nap1l4	protein_coding	22.5823	19.9403	18.1057	0	0.101236	2.88346	0.900747	0	3.4783	2.95396	3.29953	3.82264	0.933852	4.43349	6.97309	3.09666	15.6592	21.0459	22.9473	28.2097	13.9236	0.0999436	0.402298	0.75246	1.01824	1.66003	0.815927	0	1.81986	1.92043	0.00766477	0	0	5.63748	12.2646
101823502	Phlda2	protein_coding	0	0	0	0.188136	0	0	0	0	0	0	0	0	0	0	0	0	27.9954	10.7267	0	0	0	0	1.02753	0	0	0	0	0	0	0	0	0	0	0.115377	0
101843538	Slc22a18	protein_coding	8.60353	10.5616	7.64528	0	0	0	0	0	0.109472	0	0	0	0	0	0	0	0	0	1.25365	10.7206	13.2617	0	0	0	0	0	0	1.02021	0	0	0	0	0	0	0
101843982	Cdkn1c	protein_coding	0	0	0.492382	0	0	0	0	0	0	0	0	0	0	0	0	0	8.97478	2.64068	0	0	0	0.260924	0.315085	0	0.443055	0	0	0	0	0	0	0	0	0	0
101844599	Kcnq1	protein_coding	32.5552	13.8439	27.3491	10.6813	4.18661	5.42022	5.16021	1.76419	8.0004	3.73595	4.05538	3.43296	0	0	0	0.00342916	0.333444	0	17.2077	27.8395	23.0245	0.80516	1.38281	4.24335	1.82291	3.44737	5.822	1.0408	4.33723	6.2428	0.897411	0.569635	0.150016	0.00727826	0
101844862	Trpm5	protein_coding	0.725489	2.96868	0.230245	0	0	0.377157	0	0.63016	0	0	0	0	0	0	0	0	0.0421077	0	3.69999	2.36765	2.90755	0	0	0	0	0	0	0	0	0	0	0	0	0	0
101822519	Tssc4	protein_coding	1.50685	0.924901	0	0	0	0	0	0	0	0	0	0	0	4.88127	1.55301	0	8.72398	6.74933	1.23508	0	1.74203	0	0	0	0	0	0	0	0	0.288327	0	0	0	0.682945	3.91301
101822794	Cd81	protein_coding	1347.77	1411.31	1070.43	393.995	438.993	487.542	395.2	333.08	393.837	236.116	192.144	127.304	1.79156	5.06954	0.0585731	1.27054	0	0.122824	1439.21	1431.45	1364.43	548.392	384.54	493.147	482.771	454.616	267.043	420.534	351.512	412.411	33.1043	2.02369	19.1625	2.20425	0.806799
106020962	LOC106020962	lncRNA	3.75382	3.77032	1.62454	0	0	0	0	0	0	0	1.58502	0.269893	0	0	0	0	0	0	1.86472	0.911208	3.78736	0	0	0	0	0	0	0	0	0	0	0	0	0	0
101823764	Tspan32	protein_coding	8.36932	4.7419	20.8404	0	0	0	0	0	0	0	2.26842	0	0	0	0	0	0	0	12.6643	14.3252	0	0	0	0	0	0	0	0	0	0	0	0	0	0	0
121142000	LOC121142000	lncRNA	6.86322	7.02103	1.08907	1.27602	0	1.18932	0.866892	0	0	0.550245	3.29765	0	0	0	0	0	0	0	8.75059	14.2534	7.40541	0	0	0	0	1.59763	0	0	1.64199	2.04281	0	0	0	0	0
101824027	Ascl2	protein_coding	2.69435	0	3.20659	0	0	0	0	0	0	0	0	0	0	0	0	0	16.0291	4.34456	5.15293	0	0	0	0	0	0	0	0	0	0	0	0	0	0	0	0
101823595	Ins	protein_coding	25.1604	23.165	23.9551	0	0	0	0	0	0	0	0	0	0	0	0	0	0	0	48.1191	27.9925	19.3914	0	0	0.497778	1.79627	0	0	0	0.60195	0	0	0	0	0	0
101825012	Mrpl23	protein_coding	35.2124	31.95	49.5594	0.683139	0	3.18361	1.93377	2.17604	0.876607	1.47291	0	1.9373	0	0	0	0	17.8605	14.2633	73.6178	44.9673	36.8142	5.40701	1.24369	0	2.18601	0.855318	0.90086	0	0	0	0	0	0	0	0
101828851	Lsp1	protein_coding	94.2947	80.0478	88.8644	14.8334	29.486	15.9525	22.6902	9.31363	23.1217	24.8323	17.0476	15.1174	0	0	0.66228	0.643922	0	0.0572683	96.064	79.9441	81.2966	16.6109	16.4237	21.5518	21.451	21.6078	19.6549	15.9195	12.2051	20.4687	4.29171	1.83834	2.20055	0.0109336	0
101830112	Ctsd	protein_coding	18.8342	36.8681	24.2323	15.1045	11.5765	16.4069	8.8728	7.71743	10.6869	4.6524	0.163053	4.58943	0	0	0	0.00820356	19.5288	27.0863	26.7023	31.2614	20.2436	13.9969	6.82296	12.0849	16.7169	6.39863	11.981	3.96121	10.0837	7.01278	0	0	0.474991	0.0174118	0
101830555	Ifitm10	protein_coding	0	0	0	0	0	0	0	0	0	0	0	0	0	0	0	0	1.27611	6.4012	0	0	0	0	0	0	0	0	0	0	0	0	0	0	0	0	0
121133931	LOC121133931	protein_coding	0	0	1.40412	0	0	0	0	0	0	0	0	1.16636	0	0	0	0	0	0	0	1.31262	0	0	0	0	0	0	0	0	0	0	0	0	0	0	0
101830821	Dusp8	protein_coding	0	0	0	0	0	0	0	0	0	0	0	0	0	0	0	0	4.00246	2.56634	0	0	0	0	0	0	0	0	0	0	0	0	0	0	0	0	0
101831091	Mob2	protein_coding	37.8253	41.9955	21.9787	0	1.4214	0	3.44276	1.18595	0.0530836	1.07032	0.801809	0	0	1.17095	3.06548	0.00448231	27.5555	12.632	34.3467	26.7352	35.7547	2.73634	2.93719	0.0660304	1.5885	1.39845	1.63657	0	0	1.06436	0	0.0028311	0	3.58661	2.81782
121142038	LOC121142038	lncRNA	1.31283	9.66975	7.49965	0	0	0	0	0	0	0	1.68211	3.94551	0	0	0	0	0	0	2.86948	8.17943	9.71346	0	0	0	1.49963	2.9338	0	0	0	0	0	0	0	0	0
101832676	LOC101832676	protein_coding	24.0572	24.4406	26.3273	7.03302	12.1534	8.05018	5.65819	6.09196	10.8192	8.24701	6.37739	3.41161	0.12044	0.00603199	0.513866	0	8.71476	3.56703	19.9449	28.3034	23.2724	3.62736	4.04336	12.6045	12.5556	4.40281	7.40332	6.76291	16.7507	9.66492	0.57242	0	0.108945	0.00945854	0.0141491
101833204	Ap2a2	protein_coding	8.16345	15.8232	19.0218	0.67101	0.32937	0.558408	0.325618	0.203563	0.861044	1.65344	0	0.747571	0	0	0	0.00346217	0	2.03993	15.9647	19.6944	11.5237	0.487746	0.39266	0	0.79753	1.44023	0.379228	0.42988	0	2.30193	0.0955924	0	3.22074	0	0
101833631	Chid1	protein_coding	209.554	221.972	206.188	2.03273	0.537266	7.65132	0.708194	2.98845	5.08306	16.6882	6.5104	3.21487	0	0	0	0.0112949	0.284743	1.38123	264.245	182.147	204.827	0	0.284669	0.166389	6.6047	3.32816	9.48512	1.86992	6.0363	1.96685	0	0	0	0	0
101833885	Tspan4	protein_coding	19.2651	15.559	10.1365	0	2.9796	0	0	0	0	1.95099	0	3.20765	0.051957	0.0110592	0.108291	1.91188	3.23676	2.36162	21.608	13.9883	9.37759	0	0	0	0	0.424852	0	0	0	0	0	0	0	4.69953	3.89118
101834508	Polr2l	protein_coding	234.633	164.206	141.969	0	0.560336	0	2.76977	2.07785	1.6741	2.63709	1.05361	3.12168	23.99	37.0239	38.3146	56.1903	171.946	98.0225	148.58	150.284	200.778	0	0	0	3.75726	2.45017	0	6.82573	0.62955	4.47557	1.48484	2.5223	4.2288	84.9084	61.2636
101834772	Cd151	protein_coding	0	0	0	0	0	0	0	0	0	0	0	0	0	0	0.0241717	0	3.9408	7.09611	0	0	0	0	0	0	0	0	0	0	0	0	2.30973	0	0	0	0
101835287	Pnpla2	protein_coding	39.5241	36.7007	41.9727	9.9486	7.76894	1.05371	1.15207	7.92246	0	0	0	0	0	0	0	0	0.499973	0	50.3932	36.5315	27.1813	1.53395	2.98435	4.45112	3.03879	0	19.3808	0	6.98286	0	0	0	0	0	0
101835718	Rplp2	protein_coding	420.628	188.801	276.982	4.54754	2.36747	5.77983	2.8086	2.63373	3.89028	6.23949	2.67097	1.75858	18.3493	21.7869	20.74	28.6085	276.829	169.313	164.029	227.597	267.344	8.88152	7.52639	5.71894	5.29159	5.17609	3.81619	5.35588	6.38378	3.78194	3.8717	0.264066	1.4601	39.2339	38.874
121135640	LOC121135640	snoRNA	0	0	0	0	0	0	0	0	0	0	0	0	3.87867	0	0	0	0	0	8.0704	0	0	0	0	0	0	0	0	0	0	0	0	0	0	0	3.02292
101836242	Slc25a22	protein_coding	57.329	32.1473	48.8548	6.94789	1.6277	0	0.446988	10.8143	7.09193	8.34131	3.40067	5.0378	2.42538	0	0	0.062735	0	0.158507	21.2708	53.8605	38.9476	2.23183	1.22178	1.93236	2.12223	4.84379	6.76756	1.88836	2.03195	5.59761	1.80746	0.111669	0.748492	0	0
101835303	Gatd1	protein_coding	68.3441	52.3623	76.1457	7.46178	7.30763	4.53572	5.38768	7.11905	3.14541	25.5314	4.81314	8.35695	0.00620938	1.23709	0.0103535	0	0	3.43027	58.2689	70.7523	62.7601	0	1.08283	3.10703	3.32206	6.90529	6.98775	5.81957	0	3.46252	0	0	0.804081	0	0.173613
101826136	Taldo1	protein_coding	427.421	508.829	412.33	164.222	142.253	155.415	193.906	161.736	99.6205	80.0657	73.3733	62.8789	5.35128	19.5288	5.72985	11.8495	86.4752	84.0333	349.67	392.652	398.292	235.42	231.04	207.169	293.726	170.177	99.8411	106.53	131.293	122.032	0.0312634	0.0164491	0	24.4868	74.0043
101830673	Eps8l2	protein_coding	5.98934	5.03064	5.40229	0	0	0	0	0.0746748	0	1.66801	0	0.149585	0	0	0.0471334	0	0	0	5.16749	4.76968	4.9562	0	0	0	0	1.14472	0.834695	0.911138	0.452502	0	0	0.33692	0.00653663	0	0
101837204	Tmem80	protein_coding	6.07828	6.88767	1.33548	2.60789	0.238952	0	0	0	0	0	1.64746	0	0.0958349	0	0	0	0	0	2.0439	1.24846	0.864851	1.6513	0	0	0	0	1.37561	0	0	0.477144	0	0	0	0	0
101836937	Deaf1	protein_coding	191.72	136.988	140.88	9.98058	13.6922	4.85566	11.6734	29.1133	16.0441	33.461	17.6362	20.528	0.982414	0	0	0	0	0	142.368	145.701	127.302	6.57265	7.78721	13.7716	18.2499	29.1118	12.0044	13.3345	10.3027	14.5483	0.00951062	0	0	0	0.276694
101827190	Irf7	protein_coding	0	0	0	0	0	0	0	0	0	0	0	0	0.382019	3.8682	0.318488	0.609321	0.0618144	2.57598	0	0	0	0	0	0	0	0	0	0	0	0	0	0	0	0	1.9346
101837743	Phrf1	protein_coding	31.9333	41.7857	28.9	1.76155	1.07603	0.0912144	1.68431	0.665029	1.17208	12.5758	3.56887	4.16297	0.0359632	0.107168	1.36795	1.52977	1.81268	1.05309	53.6899	51.5348	34.5641	0.885245	1.03337	0.999731	1.75369	1.17629	4.02649	2.41868	3.97945	4.6554	0	0	1.08058	2.08857	1.12224
121142271	LOC121142271	lncRNA	1.02796	0	0	0	0	0	0	0	0	0	0	0	0	0	1.31745	0	0	0	0	0	0	0	0	0	0	0	0	0	0	0	0	0	0	0	0
101838173	Rassf7	protein_coding	24.6105	17.3556	27.9184	6.30853	0.133803	0	0	0	0	0	0	0	1.93189	0.434052	0	3.60337	0	1.36032	20.601	34.4881	55.208	1.18885	1.4888	0	0	0	0	0	2.40529	0	0	0	0	0.555243	8.97576
101838442	Lmntd2	protein_coding	0	0	0.328142	0	0	0	0	0	0	0	0	0	0	0	0	0	0	0	1.12997	0	1.59377	0	0	0	0	0	0	0	0	0	0	0	0	0	0
101838968	Hras	protein_coding	16.8053	11.7886	16.0003	0	0	0	0	0	0	0.192476	0	0	4.27494	0	0	2.99208	6.2239	7.52725	20.1149	16.3821	21.4635	0	0	0	0	0	0	0	0	0	0	0	0	4.10598	6.46976
101839513	Rnh1	protein_coding	24.952	7.01958	12.8682	3.36336	0	0	0	0	3.7702	0	1.66513	5.75575	0	0.771096	2.59827	0	1.02583	3.7254	24.4284	30.5368	35.5771	0	4.75074	0.123414	0	8.27693	0	0	0	0	0	0	0	2.82722	0.265992
101839781	Ptdss2	protein_coding	21.7172	23.1388	29.2597	2.10265	1.8847	2.1302	3.9335	4.95047	1.1731	2.95664	1.11566	0.583325	0.00524922	0	0.00875251	0	1.16534	2.27583	32.6899	36.4706	34.1071	0	0	3.30756	3.8615	0.686767	0	2.00432	8.35239	0.940855	0.895802	0	0.603274	0	0.293535
101840054	Sigirr	protein_coding	0	0	0	0	0	0	0	0	0	0	0	1.6681	0	0	0	0	0	0	0	0	0	0	0	0	0	0	1.24109	0	0	0	0	0	0	0	0
101840321	Pkp3	protein_coding	0	0	0	0	0	0	0	0	0	0	0	0	1.81534	0	0	0	0	0	1.93099	0	0	0	0	0	0	0	0	0	0	0	0	0	0	0	0
101836962	B4galnt4	protein_coding	5.28743	10.818	13.4244	0	0	0	0.37103	0.139172	0.784904	3.67388	4.70465	3.9494	0	0.147379	0	0	0	0	11.8778	14.9026	17.3871	0	0	0	1.67771	0	0	0.326556	0	2.02343	0	0	0	0	0
101840863	LOC101840863	protein_coding	46.9308	13.4428	58.0873	3.49018	5.59638	5.6928	15.4123	3.70583	7.16578	15.8028	6.51425	6.43353	0	0	0	0	0	0	52.9981	44.5555	44.851	3.1571	7.30716	2.22837	8.48797	18.3534	3.68202	5.21727	0.449118	5.58749	0.514507	4.33129	0	0	0
121142324	LOC121142324	lncRNA	0	0	0	0	0	0	0	0	0	0	0	0	0	0.540202	0	0	3.67313	0	0	0	0	0	0	0	0	0	0	0	0	0	0	0	0	1.03531	0
106021464	LOC106021464	protein_coding	0	0	0	0	0	0	0	0	0	0	0	0	0	0	0	0	0	0	8.41514	0	0	0	0	0	0	0	0	0	0	0	0	0	0	0.150508	3.03947
121132778	LOC121132778	protein_coding	0	0	0	0	0	0	1.33065	0	0	0	0	0	0.0224927	0	0	0	0	3.93219	3.83767	0	0	0	0	0	0	0	0	0	0	0	0	0	0	0	3.05463
101827710	Nlrp6	protein_coding	35.3825	24.6412	20.4068	0	0	1.0612	2.06269	0	2.40255	0.900113	2.28854	2.36781	0	0	0	0	0	0	26.7701	27.5557	40.59	0.429128	0	0.646168	0.0971559	3.99148	1.30124	1.36158	1.36744	0	0	0	0	0	0
101827967	LOC101827967	protein_coding	0	14.3778	27.8777	0.653264	0	4.56657	4.43808	2.77451	0	0	0.937912	0	0	0	0	0	0	0	0	2.60611	2.70802	0	0	1.3903	0	0	0	1.30204	0	5.22911	0	3.75543	0	0	0
101828230	Psmd13	protein_coding	523.935	417.985	439.151	16.6359	7.75635	0	22.3372	18.4454	18.0098	13.6491	23.462	10.4375	0.0169065	2.8069	12.3189	0.404109	25.622	25.6546	471.625	421.693	521.792	11.6524	2.94825	2.50655	7.91444	13.4558	5.63008	7.48242	6.63055	10.9426	0	3.15694	5.0217	2.32484	11.7838
101841665	Sirt3	protein_coding	1032.23	1123.6	950.25	60.6609	56.4423	44.0305	64.6737	63.4969	42.617	94.0998	47.9396	64.6244	1.90491	0.12597	0.359767	0.186131	0.474819	0	1263.76	783.389	798.001	45.4027	55.3159	35.7597	57.4433	84.0154	44.8816	64.5181	46.9734	50.4595	1.24755	3.2183	0.0199575	0	0.147742
101841932	Ric8a	protein_coding	16.7312	26.5639	25.0627	1.49313	1.76714	0.927786	0.0563551	1.90247	0.894131	1.60967	0.857496	1.12916	0.608713	0.0243316	1.4057	0	0.207165	2.35813	22.9169	21.2454	13.8234	0.506489	0.0453054	1.74775	0	0.623155	0	1.0416	0.640458	2.10581	0	0.976441	0	0.297597	1.86062
101842390	Bet1l	protein_coding	327.873	354.949	357.941	1.93677	4.26586	0	3.20512	0.63275	7.647	31.319	6.95171	13.8368	0	1.68973	6.21892	1.95863	10.8521	15.912	304.314	353.041	358.2	3.70602	1.49177	1.26828	7.62777	4.10371	7.46564	10.6898	2.30054	6.4738	0	0	0	1.78163	0
101843172	LOC101843172	protein_coding	0	0	0	0	0	6.22302	0	0	2.51315	0	0	0.568029	0	0	0	0	0	0	0	0	0	0	0	0	0	0	0	0	0	0	0	0	0	0	0
101843440	Syce1	protein_coding	21.9224	14.0165	9.13157	0	0	0	4.26889	0	0	2.96592	2.85276	0	0	0	0	0.00736045	0	0	22.4606	8.53651	8.87033	0	0	0	0	0	0	0	0	0	0	0	0	0	0
121134512	LOC121134512	protein_coding	0	6.50603	0	0	0.135427	2.20416	3.48099	0	1.51729	0	0	0.167661	0	0	0	0	0	0	0	2.83027	3.92127	3.20874	0	1.00659	2.72426	0	0.155927	3.41724	6.54267	0	0	0	0	0	0
101823237	Mtg1	protein_coding	332.835	386.283	334.188	0.324269	5.01383	0	0	7.05823	14.1475	33.035	2.67698	29.7716	0	0	0	0	7.42346	11.2623	388.36	191.456	326.643	0	0	2.76047	0.415057	11.7739	19.6703	1.13104	11.4749	16.13	13.2581	0	7.02227	0.0497155	0
101823694	Paox	protein_coding	158.111	174.942	107.456	1.27642	0	0	1.31388	10.4727	14.0959	15.887	10.6624	13.2451	0	0	0	0	0	0	156.878	157.855	177.977	6.42905	0	0	0	5.23024	18.6685	0.809473	4.18092	7.82877	1.83133	0	0.0107849	0	0
101830693	LOC101830693	protein_coding	0	0	1.99625	0.467786	0.53577	0	0	0.496689	0	0	0.335808	0	0	0	0	0	0	0	0	0	0	0	0	0.995557	0.598756	1.17137	0	0.466177	1.2039	0	0	0.0213426	0	0	0
101823956	Echs1	protein_coding	138.551	163.916	129.18	5.92607	0	13.0621	0	2.21078	5.20659	23.137	0.114976	3.7472	0	0	0	0	6.45826	3.85855	120.035	178.907	157.353	2.53538	0	0.170433	0	2.80745	7.18112	11.3325	7.2135	12.6373	2.86106	0	0	0	0
101824646	Fuom	protein_coding	0	3.126	0	0	0	0	0	0	0	0	0	0	0	0	0	0	3.04461	1.91617	0	0	0	0	0	0	0	0	0	0	0	0	0	0	0	0	0
101824909	Ventx	protein_coding	0	0	0	0	0	0	0	0	0	0	0	0	1.54125	0	0	2.34897	0	0	0	0	0	0	0	0	0	0	0	0	0	0	0	0	0	0.988269	0.816408
101825176	Znf511	protein_coding	71.262	107.31	85.9409	9.53938	3.15633	2.46978	1.6802	1.80067	4.35235	1.82825	0	8.11577	0.413849	4.08318	10.1681	8.40673	23.8238	33.6212	78.9174	54.9699	59.7557	0.719083	4.05229	0	0	7.16622	7.54779	5.91521	0	10.4236	3.01471	0	0	10.7253	19.9821
101825438	Tubgcp2	protein_coding	37.8924	40.2304	68.254	0	0	0	0	0.242604	0.912164	1.47792	0	0	0.157434	1.34785	2.96046	1.7385	6.0629	8.31796	56.7068	49.2219	55.2511	0	0	0	0.0974861	0	0.602615	0	1.76411	0	0.00660442	0	0	1.2611	10.9347
101825702	Adam8	protein_coding	0.32714	0	0	0	0.167188	0	0	0.0774964	0	0	0	0	3.16407	0.956254	0	0.347965	0	0	0	0	0	0	0	0	0	0	0	0	0	0	0	0	0	1.32042	0
101830107	Utf1	protein_coding	0	0	3.03076	0	0	0	0	0	0	0	0	0	0	0	0	0	5.03464	1.21194	0	0	0	0	0	0	0	0	0	0	0	0	0	0	0	0	0
101826218	Kndc1	protein_coding	58.4397	53.9348	84.0635	34.8734	49.5492	39.6781	44.0756	40.5641	26.3661	16.3929	26.974	13.3422	0	0	0	0.549204	0.0163463	0	74.0232	70.8147	65.379	38.4369	43.4984	48.7436	52.1572	43.5449	36.7903	37.0078	34.647	45.5545	0.929009	0.065937	0.972372	0.0096336	0.014411
121135486	LOC121135486	protein_coding	2.47065	6.0659	4.70458	0	0	0	0	0.292637	0	0	0	0.390796	0.0316503	0.188632	0.316641	0.258811	2.29436	1.21729	4.05009	1.0995	4.56999	0	0	0	0	0	0.363447	0.274661	0.354654	0	0	0	0	0.633827	0.695308
121134520	LOC121134520	lncRNA	1.10123	0	0	0	0	0	0	0	0	0	0	2.26443	0	0	0	0	0	0	0	0	8.14781	0	0	0	0	0	0	0	0	0	0	0	0	0	0
101827279	Nkx6-2	protein_coding	0	1.91048	0	0.578692	0	0	0	1.35178	0	0	0	0	0	0	0	0	0	0	0	0.461722	2.87867	0	0	0	0	0	0	0	0	0	0	0	0	0	0
101830376	Inpp5a	protein_coding	65.3421	38.9988	72.5232	13.4506	8.94806	10.8851	14.1356	12.7423	16.4675	24.3989	12.0841	9.25058	0.402347	1.77975	0.293024	0	0.314294	0.0323395	67.8587	67.1546	57.4271	21.5836	10.6308	10.7133	20.8247	14.6222	6.37273	21.9928	7.56592	23.7622	0	0.00367473	0.988135	0	0.0369443
101830639	Lrrc27	protein_coding	7.90802	3.57657	2.37764	0.0928593	0	0	0	1.47895	0	0	0	0	0.591839	0.83529	0.76457	3.68922	3.38199	4.13863	0.909718	2.59315	1.53974	0	0	3.16202	1.30744	1.74396	0	0	0	0	0	0	0	1.60876	1.00096
101827800	Stk32c	protein_coding	52.9303	52.2036	60.732	17.865	24.3918	21.1667	39.8851	27.1136	28.58	9.90168	9.05697	14.3116	0.00579542	0	0	0	0	0	47.9571	45.5	57.3209	33.3244	33.351	23.951	37.0778	20.8513	10.7811	11.0644	18.5729	24.4685	0.00875234	0.709171	4.58728	0	0
106022085	Bnip3	protein_coding	250.625	151.97	123.642	31.275	41.2475	31.863	38.0183	23.1445	12.0454	23.7909	18.8551	11.8064	0.629688	0.71483	0.842542	0	4.75486	5.87106	179.06	184.72	182.403	72.4096	79.3677	44.5176	102.764	36.9539	22.853	17.4052	35.7151	22.6036	0.0117403	0.00617711	0.0125835	0.0415147	4.06769
121142425	LOC121142425	lncRNA	3.57899	9.12503	7.86353	0	0.140698	0.715613	0	0.260871	0.472906	0	0	0	0	0	0	0.00443685	0	0	7.22088	5.88089	4.58314	0	2.06872	0	1.33653	1.38426	2.91594	0	0	0.772612	0	0	0	0	0
101828589	Ppp2r2d	protein_coding	98.7854	74.7208	74.5774	8.12572	2.54977	3.63118	14.116	8.62778	3.90416	14.0399	5.35374	12.7845	0.00639138	4.69073	4.03898	0	46.9687	55.6437	75.2435	76.8225	86.748	11.4533	0.709268	6.51464	10.4007	14.4941	6.01826	3.21693	2.57825	6.10972	1.48646	0	0.0206912	10.4613	7.22466
101831172	LOC101831172	protein_coding	159.215	132.924	128.165	3.78796	3.58588	2.25164	6.95877	8.49546	5.35672	5.00033	7.04785	1.94566	0	0.283442	0.00370061	0	0	0.0155198	154.119	152.966	140.681	5.72533	9.42947	9.13106	7.47066	8.13031	3.92481	9.28326	4.42673	5.56918	0.271493	0.00176352	0.00718499	0	0.212757
121134527	LOC121134527	lncRNA	0	0	0	0	0	0	0	0	0	0	0	0	0	0	0	0	0	0	1.8603	0	0	0	0	0	0	0	0	1.89236	0	0	0	0	0	0	0
110341774	LOC110341774	lncRNA	7.21234	46.4825	10.3002	0.804559	0	0	0	0	0	11.2756	0	0	0	0	0	0	0	0	1.97051	8.02419	15.0083	0	1.46474	0	0	0	6.36586	0	0	8.74021	0	0	0	0	0
101829119	Glrx3	protein_coding	429.297	414.832	394.482	19.5072	36.8345	9.41848	12.5363	25.7507	22.5511	43.7645	17.1575	38.0015	0	0	0	0	15.4986	22.4392	480.35	410.14	366.44	22.4544	16.9571	20.7579	2.47439	30.8049	19.0036	25.2197	8.1412	27.1298	2.31638	3.86474	0.620687	0	0
110341775	LOC110341775	lncRNA	0	1.71473	0	0	0	0	0	0	0	0	0	0	0	0	0	0	0	0	0	0	1.29186	0	0	0	0	0	0	0	0	0	0	0	0	0	0
121142436	CUNH10orf143	protein_coding	92.59	82.3476	102.547	10.5395	1.93139	16.2085	4.77348	4.25246	9.01621	6.13552	3.02638	9.26552	0	1.29842	0	0	5.09978	4.90891	90.8622	132.024	91.7491	7.38859	2.30252	3.58887	4.58671	3.43093	0	5.46169	1.08498	10.6058	0	0	0	0	3.52911
101830288	Mgmt	protein_coding	15.0397	19.4883	25.4564	1.3049	0	0	0	0	0	0	0.26764	4.36135	0	0	0	0.0134656	0	0	28.3068	25.2849	21.6371	0	0	0	2.14745	0	0	0	0	0	0	0	0	0	0
121134548	LOC121134548	lncRNA	2.18093	0	0	0	0	0	0	0	0	1.31139	0	1.55237	0	0	0	0	0	0	0	0.97057	2.01705	0	1.32876	0	0	0	0	0	0	0	0	0	0	0	0
121134557	LOC121134557	lncRNA	1.17053	0	0	0	0	0	0	5.82307	0	0	0	0	0	0	0	0	0	0	0	0	0	0	6.18076	0	0	2.94277	0	0	0	0	0	0	0	0	0
101831975	Mki67	protein_coding	3.59872	6.57	5.79838	1.64696	1.43832	5.13285	4.24249	1.61757	0.581183	3.2403	1.80301	1.44497	0	0	0.001971	0.0966617	0.583767	0.595161	13.2104	5.83118	9.21681	2.07174	1.21809	3.06698	8.64312	2.91267	4.56091	2.13369	2.33126	3.53123	0	0	0.0287013	0	0
106020891	Dock1	protein_coding	4.07372	3.21485	2.77041	0.227218	0	0.0756354	1.58041	0.689306	0.66644	0.209959	0.233017	2.04816	0	0	0.00310769	0	0	0	1.431	1.03595	2.15292	1.10107	0.147737	0	0.706312	0	0.684878	0	0.292386	2.41268	0	0	0	0	0
101831092	Insyn2a	protein_coding	7.33425	7.55129	6.53238	0.0527843	0.967289	0.983956	0.418368	1.17696	0.316088	0.227616	2.23563	0.449071	0	0	0.00505357	0	0	0	12.1522	12.8451	3.50097	0.716203	0	1.46038	2.49982	0	0.348035	1.05206	1.49431	0	0	0	0	0	0
101831358	CUNH10orf90	protein_coding	147.142	130.018	132.336	71.6053	78.0374	42.0975	91.3058	62.6951	35.1987	30.8776	25.8201	32.8027	0.135996	0.064626	0.0105469	0.0119363	0	0.0221162	137.871	129.206	96.8123	63.0901	59.7154	74.4379	85.2375	48.0677	50.7724	52.3117	88.4565	67.3318	0.511069	0.00251306	2.77471	0.0422239	0.0126326
101833292	Adam12	protein_coding	5.46745	7.19121	3.59429	0	0.765079	0.203025	1.80869	0	1.04352	2.03516	0.479532	0.885409	0	0	0	0	0	0	4.26795	9.03743	8.78886	1.28074	0.0793124	0.61811	0.780672	0.472725	0	0.0289435	2.42926	2.05911	0	0	0	0	0
101831801	Fank1	protein_coding	2301.34	2606.5	2287.88	77.9372	94.843	68.1015	139.954	112.492	202.493	325.742	162.491	291.277	0.0437019	2.70876	0.0145737	0.0219913	0	0.12224	2422.57	2293.03	2537.93	134.252	108.356	101.076	139.895	136.079	187.487	149.119	148.28	115.058	2.16478	0.00694505	0.0707395	0.0933516	0
101833550	Dhx32	protein_coding	59.7669	54.3077	54.3933	0.261458	1.94647	0.913847	3.55254	4.58061	9.0027	13.459	9.33767	10.9829	0	0	0	0	0.238061	1.65345	53.4699	63.3653	40.373	1.03471	1.42799	2.29533	3.51394	2.94621	6.29235	5.53688	10.9345	6.27859	0	0.00298224	0.504239	0	0
101833800	LOC101833800	protein_coding	185.413	148.746	193.564	74.0246	36.9885	53.268	64.917	44.3079	40.6651	10.9532	7.94491	0.771783	0.0208354	1.82716	0	0	34.2194	46.9876	182.188	187.465	142.148	75.4942	55.9872	92.6714	69.669	50.8841	13.8769	31.6416	44.5925	16.5977	0	0	0	0.166899	0.041611
101832238	Uros	protein_coding	24.4241	31.1821	31.1604	1.74373	0.124822	0	2.5914	0	1.30525	3.17221	3.20765	4.55869	0	0	0	0	0.0283517	5.55739	16.549	14.7823	7.22841	0	0	0.927766	0	2.72903	0.718585	0	0	1.49548	1.75779	0	0	0	0
101832502	Mmp21	protein_coding	1.70754	1.04808	2.16765	0.317469	0.654493	0.887693	0.790823	0.674168	0.923389	0.342246	0.36464	0.0450152	0	0	0	0	0.115624	0	1.55508	3.2929	2.10564	0.50255	1.96509	1.01347	3.57591	0.556478	0.167459	0.316377	0.245113	1.2343	0	0	0	0	0.0291242
101832939	Edrf1	protein_coding	98.5588	57.2102	73.8809	16.3674	22.9056	18.7793	30.1929	28.1546	21.1517	27.4058	11.7139	23.0317	0.508463	1.5468	1.40984	0.481544	0.776523	0.579282	105.517	71.6465	69.9112	19.6318	32.696	37.2159	60.6848	19.4961	22.1087	19.5833	31.3685	37.774	0.685924	0.00226978	0	2.54752	1.60878
101834055	Tex36	protein_coding	12.4269	5.54733	2.15119	0	0	0	0	0	0	0	0	0	0	0	0	0	0	0	8.64232	4.02202	5.22413	0	0	0	0	0	0	0	0	0	0	0	0	0	0
110341784	LOC110341784	lncRNA	70.6743	84.476	40.7273	2.07472	8.07922	0	2.34917	12.7769	8.87429	3.57863	8.93622	2.05928	0	0	0	0	0	0	79.2693	39.7287	51.6028	0	0	0.441548	0	4.15621	4.37751	0.413517	2.13581	0.948986	0.287855	0.11359	0	0	0
121134569	LOC121134569	lncRNA	0	0	0	0	0	0.914381	0	0	0	2.9613	0	0	0	0	0	0	0	0	1.9222	4.69647	4.88012	0	0	0	0	0	0	0	0	0	0	0	0	0	0
101834317	Ctbp2	protein_coding	25.2634	8.58827	4.81063	4.81264	0.29795	3.94008	2.0128	1.7954	2.7818	0.233705	0.248997	0.122956	0.88378	1.95003	0.763786	2.36771	18.1934	17.4784	24.2112	30.9611	29.1164	6.37314	4.93337	3.59868	2.55282	1.95426	3.14464	2.1604	2.90119	5.20584	0.838416	0.00395631	0.894602	6.14878	5.18072
101834587	Zranb1	protein_coding	9.26075	6.96026	9.53687	2.90945	5.02257	5.20736	7.01834	4.29803	3.49895	7.77312	5.23662	4.33469	0	0.968842	0.573249	0.371593	1.2505	0.135444	14.8712	11.7751	6.99172	5.72127	4.95135	10.1853	11.7118	6.96873	9.9532	5.71484	7.48779	7.5701	0.124318	0	0.0391902	0.161617	1.08311
101833632	Abraxas2	protein_coding	149.049	113.866	142.517	43.9576	30.0768	45.2275	31.1886	48.6436	43.8311	61.2356	49.3825	50.3896	0.999766	4.13046	8.85424	0.123712	2.04204	1.94836	108.359	121.274	152.047	20.9786	34.6871	31.8927	45.6694	40.5628	35.0062	29.5836	37.6487	38.8419	2.15341	3.84832	6.513	1.44416	5.33535
101833886	Eef1akmt2	protein_coding	8.08142	5.20836	5.38599	0.856432	0	0	0	0	0	0.0971867	0	0	0	0.0484792	0	0.198617	0.785657	2.80529	7.28625	3.77626	7.47415	0	0	0	0.63465	0	0.118882	0	0	0	0	0	0	0	0
101834140	Fam53b	protein_coding	1.06956	0.262597	0.407329	0	0.218645	0.444823	0	1.82426	0.0816548	0.3087	0	0.0676715	0	0	0	0	0	0.613204	2.10398	1.71354	5.34163	1.29512	1.17296	1.16806	0.794133	0.358523	0.69229	1.42683	0	0	0	0	0	0	0.415933
101834406	LOC101834406	protein_coding	88.2501	64.4694	79.3831	2.17426	1.38347	1.97023	3.96636	12.056	6.61338	14.5846	0	3.25425	0	0	0	0.00872541	0.0314237	0	49.7015	89.6304	80.6172	0.136581	0	0	9.89513	3.17597	2.70792	3.49093	8.85986	11.0502	0	0	0.0112268	0	0
101835111	Oat	protein_coding	119.141	121.788	73.7534	46.3906	45.4926	13.4237	37.5359	21.9993	8.90551	20.8108	14.2931	0.788203	0.00580327	0.00988191	0	0	0	0.162325	136.145	147.168	137.84	29.7126	30.6362	40.1157	46.0543	10.8826	24.6568	28.0005	19.6384	13.6377	0	0.00461124	0	0.0154954	0
110341791	LOC110341791	lncRNA	11.7293	25.1978	9.77145	3.92531	2.99719	3.81103	0	4.86248	5.59663	15.1635	12.9151	2.0872	4.15088	0	0	0	0	0	27.2391	15.6595	8.13591	0	4.16863	0	0	12.2866	1.29408	0	6.73481	24.3134	0	0	0	0	0
101838997	Bub3	protein_coding	985.451	930.906	1102.33	298.301	321.441	280.484	374.883	231.21	241.891	394.625	206.411	201.386	1.52921	0.0395741	0.0310006	1.10516	19.7322	20.932	918.346	924.251	854.354	383.88	339.991	370.747	482.117	297.065	254.063	282.915	321.459	348.886	0.954663	5.54367	0.18057	2.86692	1.22533
101836157	Hmx2	protein_coding	42.2215	11.0459	64.5818	0	2.47614	0	0	0	2.51	0.99886	1.55198	0	0	0	0	0	0	0	42.3599	17.8656	19.8445	0	0	0	0	0.773382	1.62912	0	0	0.706344	0	0	0.559753	0	0
101835106	Acadsb	protein_coding	6.95897	7.85935	10.601	1.7389	3.48533	0.289419	0.351594	1.05505	0.584405	3.88313	0.66873	0.440296	0.00356592	0.0425048	0	0	0	0	8.51776	9.41463	10.8126	1.82574	1.24369	1.18954	0.874403	0.777562	1.14655	0.6189	1.0389	0.92321	0.797026	0	0.121214	0	0
110341242	LOC110341242	lncRNA	152.533	157.794	156.648	12.2359	20.1453	12.4737	14.7204	19.4878	7.85057	31.3283	13.4501	22.2294	0	2.24316	0	0	0	0	189.172	106.779	185.453	19.4557	32.0218	16.2755	28.8762	22.501	26.2203	9.14535	11.3169	19.6761	0.895248	0	4.51342	0	0
101836844	Ikzf5	protein_coding	9.22219	9.94046	12.8493	1.95716	6.26497	4.56044	2.78428	1.0124	1.84601	2.00171	0.972676	1.85009	0	0	0	0	0.522204	0.503743	13.2741	9.20922	6.24087	4.14223	2.55813	4.8061	17.0862	4.52389	8.53688	2.60057	6.90968	4.30391	0	0	0.08862	0	0
101837105	Pstk	protein_coding	66.0279	68.2571	45.4942	0.775327	0	5.8715	0	0	0	2.0896	0	3.16068	0	0	0	0	0	0	53.1697	86.6057	70.7083	0	0	0	0	3.39759	2.81168	0	0	3.54638	0	0	0.468398	0	0
101837381	CUNH10orf88	protein_coding	10.4674	14.5404	7.86785	0	0	0	0	0.848294	0	0	0	0	0	0.727069	0.729594	0.563789	2.68593	3.35593	11.4393	17.162	12.4832	0	0	0	0	0	0	0	0	0	0	0	0	1.06471	0.0140948
121134578	Fam24a	protein_coding	14.9452	5.50399	1.42293	0	0	0	0	0	0	0	0	0.472794	0	0	0	0	0	0	0	3.9906	11.0577	0	0	0	0	0	0	0	0	0	0	0	0	0	0
101843664	LOC101843664	protein_coding	164.343	146.725	140.665	0	3.39351	0	0	0	0.950503	7.58611	1.06348	4.98895	0	0	0	0	0	0	192.302	155.139	196.517	0	4.04559	0	0.948113	0.46371	7.8144	2.95271	10.4849	5.08217	0	0	0	0	0
101835365	Cuzd1	protein_coding	3.95207	3.0322	0	0	0.126234	0	3.99348	4.21294	0	0	0.553843	0	0	0	0	0	0	0	2.15952	0.439692	3.65509	0	0	0	0	1.93193	0	0	0	0	0	0	0	0	0
101837644	Htra1	protein_coding	395.888	395.126	281.884	14.0896	16.1372	0.706033	4.97472	11.0994	19.311	26.9486	6.0904	7.73349	0.00869901	0	0	0	0	0	334.69	292.525	243.674	5.9956	0.689537	4.83643	3.49052	13.847	24.3738	13.1352	0.194952	4.15783	0.0131374	0	0	0	0
101837910	Plekha1	protein_coding	64.9868	56.9403	46.2871	1.99222	1.0775	1.67633	11.7801	5.99339	5.82297	14.3777	11.2425	14.3597	0	0	0	0	0.0143964	0.466619	72.6475	60.27	51.6155	0.813445	4.28181	3.41548	3.32917	5.68156	8.83016	1.37873	4.20146	4.55626	0.959753	0.131292	1.06983	0.0509065	0
101838534	Btbd16	protein_coding	0	1.30121	3.53216	0	0	0	0	0	0	0	0	0	0	0	0	0	0	0	0	1.41514	0.490158	0	0	0	0	0	0	0	0	0	0	0	0	0	0
101838970	Tacc2	protein_coding	53.623	51.4544	55.9589	6.42587	7.12041	8.76475	11.7716	12.4809	11.0837	17.5719	8.66327	14.6303	0	0	0.00500173	0	0	0	64.9997	61.0658	53.4917	10.8101	12.6973	14.2873	33.368	16.4834	7.99159	12.0266	16.8066	13.2026	0.407721	0.726987	1.06823	0	0
106021232	LOC106021232	lncRNA	5.83906	10.752	9.92739	2.1402	2.66439	0.216824	1.26434	4.05086	3.50254	1.90598	0.133598	2.24302	0	0	0	0	0	0	4.55803	8.16681	5.01456	2.52515	2.03287	3.46564	6.31255	2.3301	2.33146	2.68923	5.3883	3.72422	0	0.0424548	0.0691884	0	0
101839951	Nsmce4a	protein_coding	747.35	922.699	848.828	464.383	503.418	781.126	558.993	493.245	409.118	484.66	464.721	225.247	4.48979	15.5242	12.2128	6.32701	15.0388	13.1724	1379.18	1883.72	1807.53	1181.43	1080.28	948.998	857.151	586.012	408.257	550.074	617.244	567.996	18.6016	45.1866	16.8737	14.7717	15.7054
121142741	LOC121142741	protein_coding	2.3792	2.92068	3.68098	0.39811	0	0.927648	1.42745	2.18399	0	2.93274	0	0	0	0	0	0	0	0	0	1.5882	3.85073	2.32575	0.422788	0.282423	0	1.57842	0.874984	0	0.0853817	0.682865	0	0	0	0	0
101836658	Ate1	protein_coding	64.5223	63.3215	68.1048	3.16777	4.91407	5.9798	5.22132	5.02395	11.8688	18.026	10.2763	11.5704	0.00230241	0.00392058	0	0.034758	2.76434	1.17532	36.1406	49.4298	26.5956	1.45086	1.46002	1.70677	3.74673	3.36372	3.22556	2.79723	2.63154	2.38435	0	0	0.0819909	0	0
110341804	LOC110341804	lncRNA	282.124	300.869	238.533	5.58959	10.1596	3.11455	11.4197	26.9653	14.4491	60.3894	26.3434	49.1911	2.14896	1.41382	0	0.983075	0	0.0487899	294.631	274.373	276.539	5.08363	4.42441	6.9824	16.6421	31.6449	34.772	21.676	10.32	15.0067	2.89767	2.23423	9.39641	1.02464	0
121142755	LOC121142755	lncRNA	0	0.66896	2.59416	0	0	0.283294	0.275323	0	0	0	0	0	0	0	0	0	0	0	7.14644	3.88017	7.55982	0.687349	0	0	0	3.04443	1.60327	0	0.782241	0	0	0	0	0	0
101837200	Fgfr2	protein_coding	369.09	353.978	388.014	70.3374	61.2385	77.6172	67.5554	67.7513	74.766	83.1735	49.3639	61.9623	0.139549	0.232967	0.159684	0.0275383	0.0247941	0.8419	361.579	352.463	313.107	132.067	84.154	146.246	220.745	88.483	93.1315	79.5936	106.27	131.819	11.1697	0.602255	3.21997	0.416449	0.0983637
110341806	LOC110341806	lncRNA	49.5733	83.395	41.9542	3.27707	9.38333	0.9545	4.1744	3.47955	4.55558	4.85765	4.11687	4.64669	0	0	0	0.0295898	0	0	20.0653	65.3671	69.6213	1.8527	8.57623	10.4615	4.19458	0	9.72336	0.408225	2.10848	0	0	0	0	0	0
101837472	Wdr11	protein_coding	30.8018	14.628	25.045	4.5145	5.57276	3.62334	6.53161	7.03037	7.9815	2.97418	0.720179	0.533441	0	0	0	0	0.769906	0	33.1705	40.4224	22.2492	7.03297	6.84906	9.02074	9.88758	4.45906	2.77821	2.6494	2.32371	8.89077	0	0	0	0	0
101837740	Plpp4	protein_coding	11.8341	13.5589	1.50229	0	0	1.64057	0	0	0	6.64141	0	0	0	0	0	0	0	0	5.17317	9.12854	6.56689	0	0	0	0	5.28913	0	0	4.75649	0	0	0	0	0	0
101840419	LOC101840419	protein_coding	60.775	44.7246	43.5895	29.0247	19.5256	12.7385	19.3439	21.6528	13.5687	21.5579	12.5996	9.97011	0.115648	0	0.00344341	0.00519603	0.0467825	2.05065	50.0339	55.8146	49.2007	16.8769	15.6493	24.2646	34.2047	37.0156	29.2162	36.5594	48.8733	31.9152	0.421039	1.21266	0.220625	0	0.115482
110341288	LOC110341288	protein_coding	233.154	209.716	220.381	156.698	146.393	155.733	162.961	122.206	106.543	74.7706	49.7122	37.6785	0.708947	2.36718	4.37374	1.2021	6.08886	4.09536	209.575	288.899	194.938	155.268	112.635	154.349	233.484	127.771	84.1706	111.061	174.907	157.579	1.45238	2.3929	1.91592	1.58845	9.89871
101840701	Inpp5f	protein_coding	37.4158	25.6248	20.2491	4.83287	7.49774	10.7494	17.7597	9.60986	9.24597	16.0091	10.0296	11.3693	0.00252271	0.468234	0	0.218982	0.0457185	0	46.7007	23.1361	25.4978	7.60071	13.0778	11.1738	10.8536	10.9467	10.4288	17.2947	14.9821	22.4072	1.05152	1.83014	0.0571686	0.0134719	0
101838270	Bag3	protein_coding	62.3516	70.9206	66.7432	0.864527	0	0.366265	0	1.66899	0.134468	7.87964	3.15949	0.891526	1.21393	2.5589	15.7714	3.69016	34.2672	38.7518	63.5215	40.1328	47.2407	0.088866	0.357708	0	0.603586	0	0.932774	0	1.11248	1.34809	0.17038	0	0	21.376	37.9248
101833993	Tial1	protein_coding	13.229	7.45433	12.3888	2.516	1.27458	2.81857	3.45147	1.5926	1.69706	1.82563	4.13331	3.70476	0.697328	0.808962	0.194559	0.055921	2.4419	2.21473	13.9833	10.6163	8.62461	4.04846	2.37834	6.59032	11.0238	5.51275	4.14734	4.00212	3.05082	4.20497	0.163631	0.00220754	0.0944374	0.571197	1.30943
101840970	Rgs10	protein_coding	0	0	0	0	0	0	0	0	0	0	0	0	0.963817	0	0	0	5.07762	3.91849	0	0	0	0	0	0	0	0	0	0	0	0	0	0	2.28575	0	0
101841405	LOC101841405	protein_coding	0.747817	0.459007	0	0	0	0	0	0	0	0	0	0	0	0	0	0	0	0	0	1.33119	2.07487	0	0	0	0	0	0	0	0	0	0	0	0	0	0
101841933	Rusf1	protein_coding	6.99874	9.0689	1.48077	0	0	0	1.66979	5.52646	2.15209	3.55369	2.24184	0.73802	0	0	0	0	0	0	2.12461	6.22923	3.95561	0.882777	0.236893	0	1.99864	1.30334	2.97427	4.14958	0	0	0	0	0	0	0
101842199	Tgfb1i1	protein_coding	2.08041	0	0	0	0	0	0	0	0	0	0	0	2.0055	0	0	0	0	0	0	0	0	0	0	0	0	0	0	0	0	0	0	0	0	0	0
101842655	Armc5	protein_coding	1.96668	1.20714	2.8087	1.68198	0	0	0	0	0	0.473024	0	2.07387	1.33949	0.150154	0.378078	1.19913	0	0	10.3883	7.87701	3.94094	0.99226	0	0	0	0	1.25368	0	0	0	0	0	0.231095	0.616657	0.134176
101842915	LOC101842915	protein_coding	6.52155	8.30231	5.28926	0.269444	3.57979	0.502272	0	1.20159	1.29081	2.43998	0.309479	1.29899	0	0.0158068	0	0.0194632	0	0	4.7514	8.38429	2.45728	3.10755	2.99227	1.08953	6.69072	1.6193	0.710635	0	0	1.1092	0	0	0.125215	0.793152	0.123592
101838803	LOC101838803	protein_coding	14.8005	18.169	4.02613	0	1.62085	0	0	3.5061	0	0	0	0	0	0	0	0	0	0	9.24273	13.1732	25.4212	0.533383	0	1.50591	0	0	0	0	0	1.07885	0	0	2.76215	0	1.19007
101839072	LOC101839072	protein_coding	89.4315	85.9343	34.5485	2.29488	1.09517	1.1883	0.216538	1.15065	0.599867	3.57354	3.20331	3.52517	0	0	0	0	0	0	74.9411	91.2968	96.4524	4.10849	1.79884	6.51205	5.14044	1.51646	0	1.77877	0	0.801846	0.823641	0	0	0	0
101843173	Itgam	protein_coding	6.16619	4.73098	0.978466	0	1.83826	0	0	0	0.196147	0	0	0	0	0	0	0	0	0	1.96547	2.05808	3.08904	0.194441	0.208713	0	0	0	0	0	0.295046	0	0	0	0	0	0
101844333	Fus	protein_coding	39.7373	35.4165	25.3952	3.8863	12.936	9.90455	8.66329	9.4134	6.85701	25.0068	30.7755	11.8821	1.16455	1.69803	0.116273	6.90411	3.82288	10.728	30.3395	37.3062	26.6824	3.43302	4.75366	3.74777	7.15067	6.84254	25.3042	8.10896	6.40742	11.8045	0	0	0	4.04048	8.30032
101822354	Prss36	protein_coding	14.5348	6.09266	12.1509	2.92643	1.63057	0	0.805999	1.76357	1.35323	0	1.24911	0	0	0	0	0	0	0	15.8844	15.7765	9.50817	0.268292	1.65591	1.51495	0	0.693191	0	0	1.42488	2.89419	0.41837	0	0	0	0
121142821	Prss8	protein_coding	0.516625	1.26841	2.45938	0	0	0	0	0	0	0	0	0	0	0	0	0	0	0	1.12919	5.05805	7.64486	0	0	0	0	2.88626	0	0	0	0	0	0	0	0	0
101823330	Kat8	protein_coding	519.82	532.59	522.201	96.4971	114.268	102.898	104.885	47.3618	59.5278	108.837	52.3009	38.0544	0.75129	1.52645	0.967992	2.2662	8.2002	4.11933	544.781	521.982	465.35	95.8285	119.374	96.0389	90.5898	95.5005	67.4491	82.6814	70.218	67.4996	5.78909	1.92658	0.0690965	1.6641	3.30776
101822893	Bckdk	protein_coding	295.673	369.511	275.971	11.6793	28.1158	14.1111	27.918	48.2258	58.19	41.6197	40.5235	55.0485	1.49025	0	0	0	1.43477	0	189.639	302.423	298.559	17.4855	17.719	18.1819	3.59889	48.2016	34.9388	32.4387	41.7472	25.7216	0.0093775	0.00493393	3.25653	0	0
101840628	Vkorc1	protein_coding	1038.78	953.377	1018.31	45.3082	41.5143	46.0687	46.638	14.2865	24.6653	32.5629	15.1784	10.9021	2.75922	2.81907	3.68056	8.56886	0.0714351	0.110256	954.997	985.913	924.297	55.8876	52.2411	23.9605	27.7666	45.3822	25.3477	24.0813	22.9678	34.2263	1.38107	0	3.47095	7.03066	13.5401
101823768	Prss53	protein_coding	128.232	156.187	86.3208	41.2377	34.6872	29.4257	43.0232	10.0861	17.4954	4.33719	10.67	6.89312	0	0	0	0	0	0	109.484	152.029	134.811	48.0178	57.4764	70.6389	60.6509	21.2682	7.66338	3.89799	17.4007	18.5301	0.00969087	0.00509881	0.0519344	0	0
101824032	Znf646	protein_coding	11.7042	10.7397	21.274	1.37159	1.60113	3.3189	0.238927	2.99668	2.36926	6.08515	3.14319	3.12294	0	0.0283685	0.320713	0.209584	0.0548944	0.773126	15.5043	13.1532	12.5742	1.87893	0.4802	1.79634	2.66716	2.1466	2.53916	2.60231	4.44635	1.68907	0	0	0	0	0
101824304	Znf668	protein_coding	23.4997	20.9148	20.4162	4.84971	0.975795	1.06896	5.41704	4.52308	0.784904	5.51082	3.57553	1.48683	0	0	1.4996	0.700636	0	0.1842	15.7301	25.0991	16.3004	3.48282	0.775533	0	6.03975	2.62574	1.90132	0	6.66229	2.39814	0	0	0	0.251195	0
101824911	Stx4	protein_coding	33.7596	36.9666	28.5585	0.682339	0.360694	0	0.0594309	0	0.29186	3.42334	0.113037	0.148849	0	0	0	0	0	0	20.6968	35.806	28.7206	0	1.07501	0.0279264	0.470281	0.0328583	2.42255	0.392303	0.540331	2.34079	0.225297	0.00119737	0	0	0
101825788	Hsd3b7	protein_coding	180.636	127.043	149.141	6.50694	2.04346	0	0	6.12893	4.66867	24.0992	2.7876	15.9231	0	0	0	0	0	0	134.177	130.211	103.979	0.118668	0.095534	0	4.56737	9.72378	2.07599	5.43866	2.70102	6.00062	0.00910079	0	2.68247	0	0
101826219	Setd1a	protein_coding	18.4565	8.88855	21.222	3.35756	3.33762	5.01888	7.67516	5.6502	8.80655	6.65871	5.68462	6.78193	0.00181875	0.021679	0	0.185332	0.412009	0.254364	18.1533	13.6472	13.5244	8.95381	6.02611	11.2241	15.6498	3.80722	6.05667	7.92311	13.1654	11.6631	0.280164	0.267356	0.00883193	0	0.108969
101826669	Orai3	protein_coding	0	0	2.27451	1.59897	0	0	0	0	0	0	0	0	0	0	0	0	0	0	0	2.1263	5.30266	1.68744	0	0	0	0	0	0	1.78323	0	0	0	0	0	0
101826929	Fbxl19	protein_coding	0	1.17084	0	0	0	0	0	0	1.1529	0	1.42572	0	0.940807	0.249666	0.0339544	0.912011	0.0184524	0.0569601	0	2.26374	0	0	0	0.226435	0	0	0	0	0	0	0	0	0.0329625	0.152247	1.31768
106020935	LOC106020935	lncRNA	0	0	0	0	0	0	0	0	0	0	0	0	1.02616	1.58585	0.186918	1.10652	0.117207	0	0	0	0	0	0	0.15981	0	0	0	0	0	0	0	0	0	0.713777	2.96213
101840897	LOC101840897	protein_coding	0.640509	0.786284	0	0	0.327339	0	0	0.151731	0	0.154055	0	0	7.06472	24.3533	31.905	19.3753	0	0	0	0	5.92379	0.16158	0	0	0	0	0	0	0	0	0	0	0.0132817	27.0139	21.1064
101841165	LOC101841165	protein_coding	7.46958	2.5008	7.75826	0	0	0	0	0	0	0	0	3.75934	0	0	4.84456	0	0	0	11.1316	1.20878	5.02421	0	0	0	0	0	0	0	0	0	0	0	0	5.17972	0
101827458	Bcl7c	protein_coding	51.7404	27.2212	36.0666	2.26749	3.54141	0.960647	0	1.5321	5.81932	6.22227	0	0	0	0	1.99328	0	0	0	22.214	24.6705	48.707	10.4886	3.00225	3.07093	9.49857	0	2.99016	0.205427	2.65257	0	0	0	0	0	1.56013
101827718	Znf629	protein_coding	6.74516	4.35805	4.05602	0.514829	0.816439	0	0	0.925081	0	1.36618	1.08031	0.758075	0	0	0	0	0	0	6.20756	2.84378	2.13416	0.268671	0.252343	1.01139	1.47001	0.396669	0.992252	0.90772	0.254802	0.452857	0	0	0	0	0
101827976	Rnf40	protein_coding	45.2028	41.3227	38.2299	1.2338	2.82623	0	0.850358	10.936	4.17604	20.6455	4.35151	10.0404	0	0.430087	0.00513584	0	0.962911	0.646171	42.3054	40.0187	25.3505	0.909829	3.5158	1.65541	2.12854	4.43283	9.97438	8.1258	4.41785	8.83327	0	0	0.742885	0	0
101829215	Ccdc189	protein_coding	149.312	158.212	158.619	5.96116	0	4.49392	5.16156	6.88796	2.09983	15.31	5.78966	8.45258	0	0	0	0	0	0.0703979	143.423	162.971	133.004	1.18947	0	5.41052	0.224416	7.2441	2.31207	5.06704	9.02454	0.20049	0	0	0	0.0268806	0
101828949	Phkg2	protein_coding	45.1321	23.5625	41.9822	3.0092	1.45815	0	0.917342	2.58068	1.68318	7.8606	1.49552	8.36962	0	0.135795	0	0	0	0.0464713	34.0157	47.5574	35.5036	0.261732	0	0	0	1.88382	7.9365	0.807383	0.744664	1.98522	0	0	0	0	0
101829483	Tmem265	protein_coding	229.407	334.467	192.027	93.5487	118.899	108.531	123.95	106.174	91.8466	38.4393	48.8317	29.2905	0.997235	0.295883	2.97285	0	4.99735	0.792441	186.903	160.618	175.08	118.868	158.693	143.37	145.002	130.8	39.7331	54.6774	79.9141	76.1307	4.47248	0.822411	2.84932	0.0403446	0
101840415	LOC101840415	protein_coding	9.62877	6.72129	5.03314	1.91656	2.8464	3.68064	3.79171	4.80792	2.08999	4.6091	3.11453	3.28498	0.0145117	0.207983	0.645246	0.136921	0.197244	0.152217	9.4912	6.97371	5.23837	2.11944	1.22697	2.68938	5.3646	5.03656	3.05508	1.78404	4.60727	5.12982	0.197242	0	0.148769	0.19374	0.144909
121142890	LOC121142890	lncRNA	8.58392	8.43004	1.63454	2.29815	0	0	0.433693	0	0	0.825838	0.27496	0	3.47488	3.37049	6.60074	3.59681	2.59071	1.53792	5.62859	1.52803	1.58778	0	0	0	0	0	0	3.43537	0	0	0.066428	0	0	3.93449	1.9326
101840697	Fbrs	protein_coding	8.36446	2.86553	2.59285	0.303794	0.745596	0	0.0491401	0	0.742532	0.655008	1.6512	0.646143	0.0124597	0.0212165	0.0166201	0	1.08385	0.55762	1.70068	3.63583	3.05839	0	0	0	0.333299	0.108675	0.686768	0	0.502616	1.38957	0	0	0.00806729	0	0
101829753	Prr14	protein_coding	402.391	444.066	460.922	5.83081	8.90428	0.215659	11.4227	6.0928	17.9729	8.38118	5.91318	13.5171	0	0.144788	0.00886097	0	0	1.2635	417.994	498.824	381.745	5.65109	0.336993	1.37881	8.29256	2.43347	25.2643	13.6507	11.5524	11.6418	0.00802569	0.00422268	0	0	0
101825462	LOC101825462	protein_coding	54.1082	45.6389	53.0118	2.29755	4.23709	4.4462	5.90845	3.63859	6.52941	12.4683	8.41439	3.17497	0.19453	0.00761495	0	0	0	0	47.1152	48.7805	39.8724	1.05675	0.56716	3.19075	2.29284	6.43584	4.05684	5.04499	3.40749	10.0638	0	0	0.0651482	0	0.0089311
101830025	LOC101830025	protein_coding	1.65593	4.0656	0	0	0	0	0	0	0	0	0	0	0	0	0	0	0	0	0.904843	0	1.53149	0	0	0	0	0	0	0	0	0	0	0	0	0	0
101830558	Itgal	protein_coding	331.13	415.627	416.887	71.1793	95.0716	103.479	85.1184	139.586	107.004	113.536	104.541	81.3604	0.00297889	1.71451	0.014901	0	0.0134964	0.0208309	408.128	342.118	473.35	68.5161	63.2344	54.599	49.6047	129.652	95.3014	103.558	71.3658	88.7508	2.61379	0.00710103	3.92501	0.0238621	0.939981
101840963	Sephs2	protein_coding	63.6863	108.553	101.204	32.302	40.3918	22.8662	35.5334	19.9709	24.4853	32.6191	18.9324	16.2337	0	1.15938	0	0	0	0	121.675	158.634	106.784	28.0866	19.1683	32.6326	41.7384	34.8121	17.9284	26.1806	24.2032	40.6783	2.02102	0	1.02608	0.0156722	0
121142912	LOC121142912	lncRNA	75.2701	69.3008	79.8544	5.99758	0.137384	2.51553	3.12384	9.80695	1.74445	4.52597	6.88873	2.89143	0	0	1.19435	0	0	0	84.6096	73.6937	90.001	8.00217	5.13188	3.44634	14.5859	5.10627	2.21453	1.19539	2.62402	0.548664	1.72667	0.0656731	0	0.0183905	0
110339856	Dctpp1	protein_coding	3775.22	3396.61	3530.7	244.358	221.778	356.649	277.021	153.646	70.446	86.8449	59.7572	41.2483	0.0513948	0	0.0285651	0.0646563	7.60655	5.75032	3830.55	3301.82	3571.93	286.756	221.89	243.516	396.79	108.333	37.3779	88.606	153.189	96.2128	4.42418	2.02829	4.60328	3.38502	5.20054
101831266	Znf771	protein_coding	0	4.33355	2.24067	0	0	0	0	0	0	0	0	0	0	0	0	0	0	0	2.57194	2.09466	0	0	0	0	0	0	0	0	0	0	0	0	0	0	0
101830824	Znf48	protein_coding	28.2409	16.2508	22.9669	2.49404	5.03646	6.27023	1.78355	4.73877	5.61467	3.53775	2.16731	0.8841	0	0	0	0	1.844	0	26.0409	20.6847	22.0377	5.78847	11.889	7.19358	3.1083	4.76613	5.01991	0.457848	4.13836	6.07918	0	0	0	0.0100625	0
101831712	Septin1	protein_coding	30.955	17.5927	27.8348	2.17419	0	0.596018	4.48917	0.135796	1.42232	8.13464	7.25302	6.61911	0	0	0	0	0	2.97841	15.0353	28.572	12.724	3.47064	0	2.72187	0.818505	7.36589	0	10.4512	3.45606	0.146248	1.19775	0	0.368491	0	0
101831982	Mylpf	protein_coding	23.8178	17.868	25.1965	0	0	0	0	0	0.252549	1.90955	0	2.7209	0	0	0.0282641	0	0	0	36.152	37.6873	17.1329	0	0	0	0	1.10887	0	0	0	0	0	0	0	0	0
101832239	Tbc1d10b	protein_coding	8.24965	9.37704	6.10901	0.0681684	0.390377	0	1.38935	0	0.058316	1.91071	0	1.40155	0	0	0	0	0.266007	1.58752	7.01219	10.334	16.3898	0	0	0	0	0	4.04524	0	0	0	0	0	0	0	0
101832503	Cd2bp2	protein_coding	54.781	45.533	41.834	0.509249	0	5.93308	0.864922	1.75732	2.06932	2.88222	0	6.49877	5.23406	34.5428	24.9384	26.5408	16.3281	18.0959	47.3953	46.7263	18.4715	2.59115	0.811225	0	2.77027	5.89781	4.70085	2.15687	3.768	2.6205	0	0	0.0236656	42.4928	28.8774
101833205	Kif22	protein_coding	2005.8	2148.13	1871.88	25.9638	32.3966	12.2965	18.2844	51.8861	84.6916	155.198	71.1446	105.731	1.91503	25.3549	30.7993	21.0802	93.5457	68.5676	1679.19	1826.11	1811.76	36.5178	19.503	31.447	27.5591	35.8113	83.2305	28.7144	51.6095	76.2765	0.00915223	0.0144462	1.59896	13.4145	45.3865
101833461	Maz	protein_coding	4.98174	1.63081	4.42688	0.370485	1.86705	0.863279	0.922889	0	2.97923	0	0.319151	0.893055	0	0	0	0.786801	0.0963807	0.20826	0	0	2.45728	0.586474	2.56305	1.18272	5.02666	0	0	0.443054	0.762788	1.86408	0	0	0	0.772497	0.373866
101833716	Pagr1	protein_coding	43.486	28.8099	13.8009	0.154	0	0.358839	0	0	0	5.31261	2.10047	0	0.0088425	0	0	0	11.7784	10.1408	25.6478	19.0452	26.8122	0.174129	0	0	0	1.54251	0.609241	1.68817	2.57618	1.0566	0	0	0	0.141664	1.87192
101833970	LOC101833970	protein_coding	6.97443	4.89243	2.21344	0.0740971	0	0	0	0	0	0.639041	1.32979	0.0525327	0.944516	4.73084	6.0796	9.65036	0.693941	1.57683	10.1627	11.824	15.6651	0	0	0.946174	0	0.37109	0	0.0738423	0	0.0847309	0.0449773	0	0	3.40808	13.6121
101834408	Cdipt	protein_coding	117.197	118.064	112.583	1.99329	5.10314	7.10356	6.37263	6.59835	7.62325	5.30896	1.51509	4.90459	0	0	1.94206	0	5.06348	4.70793	86.7262	132.377	104.016	0.132578	2.56157	1.99632	2.10113	6.75303	7.57646	8.0626	2.26322	3.62015	0	0	0.0762846	0.0359533	5.59342
110341409	LOC110341409	protein_coding	7.75108	9.51517	7.37976	0	0	0	0	4.72156	0.845357	0	0	0	0	0	0.11826	0	6.87667	0	10.891	7.88441	19.4577	0	4.04782	0	0	7.11413	2.28046	1.47717	0	0	0	0	0	0	5.43925
101834671	Sez6l2	protein_coding	0	0	0	0	0	0	0	0	0	0	0	0	0	1.03624	0.693087	0	1.22036	1.13943	0	0	0	0	0	0	0	0	0	0	0	0	0	0	0	0	1.80641
101836243	Kctd13	protein_coding	478.247	471.875	449.075	364.647	317.585	352.425	376.488	318.918	211.994	200.723	175.788	102.029	0.0459494	2.68636	0.293694	0.298663	0.0693941	0.0535527	458.629	501.22	503.127	312.926	310.804	256.319	384.454	358.529	205.43	223.299	342.74	253.786	35.3213	21.505	28.2015	0.0613454	0.030589
101836491	Tmem219	protein_coding	52.0606	60.8898	64.0072	0	0	0	0	0	0	2.66206	0	0	0	0	0	0.00660638	0.237923	3.5253	67.1984	39.7692	50.8024	0.517055	0	0	0	0.114508	0	0.0911425	0.353062	0	0	0	0	0	0
101836939	Taok2	protein_coding	9.73211	10.4537	5.62571	2.5978	1.73191	2.16831	0.790239	2.14077	4.74319	2.92594	1.30819	0.824669	0	0	0.107652	0	0	0.17125	6.45744	13.7665	8.19715	2.98119	3.38824	0.907698	3.22586	3.00982	1.73843	1.08191	1.84606	3.85736	0	0	0	0	0
101837911	Hirip3	protein_coding	33.788	43.6233	39.9343	12.4772	8.93158	1.51424	2.06029	5.38204	0	1.9616	0.279905	2.94865	0	0	0	0	6.15369	17.2735	26.1024	45.1095	42.0245	3.52701	0	1.79795	0.665439	0	4.11344	2.07238	8.02786	0	0	0	0	0	0
101838443	Ino80e	protein_coding	131.564	141.252	109.966	0.678118	0.443811	3.16021	2.08409	3.70294	3.39778	16.9184	7.44105	6.456	0.339307	1.38288	1.58598	0	1.83971	1.12801	127.647	120.577	134.93	2.7384	5.11456	3.50489	4.46388	7.15612	6.77067	3.57201	2.86713	2.32631	0	0	0	1.85654	4.91011
101839423	Aldoa	protein_coding	280.223	201.584	205.968	6.00186	8.16302	5.82714	1.98211	2.12423	22.4631	30.0599	28.9031	21.0984	10.6976	21.1258	34.0342	28.9842	380.746	244.552	127.397	150.146	144.096	2.96903	3.07313	0	2.56075	7.98424	20.7761	2.36757	4.66612	12.2966	2.00591	0.330882	10.8428	37.6699	53.3396
101840219	Ppp4c	protein_coding	960.882	824.331	525.326	33.0015	53.3967	15.8678	37.8119	34.4843	101.052	66.0719	94.0104	59.6069	12.55	17.3755	30.7932	14.2558	109.291	76.0342	896.149	822.843	897.907	50.9379	29.0868	40.8309	31.178	96.9034	104.826	54.0303	59.1498	97.339	12.6506	5.29379	24.9397	21.6641	30.7857
101840971	Ypel3	protein_coding	67.2304	55.8675	128.019	7.38437	16.9151	19.3574	14.6321	33.3227	48.1679	33.3354	19.0504	31.5754	0.212001	3.33925	0	0.233366	11.346	6.57854	245.287	191.483	226.712	48.5318	38.4404	16.4523	42.2379	46.2277	28.9092	21.617	6.23585	46.4427	4.18219	0	2.38069	2.83035	1.05849
101841668	Mapk3	protein_coding	2.30745	7.08153	7.68919	0	0	0	0	0	0	0	0	3.01111	0	0	0	0	0	3.82405	3.15214	5.13438	8.00273	0.291048	0.117154	0	0	0	0	0	0	3.23778	0	0	0	0	0
101842391	Bola2b	protein_coding	133.612	117.549	129.332	0.496828	0.569033	2.31535	1.68765	2.1101	3.40017	8.03407	1.42662	1.76118	3.42328	3.20608	1.99779	8.00309	20.292	15.7595	80.3103	83.2452	121.513	1.12353	5.42701	1.58605	1.90779	13.063	0	5.44632	1.27864	1.70439	1.89563	2.69745	5.40268	6.47459	0.455783
101842294	Slx1a	protein_coding	19.8875	23.8325	28.4022	3.38059	3.02492	2.46163	3.58855	4.93551	2.98236	4.78332	6.37037	6.89062	0.697582	1.45642	7.60595	0.770744	9.94877	4.83565	26.9089	26.9728	32.8448	4.18081	3.84658	4.15942	2.97487	4.62944	7.52288	12.2125	4.75799	4.10735	0.485526	0	0.922968	6.30055	6.37221
121143170	LOC121143170	lncRNA	3.41288	5.71313	4.72638	0.346107	0.713533	0	0.940539	1.10247	1.53964	0.298496	0.496917	1.12875	0.667736	0	0	0	0	0	5.76422	4.14224	3.15643	3.52211	1.63827	0	3.18967	2.08003	0.273848	0	1.15797	1.4248	0	0	0	0	0
101842832	LOC101842832	protein_coding	0.742839	0	0	0	0.379636	0	3.75311	0	0	0	0	0	0	2.21999	0	0	0	0	0	0	0	0	0.150862	0	0.212133	0	0.218552	0	0.639794	0	0	0	0	0	0
101842656	Sgf29	protein_coding	600.368	625.091	575.135	21.4974	26.5157	6.9358	17.0389	37.399	59.2737	52.7683	40.8362	47.1301	0	0	0	0	16.9065	22.5751	635.054	567.343	660.135	15.7063	25.8908	15.1332	26.2463	37.0608	47.3207	35.596	16.1722	31.7683	0.0143396	0	0	2.02825	0.0379259
101843361	Cln3	protein_coding	11.5153	12.9899	15.112	12.2207	6.04406	1.61795	3.45933	7.22515	5.10842	4.94044	2.79136	4.43052	0	0.00678903	0	0.22069	0	0	15.6456	13.8502	11.2256	7.06605	7.6479	4.87659	11.2873	8.0851	5.03611	7.26569	8.22024	7.70188	0.409437	0	0.935769	0	0
101843174	LOC101843174	protein_coding	229.768	232.598	209.249	7.80083	9.53017	15.5802	16.3196	19.721	21.4819	40.5266	17.1732	29.1803	0.106647	4.59084	1.16651	0.815721	19.6558	27.3545	228.54	257.558	220.51	10.7526	4.80157	12.4119	17.0219	14.976	20.1821	20.6566	11.0898	11.8088	0.00644237	0.00338963	2.27177	7.57461	3.18629
121143220	LOC121143220	lncRNA	0	0.775893	0	0	0	0	0	0	0	0	0	2.09945	0.0323873	0.165449	0	1.48716	0	0	0	0.562552	2.92275	0	0	0	0	0	0	0.70264	0.544369	0	0	0	0	3.06997	0
121143217	LOC121143217	lncRNA	66.8509	66.7976	26.6435	53.7628	22.2469	19.3973	49.4853	76.2356	77.7421	165.276	76.94	79.6753	6.17401	0.101741	0	1.02726	0	0.41781	20.3884	22.1398	25.8813	13.7268	9.7878	16.6093	15.5389	45.165	112.064	39.06	45.9728	45.2164	0.0300777	4.81087	0.580283	0.106357	3.02292
101843643	Atxn2l	protein_coding	87.7939	70.7856	87.5094	29.4052	27.1978	42.8237	23.9856	35.7924	36.9882	45.0998	35.0659	36.6201	0.002777	0.515432	0.0740856	0.709191	1.84951	5.43734	68.2282	86.2445	64.7569	37.3501	32.534	44.0538	75.0903	43.6591	31.6337	51.2821	39.5191	63.6003	0.327122	0.430284	1.34852	1.52748	2.22951
101822521	Tufm	protein_coding	405.47	405.859	449.217	4.93434	8.11491	2.6533	2.14888	1.47773	11.9059	24.9605	12.7156	13.3653	8.97194	25.372	22.3972	32.8191	196.958	152.098	467.91	428.02	468.883	4.1487	5.41296	0	0.161945	9.18778	6.67379	1.51304	5.86111	5.35312	0	0	0.0470371	28.825	78.8399
101822796	Sh2b1	protein_coding	17.3437	16.8347	20.545	5.62424	10.3581	1.99199	5.24743	3.96523	10.508	8.58548	7.4612	5.83758	0.005167	0.246357	0	0.25676	0.0819352	0.252924	18.2929	20.1037	22.0089	5.69799	4.71004	5.26666	10.3088	5.57708	0.890006	2.73519	5.09506	13.0686	0.795936	0	0.00418187	0	0
106021537	Rabep2	protein_coding	52.0696	61.8748	42.0397	8.27134	16.9244	14.5091	11.5753	10.6573	7.87092	2.0038	4.80354	0.922448	0.410896	0.808723	0	0.0134265	1.03962	1.00753	67.8302	67.107	45.8454	13.8711	1.52276	7.51602	4.99617	7.79613	4.65712	5.55701	6.57751	3.08194	0	0	0.00863778	1.16839	0
101824577	LOC101824577	protein_coding	44.606	42.3282	43.5113	5.12857	4.54529	5.26379	4.07872	5.51027	5.17079	8.4249	7.36325	6.31972	0	0	1.68346	0.718871	2.55718	1.54442	36.7852	48.9572	19.4881	6.97249	6.72473	8.64086	5.23593	10.4726	7.80974	3.40729	6.91373	7.47036	0	0	0	0.168491	1.70832
101824835	Spns1	protein_coding	2.75533	1.69121	4.37223	2.86875	0.117345	0	0	0	0	0	0	0	1.03539	3.42597	4.61026	3.25637	33.5033	29.7015	6.52422	1.63492	6.79543	0	0.37305	0	0	0.128278	0	0	0.13184	0	0	0	0	3.65996	16.0255
101825703	Sbk1	protein_coding	9.563	8.2426	5.03674	0.36316	0.571915	0.105776	0.9766	0	0.038834	3.8661	1.01021	0.0643674	0	0	0	0	0.0118094	0	11.7851	10.1414	5.83354	3.64432	0	1.44916	2.61471	1.19356	0	1.13097	0	1.03819	0	0	0	0	0
101843904	Xpo6	protein_coding	11.2983	5.12575	6.3139	0.328789	0.878669	3.8306	2.66802	0.116368	1.54698	0.059075	2.47828	3.61308	0	0	0.00524637	0	0.755545	0.308036	14.7632	7.65134	4.08885	3.15999	3.24229	0.583115	4.27857	3.43048	1.08394	1.85673	2.75007	2.00519	0.0902846	0	0.336145	0	0
110341485	LOC110341485	lncRNA	0	1.0777	1.67169	0	0	0	0	0	5.86448	0	0	0	0	0	0	0	0	0	20.1478	10.1579	1.62386	0	0	0	0	0	0	0	0	0	0	0	0	0	0
121143252	LOC121143252	lncRNA	63.9827	67.5999	67.4088	3.39322	0.938088	0.272643	0	2.48474	2.40231	0.378419	0.0839958	4.14775	0	0	0	0	0	0	62.4729	48.0789	69.3606	0.661506	1.1716	0	0.299534	4.98094	5.09186	3.14834	8.73283	0.802798	0	0.00533844	0	0	0.0268353
101844158	Katnip	protein_coding	5.72401	4.81834	4.98267	1.56896	5.26557	3.14576	2.68542	3.02187	1.03006	4.01219	0.969145	1.11235	0	0	0	0	0	0.747174	5.00441	8.29702	4.99138	0.165027	1.22891	0.0388269	6.44504	2.46693	1.29914	2.61806	2.25371	2.54516	0	0	0	0	0
101826220	Gtf3c1	protein_coding	13.4352	10.2859	10.866	1.99832	3.21162	3.60491	2.33565	0.410669	2.53668	2.39751	1.27256	2.55929	0	0.753173	0.604815	0	0.360546	0.245886	8.9991	9.90073	14.5634	3.79015	3.93143	8.91734	12.1702	3.188	2.76271	3.17989	2.6544	5.01248	0.623264	0	0	0.676987	0
110341816	LOC110341816	lncRNA	69.2633	48.5869	70.6556	3.31137	0.421402	0	0.833204	3.51597	17.3114	7.93292	1.58475	18.7813	0	0	0	0	0	0	91.9151	73.3904	82.3611	0	0	0	0.941886	2.76398	2.91115	6.23331	3.78764	4.20733	0	3.22305	0.0683931	0.789733	0
101844702	Nsmce1	protein_coding	228.995	232.681	179.646	3.44428	4.82148	0	8.88312	11.5808	1.63693	7.63248	2.47253	2.98454	0	8.51258	7.27294	3.13761	53.2634	52.6289	208.08	187.787	233.204	1.51452	0	0	0	1.67704	17.9157	2.28829	5.17081	10.2841	0	0	0.0177845	2.96302	3.37916
101826930	Kdm8	protein_coding	104.327	97.9029	127.582	13.8621	21.9193	12.2935	23.4266	27.7896	20.8853	15.8362	14.7782	12.9082	3.14221	1.99257	0	0.709896	2.85265	1.16303	120.601	141.141	135.94	47.0219	15.9142	10.0174	29.1306	31.7328	24.5553	28.5567	18.6365	26.6163	0	0	0.221141	15.3369	5.31453
121143273	LOC121143273	lncRNA	16.9684	2.60379	0	0	0	0	0	0.753687	0	0	0	0	0	0	0	0	0	0	1.159	7.55138	8.82751	0	0	0	0	0	0	0	3.34918	0	0	0	0	0	0
101827198	Lcmt1	protein_coding	643.776	759.221	706.732	82.1181	66.4311	60.8182	57.2058	100.968	147.811	176.561	127.761	121.958	1.53373	1.67147	0.0146134	0.0110256	4.64581	7.47695	774.582	750.798	789.016	70.5879	87.2548	61.0708	55.6806	155.178	150.358	106.934	98.2064	116.244	15.5786	5.29262	12.9238	0	0.0350065
101823426	Arhgap17	protein_coding	40.0994	43.7561	38.4279	1.22794	0	0.817502	0.595875	1.49007	4.35192	4.6017	2.18275	6.21838	0	0	0	0	0.0304233	1.57304	54.4204	34.0576	27.3904	1.91737	0	0	0.82329	3.58734	1.92773	0.0582722	0.0752437	1.20357	0.319442	0	0.266299	0.00896487	0
101823688	Slc5a11	protein_coding	0.762291	2.33946	0	1.78575	0	0	0	0	0	0	0	0	0	0	0	0	8.98146	4.13138	0	0.678478	2.11503	0	0	0	0	0	0	0	0	0	0	0	0	0.0130373	1.34569
121143295	LOC121143295	lncRNA	1.32321	0	0	0	0	0	0	0	0	0	0	0	0	0	0	0	0	0	0	0	1.22378	0	0	0	0	0	0	0	0	0	0	0	0	0	0
101827719	Tnrc6a	protein_coding	12.0149	6.93441	11.7808	3.96088	5.22387	5.4071	7.97305	6.79694	3.14882	7.03042	6.20373	4.66606	0	0.00195592	0	0	0.0884695	0.377513	12.3466	8.85834	10.3657	6.65003	5.73601	7.046	16.3105	5.88589	7.65019	4.56526	6.95029	8.85274	0.00693873	0.0127777	0.161757	0.00306699	0
101824213	Rbbp6	protein_coding	6.0878	11.0024	4.34712	4.26332	7.38919	3.86814	6.74967	5.00745	3.71169	3.41654	5.49805	5.13569	4.75293	4.82504	2.27203	6.5244	14.4476	13.8157	10.5341	12.342	7.66352	7.89208	8.37977	11.8837	20.4757	5.57404	3.73146	4.69984	6.65125	8.15403	3.65768	1.21011	2.24773	2.6666	2.35359
101824743	Prkcb	protein_coding	2.42231	4.79082	0	0	0.103163	0	0.849895	0	0.693486	0	0.280192	0.0212862	0	0	0	0	0	0	1.47069	1.67688	0	0	0.0819905	0	0	0.488688	0.871045	0	0	1.30465	0.34627	0	0	0	0
101825270	Ern2	protein_coding	0	2.05825	0	0	0	0	0	0	0	0	0.268534	0	0	0	0	0	0	0	1.52695	0.746156	0	0	0	0	0	0	0.493292	0.745573	0	0.784221	0	0	0	0	0
101829484	Plk1	protein_coding	1232.62	1287.63	1140.16	203.957	233.287	218.37	220.289	207.612	219.54	244.722	132.365	150.92	1.41393	3.63542	2.0245	0.722503	26.996	23.5507	1044.85	1202.49	878.825	222.993	188.527	211.422	259.947	191.59	203.655	192.312	242.027	244.789	10.5966	12.7404	5.214	2.85028	2.55576
101829754	Dctn5	protein_coding	140.69	136.829	90.9082	8.52108	13.0458	14.7901	7.18699	10.5247	9.89292	14.2479	10.1118	5.97955	0	1.62377	0	0.747416	21.0137	20.0745	97.9597	68.6811	113.178	1.57304	12.1888	2.22059	10.4616	22.4261	12.1541	8.66508	6.15381	10.44	0	0.293562	0	8.47837	2.9713
101830026	Palb2	protein_coding	54.1102	34.8901	36.1667	21.6448	22.3464	28.6984	24.0248	23.0469	14.9175	6.96737	10.3733	8.16988	0	0.0476913	0	0	0.0793075	0	45.3963	44.5123	35.6375	20.3375	22.4778	25.1736	41.5183	27.0239	21.0657	17.6816	19.5361	29.0041	0.502277	0.105708	1.08804	0.00934786	1.46827
101830291	Ndufab1	protein_coding	1539.65	1244.26	1385.1	18.9306	3.94215	11.2282	7.01504	29.6022	50.9393	69.7586	29.6501	59.7856	20.7711	21.8072	36.9403	43.8578	300.946	259.126	1191.99	1109.47	1389.71	19.4591	28.5112	12.4529	28.6364	27.1494	36.3112	32.2429	17.7164	33.0615	2.62651	3.43911	7.77365	49.0763	16.5773
101830048	Ubfd1	protein_coding	14.7787	18.5324	13.4656	10.2108	8.08072	18.5052	8.95213	9.71231	8.61368	10.5873	8.39891	9.45109	1.77312	2.28095	3.68968	2.34077	2.88688	4.14254	26.571	35.3598	34.391	20.5652	10.6823	14.8645	21.1926	17.5784	10.5195	10.0697	16.9259	21.4062	0.030744	0.00323516	0.609613	3.56036	7.62712
101825524	Ears2	protein_coding	15.1167	19.717	9.89489	0	0	0	2.74475	0.335721	6.49167	1.13621	1.51319	0.448331	0	4.50324	8.59711	4.14919	0.191927	0	13.9391	0	13.107	0	1.43908	0.112152	4.58671	0.131959	0	0	0	0	0	0	0	7.10983	10.5873
101825785	Gga2	protein_coding	24.952	24.2495	29.6958	2.4742	2.56811	0.720651	2.45131	5.74671	4.49778	5.1679	4.66237	6.85209	2.15319	15.6714	13.3023	15.3479	40.0474	18.5339	41.6609	36.0889	26.2822	1.57365	3.80059	3.70242	5.93797	6.2924	7.54509	5.00843	2.88533	4.68599	0	0.00705529	0.49585	18.4332	38.9766
101826052	Cog7	protein_coding	10.591	8.9665	16.6901	8.14798	9.61211	5.12618	2.76775	7.3537	3.27607	4.47979	0.584916	0	0.0608203	0	0	0	0	1.37406	20.7541	13.9773	5.74198	8.56807	2.29924	12.0518	15.7482	6.42701	2.9011	2.11119	5.45213	4.19279	0	0	0	0	0
101830559	Scnn1g	protein_coding	3.27887	0	1.5609	0	0	0	0.331323	0	0.250323	1.97158	0	0	0	0	0	0	0	0	0	0.875509	0	0	0	0	0	0.824322	0	0	0.753076	0	0	0	0	0	0
101826570	Usp31	protein_coding	0.671785	0.706867	1.37058	0.556695	0.662123	0.698477	0.121219	0.0227343	0.567819	0.692473	0.876116	1.2903	0.00122942	0	0	0	0	0.275107	0.314641	0.256253	1.95267	1.16208	0.799099	0.66074	0.685151	0.643389	1.41176	1.77103	0.99188	2.03218	0	0.00879197	0.0119402	0	0
110341817	LOC110341817	lncRNA	90.3032	65.9141	56.9308	3.53937	1.55914	0	1.54138	0.578163	0	11.1533	7.42694	13.8977	0	0	0.0260661	0	0	0	84.0185	55.3932	72.2314	0	0	0	2.4394	0	0	0.542646	4.55449	3.42465	0	0	0	0	0
101826837	Otoa	protein_coding	20.5601	12.3454	22.7668	0	0.571059	1.85887	0	0.952926	0	0.268756	0.14317	0.530236	0	0	0.0763771	0	0	0	15.1423	14.5203	25.8358	0	0	0	0.0638193	0.374558	0.723254	0.248441	0.384959	0.171046	0	0	0	0	0
101831094	Mettl9	protein_coding	270.164	241.926	245.366	124.295	121.33	173.662	235.93	163.269	156.861	161.212	165.968	83.6685	4.69551	6.56656	6.89253	2.59145	31.7065	22.4558	313.001	586.453	524.763	345.685	258.942	339.98	247.378	137.172	187.165	185.982	335.276	305.123	26.7728	0.534578	7.44336	4.35205	7.78462
101831360	LOC101831360	protein_coding	24.6998	14.9037	12.7547	0.467006	0	4.57038	0	0	2.95637	0	0.871644	2.18522	0	0	0	0	0	0	13.7254	2.98089	18.9719	1.79536	0	0	3.9452	0.701653	1.10852	1.11696	0.721135	0.213611	0	0	0	0	0
101831624	Cdr2	protein_coding	11.8056	3.10553	2.40858	0.282203	0	0	2.98232	0.19976	1.20708	0.405638	1.55315	0.0666913	0	0	0	0	0	0	9.21557	7.88068	6.62907	0	0	1.20119	0.842833	0	0	3.18731	0	0	0	0	0	0	0
101831895	Polr3e	protein_coding	82.4441	84.0064	74.4612	1.09054	4.82958	0	0.987841	5.17204	3.04755	12.1484	7.15013	6.39146	1.23983	2.35289	3.54292	4.73175	3.44223	9.80838	67.3074	98.6127	74.4406	2.05513	2.64718	1.70201	2.88479	3.18593	10.8337	5.57885	5.42614	11.4728	0	0	0.101358	0.824838	6.0527
101827094	Eef2k	protein_coding	81.18	76.8376	76.0269	0.126952	4.31358	4.04279	2.2041	3.68441	3.4753	2.7372	1.9442	2.79015	0	0	0	0.0978168	0	0	72.3425	79.3448	75.2553	1.33975	3.23571	3.73752	3.84572	1.37755	4.96655	2.78333	7.07902	8.03278	0.0733907	0	0.365777	0	0
101827365	Vwa3a	protein_coding	3.53945	0	0.421236	0.789672	0	0	0.614717	0	0.802205	2.50071	0.992038	0.839782	0	0	0	0	0	0	0.483513	2.55961	0.204593	0	0.853598	0.210076	0.568554	0	0	0	0	0.169313	0	0	0	0	0
101834142	Pdzd9	protein_coding	5.70276	0	0	0	0	0	0	0	0	0	0	0	0	0	0	0	0	0	0	1.69191	5.27423	0	0	1.65476	0	0	0	0	0	0	0	0	0	0	0
101834409	LOC101834409	protein_coding	838.546	1010.82	774.757	56.2874	46.5342	66.6793	56.7028	63.7781	72.7478	87.892	56.9764	52.4425	0.00775051	0.197966	0.361848	0	15.0293	31.489	815.908	907.895	886.884	54.487	66.2272	83.0216	66.5178	97.1765	62.8344	61.878	98.6589	73.7808	0.0234099	1.9892	1.9822	1.53142	8.01801
101837402	Anks4b	protein_coding	7.4394	1.21767	2.361	0	1.77426	1.03133	3.5081	1.64484	0	0	0	0	0	0	0	0	0	0	2.71006	0	0	3.12786	0	0	4.24895	1.24686	0.437751	1.76434	0	2.15104	0	0	0	0	0
110341818	LOC110341818	lncRNA	79.3536	48.7069	56.664	1.65977	0.633664	10.3133	6.8909	5.87442	0.473296	1.19288	0.397165	3.13795	0	0	0	0	0	0	46.071	72.8359	80.271	6.8813	14.6049	1.76619	27.6182	4.84891	0.729585	2.20542	4.98355	10.7552	0	0	0	0	0
101835203	Zp2	protein_coding	6494.24	5745.95	5630.15	55.8704	48.8346	48.8766	58.0449	142.894	182.88	282.028	164.159	175.259	0.377083	1.04462	2.18653	0.184089	2.32042	4.56533	5331.83	6497.36	4816.53	69.8228	44.2549	60.7041	122.074	93.392	202.675	182.566	158.798	135.062	5.73726	5.03106	6.71415	0.120222	0.134881
101835459	Ldaf1	protein_coding	220.642	213.423	220.702	17.6741	21.7371	9.12106	23.5042	23.0483	17.555	16.7517	2.98032	10.9326	0.115786	9.3826	12.742	6.59764	71.344	49.9613	182.445	185.972	186.852	26.5562	22.8907	28.9051	35.5279	38.0198	16.5808	28.6069	31.4435	22.3808	0	0	0	31.6982	21.6821
101835720	Lyrm1	protein_coding	243.167	245.469	207.122	21.7456	14.3787	15.9324	4.44216	40.1086	26.2739	79.9956	41.9229	37.9068	5.47715	1.17268	4.09946	3.55452	11.2266	0.405061	220.174	211.512	231.399	7.73125	0.816268	5.36749	3.15642	18.3848	36.2147	26.3625	18.3184	26.02	0.388798	0	5.90704	15.1918	4.06181
101835981	Dcun1d3	protein_coding	6.27917	4.49649	2.15885	1.55658	1.20339	0.181352	0.881245	0	4.42759	1.3005	0.446966	2.26232	0.256959	0.0266338	1.60576	1.21153	1.06297	1.64062	4.19358	4.81256	3.71024	1.27603	0.991841	0.372685	0.149429	1.80273	0.667118	0.193903	3.0546	2.44746	0.479175	0	0.82102	0.882998	2.06165
110341585	Rexo5	protein_coding	8.22342	5.53597	7.32434	0.118367	0.474495	0	0.0670128	0.188521	0	0	0.977177	2.26581	0	0.815916	7.23013	2.95411	0.78522	1.30699	4.05865	4.01379	4.17075	2.20834	0	0.503826	1.28782	0	0.234138	0.11796	0	0	0	0	0	5.03596	4.27568
101828941	Eri2	protein_coding	10.3566	4.68399	9.34149	0.72967	0.905357	1.41686	0.550796	3.03445	1.14439	3.60534	3.92854	1.25018	0	0.951238	0.966377	0.0307461	0.363825	2.51472	11.0204	6.79214	10.8387	3.16267	1.8819	5.8881	9.41745	2.13168	5.61296	2.30268	5.0077	4.5196	0	0	0	2.06959	0.237075
101836492	Acsm3	protein_coding	1.42862	0	0	0.796833	0	0	0	0.930673	0	0	0	0	0	0	0.129691	0	0	0	0	0.317886	0.660633	0	0	0	0	0	0	0.873503	1.23044	0	0	0	0	0	0
101836762	Thumpd1	protein_coding	23.4654	29.2491	32.9963	2.09411	2.39845	2.2521	1.82394	2.99317	10.2664	6.68581	2.7753	1.71307	0	1.53562	2.10514	0	1.02669	3.81606	19.7264	32.774	11.6857	5.00885	1.53964	0.428533	1.4433	5.04213	6.79757	3.69222	4.87121	10.4996	0	0	1.26511	0.493938	1.21916
101829208	Acsm1	protein_coding	17.2116	14.2762	7.97207	11.4162	3.32828	6.28759	3.05534	0	3.55136	0.335652	0.074503	0.220739	1.58514	0	0	0	0	0	23.3851	16.9753	18.0693	4.92867	0.094472	1.21482	0.797047	0	0	2.48225	2.4039	3.08563	0	0	0.00964599	0	0
121143540	Iqck	protein_coding	4.29706	4.39586	2.0456	0	0.305008	0.620527	0.723681	0.735175	1.41246	0	0	0	0	0	0.280457	0	0	0	6.52231	9.98646	3.75338	1.38512	1.30902	0	1.22712	1.86718	0	0	3.49537	1.76624	0	0	0.316816	1.02889	0
101835077	Knop1	protein_coding	21.0288	17.6879	23.729	4.95229	3.33356	3.64405	4.32852	6.82654	3.30747	4.82366	4.61537	6.89887	0	0.301567	3.63917	1.23636	3.29992	7.04678	17.6616	14.3841	19.9888	1.81741	4.03343	1.80283	3.89226	3.04585	5.09847	7.44619	3.74532	3.92437	0.271224	0	1.04169	1.05897	8.11991
101835333	Vps35l	protein_coding	46.9308	45.7054	51.8317	2.44313	2.3185	3.57833	2.29209	0.444699	1.91088	1.42978	3.40745	0.296932	0.0080161	0.607424	0.113611	2.11775	0	0.560551	44.4501	55.1374	55.8467	2.13104	3.11349	0.371395	3.2165	5.24382	1.56486	2.22603	1.527	2.55428	0.0605302	0	0	2.39725	1.37679
101825674	Ccp110	protein_coding	3.79992	0.466475	1.08536	0.0423892	0.145649	0	0.959934	2.20541	0.39889	0.868255	0.547736	0.480844	0.0535468	4.03681	1.88307	0.676698	1.58795	0.357423	5.19095	2.7057	5.44729	3.59474	0.617374	1.9396	1.5192	0	0.167697	0.718139	3.60008	0.92098	0	0.812279	0	0.175471	0.748581
101835599	Gde1	protein_coding	286.332	267.593	278.478	23.9044	26.1197	23.3686	7.46665	24.7979	10.8124	35.9893	17.5546	20.4539	12.29	9.71161	8.15481	6.42066	75.6961	67.5729	306.19	324.455	261.969	13.0484	10.0044	11.4028	12.485	15.9967	17.7543	16.0184	28.6389	28.7489	2.70426	0	4.95424	11.6688	2.70969
101825936	Tmc5	protein_coding	54.2048	56.3455	46.8218	5.36402	3.46274	1.36351	0.883432	7.87006	4.83905	18.4519	3.64061	9.05789	0	0.00476784	0	0	0.0634288	0.0195797	43.9507	35.7947	26.8851	2.2055	1.81993	4.30689	2.49666	6.71597	8.16675	12.0518	6.27495	7.24906	0.765368	3.21266	0.947241	0	0
101835856	Tmc7	protein_coding	1.80511	0.830977	2.14829	0.251707	0	0	0	1.12249	0.818245	0	0.21683	0	0	0	0	0	0	0	0.739772	0	0	0	0.0458246	0	0.0644359	1.13453	1.3941	0	0	0	0	0	0	0	0
101826192	Coq7	protein_coding	273.482	274.294	283.649	90.6145	88.3202	111.924	89.6659	72.7802	42.2017	50.6627	50.8836	40.1289	0.0149083	0.0253861	0.024858	0	11.8203	4.37854	263.265	136.725	203.421	92.4768	126.208	54.7049	145.23	98.1742	42.4563	43.2108	53.4571	46.6136	0	7.55776	4.29545	1.79131	0.0595476
101826459	Itpripl2	protein_coding	2.01434	1.03033	0.15982	0.524315	0	0.436329	0	0.63624	0.288344	0.928602	0.0537696	0.47793	0	0	0	0.00541054	0.107171	0	1.10069	0	0	0.381115	0.272726	0.278966	0.623175	0	0	0.559834	0	0	0	0	0	0	0
101836373	Smg1	protein_coding	8.09209	2.9959	4.83056	1.5045	0.88619	1.90308	2.66073	2.49507	0.907064	2.68775	1.53261	2.1536	0	0	0	0.0714163	2.79564	1.14489	9.40497	5.43036	5.28633	2.59222	2.73901	4.46743	5.99725	1.48901	1.13371	2.39892	2.32319	2.67073	0	0	0	0	0.193886
101827334	Arl6ip1	protein_coding	174.644	154.182	167.151	40.3959	34.4365	45.7533	42.3816	59.0713	65.0906	58.653	53.6662	28.857	6.47109	21.7082	25.6528	13.5188	19.6077	16.3019	157.297	174.21	140.324	62.4431	62.0925	28.5122	67.8067	47.7604	59.7438	60.8441	39.2166	59.525	2.68706	0.00466596	1.74894	26.6862	42.7347
101827596	Rps15a	protein_coding	176.668	89.5793	140.78	0.428431	0.490696	0	0	0.454902	1.09953	2.30935	0.615112	0.303745	11.6112	44.4448	40.2797	26.2127	155.146	87.5602	119.621	117.933	161.616	0.96886	0	0	0	0.536413	0	0.426958	0	1.95967	0.854483	0	0.0398197	132.29	73.2031
110341945	LOC110341945	lncRNA	91.5634	84.8321	94.853	2.18416	3.0902	0	2.03667	4.77465	1.09911	5.12479	6.08728	5.46532	0	0.012562	0	0	0	0	73.0038	44.0797	79.8896	0	3.62553	0	0	1.76949	14.2319	0	0.826646	0.587675	2.50676	0	0	3.28957	0
101828556	Nucb2	protein_coding	11.9136	31.4439	10.2086	0	5.32751	4.33544	5.26683	2.96334	8.5269	2.14909	1.62188	5.84178	0	0.441802	0	0.806401	2.24728	0	21.4828	8.48299	9.36563	0.150271	1.93561	1.55563	1.70109	6.65585	3.32987	3.31108	3.93338	6.38286	0	0	0	0	0
101837166	Pik3c2a	protein_coding	8.6175	7.15623	3.98168	1.89434	2.42871	3.49172	5.76251	6.2443	5.17609	4.17582	3.51134	3.16715	0	0	0.00270693	0	0.55165	1.73693	10.6641	15.904	8.79038	5.81842	7.64386	7.85259	11.7979	6.54898	4.92159	3.57842	9.16848	8.72948	0.958638	0	0.00262785	0	0.142659
101828818	Rps13	protein_coding	1484.42	968.405	1122.57	12.4904	7.80306	16.757	7.28561	10.047	12.9517	20.8099	11.9552	4.29348	31.9907	33.4174	58.052	53.8336	469.085	270.361	849.137	1085.66	1184.6	12.839	6.20164	11.2774	10.1738	7.58228	9.9825	13.2018	8.76691	5.62659	3.77445	2.88388	2.63839	125.576	98.6992
121143649	LOC121143649	lncRNA	0	0	0	0	0	0	0	0	0	0	0	0	0	0.879981	0	0	0.375501	1.19322	2.07953	0.338725	0	0	0	0	0	0	0	0	0	0	0	0	0	0	0
101829088	Plekha7	protein_coding	5.01324	6.15421	5.01785	0.258112	0	0.534608	0.746876	0.213157	0.417079	1.63862	1.54408	1.40295	0	0.00560814	0	0	0.731156	0.736975	3.79297	3.43234	5.34983	0.0324276	0.626541	1.00709	0.330377	0.179537	0.226916	0.743092	1.21784	0	0	0.00915932	0.159931	0.184672	0
101837441	CUNH11orf58	protein_coding	474.155	414.418	326.527	93.1198	15.0961	12.7636	5.23314	15.6307	8.63972	28.234	6.02119	3.76212	0.00982875	0	0.0491652	0.0247298	37.4505	56.0843	457.812	359.88	384.596	19.1615	25.2424	59.017	47.326	16.5026	5.41755	38.3822	14.9784	36.7995	0.0148435	2.89746	0	1.70586	2.4733
101829352	Sox6	protein_coding	1.63085	0.824363	0.0913369	0.449466	0	0	0.751268	0.545414	0.183097	0	0.353386	0.515923	0	0	0	0	0	0	0.943564	1.28077	0.0887239	1.50044	0.584483	0.865466	1.42457	0.214381	0.451592	0.0853182	0.137708	0.391596	0	0	0.401833	0.00328144	0
121134669	LOC121134669	lncRNA	0	0	1.5202	0	0	0	0	0	0	0	0	0	0	0	0	0	0	0	0	2.84227	0	0	0	0	0	0	0	0	0	0	0	0	0	0	0
101831768	LOC101831768	protein_coding	3.17697	0	9.07431	0.797401	0	0	0	1.69334	0	0	1.33566	0	0	0	0	0.256	0	0	6.50993	3.53458	2.57096	0	0	0	0	0	3.50513	0	2.16621	2.02631	0	0	0	0	0
101837973	Pde3b	protein_coding	5.10286	2.55209	2.87905	0.590322	0.338058	0	3.43755	0.582025	1.58715	1.6819	1.63455	0.179366	0	0.061841	0	0	0	0	3.3047	6.22396	5.76817	0.333741	1.5353	3.14086	2.48269	0.15838	0.166813	2.05902	4.82908	3.37521	0.0914104	0	0	0	0
106021585	LOC106021585	lncRNA	1.45765	1.7894	6.93908	0	0	0	0	0	0	0	0	0	0	0	0	0	0	0	3.18599	7.78428	1.34811	0	0	0	0	0	0	0	0	0	0	0	0	0	0
101822549	Psma1	protein_coding	187.287	94.3746	76.3096	23.9032	19.8536	38.2655	49.3785	41.2668	27.0044	21.4412	11.5268	3.2341	0	3.60379	5.92212	1.51576	72.7214	86.8181	121.555	101.182	121.779	100.064	89.1932	56.3081	61.4247	39.9798	26.2276	19.8205	11.74	15.2317	0.0316453	0	0	6.12654	23.7698
101832806	Copb1	protein_coding	141.478	145.583	136.399	59.4822	57.0382	54.8534	86.0468	71.1841	56.2744	32.384	21.6595	26.3276	0.00380759	0.706716	0.00634875	0	3.27768	0.878651	166.309	119.574	144.317	81.6531	81.7309	66.5419	127.148	58.3672	68.4707	59.1455	91.731	66.4262	1.1213	0.90462	2.45298	0.0101667	0
101833340	Rras2	protein_coding	0	0	0	0	0	0	0	0	0	0	2.12486	0	0	0	0	0	0	0	0	0	0	0	0	0	0	3.45893	0	0	0	0	0	0	0	0	0
101834108	Far1	protein_coding	15.1936	16.489	8.59558	2.65287	1.57548	2.28946	3.28194	5.79006	2.39553	3.4425	5.00789	1.49768	0.310292	0.806967	0	0	0	0	11.7915	23.3224	13.8482	4.72163	0.983826	0.575048	2.95545	2.95245	2.26746	2.35	7.39642	4.71892	0	0	0	0.00753199	0
101835169	Btbd10	protein_coding	252.548	242.733	242.935	98.5673	101.303	115.516	120.426	149.643	82.0171	79.499	64.2258	39.7405	0.00417994	2.56948	1.28938	0.930753	5.15112	5.08594	290.262	307.839	276.12	111.945	70.3077	100.781	141.166	132.251	103.198	126.594	204.213	106.636	12.1581	2.75008	4.56704	2.33264	1.40244
101835598	Arntl	protein_coding	37.3884	34.7031	23.4421	11.0543	17.3989	20.5431	19.9651	32.9796	10.733	14.9877	7.69207	10.9624	0	0	0	0	0	0	30.2298	33.8187	25.8639	19.8606	12.1614	22.5879	34.2012	11.2082	18.2441	12.841	31.6783	25.1263	0.405776	0	0.182792	0	0
101839041	Tead1	protein_coding	2.74237	1.62092	0.773629	0	0.285495	0	0.307901	0.144365	0.193856	0.78174	0.666963	0.594435	0	0	0	0	1.15545	1.93804	0.666004	2.44085	0.845434	0	0.618826	0.289364	0	0.936282	0.508009	1.08398	0.64152	0.881037	0	0	0.0842463	0	0
101836539	Parva	protein_coding	10.3441	4.32898	3.5813	0	0	0	1.00962	1.44798	2.46785	1.35706	1.24254	0.223116	0	0	0	0	0	0	6.42307	3.76641	2.3917	0	0.0477446	0.223255	0.134272	3.61188	0	0.731785	0	0.0599781	0	0	0	0	0
101837165	LOC101837165	protein_coding	18.1466	11.5224	16.8006	0.642193	0.127917	0.455424	0.727145	0.0296466	1.05098	0.240805	1.98434	2.1775	0	0	0	0	0	0	15.4549	13.478	10.6485	0.189426	1.32164	0.237693	0.464605	0.804052	0.184101	0	0	1.5645	0	0	0	0	0
101839304	Mical2	protein_coding	132.158	169.364	163.865	8.48164	17.1325	12.5048	14.0388	14.7693	16.8598	35.4107	15.0114	19.3736	0.414399	0	0	0.452262	0	0	101.675	103.109	92.4375	7.63733	7.72063	9.35364	13.225	16.5662	13.0557	17.6734	16.8674	17.2816	2.27332	0.00562869	1.05777	0.00472862	0.00707358
101837603	Dkk3	protein_coding	169.011	160.251	136.496	8.81172	11.8618	6.66639	3.17462	17.072	35.2923	27.203	18.7305	28.7617	0.0591382	0	0	0	0	0	169.569	193.342	167.459	7.63435	2.91676	10.4118	13.2563	14.9729	24.5984	18.2471	22.5307	20.2181	1.52326	0.493403	1.01044	0.00877257	0.013123
101837877	Usp47	protein_coding	31.2628	19.6251	30.2725	8.67903	7.71627	8.40328	12.4298	13.9702	7.28904	12.5607	10.1848	7.16466	0.232104	1.00358	0.0682956	0.509558	8.0828	7.38334	39.213	25.9283	17.5782	13.8912	6.09659	8.30772	11.5655	6.20234	8.30945	7.06942	14.228	14.5923	0.398638	0.0198893	1.55806	1.33671	1.30883
121143874	LOC121143874	lncRNA	0	0	0	0	0	0	0	0	0	0	0	0	0	0	0	2.64979	1.21566	0	0	0	0	0	0	0	0	0	0	0	0	0	0	0	0	6.08976	1.87553
101838770	Galnt18	protein_coding	2.74297	0	0.746161	0	1.10143	0	0	0	0	0	0	0	0	0	0	0	0	0	0	5.92907	0	0	0	0	0	0	0	0	0	0	0.894562	0	0	0	0
121134677	LOC121134677	lncRNA	0	0	0	0	0	0	0	0	0	0	0	1.02821	0	0	0	0	0	3.20276	0	0	0	0	0	0	0	0	0	0	0	0	0	0	0	0	0
110341942	LOC110341942	lncRNA	18.3437	11.2593	30.5637	0	0	0	0	0	0	2.20601	0	0	0	0	0	3.62144	0	0	35.0823	12.2451	42.4132	0	0	0	0	0	0	0	0	0	0	0	0	0	0
101839835	Eif4g2	protein_coding	53.0909	39.5279	41.0585	11.118	13.6153	10.8607	12.5403	13.4394	12.9131	8.98926	11.6034	9.18592	1.83657	2.98102	5.08062	3.01782	24.7403	40.2798	56.5544	40.2594	47.8606	19.8721	21.0193	30.9421	39.7913	13.3312	8.28929	22.4151	12.1056	21.8086	0.637785	0.28094	1.78847	9.30951	12.2393
121135670	LOC121135670	snoRNA	0	0	0	0	0	0	0	0	0	0	0	0	0	0	3.85043	0	0	0	0	0	0	0	0	0	0	0	0	0	0	0	0	0	0	0.440428	1.53729
101839213	Ctr9	protein_coding	27.1437	7.4686	10.471	3.02797	5.5608	3.77108	8.80775	2.32814	0.98254	3.77082	5.35923	2.887	0.893295	0	0	0.0150845	1.77915	2.49447	10.229	12.9127	9.73864	3.95501	2.28106	2.66657	9.82298	1.96093	2.40957	1.45675	1.27641	1.91035	0.380274	0	0.00485221	0.920466	1.6164
121143880	LOC121143880	lncRNA	0	0	7.34736	0	2.81706	0	3.34196	0	1.68329	0	0	1.74378	0	0	0	0	0	0	2.4096	3.92489	4.07838	0	0	0	0	0	0	0	0	0	0	0	0	0	0
101839738	Irag1	protein_coding	0.162118	0	0.617405	0	0	0	0	0	0	0	0.64912	0.0256431	1.433	1.09276	0	0	0	0	0.177171	0	0.899613	0	0	0.538838	0	0	0	0	0	0	0	0	0	0.0332721	0.099544
101840820	Rnf141	protein_coding	57.3825	62.5138	52.2685	22.2795	30.0242	25.1822	30.0587	20.8903	17.8267	23.1221	17.6647	18.546	0	0.601487	0	0	0	0	43.436	44.4405	40.205	31.5208	26.4352	25.4772	31.9223	40.1075	17.6135	22.2581	34.8739	26.174	3.82068	0.0303431	0.679939	0.620282	0
101841090	Ampd3	protein_coding	14.7665	15.9225	26.2182	10.9965	8.66834	1.34859	7.96469	11.9122	9.17862	5.5194	1.94953	5.49204	0	0	0	0	0	0	21.8076	24.8649	9.04305	7.14816	6.84882	3.88471	8.43374	7.02336	6.28186	6.87688	17.7022	9.06185	0.0772112	0	0	0	0
110341946	LOC110341946	lncRNA	92.3766	57.154	66.8429	5.60586	1.51072	9.98889	9.70783	13.6551	6.91137	12.0868	1.65705	4.79265	0	0	0	2.25098	0	0	88.0321	65.7759	94.3203	5.40644	10.8061	6.49163	0.211041	17.134	6.74021	8.54419	3.81899	5.65621	0	0	0	0	0
101841728	Adm	protein_coding	0	0	0	0	0	0	0	0	0	0	0	0	2.89015	5.99301	0	0	35.7983	7.57887	0	0.809687	36.178	0	0	0	0	0	0	0	0	0	24.5869	0	13.997	0	8.14599
101840110	Sbf2	protein_coding	16.3214	24.4507	21.0705	2.6539	6.43264	8.12541	9.18962	10.0264	6.94299	7.71813	5.00654	6.38848	0.184279	0.0875001	0	0.0133747	0	0	28.8716	34.5936	31.9808	8.3045	3.06186	9.6215	11.9288	4.90692	7.12152	9.77952	14.0573	7.16347	0.123094	0.364658	1.40253	0.0236561	0
101842262	Swap70	protein_coding	0.515035	0.94838	0.245181	0.287269	0	0.133875	0	0	1.0813	0	0	0	1.59338	0.387607	0.00550062	0.0124505	27.2473	9.04299	0	1.60443	2.1435	0	0	0	0	0	0	0	0	0	0	0.00524262	1.6447	1.27724	3.03067
101842526	Wee1	protein_coding	0	0	0	0	0	0	0	0	0.0464578	0	0	0	1.01031	1.16815	1.47141	1.73389	1.4269	1.15568	0.266014	0.649948	1.57585	0	0	0	0	0	0	0	0	0	0	0	0	0.582826	1.32024
101840379	Znf143	protein_coding	48.6347	63.2329	54.5165	3.1002	2.57124	1.99279	2.84456	5.50517	8.00211	10.8332	2.87784	5.11592	1.26142	1.97028	1.77576	4.83793	0.0556212	2.55397	25.6589	59.2802	33.0149	4.65374	1.75161	1.64948	5.81545	2.61003	6.41433	1.43823	7.42845	4.21747	0.560843	0.214607	0.303046	1.72095	2.35372
121143909	LOC121143909	lncRNA	0	0	0	0	0	0	0	0	0	0	0	0	2.8666	1.22993	5.30665	3.71986	0	0.315679	0	0	0	0	0	0	0	0	0	0	0	0	0	0	4.01899	23.505	0.721257
101840664	Ipo7	protein_coding	0	0.47066	0.547551	0	0.0489853	0.398634	0	0	0.146352	0.230538	0.0307028	0.090967	0.115422	1.45107	2.26849	1.42733	8.9901	7.91668	2.51401	2.55935	2.12754	0.145079	0	2.3211	0.164232	1.28518	0.733206	0	0.770505	0	0	0	0	1.71144	1.47136
101842799	Tmem41b	protein_coding	357.741	319.971	344.247	108.153	147.258	96.426	129.405	124.81	100.824	87.2989	60.9186	53.8887	2.76843	5.82245	4.0214	2.9612	6.18055	9.8822	334.292	354.646	295.134	113.598	57.7406	97.4067	178.482	142.605	153.27	112.191	196.419	142.851	11.1693	4.2614	6.69655	13.7247	16.5957
101840932	Dennd5a	protein_coding	12.0139	15.5244	17.8599	2.58632	2.3159	2.95845	4.09983	3.44513	0.522959	9.12494	3.03813	5.30085	0.0891024	0	0.913922	0	0	0	18.1969	12.0061	8.38207	2.44584	1.24134	5.60437	8.54694	1.94291	4.65082	3.79585	6.47466	3.87163	0.240584	0	0.00874111	0	0
101841468	Nrip3	protein_coding	4.36549	0.315237	1.22246	0	0	0.133498	0	0	0	0	0	0.0406185	0	0	0.471723	0	0	0	1.12255	3.65695	2.61247	0	0	0	0	0	0	0	0	0	0	0	0	0.860811	2.06294
101843492	Tmem9b	protein_coding	185.207	226.773	207.693	20.1279	34.3968	36.4783	23.3935	21.2585	14.5768	21.2396	4.66348	8.15435	0	0	0	0.00769279	1.32983	6.71343	203.448	171.217	174.822	26.1304	34.9959	29.1245	31.6248	34.668	10.3924	32.476	22.8858	10.1078	0	0.00485889	0.00989815	0.359209	0.854865
121143922	LOC121143922	lncRNA	20.5362	10.8043	19.5524	0	0	0	0	1.85327	3.17297	0	0	1.23746	0	0	0	0	0	0	33.1303	26.1118	20.8019	2.46696	0	0	4.18896	0	0	0	0	0	0	0	0	0	0
101843768	Ascl3	protein_coding	3.86574	0	0	0	0	0	0	0	0	0	0	0	0	0	0	0	0	0	0.844938	8.25769	0	0	0	0	0	0	0	0	0	0	0	0	0	0	0
101841729	CUNH11orf16	protein_coding	168.418	114.523	141.485	97.1613	72.3596	69.529	62.6716	66.8858	62.1616	43.8835	24.1311	25.2032	0.00528806	0	0	0	0	0	106.013	119.406	159.58	88.4094	87.9406	101.725	120.121	108.966	58.7807	55.0676	69.5652	86.5672	0	1.09248	0.693334	0.0141198	0
101844034	Akip1	protein_coding	404.916	376.717	342.261	69.177	72.713	68.7861	69.8711	59.1009	42.1402	45.8193	34.3406	22.568	0.010211	0	0.681029	0	0	0.0714036	303.14	346.916	389.232	77.4146	62.6464	73.2339	83.765	65.2377	16.6502	47.3181	63.1589	35.7903	4.20987	0.00811358	5.38824	1.55408	0
101841997	Dennd2b	protein_coding	11.6623	11.6918	11.4737	2.29837	3.92376	0.707331	8.59287	2.02598	2.11458	4.02051	7.03552	3.59715	0	0	0.00415181	0	0	0	16.7812	11.937	16.5385	2.45168	3.15797	4.24542	1.88723	4.23504	1.20091	3.02515	4.85486	0.198356	0	0	0.217648	0	0
101842263	Rpl27a	protein_coding	65.6775	73.9064	41.6874	0	0.349638	0.711323	0	0	1.82806	0	0.438288	1.94786	5.10076	24.8631	22.4169	31.9523	108.799	72.5632	16.4487	48.7136	98.7061	1.03552	0	0.324844	0	0.382213	0	1.21689	0.392826	2.09449	0.105887	0.0139279	0.368847	58.1761	69.0329
101842527	Stk33	protein_coding	6.31151	2.90548	1.50229	0.264025	1.61278	0.615214	0	0	0.150577	0	2.0217	0	0	0	0	0	0	0	3.44878	5.26647	5.83724	0.199024	0	0.0936512	3.37947	0.11019	0	0	0	0.301916	0	0	0	0	0
101823031	Lmo1	protein_coding	1085.21	849.397	641.567	54.9134	59.8153	75.61	75.874	53.8212	59.9528	55.6804	33.6314	12.9319	1.0694	1.35166	0	0	0.0998989	0	830.47	891.597	873.931	115.715	75.5038	75.8009	112.067	51.6855	11.1407	47.8361	54.356	19.7604	2.89705	0	0.892275	0	0.0440356
101842800	Ric3	protein_coding	29.2827	14.5732	30.5172	0	2.73015	4.32007	6.19781	8.62415	5.66444	2.85529	4.30966	0	0.00506928	0	0.00845249	0	0	0	10.8114	24.6543	25.6184	3.59372	10.7688	1.4092	11.8654	1.21591	0.116423	1.84763	2.95378	5.45162	0	0	0	0.0135356	0
101823296	Tub	protein_coding	30.9862	19.1209	25.7155	3.73388	9.31521	14.6443	10.6742	11.0694	6.26193	8.68826	5.83854	9.59286	0.462754	0.00361462	0	0.00267046	0	0	23.1793	29.0542	30.1903	10.0323	9.62449	24.8625	28.2971	11.3403	6.53268	8.17891	15.3182	9.17359	0.512924	0	0.0343602	0	0
101823912	Eif3f	protein_coding	86.8126	54.7518	97.0613	0.88846	2.03516	0	5.63354	6.41481	8.66457	6.12993	0	15.8733	0	9.06906	4.76342	1.10386	44.7006	41.0245	75.7248	133.978	156.895	4.01835	3.39672	1.51268	2.04698	7.56424	2.57756	0	4.11579	8.7373	0.0154086	0	3.98017	12.9132	17.7276
101843064	Nlrp10	protein_coding	0	1.04483	0	0	0	0	1.07504	0	0	0	0	0	0	0	0	0	0	0	0	0	0	0	0	0	0	0	0	0	0	0	0	0	0	0	0
101828913	Ppfibp2	protein_coding	17.4928	14.6023	17.7651	0.728512	0.774789	0.121252	2.41573	1.21554	1.20192	1.45855	1.23272	1.66016	0	0	0	0	2.08472	8.33661	15.8034	34.0452	17.6883	0.470705	1.6105	2.71327	1.86496	2.21517	1.3038	2.12616	1.5401	4.16531	0.252692	0	0	0	0
101829438	Syt9	protein_coding	3.12947	4.43274	10.0846	0.107416	0.553621	0	0	1.65376	1.88377	3.30028	1.50365	2.05618	0.00308385	0	0	0	0	0	8.94476	18.2121	20.4828	1.88257	1.66223	2.28606	0.13749	1.95009	4.17868	1.49865	5.94361	1.10548	0	0	1.02331	0	0
101824966	Nlrp14	protein_coding	1101.05	1062.84	867.521	133.483	137.7	142.323	161.322	207.503	196.984	241.558	164.821	197.157	2.17235	1.13318	0.0255082	0.0192457	1.76744	0.0267445	1120.09	1065.55	994.565	213.29	159.037	262.464	370.1	180.219	274.84	195.221	272.82	318.226	17.5819	3.32464	14.4678	0.459543	3.60521
101838820	LOC101838820	protein_coding	12.8083	4.62451	8.608	0.336188	1.92524	0.391681	2.66463	3.39112	1.43799	9.4231	3.01673	8.69969	1.92071	1.05186	1.80245	2.13704	13.4249	11.2714	19.7613	30.8471	29.9629	1.71059	2.14217	0.715486	0.860628	2.10461	1.995	2.01019	1.51413	1.72996	0.160339	0.253085	0.124985	3.53069	7.13209
101830342	LOC101830342	protein_coding	1.49675	1.8374	0	0	0	0	0.378108	0	0	0.359996	0	0	0.0383483	0	0	0	0	0	0	0	0	0	0	0	0	0	0	0	0	0	0	0	0	0	0
101826014	LOC101826014	protein_coding	0	0	0	0	0	0	0	0	0.223669	0	0	0	0	9.66313	1.05134	8.8766	0	0.209962	0	1.04305	0	0	0	0	0	0	0	0.260559	0	0	0	0	6.77989	0.0801713	1.13933
121143985	LOC121143985	protein_coding	0.640101	1.57157	1.21887	0.714052	0.654261	0.998301	1.13191	1.51634	1.34387	0.923738	0.82015	0.60749	0	0	0	0	0.0743034	0.0573413	4.19723	1.13945	0.592001	0.807384	0.779981	0.759834	1.82794	0.894022	1.69493	0.853916	0.551308	0.653222	0.0123838	0.0130314	0.0663661	0.0437902	0.0327531
101835046	Mrpl17	protein_coding	167.154	300.956	246.677	0.621552	5.33913	5.79319	8.79717	9.23938	16.4833	35.1783	4.46191	20.4908	0	0	0	0.740812	136.794	80.6098	249.656	238.041	242.197	0	11.3157	3.96842	0	7.78209	11.8849	9.29122	0	23.0995	0	3.81417	0	6.62292	5.34566
101843832	Tpp1	protein_coding	2.53616	1.03779	0.804887	0.943054	0.108011	0	0	0	0	0	0	0	0	0	0	0	0	0	4.61942	3.76218	0	3.94537	0	1.30457	0	1.29882	0	3.9472	0	0	0	0	0	0	0
101822542	Taf10	protein_coding	33.5203	25.3226	23.3221	3.16401	4.9416	5.36186	3.58256	8.24606	3.19885	2.79078	5.36861	1.22356	0	0.0281235	0.743537	0	6.65969	3.0028	28.1791	30.9822	17.8854	2.60187	4.97476	0	0.736339	2.1608	0.379309	1.71989	2.59093	0	2.54413	7.06038	0.0802017	0	0.527749
101844354	Ilk	protein_coding	52.7201	65.366	60.7354	1.64671	1.75131	4.65926	7.59134	9.61647	3.2199	3.17005	2.70197	7.42175	0	0.115004	2.78149	0	5.26302	3.40038	47.2447	26.2772	32.6682	12.6346	13.0623	8.13561	6.32324	0	6.66967	7.26747	2.72442	4.43857	0	0	0	0.577065	0.782308
101822816	Rrp8	protein_coding	14.3666	16.5341	8.12155	0	0.229445	0	0.453662	0.106354	0	0	0	0	0.563635	0.0293807	0.201386	1.04914	6.61865	2.01092	10.3036	4.39555	14.5327	0	0	0	1.15388	0	2.24551	0	0	0	0	0	0	0.168926	4.4337
101823253	Timm10b	protein_coding	685.424	591.269	583.298	67.3094	63.5668	63.2862	46.1292	61.1241	54.5506	36.2814	30.0935	29.0927	8.71284	4.35855	2.88293	2.75092	61.9006	83.8047	712.917	627.728	681.646	97.8045	86.5306	95.1859	131.121	63.2056	67.3497	61.4881	49.0054	51.9879	0	0	0.082315	15.3436	3.79159
101823522	Arfip2	protein_coding	112.117	94.3409	105.243	0	2.55558	4.92558	9.17507	1.12224	2.10974	9.24198	6.99723	5.49511	1.39582	0	0	0.00848303	6.93504	9.43066	115.05	99.7901	78.3778	15.2705	5.4519	6.37329	9.62026	2.94072	2.01324	1.17033	12.6939	1.88007	0	0	0	0	0
101824770	Trim3	protein_coding	11.968	7.75405	3.48172	0.0741707	4.33245	0	1.00779	1.10255	2.41113	2.9585	4.20632	1.26204	0	0	0	0	0	0	3.63315	12.1316	9.5314	5.45124	8.64202	6.78765	3.41773	2.87881	0	4.7306	1.90886	2.12038	0.0707488	0	0	0	0
101825033	Apbb1	protein_coding	9.30232	4.07838	5.69358	1.26007	1.01873	0.863565	0.167853	0	0.634088	2.07757	0.372465	0.05255	1.247	0	0	0	0	0.297613	11.9815	17.4462	7.37426	0	0.742182	0	0	0.185607	0	0	0	5.76361	0	0	0	0	0
101826688	Smpd1	protein_coding	0.422871	0	0	0.0943451	0.108056	0	0	0	0	0.508542	0	0	0	0	0.704542	1.82642	39.7606	32.6917	0	4.8929	0	0	0	0	0	0	0	0	0	0	0	0	0	6.84175	16.1417
121144004	LOC121144004	lncRNA	0	0	0	0	0	0	0	0	0	0	0	1.26365	0	0	0	0	1.3248	1.22684	0	0	0	0	0	0	0	0	0	0	0	0	0	0	0	0	0
101827991	Fhip1b	protein_coding	0.275836	2.03168	2.10097	0	1.97357	0	0	1.69892	0	0.53075	0	0	0	0	0	0	0	0.617746	3.31593	1.47305	2.55109	0	0	0	0	0	0	0	0	0	0	0	0	0	0
121133997	LOC121133997	protein_coding	0.492796	1.81486	0.938377	0.769621	0.503698	0	0	0	0	0.118527	0	0.93538	0	0	0	0.428864	0	0	0	0	0.455765	0	0.700567	0	0	0.137657	0.434959	0	0	0	9.66743	3.32577	11.4347	0	0
106022651	LOC106022651	protein_coding	438.696	284.383	282.635	50.2919	57.4236	44.1703	57.3827	70.4869	45.075	66.395	32.3259	22.5452	0.00444262	1.42222	0	0	0.0201281	0.0931994	318.736	330.889	280.002	65.9638	40.7789	74.6759	130.23	45.3366	50.9135	40.4036	85.8232	62.9064	0.39585	0.90723	1.0643	0.0118624	0
101822815	LOC101822815	protein_coding	884.873	968.959	925.106	87.7787	102.654	95.8049	101.238	142.055	188.521	243.668	107.911	174.59	0.0687011	0.0212701	0.0208276	0	0.0565932	0.43674	713.956	941.193	712.419	77.36	63.5658	66.2065	76.4347	159.747	190.629	151.973	141.088	184.831	1.42425	0.213395	1.72874	0.0333528	0
101823628	LOC101823628	protein_coding	2.91001	0.893078	7.27284	0	0	0	0	0.344678	0	1.74978	0	0	0.843432	0	0	0	1.47786	1.20566	8.34808	13.2741	0	0	0	2.24532	0.727138	0.304829	0	0	0	0.46401	0	0	0	0.535022	0.632831
101827300	Trim6	protein_coding	0.286212	1.40541	0.272501	0.383134	1.0239	0	0	0	0	0	0.870956	0	1.21729	0	0	0.627314	8.43883	11.8454	0	0.254743	0	0	0	0	0	0.0799499	0	0	0	0	0.127357	0.0029134	0	1.2825	1.46451
110339542	LOC110339542	protein_coding	5.57955	0	14.8743	0	0	0	0	0	0	4.83115	0	0	0	0	0	0	0	0	10.9757	7.94573	0	0	0	0	0	8.41633	0	0	0	1.99287	0	0	0.833028	0	0
101826498	LOC101826498	protein_coding	2.219	1.63441	0.422539	0	0	0	0	0	0.67763	0.747195	0	0	0.875537	0	0	0	0	0	3.39506	7.90009	19.7016	0	0	0	0	0	0	0	0	0	0.601022	0	0	0	0
101844625	Ubqln3	protein_coding	2.03551	0	3.87599	1.45323	0	0	0.411367	0	0.388498	0.587493	0	0	0	0	0	0	0	0	0	0	0	0	0.909451	0	0	0	0.119774	2.98698	1.28564	0	0	0	0	0	0
101844885	LOC101844885	protein_coding	4.7004	3.84678	2.98348	0	0	0	0	0	0.19936	0	0	0	0	0	0	0	0	0	3.42457	9.76172	0.966043	0	0.424264	0	0	0	0	0	0	0	0	0	0	0	0
121134019	LOC121134019	protein_coding	0	5.58186	1.62344	0	0	0	0	0.269286	0	6.01502	0.455155	4.22545	0	0	0	0	0	0	0	5.05883	4.73099	0	0	0.404815	0	3.17537	3.84612	2.78018	1.63177	0	0	0	0	0	0
121144049	LOC121144049	protein_coding	0	3.81701	2.96039	0	0.794532	0	0	0	0	0	4.48194	2.70503	0	0	0	0	0	0	1.69903	11.0699	2.8757	0	0	0	0	5.64563	2.28701	0	1.33901	0	0	0	0	0	0
101828645	LOC101828645	protein_coding	21.0228	0	10.9177	1.49238	0	1.49033	2.89679	0.679107	0	0	3.06093	0	0	0	0	0	0	0	4.17726	11.0567	0	0	0	0	2.1831	1.86852	0	0.849854	0	0	0	0	0	0	0
121144058	LOC121144058	protein_coding	6.78021	40.5762	0	5.48356	5.19765	8.37141	1.28461	10.6409	0	6.72692	0.40722	12.7355	0	0	0	0	0	0	22.2294	18.8585	65.0587	3.63466	7.74551	1.81091	1.45217	0	1.99482	0	4.62308	0.648674	0	0.0086271	0	0.0289902	0
101829531	LOC101829531	protein_coding	0	1.89851	0	0	1.50171	0	0	0	0	0.223182	0	0	0	0	0	0	0	0	0	0	0	0	0.376899	0	0	0	0	0	0	0	0	0	0	0	0
101826267	Trim68	protein_coding	3.83938	6.67703	2.13235	0	0	0	0.646602	0.151586	0	1.15431	0.51243	0	0	0	0	0	0	0	11.189	8.82789	4.4386	0	0	0	0	0	0	0	0	0	0	0	0	0	0
101826102	Rrm1	protein_coding	73.6167	75.6502	66.6014	14.8637	18.9816	15.0659	14.1371	17.9126	7.1842	21.9525	10.6168	11.1702	0.0512073	0.973698	3.00263	0.118104	6.63145	7.51976	63.3426	54.5528	41.2822	13.1931	5.20906	12.7324	28.6329	12.1895	7.2523	9.99846	18.0747	7.9035	0.135335	0.444188	1.29168	1.39009	6.6815
101825321	Stim1	protein_coding	30.6902	16.316	16.1055	4.96015	8.08928	6.53267	2.99129	2.00361	1.42979	4.06858	3.21239	0.688031	0	0	0	0	0	0	17.6943	17.8521	23.2436	5.79137	10.8461	13.1954	15.6652	5.73779	7.03867	4.0297	8.53347	8.44634	0.500248	0	0.491078	0	0.568797
101825060	Rhog	protein_coding	390.694	389.628	422.342	22.0866	14.8689	9.03579	26.5356	42.2481	57.9814	49.2567	55.9169	35.8598	0	0	1.53347	0.0121788	2.80709	0	322.913	326.214	343.863	21.1607	5.98543	7.35581	13.1641	35.4638	34.0171	51.9183	22.9973	25.8347	0.0146202	3.76155	3.6825	0.0258491	0
101824086	Pgap2	protein_coding	2.85656	1.46112	4.53286	2.86792	0.243313	3.34132	1.32297	0	1.86278	1.60313	0	1.61909	1.44546	0	2.80676	1.65731	7.1983	1.85524	1.5609	6.14433	1.32095	0.720617	1.59537	0	1.15565	2.06136	0.210108	2.27586	1.02513	1.03244	1.43228	0	0.325787	1.87279	1.82708
101823648	Nup98	protein_coding	37.2024	30.8675	42.1403	7.93921	6.01192	9.40259	13.8185	8.84775	8.30727	8.87715	7.79531	8.46626	1.45235	2.04327	2.70746	1.78445	5.26582	3.99128	36.4787	37.5619	29.2391	6.00935	4.80796	8.23878	9.07023	6.6542	14.5362	5.03485	10.9761	9.34119	1.96293	0.0793301	2.03378	2.20304	2.55067
101833825	LOC101833825	protein_coding	154.305	209.132	170.69	2.98494	0.569791	3.47765	3.26714	15.213	8.59687	14.4806	8.4283	8.25332	0	0	0	0	0	0	168.145	184.971	162.92	0.900025	1.44913	0.105877	2.92917	4.73387	10.2343	6.34598	3.58497	15.0186	0.0172559	0	0.295925	0	0
101824697	Rnf121	protein_coding	261.959	227.305	205.946	7.04382	3.92473	3.54876	1.5089	8.1865	5.61863	14.5714	15.5795	5.33128	1.17509	0.0093068	0	0	0	0	207.485	234.676	211.102	3.76699	2.77268	0	0	5.363	11.1716	5.21727	6.00185	9.46971	0	1.3984	0.185786	0	0.938722
101824440	LOC101824440	protein_coding	0	0	0	0	0	3.00729	0	0	0	0	0	1.05577	0	0	0	0	0	0	0.486298	1.98027	11.1116	2.24508	0	0	0	0	0	0.593617	0	0	0	0	0	0	0
101844561	Numa1	protein_coding	30.7036	33.574	31.3208	17.5859	6.626	10.3953	9.35323	9.5349	4.99833	6.0816	3.47118	4.979	0.0214844	0.163221	0.856994	0	0.0898513	0.265803	35.1055	24.2276	24.5784	19.9822	15.9295	19.5404	37.3932	9.54968	6.41445	12.6493	12.1111	5.72683	0.441765	0	0.829283	0.957571	0.264044
101844123	Lrrc51	protein_coding	30.9632	56.5279	43.8418	7.26233	0	2.06368	0	1.31652	2.576	9.92964	2.2888	4.64646	0	1.61064	1.3058	1.99601	0	0	59.8677	36.7451	55.8044	0.801129	0	0	0.680168	1.10887	0.467165	8.11996	7.74969	3.03826	0	0	2.12373	0.488823	0.0812483
101841892	Lamtor1	protein_coding	327.029	395.974	299.452	4.7844	3.88147	5.10963	0	11.43	13.302	12.8945	21.8953	9.18667	18.5776	34.2852	26.2811	17.5968	64.5661	30.0962	454.068	330.041	409.058	9.46708	0.181464	0	8.67557	17.222	22.0823	10.9266	3.84787	10.2582	1.07177	0.0181906	0.944938	32.8558	19.7512
101842158	Tomt	protein_coding	83.6932	88.8572	86.8625	3.86907	4.04603	2.74383	17.1426	23.5771	5.32458	9.97422	11.3514	11.2108	0.00965904	1.6941	0	0	0	0	99.7046	66.4381	111.574	7.98873	2.2969	6.98123	25.4076	4.84423	7.76417	3.85576	3.46347	5.38614	1.76505	0	0.343968	0	0
101842616	Anapc15	protein_coding	582.048	521.378	483.536	46.5599	46.2441	54.6691	40.363	55.8094	57.5677	68.6243	48.5689	40.7462	9.37786	7.45092	11.1441	13.0851	50.7208	25.1211	620.058	578.274	483.273	53.4682	73.838	36.7718	78.9177	65.5818	59.2403	48.756	39.5523	57.1934	3.42236	0.630646	4.54717	34.4371	29.6157
101841460	LOC101841460	protein_coding	8.70796	7.12655	11.9756	0.6476	0.247239	4.02398	0.244422	0	0.738669	0.465429	0	0.153043	59.8423	37.4635	78.1008	82.5186	276.742	188.518	0	2.58351	3.57938	4.88164	0.196498	0	0.276305	0.270274	0.284665	0	0	0	0.0187189	0.0196977	0.0200633	94.0582	132.633
121144280	LOC121144280	protein_coding	2.71437	7.775	5.16868	0	0.693605	0	0	0	0	0	0	0	0	0	0	0	0	0	16.8097	5.63717	2.51041	0	0	0	0	0	0	0	0	0.692504	0	0	0	3.80673	0
101841189	Inppl1	protein_coding	6.78872	2.02031	2.93795	1.19332	3.20661	1.17641	0	0.925925	0.471163	1.03906	1.68035	0.325397	0	0	0	0	0	0	2.24821	4.7606	4.94676	0.882234	0.292453	1.56287	5.346	2.35607	1.08945	4.6654	0.708728	3.14903	0	0	0	1.28772	0
101840103	Clpb	protein_coding	72.3796	58.7331	47.8882	1.27727	3.65724	2.55103	2.58256	0.774964	0.0780475	2.65556	0	1.74641	0	0.00892028	0	0.00659024	2.51582	2.45435	39.7737	43.6756	46.1399	1.13474	0.996572	1.26208	0.700662	3.19839	3.12807	3.54587	1.8784	4.06874	0.862333	0	0	0	0
101838859	Arap1	protein_coding	9.00268	4.88822	5.27471	0	0	0	0	0.0410126	0.0330434	2.29024	0.305011	0.876311	0	0	0	0	0	0	2.27045	3.54414	3.84286	0	0	0	0	0.290168	0.356555	0.230959	0.198817	1.23674	0	0	0	0	0
101838405	Stard10	protein_coding	22.7958	31.1821	22.944	0.581244	0	0	0	1.54289	4.59944	8.14591	8.86667	2.36949	0	0	0	0	0	0	21.3536	15.0722	21.0828	0	0	0	2.97592	4.00258	4.79057	0.289623	1.4959	1.82781	0	0.132595	0	0	0
101837964	Atg16l2	protein_coding	7.49802	3.57953	0	0	0	0	0	0	0	0	1.93476	0	0.0160089	0	0	0	0	0	2.27618	1.11227	0.385255	0	0	0	0	0	0	0	0	0	0	0	0	0	0
101837524	Fchsd2	protein_coding	16.5872	14.5046	6.92276	1.06458	1.62574	1.53562	2.29602	1.29184	4.16329	7.04998	3.20248	1.22199	0	0	0	0	0	0.101774	19.1206	11.7298	11.5581	5.73206	2.63032	1.83412	6.35901	3.23705	2.13924	1.31352	3.78357	0.231879	0.826442	0.282176	0.457035	0	0
110341619	LOC110341619	lncRNA	2.54258	9.36375	10.6514	0	0	0	0	0	0	0.733846	0	0	0	0	0	0	0	0.0455537	10.0032	7.69428	15.52	0	0	0	0	0	0	0	0	0	0	0	0	0	0
101836452	Relt	protein_coding	7.89838	9.42287	9.63832	2.87905	5.23047	1.27231	4.94606	2.13458	0.806825	0.45486	0.641412	0.439906	0	0	0.0166335	0	0	0	7.90234	7.82207	6.3789	2.80635	2.25925	4.01443	2.41439	1.6159	0.65459	2.00346	3.19377	2.55432	0.00215221	0	0.00692037	0.00380521	0
101836029	Fam168a	protein_coding	1.31198	0.805286	0	0	0.167625	1.02308	0	0.310796	0.250405	0.788888	0	0	0	0	0.0280241	0	2.4748	0	0.7169	0	0	0	0	0.155739	0	1.83242	2.31599	0	0	0	0	0	0	0	0
101835592	Plekhb1	protein_coding	98.3504	99.0148	90.1707	6.96589	2.92536	2.16419	0.131456	6.41012	12.4148	13.1417	4.33383	6.33789	0	0	0	0	0.875875	0	50.6135	76.8842	58.2336	2.62546	4.01589	3.21209	0	8.72158	7.65498	11.2228	5.67704	10.2225	1.83228	0	0	0	0.0266267
101835328	Rab6a	protein_coding	60.6138	79.1585	74.2863	27.8379	18.2898	20.9515	28.9955	35.9735	36.1832	24.8149	35.785	19.7362	0.0206514	1.32926	0.97104	0.0675484	3.34963	0.808706	65.8897	79.7762	75.7393	11.8748	5.63114	14.9262	25.5039	22.1553	29.3111	29.7493	50.4469	53.9597	2.90673	0.964878	3.61692	0	1.03934
101835072	Mrpl48	protein_coding	6.55465	9.83454	2.08022	0.487461	0.930508	0.757232	0.735926	0.517579	0.556011	0.175169	0	1.03679	0	0	0.0155565	0.176058	26.4613	30.0765	13.5306	3.88932	17.5128	0	0.147908	0.518715	0	0.406881	0	0	0.627268	0.557418	0	0	0	1.4698	0
101834814	LOC101834814	protein_coding	41.8466	48.0203	39.8419	0	0	0	2.52791	2.37052	1.21539	0.875209	0	0	0.0116538	0	0	0	24.0239	21.8402	46.7264	38.0553	41.2261	0	0	3.88754	2.59786	0	3.47941	0	0	0	0	0	0	6.34791	5.02724
101834552	Ucp2	protein_coding	0	0	1.74067	0	0	0	0	0	0	0	0	0	0	0	0	0	0	0	0	0	0	0	0	0	0	2.89396	0	0	0	0	0	0	0	0	0
101823383	C2cd3	protein_coding	4.71278	3.04493	3.66046	0.774753	1.23595	1.67633	1.53517	1.32207	2.24871	0.715903	0.496579	0.72583	0.00158877	0.0649292	0	0	0	0	7.18343	1.10385	1.14701	1.28274	2.3424	1.03053	4.675	0.935378	1.93388	0.965111	1.63786	2.18321	0	0	0.272601	0	0.32999
101834020	Ppme1	protein_coding	172.389	228.553	213.949	3.43887	1.76203	2.95216	9.01718	21.1394	29.1862	47.9993	18.0601	30.2833	0	0.840581	0	0	0.965239	8.39367	211.004	273.295	216.832	1.33023	2.22417	0	9.26669	24.474	27.2092	9.46947	16.769	36.3229	0.776894	0.00825776	1.4467	0.0277491	0.954734
101823111	P4ha3	protein_coding	0.953769	0	0.908078	0.212792	2.19345	0.743748	3.37317	3.728	0	0	0	0.452589	0	0	0	0	0	0	2.08466	0	3.5284	1.32333	0.774796	0	0	0.532848	0	1.0603	0	0	0	0	0	0	0
101833760	Pgm2l1	protein_coding	4.19827	3.00636	0.777223	0.260183	2.11577	1.27315	1.09002	1.93381	0.957088	0.785371	0.560329	0.719402	0	0	0	0	0	0	4.71554	4.25565	4.42207	2.02992	0.544728	1.46738	5.26185	1.7591	2.12725	0.259288	1.47314	2.20167	0.295559	0.00474831	0.681938	0.20344	0
101833253	Lipt2	protein_coding	49.031	28.0887	41.2359	0	0.208815	0	11.5604	4.06525	0	0	0	0	0	0	0	0	0	0.732046	43.7601	69.0968	39.3004	0	5.14477	0	0	0	0	0	0	0	0	0	0	0	0.125442
101832985	Pold3	protein_coding	316.545	322.992	352.553	55.6339	48.9473	51.4964	79.0971	84.5357	53.4976	91.843	66.3126	55.8032	2.55796	1.76547	3.93139	5.99785	16.9577	10.1613	343.205	307.328	309.809	46.2727	56.9249	42.5831	80.58	70.0924	80.6278	52.2467	65.9382	80.6786	0.272047	0.0286273	2.13829	5.90015	7.25914
101832371	Chrdl2	protein_coding	1.68228	0	1.06779	0	0	5.24735	0	4.78219	0	0	1.6166	0	0	0	0	0	0	0.502337	0	0	0	0	0	0	0	0.313282	0	0	0	0	0	0	0	0	0
121144429	LOC121144429	lncRNA	203.884	129.778	120.424	0	2.89437	0	1.4307	1.34162	0	14.9838	14.513	6.27074	0	0	0	0	0	0	148.544	142.822	141.423	0	0	3.13731	0	0	7.22043	7.13549	0	3.85303	4.34623	3.88171	0	0	0
101822846	Rnf169	protein_coding	16.0142	17.5113	26.2659	2.58207	4.84864	2.4486	5.33734	5.89764	6.21569	12.8498	4.26754	7.06701	0	0.00587115	0.0028745	0.00216878	0	0	18.3836	19.1643	18.0468	6.78968	3.33428	6.35786	8.37777	6.5033	5.50342	4.75741	6.41343	7.65623	1.30437	0.209585	0.652983	0	0
101831938	Xrra1	protein_coding	5.33078	3.05388	2.03016	0.0792886	0	0	0	0	0	0.341907	0	0	0	0.0930285	0	0	0	0	5.43738	3.79573	3.94416	1.16548	0.866094	0.843722	0	0	0	0.869175	0	0	0	0	0	0	0
101831668	Spcs2	protein_coding	312.992	210.161	166.107	63.8533	64.4507	97.4925	86.496	50.1523	46.5182	39.9191	22.919	20.4646	0.803592	5.77282	0.851397	1.15837	19.6453	29.5017	177.811	233.797	207.888	96.4306	82.8069	71.3601	118.864	65.7098	35.95	47.7979	62.2816	63.3481	2.62946	0.019954	1.88339	3.19618	4.37998
101822579	Neu3	protein_coding	0	0	1.04219	0	0	0	0	0	0	0	0	0	0	4.10107	1.29767	0	2.7319	2.64757	0	0	0	0	0	0	0	0	0	0	0	0	0	0	0	1.02967	0.504094
101830073	Rps3	protein_coding	217.712	179.965	231.239	1.22042	4.47292	3.41249	3.59285	7.5158	8.76989	7.89404	8.58578	5.53756	34.1407	106.51	88.0063	67.7751	422.959	333.413	231.949	234.672	209.447	11.5915	7.33208	14.5451	6.24846	7.64009	7.08127	19.7029	1.25636	4.46582	3.36536	0.0445451	2.54083	266.183	230.861
101829530	Klhl35	protein_coding	0	0	0	0	0	0	0	0	0	0	0	0	1.15361	2.75788	0	0	0	0	0	0	0	0	0	0	0	0	0	0	0	0	0	0	0	5.40186	0.817149
101829802	Gdpd5	protein_coding	27.8671	12.8709	24.9559	0	0	0	0	0	0	7.96344	0.0883801	0	0	0	0	0	0.928813	0	27.7409	21.1195	17.097	0	0	1.83412	0.551546	0	0	0.245384	0	3.23802	1.37186	0	0	0.00943775	0
101829082	Serpinh1	protein_coding	0	0	0	0	0	0	0	0	0	0	0	0.148466	0	0	0	0	6.59179	0.882869	2.05154	0	0.868084	0	0.0953108	0	0	0	0	0	0	0	0	0	0	0	0
101828550	Mogat2	protein_coding	1.0544	0	0	0	0	0	0	0	0	0	0	0	0	0	0	0	0	0	2.30462	0	0	0	0	0	0	0	0	0	0	0	0	0	0	0	0
101828109	Dgat2	protein_coding	32.6987	23.4589	24.6632	1.70539	3.2554	9.0514	3.32559	0	0	3.26843	0.0680135	0.134341	0.826895	2.18619	17.4885	9.09543	7.9611	12.6298	32.4863	21.9222	28.2779	6.53479	1.81111	5.94829	6.9124	1.06761	1.37434	6.51486	0	0.975068	0	0.00432267	0.00880579	6.87068	6.4753
121144479	LOC121144479	lncRNA	0.520103	1.27695	0	0	0	0	0.394164	0.246415	0	1.00076	0	0.164535	0	0	0	0	0	0	0	1.85167	0.48102	0	0	0	0	0	0.918121	0	0.298637	0.265382	0	0	0	0	0
101844663	Uvrag	protein_coding	55.8265	53.1124	43.0532	2.55332	1.35521	6.82024	5.85269	9.32348	5.96684	17.6569	6.16942	10.5523	0	0	0	0	0	0.0250051	43.9274	68.8185	36.4002	3.45039	1.02039	2.38568	2.15223	4.05456	5.50231	4.22021	7.61304	3.91674	1.26906	0.00284133	0.931889	0	0
101827056	Thap12	protein_coding	0	0.341901	0	0.124276	0	0	0	0	0	0.0669877	0	0	0.866999	3.35974	2.36179	0.825889	7.14493	3.7674	0.304374	1.23945	1.28792	0	0	0.066122	0	0	0	0	0	0	0.00538829	0	0	2.14351	4.67437
101844391	LOC101844391	lncRNA	0	0	0	0	0	0	0	0	0	0	0	0	1.18347	1.0575	0.488443	0	0	0	0	0	0	0	0	0	0	0	0	0	0	0	0	0	0	0	0.514832
101825743	Emsy	protein_coding	17.6327	12.6573	9.67445	7.76792	7.21676	6.29237	8.45576	11.8231	7.67195	6.86468	5.43273	3.97088	0	0	0.20747	0.00481643	0.381611	0.722854	17.637	11.704	11.0561	6.59686	4.24864	7.41454	15.1489	11.4789	12.8815	5.88066	19.7342	7.20529	1.00317	0	0.207606	0	0
101825483	Lrrc32	protein_coding	0	0	0	0.955786	0	0	0	0	0	0	0	0	0	0	0	0	0	0	0.610668	0	0	1.45661	0	0.132661	1.17019	0	0	0	0	0	0	0	0	0	0
101824961	Acer3	protein_coding	11.0557	5.47635	13.296	4.37061	3.4198	2.82331	1.91091	0.7811	4.88652	0.839713	3.01325	2.73048	0.00745414	0.00423102	0.323153	0	0.405268	0	9.11466	2.24423	4.12583	7.48621	1.65441	1.84191	1.16317	5.30964	1.59782	1.81123	1.83759	2.1278	0.641669	0	0	0	0
101824532	Capn5	protein_coding	0.824902	0.337548	0	0	0	0	0	0	0	0.330674	0	0.0217466	0	0	0	0.00443138	0	0	1.05175	1.34604	0	0	0	0	0.353352	0.883302	0	0	0	0	0	0	0	0	0.239185
101843320	Gdpd4	protein_coding	164.992	111.518	119.387	0.866137	1.78562	0.605464	2.64793	6.43756	6.74268	7.46989	1.98966	0	0	0	0.00829239	0	0	1.18242	184.131	81.8914	159.775	1.66489	1.498	1.47467	2.99332	2.81954	4.56872	7.16421	1.67182	5.6455	0.488196	0	0.233454	0	0
101843056	Pak1	protein_coding	39.5719	28.0123	39.6013	0.128887	0	0	1.16749	0.684251	0.551293	2.29261	1.75794	3.19819	0	0	0	0	0	0.0258753	29.357	30.8506	28.317	0.510066	0.351967	0.13715	7.42375	0.322743	1.10476	3.08264	2.73656	7.95871	0	0	0.209635	0	0
101823024	Aqp11	protein_coding	0.886816	0	0.422166	0	0	0	0	0	0	0	0	0	0	0	0	0	0	0	1.45374	0	0	0	0	0	0	0	0	0	3.94629	0	0	0	0	0	0
101822755	Clns1a	protein_coding	246.964	200.429	244.277	64.8945	64.3338	48.1455	54.4161	59.1535	54.5987	43.2296	21.8644	40.9083	0.00878814	1.21213	0	0	36.9495	34.5371	242.156	260.109	250.612	73.0305	64.0874	88.4363	112.841	77.0347	64.3844	56.2823	76.4164	53.3805	4.53902	0.006983	0.583233	0.844756	0
101822481	Rsf1	protein_coding	2.23024	1.99115	1.0617	0.339259	0.673512	0.948623	1.43412	0.264162	0.406317	0.975301	0.68192	0.176385	0	0	0.181892	0	0.717826	1.34403	1.32945	1.53389	1.40635	0.843927	0.802931	0.457281	1.73698	0.169907	0.178954	0.676186	0.232833	0.0775895	0	0	0	0.0277407	0.0363104
101844662	Aamdc	protein_coding	0	0	1.09156	0.255787	0	0	0	0	0	0	0	0	0	9.12842	7.66507	0.960791	0	0	0	1.02043	0	0	0	0	0	0	0	0	0	0	0	0	0	9.9217	15.5459
101842795	Ints4	protein_coding	107.886	118.154	121.285	26.6666	38.258	24.8547	29.0023	52.5303	35.1792	50.46	29.2183	31.4434	0.00402939	0.596935	0.799511	0.380182	1.82559	1.23978	119.623	136.058	119.561	16.425	10.6678	5.0032	19.0424	26.3587	45.2523	45.527	66.3719	25.8393	2.74445	1.39275	2.85024	0.989826	1.99571
101844390	LOC101844390	protein_coding	0	0	0	0	0	0	0	0	0	0	0	0	0	0	0.0182109	0	0	0	3.72691	0	0	0	0	0	0	0	0	0.379115	0	0	0	2.36919	0	0	0
101844122	Ndufc2	protein_coding	435.53	351.115	358.964	29.0058	34.8823	28.7246	30.7901	11.9342	17.9898	15.6348	10.4111	17.9937	0.0208185	0.496302	4.06138	0.576187	58.1967	54.1558	364.082	319.661	392.281	26.6476	26.7333	15.8186	35.7345	14.9805	10.5188	12.2851	21.9283	15.3404	0	1.22413	0	3.7244	6.31975
101843870	Alg8	protein_coding	17.8864	26.3486	6.38606	3.79103	3.65641	7.43881	2.71107	9.00387	5.80346	10.8626	1.43234	6.50713	0	0	0	0	0	2.60372	15.6377	13.5318	23.9863	16.0181	4.54063	17.7288	6.51247	2.62308	0	0.795366	7.31747	2.73795	1.09868	0	0.0370894	0	0
121132879	LOC121132879	lncRNA	84.2681	46.5814	67.5631	7.14648	1.0074	1.02475	6.2245	3.61891	4.51465	11.8527	6.70874	7.32715	0	0	0.0105262	0.00794192	0.0286021	0	84.5531	70.1782	76.5686	5.22129	1.6013	5.38177	7.59932	8.12174	5.21951	2.08179	7.3569	5.53187	0	0	0.929901	0.0168564	0
101843597	Usp35	protein_coding	5	3.62698	4.11132	0	0	0.472606	0	0	0.520529	0.819951	0	2.62428	0	0	0	0	0	0	2.73214	1.61828	5.67526	0	0	0	0.713927	0.380915	0	0.353721	0	0	0.4353	0	0	0	0
101843140	Gab2	protein_coding	148.249	128.668	150.497	68.9736	49.1745	46.0456	48.0418	60.2167	49.2368	64.3639	40.7725	34.3527	0.0870948	0.33781	0.0161357	0.00608711	0.460365	0.135342	136.836	179.519	150.558	42.8773	43.2246	52.906	71.4583	52.701	48.5617	49.6313	62.0802	63.0689	1.6405	1.24569	1.07301	0.0129197	0
101842257	Nars2	protein_coding	32.305	36.6455	20.6347	6.20388	1.77638	1.4881	8.16088	2.13115	0	3.54075	1.9648	2.1345	0	0.793905	0	0	0	0	19.2165	17.8342	26.4737	1.34106	0.581334	0.873747	3.26975	7.42483	5.41396	1.18196	7.04399	2.19086	0	0	0	0	0
101840925	LOC101840925	protein_coding	17.1942	9.74192	1.25927	0	0	0	0	0.31332	0	4.13553	0	0	0	0	0	0	0	0	14.9363	0.784807	9.37821	0	0	0.837352	0	1.10838	1.68625	1.07827	1.8986	0.112479	0	0	0	0	0
101840656	LOC101840656	protein_coding	4.9904	5.61566	1.97972	0	0	1.72956	1.36573	4.33466	0	0	0	0	0.676589	0	0	0	0.941346	0	2.72689	2.96114	1.15385	0.524549	0.760118	0.691118	2.13767	1.27784	0	0	2.98482	0	0	0	0	0	0
110341636	Ddias	protein_coding	125.633	118.495	126.483	66.7713	67.7661	57.4232	62.2178	80.2672	64.1481	45.7146	29.4052	23.6498	1.32578	2.55062	0.637674	0.585361	6.85862	6.50751	135.396	119.348	102.157	101.042	50.8271	73.4739	118.359	85.7547	56.7249	69.1967	108.991	88.6034	2.24768	0.400112	2.32142	1.31899	6.84855
110341635	LOC110341635	lncRNA	76.9265	68.2026	69.1723	0	0	0	0	5.062	6.52544	0	0.684476	2.70398	0	0	0	0	0	0	23.3526	57.0571	75.0985	0	3.47175	0	0	3.58142	3.77211	0	0	0	0	0	0	0	0
101841352	Rab30	protein_coding	8.08646	7.7209	5.22777	1.09139	1.19899	2.75069	0.93313	0.47299	0.0381083	3.12152	1.99866	1.45278	0.61004	0.975634	0.0170596	0.131931	0.0405604	0.205693	5.01873	7.55279	6.27851	1.38515	1.31787	2.48864	5.07467	1.33858	0.411208	0.355148	2.7515	0.280168	0	0.0111783	0.0724552	0.348315	0
101841082	Pcf11	protein_coding	9.76443	10.8267	7.34736	2.63529	2.93779	2.94747	5.33122	2.49964	4.08799	5.15161	7.71847	4.58366	1.15201	1.56315	1.50372	0.715752	1.43511	1.26975	11.8759	14.5782	12.6721	5.9992	7.74025	9.42227	4.6324	6.64296	6.95034	4.02688	6.82742	7.83505	0.00304692	0.0304593	0.689074	0.781126	0.096703
101840373	Ankrd42	protein_coding	7.02838	9.9903	7.74826	0	0	0	0.280343	1.05155	0	0	0	0	0	0	0	0	0	0	4.04263	9.54805	5.816	0	1.80301	0	0	0.309994	3.48266	0	0	0.849369	0	0	0	1.63226	0
101840655	Ccdc90b	protein_coding	125.131	99.3945	138.603	56.3823	66.2484	55.2724	90.4928	79.6276	49.7943	41.3087	29.865	21.345	0.0104771	0.0178406	0	0	0	0.146529	137.644	123.02	109.677	103.365	72.9159	87.1805	105.8	98.6931	28.8745	63.8257	117.4	64.2652	5.18982	0	1.61111	0	0
121132978	LOC121132978	lncRNA	0	0	2.35809	0.46048	0	1.28757	0	0	0.551497	0	0	1.9588	0	0	0.299787	0	0	0	2.70672	2.57183	3.05417	1.8744	0	0	0	0	0	0	1.65914	0	0	0	0	0	0
101839827	Dlg2	protein_coding	27.0893	23.4884	23.1069	1.37052	0.746253	0.471172	1.7299	2.07546	1.46075	4.91689	2.17738	1.56103	0.121266	0	0	0	0	0	21.5707	18.0159	22.539	3.35337	0.184066	3.34714	1.4379	1.91287	1.57029	1.50015	0.664964	3.72534	0.0175345	0	0	0	0
101840102	LOC101840102	protein_coding	16.6199	18.4594	8.28862	4.59087	7.8871	6.9944	3.79866	2.24978	3.47419	1.90353	3.42238	1.37703	0.121663	0.811415	1.0143	0.459167	11.0243	9.35843	18.1632	15.497	22.6906	4.99127	8.03645	7.89149	4.74617	5.52688	3.4927	3.34333	6.13477	2.42294	0.42872	0.298073	0.475922	1.70549	3.60415
101839828	Tmem126b	protein_coding	100.432	115.07	91.3708	2.48966	0	0	0	0.264349	0.638949	4.56275	4.82556	4.05972	0	3.31057	0	0	27.1377	50.0825	82.9278	90.3827	77.4042	0	0	0	0	4.36402	7.87952	4.21787	0	0	0	0	1.2264	2.82461	5.08186
101839570	Tmem126a	protein_coding	418.77	322.794	330.326	0	0.311072	0	0	0	10.2232	7.90552	1.55978	2.11812	0	0	0	0	8.97328	3.9259	395.127	330.47	345.645	0.307099	1.23615	0	0	0.340054	12.1774	4.05998	2.79597	4.96924	0	0	0	0	0
101839384	Crebzf	protein_coding	0.719083	0	0	0	0	0	0	1.58988	0	0	0	0	0	0	0	0	0	0.322083	0.261951	0	1.10841	1.75354	0.146037	0	0	0	0	3.67724	0	0	0	0	0	0	0
101838136	Sytl2	protein_coding	27.2029	23.7981	19.1519	6.81324	9.50792	11.812	17.6407	12.3944	7.02207	13.8627	8.53002	9.49592	0.00133518	0.372867	0.00445256	0.431684	0	0	26.8812	27.7371	14.5555	11.4111	14.076	19.4243	28.6923	11.6457	11.9284	10.7293	18.9111	14.9705	1.60507	0.103971	0.425764	0.00356511	0.00533308
101839296	Picalm	protein_coding	20.8763	17.3159	20.4134	7.2382	6.05541	12.6128	16.6052	10.3586	8.02276	14.9956	0.497014	8.65691	0	0	0.108467	0.782002	0.180113	0.0758162	19.4234	24.105	13.8284	19.7135	23.6622	23.0399	27.3914	4.96469	12.9481	18.3155	20.4912	23.8233	1.32082	0	1.28698	0	0.129917
110341632	LOC110341632	lncRNA	2.41423	9.87896	0	0.179543	0	0	0	0	0	0	0	0	0.278348	0	0	0.103754	0	0	1.75893	0.716262	5.2099	0	0	0.573163	0	0	0	0	0	0	0	0	1.4351	0.523008	0.247065
121133032	LOC121133032	lncRNA	1.79744	2.20652	0.855665	0.401019	0.574125	1.40164	0	0	0.68612	0	0.143939	0	0	0	0	0	0	0	0.982169	1.19986	0	1.9271	0	2.13365	0	0	0	0.29973	0.258017	0	0	0	0.13977	0	0
121133044	LOC121133044	lncRNA	0	5.69466	0	0	0.592688	0	7.03124	0.549455	0	0	0	0.366879	0	0	0	0	0	0	2.53481	4.12884	19.3064	0.58512	0	1.65198	0	2.59163	0	0	0.665898	0	0	0	0	0.0793381	0
101839032	Eed	protein_coding	355.651	424.559	243.718	59.2982	56.504	59.4595	61.3638	43.738	43.2434	66.5462	38.2939	56.083	1.7094	0.0118808	1.65198	0.00877746	17.0384	15.9055	536.288	653.454	576.25	50.9737	44.2441	32.9724	36.706	95.8475	56.7249	51.9497	52.6944	52.8015	3.58257	2.43381	1.47948	5.21635	2.67538
101838491	LOC101838491	protein_coding	24.0471	29.52	24.2418	0.946773	1.80728	2.2061	1.42936	6.03162	0.269978	0.680444	0.906208	1.34247	1.61276	6.32561	6.5868	3.46509	48.9316	30.9188	24.7341	23.9211	22.2401	1.42736	0.861824	0	3.63555	0	0	6.29011	0.812208	0.360882	0.191565	0.0287975	0.351984	13.1124	11.7979
101838229	Hikeshi	protein_coding	377.676	261.802	262.979	12.9956	12.4836	22.9553	11.8667	32.716	9.50355	14.4618	6.47019	26.0059	0	5.82033	7.90669	8.20637	30.9177	45.8679	303.912	260.893	313.672	40.7646	35.4888	37.6947	27.9024	10.4974	14.3733	5.84881	19.4201	23.9688	0	4.36084	0.0194815	7.80905	9.90295
101837433	Ccdc81	protein_coding	37.6946	25.1985	17.4114	0	0	0	0.0942811	1.76822	0.284927	3.85989	1.67367	4.89977	0	0	0	0	0.0216615	0	23.2485	22.256	30.0297	0.0941498	0	0	0.426316	0.938275	1.86666	0.912779	0.642885	0.666512	0	0	0	0	0
106021461	LOC106021461	lncRNA	9.62606	7.87791	3.05497	2.14763	0	0	0	2.28033	1.83723	0	0	0	0	0	0	0	0	0	22.7931	2.85589	4.45136	8.4992	0	9.5222	0.458154	0	0	0	1.38179	0	0	0	0	0	0
101836715	Prss23	protein_coding	0	0	4.72667	0	0	0	0	0	0	0	0	0	0	0	0	0	0	0	2.17019	0	0	0	0	0	0	0	0	0	0	0	0	0	0	0	0
101839425	Fzd4	protein_coding	15.2513	15.4731	13.9207	3.48703	5.76525	3.0142	2.89755	5.25513	6.97648	7.18488	6.35898	2.99056	0	0	0.00269232	0	0	0.0112912	13.2238	13.7988	10.9578	3.75202	7.06506	8.76778	14.1818	5.77425	3.59711	6.61378	4.05289	9.64707	0.407234	0.00128302	0.446937	0.00431142	0
106022448	LOC106022448	lncRNA	7.72553	7.98636	15.8722	2.54006	2.28581	0	0.616301	0.192643	4.19068	0.58678	2.40952	0	0	0	0	0	0	0	15.997	27.1426	8.27316	2.87206	2.89019	0.965327	0	0	1.31591	0	1.51755	2.48965	0	0	0	0	0
101838973	Tmem135	protein_coding	12.5665	11.7242	1.67504	0.392514	0.192668	0	2.92059	0.773994	0	0.0604498	1.52962	1.47091	0	0	0	0	0	0	8.51472	3.13176	6.04357	1.07785	0.102085	1.37238	0.789501	0.140413	0.147889	0.279403	1.9482	1.47478	0.082661	0	0	0	0
101839953	Ctsc	protein_coding	2.68534	3.29651	0	2.83219	0	0.888376	0	0	0.931865	0	0	0	0	0	0	0	0	0	0	3.91106	0	0	0	0	0	0.750118	2.442	0	0	0	0	0	0.551775	0	0
101841034	Nox4	protein_coding	6.83554	10.8776	4.57976	1.52505	3.10523	0.131614	0	0.779653	0.0483198	2.31389	0.243285	0	0	0	0.0648926	0	0.014694	0	5.8102	5.18265	0.702433	2.42691	0.514154	0.420734	4.04866	1.13151	1.71316	1.74496	1.81708	3.22947	0.127347	0	0	0.0173196	0
110342363	LOC110342363	lncRNA	5.18046	3.39173	1.6441	0	0.088251	1.07726	0.348983	0.818136	1.18649	0.747599	0	0.382397	0	0.00753377	0	0	0	0	1.50973	2.15174	7.9853	0.784117	0	0	0.197252	0	0	0	0.99152	0	0	0	0	0	0
101841554	Zfand6	protein_coding	2762.92	3584.94	3281.78	1790.06	2311.61	2648.56	2439.01	2263	2338.25	1861.01	1662.21	1152.08	9.82981	15.0117	15.7735	3.55679	3.43206	1.37643	4051.41	4341.42	3865.26	2886.06	2309.62	2388.12	3178.11	2732.22	2497.15	2569.13	3058.19	3028.74	207.472	116.146	157.713	4.60275	6.02761
110342352	LOC110342352	lncRNA	12.8759	3.16127	0	0	1.97411	0	0	9.76057	5.89799	0	9.0737	1.22199	0	0	0	0	0	0	0	4.58408	14.29	7.7956	0	0	0	0	0.757646	0	0	0	0	0	0	0	0
121133162	LOC121133162	lncRNA	0	0	0	0	0	0.143832	0	0.196623	0	0.266179	0	0	0	0	0	0	0	0	0.604724	0	1.27941	0	0	0	0	0	0	0	0	1.19996	0	0	0	0	0
121133157	LOC121133157	lncRNA	5.55896	0	10.5853	0	0	0	0	1.53634	0	2.00555	0	0	0	0	0	0	0	0	6.07513	5.77238	6.85498	0	0	0	0	0	0	0	0	0	0	0	0	0	0
101829183	Abhd17c	protein_coding	909.445	934.29	701.934	321.232	301.382	338.949	380.83	297.813	384.486	281.968	196.798	97.1134	1.17254	0.984638	0.0178547	0.437814	3.51735	5.91553	864.631	618.621	614.595	280.77	279.508	227.918	384.912	481.7	372.334	367.333	383.125	332.785	16.4546	6.10919	15.7124	0.014296	1.17621
101840294	LOC101840294	protein_coding	2.12659	2.78463	2.29468	0	0	0	0	0	0.108235	0	0	0	0	0	0	0	0	0	0.929623	0	0	0	0	0	0	0	0	0	0	0	0	0	0	0	0
101843121	Mesd	protein_coding	307.822	306.274	249.086	11.983	7.2312	22.2175	23.3431	25.0364	18.959	35.8378	18.6843	20.8279	0	4.64872	1.91209	1.42404	21.3186	12.2614	230.371	267.809	245.699	4.80781	7.2719	10.4204	14.0186	6.93698	31.944	17.4633	18.2385	18.4176	1.64246	0.00587873	1.44906	6.47954	6.67858
101840027	Tlnrd1	protein_coding	10.1276	7.25232	4.82121	0.0941469	4.63666	2.41312	1.06601	0	2.41619	4.05979	2.09513	3.47086	0	0	0	0.659666	1.39605	1.89009	0.461166	0	0	3.51293	0	3.80696	2.16911	2.23964	2.8555	0.656762	0	3.66038	0	0	1.01503	0	0
101839751	Cfap161	protein_coding	6.75854	28.2089	32.1738	0	2.93592	1.40541	0	0	0	2.76344	4.00506	3.20711	0	0	0	0	0	0	29.5444	23.4602	10.0011	2.04595	0	0	1.15802	0	0	0.450806	0	0	0	0	0	0	0
101839224	Stard5	protein_coding	236.507	295.269	260.899	0	0	0	3.04656	3.80916	3.70838	21.1101	20.1736	22.679	0.00858295	0	0	0	0	0	274.577	226.008	160.488	2.53526	0.136067	0	0	3.36878	6.70206	4.02206	7.50169	5.12794	0	0	0	0	0
101838244	Efl1	protein_coding	24.6069	15.8822	14.0086	9.90456	7.51946	3.16511	9.35634	16.7063	4.06707	6.40655	1.70644	1.52479	0	0.226885	0	0	0.0147237	0.795377	16.3569	11.0636	8.21161	5.3116	4.32762	3.6738	14.0541	9.84987	5.89621	10.8294	1.01962	5.37176	0	0.00258225	0.00526034	0	0
101837980	Saxo2	protein_coding	0.303787	0	0.8677	0.135553	0.543387	0	0	0.431786	0.115962	0	0.778472	1.82596	0	0	0	0	0	0	0	0.540771	0	0.383178	0.123391	0.865466	1.8218	0	0	0.94561	1.48266	0	0	0	0	0	0
101828921	Adamtsl3	protein_coding	3.13677	1.35906	0.702705	0	0	0	0	0	0	0.576933	0	0	0	0	0	0	0	0	1.41154	2.2992	2.90106	0.837851	0.224837	0	0.368846	0.515422	0	0.123075	0	0.188298	0	0	0	0	0
101837713	Sh3gl3	protein_coding	105.472	88.2275	93.7544	10.6204	16.3378	0	13.2043	7.62828	11.4904	20.7659	10.9876	12.6969	0	0	0	0	0	0	132.097	120.875	140.709	19.3079	25.0217	16.2872	20.9239	12.2543	12.0829	12.5554	8.57499	12.6208	0	0	0	0	0
101837263	Bnc1	protein_coding	8.03098	3.0124	6.79666	0.696796	0	0.115973	0.563551	0	0.212888	1.12677	2.17947	1.97603	0	0	0	0	0	0	10.2395	10.1263	15.0613	0.0562765	0	1.64183	0	1.24631	1.3783	0	0	1.08136	0.0690544	0.065853	0	0	0
101836303	Tm6sf1	protein_coding	1.23381	0.757306	0	0	0.157638	0	0.467526	0	0	0	0	0	0	0	0	0	0	0	0	0	0.570547	0	0	0	0	0	0	0	0	1.88865	0	0	0	0	0
101835175	Btbd1	protein_coding	5.46485	1.4908	1.73435	0	0	0	0	1.15073	0	0	0	0	3.75318	0	0.02594	1.05197	2.37887	6.14658	4.64512	12.16	14.8818	0	1.35648	0.432471	0	0.593655	0	0	0	1.16185	0	0	0.434393	0	3.23127
101835784	CUNH15orf40	protein_coding	163.522	179.766	166.145	9.25682	0.935482	8.2472	8.63171	2.02357	9.5493	4.98965	3.12713	4.43955	0	0	0	0.0196666	3.04558	1.53045	112.025	156.404	164.778	4.30984	4.70879	6.08403	23.0001	12.9534	0.718061	2.17059	7.0069	0.311332	0	0	0	0	0
101836046	Ramac	protein_coding	1792.02	1436.65	1569.57	511.531	613.909	721.011	798.797	486.158	397.33	494.28	284.983	227.609	17.623	24.1788	17.0658	38.5826	79.844	94.8828	1614.08	1409.7	1826.48	665.328	838.999	505.591	978.91	559.517	451.5	486.004	519.324	500.251	12.8174	14.404	11.1129	155.504	83.9939
101834742	Homer2	protein_coding	38.9832	39.9617	45.9162	10.8493	8.62635	22.5642	11.1677	15.3278	22.4744	20.3956	13.5813	12.4595	0	0	0	0	0	1.72809	72.4689	95.8639	92.5505	14.802	7.4273	8.49171	19.5105	29.1883	20.9285	33.687	22.3837	27.9911	2.46473	3.65316	0.00833361	0	0.0205641
101834476	Whamm	protein_coding	57.1919	52.768	71.4466	41.6118	35.8375	26.7021	46.8403	52.4671	45.4008	19.7136	13.0688	12.9645	4.56394	3.13883	9.48513	1.55575	6.49088	16.6101	74.0475	57.7125	43.7978	39.7909	41.7992	38.5718	76.7724	28.5937	36.3324	27.0518	44.6567	37.8252	1.38133	0	0.0226613	7.47626	9.39439
121133277	LOC121133277	lncRNA	3.73075	0	0	0	0	0	0	0.883781	0	0.179463	0	0	0	0	0.0796895	0	0	0	1.63087	5.97701	7.5909	0	0	0	0	0	0	0	0	0	0	0	0	0	0
101828653	Fsd2	protein_coding	20.1928	10.5688	15.2015	3.03835	1.39997	4.71984	0.672238	3.07775	3.58513	4.66851	3.40958	2.84737	0.0340897	0	0	0.799695	0.0272558	0.645036	13.6855	20.2018	13.1742	4.10678	3.14722	2.97302	8.49326	8.30789	1.98032	0.417642	5.12314	1.71723	0.115079	0	0	0	0
121135641	LOC121135641	guide_RNA	31.6321	0	52.7043	0	0	0	0	0	0	0	0	0	0	0	0	0	0	0	51.8539	7.03854	0	0	0	0	0	0	0	0	0	0	0	0	0	0	1.21393
106021755	LOC106021755	lncRNA	14.0044	4.91193	7.61917	0	0	0	0	1.4218	0.381842	0	0	0	0	0	0	0	0	0	13.1184	1.78067	0	3.53287	0.406305	1.42492	3.99926	0.558853	0	0.444819	0	0	0	0	4.97825	0	0
101828386	LOC101828386	protein_coding	8.56927	12.6235	10.6064	0	0	0	5.84487	0	0	3.50382	0	0	2.78833	0	0	1.20149	0	0	15.9204	9.91521	13.4731	0	0	0	0.244713	0	3.27753	0	0	0	0	0	0.0177694	1.26041	2.10469
101827859	Ap3b2	protein_coding	20.9779	28.9714	28.9608	0.877557	3.41732	7.63401	5.63065	7.45422	6.85661	11.3526	1.04995	4.93582	0	0	0	0	0	0	33.2425	33.3752	16.7339	1.71992	3.62131	0.498038	1.79721	4.39495	4.24322	7.11292	3.61359	8.49628	0	0	0	0	0
101833690	Cpeb1	protein_coding	481.12	463.103	511.022	47.8602	38.4989	68.3808	88.9065	148.478	152.427	149.62	90.6765	79.1268	0.22241	1.23246	0.194851	0.896304	0.0512373	0.0527211	656.679	641.153	523.618	73.7875	45.1197	69.2323	134.789	93.1312	130.21	109.85	126.722	153.225	2.45937	1.20712	2.24549	0.805236	0.045171
101833430	Rps17	protein_coding	373.858	214.87	216.805	3.03309	7.38203	6.18406	8.5858	3.22049	6.81113	5.31345	2.72169	9.40788	26.4283	28.9515	39.4202	41.6006	183.947	106.257	170.858	204.189	265.61	7.28776	7.24749	3.631	6.79401	1.42408	7.49955	11.7128	2.43937	5.20256	1.57809	0.34596	4.58095	61.7315	50.1722
101832999	Pde8a	protein_coding	42.8147	34.612	30.3242	19.2209	25.7501	25.3795	17.213	24.0573	17.2402	17.4559	15.596	16.7241	0.00334438	1.1162	0.027882	0.896163	0.575789	0.0233867	60.1997	49.9577	39.356	32.995	18.1326	26.7132	44.8062	15.2414	21.2759	21.2445	30.5048	18.9822	0.484871	0.85569	1.55909	0.223248	0
121133309	LOC121133309	lncRNA	43.666	41.4999	53.6441	0.314263	0.719871	0	1.42334	0.33368	3.22611	0.33879	1.12799	4.67887	0	0	0	0	0	0	36.945	23.8205	27.3574	2.84272	0	0	0	0	0	1.56591	1.61758	7.54664	0	0	0	0	0
101832732	Slc28a1	protein_coding	7.48756	8.7079	5.25285	0.0439611	0.7049	0	0.149329	0.653482	0	1.89568	0	0	0	0	0	0	0	0	5.59877	6.83969	8.74726	0	0.2401	2.90034	1.23792	0.825616	0.347831	0.744768	1.13139	0.60324	0.00381208	0	0	0	0
106021757	LOC106021757	lncRNA	14.4914	6.18767	17.9963	0	1.449	3.93058	2.86499	2.08958	0	0.909251	2.62368	1.39525	0	0	0	0	0	0	14.4599	39.8159	22.1432	0	0.511832	2.6925	1.61935	0	1.2976	2.52157	0	1.28595	0	0	0	0	0
101832471	Alpk3	protein_coding	2.20937	0.581188	0	0	0	0	0	0	0	0.569353	0	0	0	0	0	0	0	0	0.172466	0.842767	1.16763	0	0	0.749327	0	0	0	0	1.76697	0.523404	0	0	0	0	0
106023214	Znf592	protein_coding	39.9175	31.0015	44.8565	4.39233	8.36133	8.54069	11.7989	17.6578	11.4021	23.1859	21.9413	20.5526	0.396568	0.118471	0.234912	0.0547034	0	0.316234	55.4945	35.0452	37.5458	8.83684	7.47256	8.09077	10.5075	7.62328	10.9053	14.6109	14.2666	17.3196	1.94906	0.0608107	1.84973	0	0.180631
101831866	Sec11a	protein_coding	523.52	475.803	391.948	177.8	153.822	146.579	162.273	113.713	160.256	110.784	96.7848	56.6387	0	3.40568	1.36048	2.25322	12.9385	23.7968	523.746	373.32	499.984	232.587	222.106	182.008	190.759	252.121	140.314	88.9397	219.205	112.954	10.6393	1.99244	16.1065	3.02884	5.76295
101831414	Nmb	protein_coding	3.96411	4.00755	4.44024	0	0	0	0	0	0	0	0	0.295071	0	0	0.00498083	0	0.13534	0	3.31286	5.81125	1.72528	0	0	0	0.332951	0	0	0	0	0	0	0	0	0	0
101827073	Wdr73	protein_coding	107.628	154.796	112.174	2.69963	0	4.96618	0	0	5.46976	19.3001	10.4039	20.8521	0	0	0	0	3.10491	4.50698	103.006	132.639	129.58	0	0	0	0	4.26954	4.3095	0	8.22767	5.36174	0	2.48933	0	0	0
101830797	Zscan2	protein_coding	2.67309	3.28147	11.998	0	0	2.18374	0	0	0	2.38802	0	0	0	0	0	0	0	0	2.08664	11.8959	0.353175	0	0	1.17858	0	0	0	0	0	0	0	0	0	0	0.918369
101830531	Iqgap1	protein_coding	0	1.89862	1.2048	0	0	0	0.0355188	0.199844	0.0536706	0	0.608008	0	0.00360236	0	0	0	0.897664	1.18396	2.76583	2.25257	2.60073	0.177346	0	0	0.843187	0.0392754	0.703233	1.06288	0	0.035871	0	0	0	0	0
101826548	Crtc3	protein_coding	0.636316	1.56227	1.00972	0	0	0	0.214328	0.703442	0	1.02031	0.0339708	0.10065	0	0	0.806448	0	2.4252	1.50106	1.6226	1.69906	2.15784	1.01664	0.21538	0.704985	1.57485	0	0	0	2.19219	1.29872	0	0	0	0	0
101826285	Blm	protein_coding	34.0972	18.4825	19.8156	6.86633	3.16832	8.97811	15.3255	11.2768	6.97266	10.6507	3.26243	10.4715	0	0	0.695217	0	0.526881	1.56691	30.0042	23.4509	23.7537	7.03769	4.85631	9.46174	14.2896	12.3078	9.77123	4.43054	7.88215	7.45632	2.65152	0.0157764	1.09271	0.015147	0.0113293
121135375	LOC121135375	lncRNA	1.35902	0	0	0	0	0	0	0	0	0	0	0	0	0	0	0	1.65644	0	0	0	0	0	0	0	0	0	0	0	0	0	0	0	0	0	0
101829993	Furin	protein_coding	89.966	80.195	79.1996	40.4465	46.3824	47.3578	44.9975	33.9495	22.2618	16.4735	14.8072	8.1521	0.21139	0.46844	0.0193134	0.418939	3.37177	2.0857	77.3218	95.9684	91.5679	55.3131	56.1443	54.7925	71.0717	44.0738	16.0942	36.6888	35.1738	32.295	0.148689	0.0529218	1.19058	0.139177	0.266028
101828826	Fes	protein_coding	0	0	0	0	0	0	0	0	0	0	0	0	0	0	0	0	0	0	0	0	1.96929	0	0	0	0	1.58612	0	0	0	0	0	0	0	0	0
101828565	Man2a2	protein_coding	16.0464	20.471	21.7183	0.280789	0.241197	1.0632	1.86786	0.521741	0.750645	4.61623	1.76373	2.91142	0	0	0	0	0	0	17.3645	20.4431	14.8406	0.198431	0.383393	1.6807	0.404329	1.97752	1.15712	2.44845	2.89057	2.56868	0.63002	0	0.0489326	0	0
101828293	Hddc3	protein_coding	27.6824	13.5931	16.868	4.19976	3.11243	8.05905	5.03505	6.82003	3.17009	0.532652	5.67504	0	0	0	0	0	4.17742	4.46371	47.1945	39.422	28.6745	3.35202	4.49758	2.36596	14.2295	0	0	0	0	0	0	0	0	0	0
101828034	Unc45a	protein_coding	3.47435	4.26508	4.19002	0	0.651055	0	0	0.329217	0	0	0	0.146549	0	0	0	0	0	0	0.506261	3.71082	6.42655	0	0	0.274949	0	0	0.0681462	0.154497	0.0664977	0	0	0	0	0	0
101841430	Rccd1	protein_coding	916.477	867.473	853.959	15.4691	15.1862	13.9573	24.7587	28.5892	14.5766	42.0046	8.30769	33.0251	0.697888	0	0.00556772	0.00420079	0.605149	0.630457	986.193	593.919	956.814	34.193	37.0557	23.825	36.3251	28.4695	12.1168	17.2705	22.9739	15.2286	0.00504287	1.3293	0.594557	0	0
101826026	Prc1	protein_coding	920.741	947.234	818.85	315.678	264.255	258.351	325.548	631.343	572.142	382.605	301.375	236.643	3.75846	10.0463	6.54091	6.52232	8.81611	6.92782	796.272	889.882	711.391	385.984	254.675	316.076	477.347	377.999	520.053	400.797	440.665	431.32	15.1496	10.9009	13.1527	13.535	10.0969
101827776	Vps33b	protein_coding	50.2159	32.7793	29.9763	11.8259	22.4046	12.224	14.095	12.4622	3.65114	4.98452	2.93618	1.63902	0	1.39969	1.06411	0.82855	2.68324	6.92615	42.2479	55.6911	36.1219	6.73608	2.02346	3.59546	11.4949	4.89839	9.96666	7.4433	10.5265	18.0985	0.5937	0.0202839	0.305774	0.477131	0
101827515	Ngrn	protein_coding	152.965	206.747	115.48	14.8231	31.9805	8.83573	11.9049	9.88258	17.3991	47.9399	12.2495	10.2647	6.11622	16.5154	12.3764	19.1986	12.9137	5.05208	135.93	157.463	209.349	35.6649	18.2	8.07014	21.4	35.6075	7.27341	9.61903	17.5218	25.4255	0.0149463	0.4797	1.55392	26.1614	22.1766
101827072	LOC101827072	protein_coding	5.52329	6.49784	4.16313	0	0	0	0	0	0	0	0	0	0	0	0.0589892	0	0.213716	0.164929	6.28766	3.27734	3.4055	0	0	0.273185	0.0657205	0	0	0	0	0.469709	0	0	0	0	0.0942064
101825757	Gdpgp1	protein_coding	183.863	156.914	124.097	4.07399	7.07956	12.7664	3.34039	1.1933	3.84571	8.78391	3.93306	5.87628	0	2.21142	2.31336	2.21221	0.730922	6.31754	152.078	106.483	133.358	2.54151	1.79029	3.28877	0	3.16602	5.92817	4.89998	3.97702	4.17673	0	0.00640947	0	0	6.02498
101826814	Cib1	protein_coding	321.071	420.057	330.018	306.856	249.821	341.336	262.13	195.542	236.637	279.501	148.041	181.528	1.80748	1.50255	15.0689	10.2951	52.1008	29.2597	389.736	322.356	463.398	380.596	358.293	251.887	355.65	333.301	177.812	237.873	228.371	244.889	52.1004	19.4737	42.8263	35.1894	28.2529
101826547	Sema4b	protein_coding	48.3581	50.6439	74.6548	20.6027	32.6727	23.8615	23.8112	21.8109	22.5787	17.4137	14.4399	11.5384	0.395495	0	0	0	0	0	75.8389	86.3255	72.0137	38.4584	42.6129	43.7824	61.7144	28.1613	24.7575	16.0975	36.1594	50.8828	0.443998	0	0.0283266	0.00934532	0.0139798
101826284	Idh2	protein_coding	491.159	473.741	504.428	3.71459	10.3322	18.5475	8.41195	11.9732	8.62524	28.0315	18.8565	7.43034	0	0	0.838283	0	0	0	535.466	457.797	580.188	3.6001	13.7667	5.92913	3.05653	7.97284	14.6954	15.7327	27.8262	11.5294	0	0	0.0123302	0	0
101826025	Znf710	protein_coding	43.5836	26.2862	27.4233	2.70575	0.774744	0.689581	0	1.48135	0.434003	7.74807	1.39607	4.58592	1.22104	5.91935	2.71191	1.85371	6.20304	4.14195	44.1101	22.263	33.2984	0.717048	0.38484	0.674818	0	0	2.89907	0.421319	1.41447	1.64372	0.00366607	0.457147	0.958768	3.202	3.94633
106021753	LOC106021753	lncRNA	6.26795	9.47014	7.34484	0.107571	0.246408	0	0	0	0.460117	0	0	0	0	0	0	0	0	0	6.84996	6.86621	5.35103	0	0	0	0	0	0	0.428803	0	0	0	0	0	0	0
106020740	Arpin	protein_coding	22.7761	15.977	23.2339	0.362964	0	0	0	0	2.17353	0	0.607971	0	0.812799	0.579645	1.07725	1.26723	4.53235	3.10906	34.3733	12.5493	22.5693	0	0	0	0	1.6663	0	0	0	0	0	0	0	3.85827	2.69157
101825589	LOC101825589	protein_coding	110.903	121.18	118.527	4.94861	11.642	9.76492	6.81475	9.79869	16.5522	29.1734	13.8577	17.226	0.645084	0.0697436	0.247561	0.25763	0.347937	0.930832	104.385	141.038	124.561	0.100819	0.40582	5.31333	3.6521	11.1079	16.5202	18.1714	12.2195	17.0784	0.568292	0.00813618	0	0.0136703	0
101834705	Mesp2	protein_coding	48.865	81.1579	56.3762	17.4433	10.7237	11.0579	13.5061	12.2566	13.7153	7.32831	4.14329	6.72899	0	0	0	0	0	2.42045	72.2502	66.5176	72.8406	0	2.56854	2.59318	1.14919	4.97818	3.2136	9.20294	6.27172	5.86666	0	0	0	0	0
101825073	Mesp1	protein_coding	77.8065	67.8657	65.3066	0.685228	5.7553	5.85446	2.84487	0.970088	1.75858	10.3419	2.13157	3.23871	0	0	0	0	0.5942	0.641977	43.6345	78.3639	65.332	7.74792	7.27704	4.86108	8.18605	5.1476	2.10843	1.82099	2.64527	3.65664	0	0	1.3162	0	0
121133438	LOC121133438	lncRNA	0.294349	2.16804	1.96174	0	0	0	0	0	0	0	0	0	0	0	0	0	0	0	0	1.30993	0	0	0	0	0	0	0	0	0.591541	0	0	0	0	0	0
101824805	Wdr93	protein_coding	3.28638	4.03434	5.00631	0	0	0	0.664164	0	0.0836321	0.263479	0	0	0	0	0	0	0	0	3.83098	4.09507	2.8368	0	0.71192	0	0	0	0	1.1691	0	0.894333	0	0	0	0	0
101825497	Pex11a	protein_coding	182.483	117.675	164.112	3.82606	2.47196	5.94347	3.99894	0.729158	6.88185	0.951847	4.15511	1.46061	0	0	0.00939248	0	2.67975	2.59979	210	181.988	153.317	8.09766	7.32274	5.74167	12.306	3.43925	6.08041	8.89676	8.20565	4.59951	0	0	0	0	0
101824545	Plin1	protein_coding	0	1.12388	3.48662	0	0	0	0	0	0	0	0	0	0	0	0	0	0	0	1.50079	2.44456	3.81023	0	0	0	0	0	0	0	0	0	0	0	0	0	0
101824976	Ticrr	protein_coding	41.8466	33.2196	42.6308	9.08727	10.4079	6.52639	8.95034	11.2348	6.68234	19.6601	6.54578	10.6126	0.184053	1.59139	1.02197	0.424873	1.51395	0	43.903	44.3223	33.4128	12.14	15.8923	11.6237	19.0804	14.5727	15.5538	10.7308	14.7771	15.5871	0.256371	0	1.02682	0.586871	0.799393
101824003	LOC101824003	protein_coding	11.7008	0	12.997	0	0	0	0.492642	0	0	0	0	0	0.0499644	0.170161	0.208276	0.157142	3.28241	5.93967	8.52485	5.20715	1.80359	0	0	0.462982	0.556901	0	0	0	0.559872	0.497527	0	0	0	0.533645	0.0997856
101823480	Polg	protein_coding	3.23526	3.6879	3.74034	0	0	0	0	0	0.308742	1.44512	0	1.97385	0	0	0	0	0	0	3.03058	4.31933	3.20588	0	0	0.0548633	1.45184	1.80746	0	0.924846	0	0	0.585678	0	0	0	0
101823744	Fanci	protein_coding	17.665	16.9252	19.28	3.84504	1.59639	4.92769	2.61221	5.61359	6.04411	5.75137	1.2421	4.77053	0.00275973	0	0	0.256915	0.0875241	0	19.7761	11.121	15.5406	4.61934	4.90006	3.88699	13.7804	6.07786	7.47895	2.58648	4.0201	7.47464	0	0.41445	0.236757	0	0
101823208	Abhd2	protein_coding	5.4597	1.96164	4.18388	0.237677	1.25901	3.46136	0.538235	0	1.11829	2.20995	1.49292	0.231695	0	0	0	0	0.255052	0	13.9707	5.3335	4.80312	1.24293	0.0270439	0	0.532386	1.74829	3.56522	1.92448	3.40251	1.22304	0	0.0921734	0.220904	0	0
121135379	LOC121135379	lncRNA	19.1465	14.9571	18.2292	0	0	0	0	0	0	0	0	0	0	0	0	0	1.91946	0	9.51104	26.3366	1.60979	0	0	0	0	0	0	3.096	0	6.21693	0	0	0	0	0
101822771	Mfge8	protein_coding	185.249	158.79	104.681	8.14236	4.95797	6.96469	11.3201	6.78504	12.6967	5.11115	2.73759	23.6023	0.00591805	0	0	0	1.34064	3.6004	179.732	162.003	164.493	17.714	3.09607	11.2966	3.03427	8.0008	9.78598	4.82753	17.7722	6.83584	0	0	0.0670561	0	0
101822497	Hapln3	protein_coding	0	3.84164	5.95899	3.29147	3.71271	2.44032	2.76693	0	0.938585	1.23655	0	0	0	0	0	0	0	0	1.71	7.36125	3.51446	1.35334	3.40471	2.22887	0.0638336	0.499522	0.52612	6.06332	0	0.79839	0	0	0	0	0
101844842	Acan	protein_coding	5.64155	3.91443	5.25452	0.0547245	0.0940166	0	0	0	0.491559	0.619454	0.0589273	1.53252	0	0	0	0	0	0	8.98003	7.09527	7.59958	0	0.373608	0.494982	0.700462	1.02776	0.288662	0.763509	0.0352099	0.0312891	0	0	0	0	0
121133464	LOC121133464	lncRNA	13.0041	14.7358	6.66677	0	0	0	0	1.18483	0	0	0	0.791129	0	0	0	0	0	0	22.9572	13.355	22.2036	0	0	0	0	0.279427	0.294305	0.667228	0.287185	0	0	0	0	0	0
121135383	LOC121135383	lncRNA	76.9139	63.5512	63.3715	0	0	1.53788	0	1.05117	2.25844	8.89387	4.7379	5.38108	0	0.0322654	0	0	0	0	74.357	68.4573	82.0781	0.746265	7.50976	0	0.844784	10.3293	7.39793	0	1.69858	0	0	0	0	0	0
110342354	LOC110342354	lncRNA	656.96	384.7	621.893	12.6355	14.4718	33.368	5.72279	25.938	12.9711	53.5786	17.5365	30.4579	0	6.75366	0	0	0	0	532.282	493.994	572.674	1.90494	6.90107	0	9.7039	6.32807	21.1059	9.23417	13.0075	22.1549	0	0	0	0	0
101823661	Isg20	protein_coding	11.946	7.33242	12.9985	0	0	0	0	0	0	0	0	0	0	0	0	0	0	0	6.52763	6.83522	16.5725	5.16616	0	0	0	0	0.75314	0	0	0	0	0	0	0	0
101823397	Aen	protein_coding	19.732	4.94344	6.51784	0.0898434	0.205801	0	0	0	0.768583	0	0	1.52871	3.14166	8.72287	5.50503	6.93763	12.5744	16.0529	6.1612	10.7525	9.31085	0	0	2.10328	0	0	0	0	0.231222	0	0	0.00409908	0	6.68059	25.2827
121133469	LOC121133469	lncRNA	1.01858	0.535885	0	0	0	0	0	0	0	0.0349982	0	0.230163	0	0	0	0.393971	0	0	2.86241	0.388537	2.55696	0	0	0	0	0	0	0.744114	0.793733	0	0	0	0.00301734	0.51764	0.178695
101844579	Det1	protein_coding	88.5738	64.7957	74.3486	6.45269	5.72761	3.19507	12.4207	4.62468	9.10813	11.0431	6.42713	7.26244	3.13541	1.18295	0.702725	0.215575	0	0.194316	66.376	124.527	66.5375	16.5986	9.03085	11.3296	20.4418	11.9166	4.89279	4.09944	5.91614	7.8399	0	2.37362	0	2.20119	2.51583
101844311	Mrps11	protein_coding	631.582	592.297	532.321	0	4.76228	2.6913	0.261557	2.94327	16.0067	5.2296	7.62803	1.47395	6.64514	9.44086	7.49729	12.7149	84.4318	86.1657	544.261	453.398	640.619	6.52982	6.72874	1.22905	13.8967	9.83351	10.6617	11.5103	5.05328	5.54717	0	0	0	27.164	13.3507
101822861	Mrpl46	protein_coding	144.027	146.388	134.916	12.266	28.0972	9.25872	8.8026	13.5741	5.91163	16.5757	8.68129	5.02175	48.3883	104.44	70.7252	69.0229	124.447	103.287	101.549	119.921	107.423	8.98568	17.4558	17.4645	15.7001	6.05647	2.50602	5.68147	14.45	14.2238	0.0299617	0.0157642	6.90443	146.949	130.514
101843505	Ntrk3	protein_coding	3.01974	1.93905	2.91931	0.715182	0.154327	0.120758	0.492915	0.891435	0.984226	1.05035	1.14586	0.639315	0	0	0	0	0	0	2.18317	3.10122	1.50383	0.632865	0.886887	0.375003	0.51741	0.960324	0.847437	0.45449	0.893625	1.31562	0.141111	0.0302655	0.319832	0	0
101844406	Agbl1	protein_coding	4.69308	4.22487	2.68095	0	2.23855	0.162652	0.158075	1.18586	0	0.150503	0	0	0	0	0	0	0	0	6.15462	4.17708	3.7617	0	0	0	0	0	0	0	2.24559	0	0	0	0	0	0
101843233	Klhl25	protein_coding	0.99192	0	0.4722	0	0.697031	0	0	0	0	0	0	0	0	0	0	0	0.762821	2.06594	4.3361	0.441429	6.19233	0	0	0	0	0	0	0	0	0	0	0	0	0	0
101843612	Akap13	protein_coding	4.36194	2.44249	4.22584	3.09026	1.89679	4.21699	5.10359	3.11804	2.49757	0.938695	2.10809	0.593118	0.000980329	0	0.0621146	0	0.00444156	0	4.93423	3.5418	4.2465	2.29728	2.93732	4.8145	6.68714	4.70281	1.03567	2.60323	1.34017	4.80278	0	0	0	0.14135	0
101843073	Sv2b	protein_coding	1.911	4.4786	3.14269	0.310077	0.887853	0.54189	0.526644	0.0411545	1.39262	0.376063	0.0556485	0	0	0	0	0	0	0	1.70873	2.01014	1.7674	0.219129	0.317538	1.40232	0	0.0485287	0	0.733901	0.199505	0.753476	0	0	0	0	0
121133531	LOC121133531	lncRNA	0.214919	0.263833	0.204624	0	0.549185	0.782106	0	0	0	0	0	0	0	0	0	0	0	0	1.87901	1.14774	0.397539	0	0.130943	0.0510242	0.0613747	0	0.316159	0.0955699	0	0.43865	0	0	0	0	0
101840860	Slco3a1	protein_coding	75.0441	57.1478	70.4802	8.91057	14.3008	13.6214	21.978	18.862	17.139	14.2561	22.2862	19.0325	0	0	0	0	0	0	94.2446	82.1894	66.5817	12.8989	7.43946	17.2123	28.1138	22.6681	20.582	19.3435	25.9267	20.2489	0.467545	0	1.69855	0.00870147	0
101841497	St8sia2	protein_coding	0.186434	0.915458	0.177502	0	0	0	0	0	0	0.0448408	0	0.206425	0	0	0	0	0	0	3.25992	0.497807	2.06909	0	0	0	0	0.416624	0	0	0.749337	0	0	0	0	0	0
121135396	LOC121135396	lncRNA	7.54496	5.14563	2.39451	0	4.92703	0	0	0	0	0	0	0	0	0	0	0	0	0	0.916172	3.73078	0.775334	0	0	0	1.91522	0	1.47988	0	0	0	0	0	0	0	0
101842911	Fam174b	protein_coding	120.994	55.1921	77.7429	31.3461	33.1141	28.5288	49.6063	64.1381	50.098	36.178	41.8808	14.4845	0.00846994	1.66583	0.515479	0	0	0	156.074	104.16	102.424	38.6957	47.198	34.2192	41.6329	55.7764	43.4761	40.1321	31.8895	34.0735	2.90366	0.659555	2.18677	0.802861	0.0169156
121133543	LOC121133543	lncRNA	3.22294	3.95646	3.77667	0.608434	0.0633508	0	1.9415	0.880945	0.709768	1.60999	0	1.84309	0	0	0	0	0.575572	0	4.33503	6.61981	1.14645	0	0	0	0	0	0.802346	0.165366	0	1.012	0.0527603	0	0.00514088	0	0
110343633	LOC110343633	lncRNA	25.5065	15.6558	18.2134	6.40199	1.62942	0	3.22172	4.53169	6.69375	20.7049	2.04256	2.52157	0	0	0	0	0	0	48.7811	59.593	8.84619	0	0	0.756939	1.82098	8.01555	5.62823	11.3422	0	12.2013	0.0616831	0	0.79336	0	0
121133545	LOC121133545	lncRNA	1.03752	2.5473	0	0	0	0	0	0	0	0	0	0	0	0	0	0	0	0	0	0	0	0	0	0	0	0	0	0	0	0	0	0	0	0	0
106022371	Chd2	protein_coding	1.62336	0.590466	1.4311	0	0.0307272	0.0625133	0.136697	0.113943	0.218032	0.332604	0.0192591	0.142653	0.227216	0.190175	0.178513	0.17829	0.750274	0.323163	1.37985	0.0535138	0.94531	0.0606698	0.280843	0.228387	0.223207	0.23513	0.566058	0.080208	0	0.0153392	0	0.000612016	0	0.569677	0.609144
110343636	LOC110343636	lncRNA	9.49212	2.58943	4.01662	0	0	0.411219	0	0	0	0	0	0.750711	0	0	0	0	0	0	6.33936	3.75487	1.21928	0	0	0.250392	0.903557	0	0	0	1.36257	0	0	0	0	0	0
110343635	LOC110343635	lncRNA	30.6909	42.6332	23.0689	35.6781	36.8389	25.1923	50.4973	30.0382	22.5058	17.6773	15.7165	6.00431	0.243142	0	0	0	0	0	48.5457	38.4587	34.7338	11.206	11.7278	15.5314	19.8353	6.31704	9.86128	7.991	14.9558	1.75145	0	0.00411062	0.703401	0	0.0206633
121135406	LOC121135406	lncRNA	9.72235	3.58052	11.1079	0	0	0	0	0	0	0	0	0	0	0	0	0	0	0	8.50009	1.73068	7.19342	0	0	0	0	0	0	0	0	0	0	0	0	0	0
101842652	Mctp2	protein_coding	7.07585	9.2407	14.1904	1.7802	1.03869	0.156532	1.63537	1.99718	2.41366	3.76585	2.17009	0.7144	0	0	0	0	0	0	11.188	9.1118	10.4428	2.54458	0.275174	0.571874	3.05248	1.26163	2.17038	3.41426	3.76031	1.49795	0.643692	0	0.59939	0	0
121135411	LOC121135411	lncRNA	1.52169	7.47208	0	0	0	0	0	0	0	0	0	0	0	0	0	0	0	0	0	1.35439	2.8147	0	0	0	0	0	0	0	0	0	0	0	0	0	0
110343487	LOC110343487	lncRNA	6.00669	1.47475	0	0	0	0	0	0	0	0.866833	0	0	0	0	0	0	0	0	0	8.55402	4.44426	0	0	0	0	0	0	0	0	0	0	0	0	0	0
106022299	LOC106022299	lncRNA	4.57228	1.51116	5.52527	0.313878	0.0449368	0	0.399824	0.166636	0.436334	0	0.337983	0	0	0	0	0	0	0	10.7624	5.7913	1.95171	0.354904	0	1.21076	0	1.81757	0.776087	0.0390998	0.454387	0	0	0	0	0	0
121135426	LOC121135426	lncRNA	0	0	0	0	0	0	0	0	0	5.60759	0	0	0	0	0	0	0	0	0	0	0	0	0	15.328	0	0	0	0	8.23811	0	0	0	0	0	0
121135432	LOC121135432	lncRNA	3.17153	0	0	0	0	0	0	0	0	0	0	0	0	0	0	0	0	0	0	0	0	0	0	0	0	0	0	0	0	1.07885	0	0	0	0	0
101822884	Arrdc4	protein_coding	1.04101	0	0	0	0	0	0	0	0	0	0.125047	0	0	0	0	0	0	0	0	0	0	0	0	0	0	0	0	0	0	1.92552	0	0	0	0	0
121133622	LOC121133622	lncRNA	0	0	0	0.200959	1.38099	0	0	0	0	0	0	0	0	0	0	0	0	0	0	6.41359	0.833049	0	0	0	0	0	0	0	0	0	0	0	0	0	0
110343491	LOC110343491	lncRNA	1.76817	0	3.36692	0	0.45182	0	0	0.418863	0	0.425277	0	0.559362	0	0	0	4.92978	0	0	0	4.72127	0	0	0	0	0	0	0	0	0	0	0	0	0	0	3.34756
121135443	LOC121135443	lncRNA	20.7611	3.18577	2.47082	0.578991	3.97882	0	0	0	0	0	0	0	0	0	0	0	0	0	2.83611	41.5765	7.20039	1.30934	0	0	0	0	0	0	0	1.98625	0	0	0	0	0
101825091	LOC101825091	protein_coding	136.153	144.604	127.446	1.19458	2.05229	1.19294	0	1.54019	2.33584	3.58749	3.36895	2.96423	0	0	0.00816924	0	1.19867	1.98712	88.6084	109.609	116.725	5.20993	2.25247	2.36075	2.83964	1.38883	3.15061	2.63605	0.548998	2.53689	0	0	0	0.667183	0.880629
121133629	LOC121133629	lncRNA	0	0	0	0	0	0	0	0	0	4.55769	0	0	0	0	0	0	0	0	2.58862	0	0	0	0	0	0	0	0	0	0	0	0	0	0	0	0
101825606	Igf1r	protein_coding	9.34705	6.11966	6.44138	1.33067	2.63868	1.29579	5.10479	1.60268	0.339806	1.15619	1.04079	0.718117	0.331852	0	0	0.00430393	0	0	7.29641	6.10086	4.93982	2.76218	1.8802	5.09334	6.02487	1.74066	4.24287	3.12722	5.49475	2.044	0.0981671	0.0878959	0.0682991	0	0.168535
121135452	LOC121135452	lncRNA	0	12.4535	0	0	0	0	0	0	0	0	0	0	0	0	0	0	0	0	19.4016	1.12865	0	0	0	0	0	0	1.11925	0	0	0	0	0	0	0	0
101823853	Ttc23	protein_coding	5.49868	16.2798	22.1729	3.17522	2.47956	0.168152	0.0817103	0.229869	0	5.44574	0.932475	1.4837	1.46269	0	0	0	0	0	24.744	13.2429	20.0428	0.815965	0.262757	2.45731	1.93974	2.25881	1.42745	5.24986	0.928612	2.97074	0.650802	0	0.268286	0	0
101825869	Lrrc28	protein_coding	31.5898	13.1704	36.3188	3.45745	4.26454	0	0	1.69434	7.39437	7.74131	9.0688	0.0942782	0	0	0	0	0.0345941	0	27.3579	37.6656	36.3823	1.65396	0.121048	4.66966	0	0	11.7491	3.048	4.44907	7.90728	0	0	0	0	0
110343493	LOC110343493	lncRNA	116.069	108.843	112.043	0	4.94319	1.67612	3.25792	0	1.23072	5.81599	6.19654	9.43463	0	0	0	0	0	0	103.944	63.1322	77.5284	0	2.61913	0	2.3018	3.60249	2.84573	1.79213	4.62815	0.822556	0	0.0164095	0	0.0551419	0
101828353	Mef2a	protein_coding	7.59648	2.91418	2.86289	0.812102	0.444843	2.2214	0.799592	0.262433	1.90295	0	0.202776	0.200263	0.557533	0	0	0	0	0.0425316	5.0157	5.77524	4.83014	2.23574	1.34991	1.46533	0.497139	0.397872	1.02436	1.30193	1.72655	0	0	0	0	0	0.0890774
101824113	Lysmd4	protein_coding	11.6661	10.1839	11.8477	0.404875	0.529962	0	0	1.22826	0.890636	2.86826	0	0.574089	0	0	0	0	2.45262	3.55322	11.8994	21.2283	11.9883	0	0.895046	0.492382	0	1.30351	0	1.03753	0	0	0	0.00527781	0.00537576	0	0
121135467	LOC121135467	lncRNA	4.7598	0	0	0	0	0	0	0	0	0	0	0	0	0	0	0	0	0	0	1.41216	0	0	0	0	0	0	0	0	0	0	0	0	0	0	0
101824378	Adamts17	protein_coding	23.334	23.2444	18.3921	1.06679	1.51507	2.5852	0.676433	1.35925	0.803097	1.93209	1.28657	1.14962	0	0	0	0	0.0111009	0	17.9759	18.3852	15.5663	3.18445	3.69009	2.9515	4.20566	0.373988	1.85696	0.25515	1.86695	0.0487957	0	0.157698	0.384706	0	0
101843120	Cers3	protein_coding	5.55414	0.401071	0.311062	0	0	0	0	0	0	0.0785809	0	0	0	0	0	0	0	0	2.85641	4.36188	1.51082	0	0.132703	0.0775653	0	0.273791	0	0	0	0	0	0.106421	0	0	0
101830023	Lins1	protein_coding	23.9658	17.1618	23.5308	1.11394	2.99821	1.68716	1.89195	2.54295	1.52471	3.18234	0.439814	2.09284	0	0	0	0.00402327	1.01426	0.69327	20.189	26.6635	21.7032	1.13359	0.202799	4.85999	0.926784	0.976291	4.92103	2.33124	4.44363	3.3119	0.0724466	0	0.01553	0	0
101827882	Asb7	protein_coding	5.23689	3.57153	0.738668	1.9473	0.148687	2.31915	0.832962	1.79194	0.7774	0.559809	4.22477	1.3499	0	0	0	0	0.87808	0	3.3915	3.28003	1.25569	1.22324	2.28466	0.828862	0.609279	0.921061	0.22826	1.63873	2.67285	0.0494836	0	0	0	0	0
110343597	LOC110343597	lncRNA	96.5334	34.1837	68.9317	2.89924	0	0	4.22069	0	0	8.93004	21.4073	0	0	0	0	0	0	0	46.6621	94.1811	37.7721	0	3.77015	0	0	0	10.9236	0	0	0	0	0	0	0	0
101827367	Chsy1	protein_coding	43.9556	31.3946	39.5671	9.92563	7.14763	14.2646	11.777	9.21364	9.2029	30.3068	16.6825	15.0431	0.13992	0.209203	0	0	0	1.52732	48.9105	36.0403	21.9278	9.6773	1.89358	9.73982	21.3772	12.8738	18.6538	5.92305	14.7609	20.7971	1.01016	0.252188	0	0.00911231	0
101827097	Selenos	protein_coding	15.0147	14.336	3.17676	1.48883	0	0	0.210723	0	0	3.21007	0	0	5.25747	6.6598	16.4991	16.3335	17.1871	27.3492	11.8509	27.4702	58.6317	0	0	0	0	0	0	0	0	0	0	0	0	15.1223	19.3351
101826662	Snrpa1	protein_coding	455.47	466.768	409.985	199.789	223.675	332.126	266.948	126.834	90.906	130.554	88.4416	64.4998	0.0172118	2.82828	11.1065	5.66226	108.628	99.5371	546.952	411.371	536.186	313.18	258.265	216.586	314.238	222.934	114.635	114.263	170.879	92.3786	0.0389903	3.35072	5.68353	33.9857	28.3932
101826406	Pcsk6	protein_coding	4.77906	4.10671	6.37016	1.3328	1.40437	2.1118	0.482913	0.0566058	0	0	0	1.54966	0	0	0	0	0	0	3.65597	2.1268	7.95589	0.9042	0.63087	1.41825	2.5248	1.00123	0.351513	1.00944	0.274408	2.07273	0	0	0	0	0
101825608	Tm2d3	protein_coding	223.295	152.704	114.551	27.5253	21.3645	19.6123	52.03	21.0137	20.628	24.0331	0	13.3861	3.76179	0	0	0	0	9.31654	187.201	122.513	129.19	30.8658	7.24749	16.7026	44.5493	15.9497	13.1992	9.06798	23.418	8.84436	0	0	0	0	0
101829478	Tars3	protein_coding	10.1801	10.7733	10.0266	0.626549	0.538205	0	0.266037	1.24736	1.00499	1.01317	0	2.44313	0	0	0	0	0	0	8.82356	1.24977	3.57125	0	0	0	0	0	0	0	0.100781	0	0	0	0	0	0
101825009	Tjp1	protein_coding	7.75068	11.4473	6.45695	1.56711	4.67282	4.72186	5.75155	1.4918	3.37465	6.20424	3.10338	4.88472	0	0	0	0	1.84861	1.65986	7.27922	6.35955	6.16023	4.64371	1.94299	3.30642	6.2251	4.87138	6.52034	4.30819	5.04141	7.97135	0.827066	0	0.220989	0.360394	0
121133789	LOC121133789	lncRNA	0	0	1.41346	0	0	0	0	0	0	0	0	0	0	0	0	0	0	0	0	0	1.37302	0	0	0	0	0	0	0	0	0	0	0	0	0	0
101824747	Fam189a1	protein_coding	4.69785	6.26853	8.94559	0	0	0	0	0	0	0	0	0	0	0	0	0	0	0	5.13407	4.36312	4.72265	0	0.0414816	0	0	0	0	0	0	0	0	0	0	0	0
101824485	Nsmce3	protein_coding	18.0898	9.04725	10.8442	0	2.91046	0	1.01552	3.1743	0.639375	4.51208	1.7169	5.61675	1.28744	0.102306	0	0	11.6271	20.8866	27.8238	33.3943	63.2039	8.11283	13.1985	10.8163	0	0	6.1107	0	4.80877	6.83726	0	0	0	0	2.60548
101823765	Apba2	protein_coding	133.347	141.485	136.163	67.7407	56.685	46.6447	51.0301	40.7483	56.3417	49.1819	30.7254	44.2233	0.034927	0.600151	0.0105886	0.00798896	0.0287715	0.044407	168.753	147.806	131.809	57.0866	38.6084	58.4321	59.5975	54.9041	50.4624	53.1244	67.7428	68.5462	4.91509	2.72482	4.38409	0.00847813	0.0126825
101823504	Mcee	protein_coding	267.482	227.683	171.781	0	4.83607	5.90327	2.23112	2.09221	0.48162	8.80046	4.24358	0	0	4.87155	1.75177	0	2.1969	0	242.68	204.383	271.887	0.318288	0.768713	5.99085	0	4.9342	2.22725	2.24421	0	0.965677	0	0	0	0.0431575	0
101823233	Mphosph10	protein_coding	194.592	152.838	155.416	29.3204	18.6172	5.99301	30.8693	25.1241	28.9551	22.847	11.8165	19.985	3.49114	20.4195	27.4016	15.9924	25.0507	28.9981	139.087	134.618	130.5	15.355	35.3989	34.4845	43.5869	31.4292	28.6257	20.4024	29.7866	21.1757	0	0.00469381	0.00956184	33.7067	24.3971
101822969	Fan1	protein_coding	13.8775	8.51794	13.4573	0	1.57605	2.40481	0.129842	0.913181	2.40342	7.54095	4.15712	5.36575	0	0.695143	0	0.352042	0	0.0920865	4.2128	8.92065	6.17966	1.29661	2.24424	1.15923	0.587112	1.14859	4.00731	2.22842	0	0	0	0	0	0	0
101822700	Mtmr10	protein_coding	4.37385	6.13634	11.6997	0	2.12886	0	1.0523	0.0986785	0.0795042	5.81101	1.6679	5.27113	0	0	0	0.00335662	0	0.485106	7.5114	8.89816	1.34839	0.105084	0.338391	0.247238	1.60591	2.3272	2.14473	2.36173	3.16916	1.38156	0.330418	0.0678431	0.457803	0	0
101844705	LOC101844705	protein_coding	4.19924	7.73243	3.99807	0	0.268259	0	0	0	0.267156	2.18833	1.28906	0	0	0	0	0	0	0	6.11888	3.42608	5.82554	2.91316	0	0	0	0	0	0	0	2.32121	0.6567	0	0	0	0
101828944	Klf13	protein_coding	26.9234	10.1986	8.64218	1.20135	1.65114	1.27968	1.39914	0.838239	0.616633	1.66515	0.591367	0.170345	0.04533	0.0302043	0.0328622	0.352077	3.84856	6.13296	8.23853	4.6557	10.8138	3.80346	3.03073	2.62981	1.88918	1.41819	1.44844	0.923571	1.45757	2.55127	0	0.267793	0.00319021	3.26799	1.44848
101833288	Rab18	protein_coding	196.518	179.007	139.753	11.0958	15.5461	0	11.8317	17.1573	12.7175	30.8915	25.9064	11.838	0	0	0.030941	0	7.79082	6.8774	116.09	150.845	167.461	7.06476	2.4515	0.229265	5.23969	12.5436	25.2864	10.7355	11.6443	8.49981	1.26109	0	1.34166	0	0.691783
121135790	LOC121135790	lncRNA	2.08984	1.46599	2.84247	0	0	0	0	0	0	0	0	0	0	0	0	0	0	0	1.95762	7.17454	5.79841	0	0	0	0	0.166792	0	0	0	0	0	0	0	0	0
101844916	Gas8	protein_coding	103.854	107.208	85.3956	0.131651	0	0	0	0	4.8428	2.27081	2.26818	0.186673	0	0	0	0	0.102746	0.211442	93.5066	107.141	103.145	0	0	0	2.19063	0	1.04165	0.65599	0	1.05381	0	0	0	0	0
101832453	Dbndd1	protein_coding	645.86	629.298	605.255	49.8247	48.6356	31.9929	38.7858	42.8335	42.8657	43.3369	24.7933	33.5179	0.0081275	2.65722	0	0	0.0368231	0.0568342	661.457	548.873	618.451	52.816	19.4559	41.8731	34.7861	41.4702	42.3717	43.5877	50.4539	51.7956	0.0245486	4.21711	1.11825	0	0
101844656	LOC101844656	protein_coding	0.744353	2.05596	0.708694	0.0415174	0	0	0.0940191	0.308578	0.816889	0	0	0	0	0	0.135146	0.17994	0	0.0333402	2.03367	1.1594	3.4421	0	0.0755846	0	0	0	0.875989	0	0	0	0	0	0	0.859312	0
101831664	Def8	protein_coding	6.16326	5.40427	10.3389	0	1.34992	0	0	0	1.79249	3.3883	0.188021	4.13163	0	0	0.269566	0.104057	0.442889	0	5.45259	10.4488	3.52865	0.888452	0	0.278709	0	0	1.986	1.37033	0.926848	1.04827	0	0.230035	0	0.943664	0.105122
101831134	Tubb3	protein_coding	478.966	559.159	477.305	174.941	187.227	138.591	100.665	176.35	116.483	91.1386	60.3306	26.1671	0.0143192	1.99941	0.0238758	0.00900703	0.0648759	5.70752	506.949	527.283	503.45	158.049	124.853	131.093	164.868	124.27	115.759	178.813	142.322	172.243	2.01114	0.00568899	3.99826	0.0382342	0
101830164	Tcf25	protein_coding	388.024	425.958	397.343	19.3741	23.5942	22.6674	25.4544	27.949	34.8263	74.7321	34.682	28.5146	0.140815	1.99819	6.32381	2.19076	9.10199	14.4094	347.972	406.345	343.956	14.6043	18.0823	20.5293	34.5295	24.9737	31.8012	15.1527	19.5659	41.4113	1.9494	2.56976	1.54236	6.09112	7.31191
101829706	Spire2	protein_coding	14.206	36.9921	16.8043	0.384174	0.110002	0	0	0	0.492974	2.79557	1.30998	1.49803	0	0.478919	0	0	0	0	14.1137	36.0163	40.6098	0	0	0	0	0.962003	1.77315	1.4357	0	0	0	0	0	0	0
101844385	Fanca	protein_coding	7.70151	5.11044	11.6925	0.139318	0.106377	1.29852	3.15495	0	1.11237	3.05389	0.966778	0.197545	0	0	0	0	0	0.111878	7.50673	2.03789	4.04266	0.315055	0.126818	1.28484	0	0	0.183719	2.82305	0	1.06208	0.0604047	0	0	0	0
101829431	Znf276	protein_coding	97.3574	92.6767	85.5381	0.990784	2.09497	3.1966	7.68035	7.44493	10.171	8.62706	7.98788	8.10504	0	0	0	0	0.257749	0	74.6649	100.639	89.4097	0.603231	3.53817	3.24403	4.78007	4.00778	3.51764	4.86093	7.35546	4.27044	0.00660891	0	0	0	0
101828987	Vps9d1	protein_coding	12.7725	10.728	12.1606	0.899878	0	0	0	0.716608	0	2.99117	2.42247	2.71144	0	0	0	0	0	0	19.8357	16.753	9.94752	0.423957	1.7748	1.35656	1.05584	0.0938903	0	0.37366	0	1.97229	0	0	0	0	0
101828278	Cdk10	protein_coding	145.584	143.104	156.187	1.88294	0.134787	0	0	8.99675	7.34926	19.9183	6.84296	9.7618	0	0	5.58844	0.00850086	2.17367	0.141757	132.009	135.68	148.304	0.266131	4.49923	1.00183	1.50632	10.1668	9.4666	1.87646	0.908616	5.24833	0	1.43897	1.68443	0	0
101828018	Spata33	protein_coding	0	2.22946	0	0	0	0	0	0	0	1.31044	0	0	0	0	0	0	0	0	0	1.61645	1.67966	0	0	0	0	0	0	0	0	0	0	0	0	0	0
101827762	Chmp1a	protein_coding	135.923	165.222	158.592	40.4336	31.1003	41.3348	49.822	38.1967	40.0156	50.32	15.5801	14.2629	0	0.0775169	1.19549	0	8.37885	3.18332	120.874	222.189	139.677	35.6336	18.4931	35.7496	31.8389	36.1072	38.2911	31.8999	57.6413	12.8056	2.26872	0.0045215	0	0	0.0227287
101827500	Dpep1	protein_coding	0	5.1184	7.44322	1.04651	0	0	0	0	0.0994731	0	0	0	0	0	0	0	2.23847	0	0	19.019	5.30221	0	0	1.11361	1.19068	1.60145	1.68672	0	0	0.664832	0	0	0	0	0
101844117	Rpl13	protein_coding	369.883	398.435	371.987	6.28488	9.07608	5.09377	2.78463	4.64222	4.44148	17.6749	6.86563	14.9172	13.7759	62.1712	92.7948	51.2413	277.664	145.925	392.182	463.299	441.77	0	0	4.36163	12.2416	4.44765	7.20688	7.08021	3.16464	6.87436	1.20846	1.83268	3.17465	95.0165	100.962
101826711	Spg7	protein_coding	9.14865	8.31912	8.71038	0	0.0865837	0	0	2.40804	0.582039	0.488983	0.0542685	2.35823	0	0	0	0	0	1.30521	10.3684	23.5235	17.5491	1.19669	1.78917	0.241332	0.38705	1.23046	0.797522	2.71213	0	0.778015	0	0	0	0	0
121135915	LOC121135915	lncRNA	9.88149	15.4387	17.9609	0	0	0	0	0	2.5718	3.457	0	0	0	5.68281	3.16605	0	0	22.2909	15.7077	27.1846	25.7552	6.79849	0	3.62559	0	3.26214	0	0	0	2.52101	0	0	0	1.44419	3.30953
101826451	Ankrd11	protein_coding	18.6406	12.1068	8.04835	13.1294	5.8156	5.85946	4.5721	5.4684	2.296	2.78911	2.13497	2.62279	0.0263787	0	0.31946	0	0.0125803	2.31062	13.0283	12.2504	7.8181	2.78865	6.47089	4.47694	11.4511	4.78321	4.75093	1.61444	3.08029	2.0184	0	0	0.0202257	0.118626	0.587816
121135920	LOC121135920	lncRNA	15.7276	12.4117	13.9046	0	0	0	0	0	0	0	0.899619	0	0	5.24425	6.67088	7.98419	9.51956	18.1145	4.91085	6.99918	15.5847	2.26718	0	0.533414	0	0	0.330517	0	6.77295	0.573213	3.15143	0	0	15.4091	8.85234
101826186	Cdh15	protein_coding	1.40415	1.29279	0.334221	0.391593	0	0	0	0	0.200998	0	0	0	0.359758	0.0995479	0.397406	0.158405	0	0.440251	0	2.81197	6.49318	0	0	0	0	0	0	0	0	0	0	0	0	0.768479	0.287394
101825930	Acsf3	protein_coding	66.488	74.1025	62.8864	0	3.01791	1.137	0	0	0	8.52185	4.97408	9.54813	0	0	0	0	0	0	59.7547	66.1856	101.947	0	0	0	0.374744	2.19939	2.44519	0	0	2.78992	0	0	0	0	0.0223822
121135941	LOC121135941	lncRNA	0.954373	0	0.605769	0.283902	0.162581	0.992293	0.160729	0.301443	0	0	0	0	0	0	0	0	0	0	1.04299	1.98203	0.588438	0	0	0	0	0	0	0	0	0	0	0	0	0	0
101825317	Cbfa2t3	protein_coding	16.1808	13.1917	15.6408	7.10982	12.6881	11.173	9.57928	8.39765	5.61074	10.0117	3.7389	4.39592	0	0.0026944	0	0	0	0	24.7025	20.1184	19.5343	8.56883	5.06714	12.4922	11.0757	7.9357	6.10515	6.6185	10.6738	11.4705	0.0860272	0.0062865	0.0102451	0	0
101825056	Pabpn1l	protein_coding	1218.52	1387.83	1073.69	193.507	127.301	182.172	195.71	79.1223	82.4514	115.997	63.8477	83.2233	0.00328629	0.0223839	0.772616	0.285264	0.104224	1.24094	1234.11	1055.55	1209.76	188.901	160.411	173.148	183.218	149.91	50.5678	83.1596	102.961	78.6677	0.0297781	4.41565	0.228737	0.991554	0.039379
101824790	Trappc2l	protein_coding	127.572	102.869	120.27	4.46465	0.958782	2.6008	0.631907	0	2.62582	2.70737	1.00157	0.593495	2.51549	0.0272829	0.267153	2.23737	19.5271	35.4048	76.5432	106.867	159.628	0.315513	1.77803	1.18773	1.42866	6.9874	0.367973	0	0	1.27635	0	0.585633	0	8.81295	2.81587
101843866	Galns	protein_coding	6.48129	8.30231	0	4.27518	0.144015	2.78342	0.284748	1.20159	0	0.881102	1.17344	0.222866	0	0	0	0	0	0	2.15573	3.00975	5.2124	0.853054	2.17471	1.47183	4.50646	0.787161	0.911982	0.250616	0.323607	2.30057	0	0	0	0.009639	0
101824530	Aprt	protein_coding	31.1327	65.1126	37.3261	0	3.83036	2.39776	0	1.0926	4.18141	4.16	0	0.182387	0	0	0	0	0	0.206587	44.1046	50.288	31.9925	0	0	1.36875	0	0	2.03547	0	0	5.29515	0	0	0	0	0
101824259	Cdt1	protein_coding	99.4584	89.8823	130.557	40.8858	28.8754	14.9615	25.4459	21.9567	17.044	37.0531	13.7602	14.8616	0.563863	2.29884	1.31987	0.259188	3.63551	8.11347	85.1048	90.7832	78.2849	35.8736	29.1379	29.0383	34.0829	21.2802	10.4595	15.1501	8.14091	29.3694	0	0	0.00877611	0.608025	0
101823993	Piezo1	protein_coding	4.63607	5.24189	3.2524	0.244974	0.529978	0.761095	1.32526	0.664726	0.465706	1.11506	1.17239	0.270168	0.00156291	0	0	0.00196618	0.34697	0	1.59996	6.40668	4.40053	0.430879	1.1893	1.12962	0.487762	0.851993	1.2922	1.03078	0	0.529136	0	0	0	0	0.156066
101823732	Ctu2	protein_coding	52.5247	75.8159	59.9002	5.7949	0.442472	4.80102	0	0	3.6354	1.94357	0	0.0912981	3.19428	4.84751	2.30552	2.61389	22.7134	17.7352	49.8324	49.8321	62.4572	9.61009	18.2865	14.9365	21.0982	0	0	0	0	7.06831	0	0	0	3.84995	7.29496
101823285	Rnf166	protein_coding	72.8173	14.4399	42.6639	0	0	0	0.849003	3.58264	0	0	0.807399	0	0	0	0	0	0	0	69.7844	55.8373	53.3584	0	0	0	0	0	0	0	0	3.42969	0	0	0	0	0.114645
101823022	Snai3	protein_coding	82.8862	73.4281	68.068	3.93996	5.89545	4.73839	2.73426	3.84603	5.3276	7.60434	6.24977	6.03717	0	0	0	0	0.28104	0	41.4003	50.196	69.8086	3.16157	4.74337	1.96104	6.42584	13.8442	10.4751	7.15621	4.90642	3.27005	0.936793	0.00289935	1.00408	0	0
101843593	Mvd	protein_coding	8.18599	7.53679	12.1779	0.114146	0	0	0	3.39358	0	0	0	0	0	0	0	0	0	1.78745	19.5696	11.3843	7.09768	0	0	0	0	0.571664	2.85999	0	0	0	0.653282	2.31752	0	0	0
101822574	LOC101822574	protein_coding	18.1895	41.4686	13.6071	0	0	0	0	0	0	0	0	0	0	0	0	0.272203	8.21956	0.465555	4.25967	15.0332	16.8226	0	0	0	0	0	0	0	0	0	0	0	0	0	0
101844915	Il17c	protein_coding	0	0	0	2.06256	4.9394	0	0	0	1.92487	0	0	0	0	0	0	0	0	0	0	0	0	0	0	8.97876	0	0	0	0	0	0	0	0	0	0	0
101844461	Zc3h18	protein_coding	17.6835	27.1352	20.0551	12.7062	13.4231	15.0063	10.8395	8.74774	6.75016	6.06709	3.87344	3.82544	0	0	0.00555474	0.016764	2.00743	0.0465917	16.7677	14.8134	14.1901	1.57446	8.66139	8.70519	14.3328	2.17927	9.64027	3.29571	11.5722	7.16531	0	0	0	0	1.30403
101844194	LOC101844194	protein_coding	0	1.41821	2.93315	0	0	0	0	0	0	0	0	0	0	0	0	0	0	0	0	0	0	0	0	0	0	0	0	0	0	0	0	0	0	0	0
101843316	Zfpm1	protein_coding	2.3181	8.18135	1.65529	1.09901	0.22213	0.75319	0	0	0.165913	4.39069	0.371268	1.69584	0	0	0	0	0.353177	0	4.1167	2.83694	7.77168	0	0	0	0	0	0	0	1.16465	0	0	0	0	0	0
101843051	LOC101843051	protein_coding	318.834	369.188	352.777	176.62	187.05	185.714	164.725	141.611	151.304	75.0427	88.8233	41.7004	0.00236504	1.76393	1.70752	0.708121	2.59309	2.62959	317.167	357.722	327.317	165.66	141.051	173.918	129.431	215.101	124.168	116.288	163.672	136.591	0.039289	0.606997	0.980033	0.91567	0.0188932
101842791	Ca5a	protein_coding	14.7694	20.5482	13.1244	0	0	0	0	0	0	0	0	0.467232	0	0	0	0	0	0	29.0534	15.7746	18.2127	0	0	0	0	0	0	0	2.26144	0	0.704821	0	0	0	0
101842612	Slc7a5	protein_coding	1.22478	0	3.49831	0	0	0	0	2.61125	2.86358	2.87218	0.490402	1.40454	0	0	0	0	0	0	0	1.9077	0	2.00832	1.30587	1.01771	0	0	0	1.56582	2.81301	0	0	0	0	0	0
101842348	Klhdc4	protein_coding	49.3607	67.1942	59.5593	1.52651	3.74648	0.508138	2.96304	0	0	9.52125	5.55741	4.01978	1.46502	5.72492	3.72677	2.32348	14.6649	19.4385	56.6145	61.7679	63.7313	0	2.38207	0	0	3.95902	3.3071	5.10708	4.77049	0	0	0	0	8.14117	19.2555
101841802	Zcchc14	protein_coding	14.9009	13.0658	17.0244	5.47747	11.7855	12.3206	11.2569	11.4637	4.03575	12.3561	11.0689	15.1294	0.00727192	0.232177	0.324348	0.176105	0.214154	0.22883	18.921	17.3044	9.84368	5.51321	6.59997	14.1842	10.78	10.505	9.77007	7.82509	22.8157	23.425	2.31998	0.00433366	0.576775	0.334942	0.014523
101841542	Map1lc3b	protein_coding	74.6745	61.7775	47.3981	10.9862	11.8914	6.75144	7.65506	13.2032	12.7032	10.5421	7.01994	10.5278	40.2959	65.4531	81.2788	71.0999	579.33	515.331	69.1898	53.4603	84.0769	15.4253	12.0884	11.0482	12.9804	18.5921	17.0348	13.9562	9.7872	19.4655	6.71053	1.0851	7.85452	290.597	172.332
101841270	Fbxo31	protein_coding	2.19284	0	0	0	0	0	0	0	0	0	0.117068	0.404662	0	1.43902	1.05779	1.09259	0	1.09678	2.39645	1.30116	0	0	0	0	0.834947	0	0	0	0	0	0	0	0	0.493799	1.88877
101842517	CUNH16orf95	protein_coding	1.40562	8.62767	5.35315	1.25441	0	0	0	0	0	0	0	0	0	0	0	0	0	0	8.44879	4.37877	7.8	0	0	0	1.00351	1.17793	0	0.468787	2.42128	0	0	0	0	0	0
110341440	LOC110341440	lncRNA	147.208	123.289	154.565	2.60903	1.58199	5.36416	1.91152	2.44432	16.4114	16.0487	13.0004	6.96367	0	0.0150056	0	0.609733	0	0	103.743	146.942	112.607	1.56179	2.37494	1.3065	1.96441	3.65092	5.66678	0.152945	13.0343	5.96691	0	0	0	0	0
121136623	LOC121136623	lncRNA	2.72666	2.23148	4.32672	0	0	0	0	0.215307	0	0	0.0727837	0	0	0	0	0	0	0	0	0	0	0	0	0	0	2.66581	0.534809	0	0.652339	0	0.167047	0	0	0	0
101842253	Mthfsd	protein_coding	19.5274	28.6719	35.7256	0.0854249	0.880559	0	0	0	0	0	0.306618	3.27044	0	0	0	0	0	0	45.1918	46.3476	32.5788	3.86362	0	0	0.109342	0	0	0	0	3.41896	0	0.00389749	0	0	0
101840463	Foxf1	protein_coding	0	0	0	0	0	0	0	0	0	0	0	0	0	0	0	0	2.6407	1.77371	0	0	0	0	0	0	0	0	0	0.0936657	0	0	0	0	0	0	0
101840184	Irf8	protein_coding	24.0378	32.7424	23.8268	4.18753	1.85113	1.88302	0.415919	0.312018	4.27363	3.16797	0.0527383	1.87505	0	0	0.00703358	0	0	0	18.3529	13.4817	16.7498	6.81156	3.27682	3.2052	9.12131	2.11558	2.03447	0.0732128	2.17432	2.77228	1.48434	0	0	0.0112634	0.791905
110341451	LOC110341451	lncRNA	4.46364	16.4386	4.2498	0	0	2.3205	0	0	0	0	0.714897	0	0	0	0	0	0	0	0	0	0	0	0	0	0	0	0	0	0	0	0	0	0	0	0
101839655	LOC101839655	protein_coding	1307.33	1225.01	1108.1	10.2718	6.83993	14.4722	17.0403	15.9793	8.99161	44.2941	18.0058	27.2668	64.2469	146.537	127.548	116.233	631.818	388.745	1030.88	1054	1268.5	17.8268	21.7447	14.4892	27.2128	22.4316	10.7104	13.0932	2.45914	25.6773	1.8643	0.0217977	0.754876	255.563	148.252
101839383	Emc8	protein_coding	693.429	672.323	638.95	356.77	329.367	304.618	366.65	335.8	288.581	317.926	229.429	204.424	0.534374	2.81012	1.50948	0.0474536	19.3117	12.3534	540.608	572.197	550.093	312.162	264.312	367.353	508.652	343.877	317.862	274.418	334.405	384.746	1.30547	0.0174839	3.65836	7.0419	9.93138
121136138	LOC121136138	lncRNA	3.16321	0	0	0	0	0	0	0	0	2.66284	0	0	0	0	0	0	3.85547	0	0	1.40771	0	0	0	0	0	0	0	0	0	0	0	0	0	0	0
101839123	CUNH16orf74	protein_coding	150.213	121.918	140.653	42.9305	39.9702	28.3967	38.8876	26.7616	15.875	34.6362	11.7309	17.6728	5.04137	4.35998	8.88326	2.40084	0	1.66814	168.231	138.117	125.148	51.9867	35.0447	34.778	68.7763	27.3955	11.6878	14.353	18.8896	25.6543	5.23582	1.18785	5.38019	0	0
101838856	Gins2	protein_coding	385.63	397.791	277.2	12.3355	8.58427	4.00225	4.06644	14.9214	21.6397	36.0232	41.8103	27.6757	0	0	2.36201	0.0112792	2.11229	9.59246	358.719	317.068	368.951	11.6527	0.994952	0	4.79672	16.6176	8.03052	16.4946	23.3078	24.1049	0	2.8069	5.68897	3.04034	0
101838582	Gse1	protein_coding	13.1892	15.1976	10.1691	0.487422	1.94357	0.841301	0.756308	2.77937	1.55979	7.23972	3.75822	6.87296	0	0.252407	0.513323	0	0.73263	0.00724851	9.01971	10.5867	10.6265	1.34721	1.00241	0.768404	1.47885	4.56574	1.97591	1.76308	2.95024	4.33512	0.0579211	0.000823647	0.270137	0.188207	0.281541
101837770	Kiaa0513	protein_coding	38.9766	28.8734	29.7515	4.53537	6.65411	2.09613	7.46956	10.2679	4.68149	5.53586	3.3096	5.55394	0	0.00366481	0	0.00270753	0.00975092	0.0150499	30.8452	18.9904	24.8605	2.62766	4.57198	6.14238	9.06758	5.2561	4.2014	4.48242	3.90683	6.08634	0	0.00171012	0	0	0
101837693	Zdhhc7	protein_coding	3.58429	1.32001	6.14265	2.15913	0	0	0	0	0	0	2.00921	0.453558	0	0	0.872796	0	1.2274	0	1.56684	1.5951	3.31495	0.81378	0	0	0	0	2.00363	0	0	0	0	0	0	0	0
101841720	Crispld2	protein_coding	12.4231	7.47571	9.50872	4.56508	4.41936	4.55882	5.41512	11.31	3.44038	6.85477	3.16008	1.38708	0	0	0	0	0	0	12.2456	4.55294	7.43441	1.65914	3.4629	3.93249	1.94774	3.81045	4.65834	0.758231	5.66458	4.53663	0	0.753778	0.0050511	0	0
101837247	Usp10	protein_coding	410.074	351.566	340.33	68.8874	44.3565	46.3785	61.7278	75.7227	47.6759	51.6428	39.3775	67.2076	5.86537	6.76179	12.3896	5.93132	74.3338	51.4996	308.682	378.714	234.1	46.6128	37.8327	60.309	87.9153	54.149	76.0726	47.5376	88.0369	68.2807	5.94432	0.378634	2.00042	7.80994	41.7337
101836980	Klhl36	protein_coding	16.786	18.9446	19.0751	5.7082	6.39942	8.79686	3.83011	5.00264	5.83916	3.93968	2.66677	3.01915	0.388455	0	0.390359	0.652312	0	0	16.1256	14.6994	11.5183	1.50259	2.52929	2.41039	3.20862	6.12592	3.38536	5.74877	6.60693	3.86809	0.235708	0	0	0	0.0623408
101836712	Cotl1	protein_coding	56.6176	33.9618	72.2821	3.44502	5.42532	1.00342	0.975185	2.89581	3.92948	6.34456	0.103044	2.95125	0.832447	0.0140347	0	0	2.31521	0	45.703	45.2387	51.7681	2.27226	2.4826	3.3604	0.183731	8.80632	3.21793	4.29146	3.3248	5.58084	0.759284	0.00654908	0.160095	0	0
101836449	Meak7	protein_coding	0	0	0	0	0	0	0	0	0	0	0	0	0	0	0	0	0	0	0.714567	1.74589	3.32596	0	0	0	0	0	0	0	0	0	0	0	0	0	0
101836206	Atp2c2	protein_coding	9.2667	7.84533	10.6482	0	0	0	0	0	0	0	0	0.252718	0	0	0	0	0	0	11.1748	10.5231	16.2541	0	0	0	0	0	0	0	0.642169	1.30437	0	0.0715585	0	0	0
101835946	Wfdc1	protein_coding	10.9862	15.7343	10.4599	0	1.40365	0	0	0	0	0	0	1.01368	0	0	0	0	0	0	25.0131	8.14854	29.6351	0	0	0	2.353	0	2.42419	1.62843	0	0	0	0	0	0	0
101835421	Adad2	protein_coding	2129.7	3544.33	3202.03	106.181	118.161	99.6684	116.814	180.682	186.627	257.303	198.714	235.535	0	3.24146	0.022196	0.0167466	0.0301557	0.13963	3254.11	2817.18	2816.82	90.4378	85.5746	91.2791	90.804	172.71	122.442	135.851	161.097	115.852	2.57327	5.14593	4.91284	0.0355441	0.0265854
101834811	Taf1c	protein_coding	3.47816	0.355813	0.827884	0	0	0	0	0	0	0	0	0.871087	0	0	1.15775	0.425077	1.22806	0.597194	0.633521	1.54787	1.87646	0	0	0	0	0	0	0	0	0	0	0	0	1.75485	0.28179
101841458	Dnaaf1	protein_coding	6.51853	2.85789	0	0	0	0	0	0	0	0	0	0.515536	0	0	0	0	0	0	3.5619	3.72974	0	0	1.79663	0.552703	0	0	0	0	0	0	0	0	0	0	0
101834278	Hsdl1	protein_coding	491.577	513.065	475.123	9.57733	15.1588	4.02935	15.5133	45.6902	104.804	145.479	89.0916	81.3862	0	0.00650288	1.71925	0.00480428	0	0	468.155	589.297	414.385	11.2052	5.38821	18.4011	11.748	40.054	49.9048	41.2928	43.049	52.7055	3.26432	0	0.0123631	0.0305907	0
101834549	Mbtps1	protein_coding	5.90909	13.6709	7.35709	1.97753	0	2.24488	1.89465	1.56133	0.0433774	0.983941	2.8392	1.11442	0	0.00991546	0	0.00366274	0	0.651503	2.48376	3.8434	6.93642	4.35735	0.369251	3.8849	2.27159	3.74567	1.87226	1.31382	3.78442	0.231931	0	0	0	0	0
101833756	Necab2	protein_coding	10.3921	10.0235	22.9687	0	0	1.54357	1.87517	1.14297	0.566695	0.803407	0.297213	1.05671	0	0	0	0	0	0	27.9869	15.8562	14.76	0.749023	3.46726	1.9385	2.43773	0	1.85632	0	0	0	0	0	0	0	0.987531
101833507	Osgin1	protein_coding	39.6583	29.8245	32.6559	2.31164	2.83019	0.371477	1.53436	0.931005	2.45487	3.35139	0.114445	3.50382	0	0	0	0	0	0	21.8656	23.8499	33.7043	1.1717	1.74143	0.169645	2.95885	6.48715	2.83814	2.78032	2.46176	1.18497	0.0069122	0	0	0	0
101833249	Mlycd	protein_coding	477.124	655.455	493.23	3.75956	0.246054	0	5.35152	0	3.58375	24.6653	6.09171	6.62546	0	0	0	0	0.0279439	0	440.924	491.085	459.527	0.121456	3.52001	2.51466	5.4996	6.99343	0	4.17481	6.35828	0	0	0	0	0	0
110341438	LOC110341438	lncRNA	142.323	178.011	117.608	1.19823	13.0376	15.3562	1.35674	10.8143	10.763	29.7103	9.89196	7.22085	3.68087	0	0	0	0	0	132.061	95.6037	114.244	15.5808	2.18144	3.82517	8.43542	3.75059	12.6409	28.6587	12.3351	15.0721	0	2.2141	0	0	0
101832981	Hsbp1	protein_coding	2795.01	3194.94	2495.41	59.1344	63.6485	51.4641	87.5281	82.4567	151.154	272.088	125.178	257.104	1.51363	0.0348302	0.0511584	1.19655	6.48708	3.64737	2503.13	2381.11	2628.54	98.6844	54.8014	60.0828	54.2602	166.364	146.097	119.637	84.3457	147.055	5.28229	1.9016	10.446	1.47463	0.0817004
110341449	LOC110341449	lncRNA	38.8997	15.9176	32.5469	6.04883	3.61456	2.45123	7.44456	3.3509	0	13.8924	3.20949	2.61036	0	0	0	0	0	0	24.4764	22.0326	47.9688	3.56841	0	2.51869	0	1.31711	2.42767	11.0077	3.3842	4.81176	0	0	0	0	0
101832544	Cdh13	protein_coding	1.31044	0.643473	0.998127	0	1.07154	0	2.31729	0	0	0	0	0	0	0	0	0	0	0	0	0	0	0	2.87425	0	0	0	0	0	0	0	0.00507051	0	0	0	0
101832280	Mphosph6	protein_coding	2569.24	2760.54	2188.35	184.542	188.658	273.016	185.306	192.812	224.49	354.386	191.769	226.618	1.31436	1.43055	6.54078	7.20214	27.4112	25.7256	2378.94	2775.83	2272.48	209.063	146.825	146.904	146.498	264.589	205.079	145.221	226.385	199.827	0.0204636	7.73059	1.40373	7.94162	3.95096
101832024	Sdr42e1	protein_coding	1.13825	0.46577	0.722483	0.761853	0	4.33942	0	0	0	0.365028	0	0.660161	0	0	0	0	0.660646	0	4.56113	8.10483	2.10544	0	0	0.630544	0	0.317957	0	0	2.50536	1.35518	0.0954259	0	0	0	0
101831493	LOC101831493	protein_coding	3.72833	9.43979	7.54315	6.55053	3.92989	8.72205	3.64966	3.80883	1.77898	2.18579	1.30622	0.884596	0.00298511	0	1.37375	0.0600859	3.25943	1.29421	6.6211	4.9776	7.75838	5.3493	6.53067	5.20023	1.46397	8.33171	2.94797	1.34705	6.22159	7.6095	0	0.0687866	0	0.0159413	0
101840370	Bco1	protein_coding	15.1983	12.102	17.99	0	0	1.4948	0.415068	0.486532	0	0	0	0.779675	0	0	0	0	1.35893	0.0367969	3.14234	12.796	16.7155	1.76158	0	5.07103	0	0.917936	3.38384	0	0	1.88633	2.10593	0	0	0	0
121136242	LOC121136242	lncRNA	0	0	0	0	0	0	0	0	0	0	0	0	0	0	1.5381	1.67353	0	0	0	0	0	0	0	0.179952	0	0	0	0	0	0	0	0	0	1.60748	0
101830966	Gcsh	protein_coding	68.0514	63.343	34.8876	6.84054	0.95545	0.388765	0.188913	2.12581	5.42369	2.87783	4.55128	2.48402	28.3566	54.1914	56.1469	60.7052	311.464	313.449	45.7663	106.495	56.7131	2.6411	2.12622	3.37325	0	2.71562	4.40033	2.16149	7.51429	4.96045	2.57526	0.0152243	0.124055	191.668	181.949
101830696	CUNH16orf46	protein_coding	16.9267	24.9349	23.9947	5.11919	0	0.782189	0	1.51481	6.24591	9.40898	4.69904	7.37771	0	0	0	0	0	0	19.7317	29.1269	30.6138	1.80291	1.45144	2.50045	1.18159	2.10146	6.86138	2.67624	3.45569	5.08614	0	0	0	0.128664	0.0384941
101840100	Atmin	protein_coding	50.3337	43.121	74.2288	1.33801	2.13451	3.11775	1.19037	2.53694	5.88667	16.8457	8.74754	11.0784	0.00274383	0	0	0	0	0.422117	57.8164	58.1441	49.1266	0.216129	3.65389	0	0.856314	3.05135	5.67144	6.00036	9.22374	9.01628	2.58158	0.00218023	1.68773	0.00732638	0
101839824	Cenpn	protein_coding	722.365	720.63	694.739	296.914	304.33	395.761	347.16	308.714	288.55	253.764	206.371	161.891	0.469556	1.00869	0.0602258	0.0272638	7.72413	8.23406	741.371	629.39	762.481	370.149	406.67	305.642	474.571	381.83	322.359	285.737	363.939	300.681	1.30916	4.20749	4.15111	0.82942	0
101830435	Cmc2	protein_coding	330.165	370.367	264.021	89.6278	106.186	87.9346	106.209	87.0746	63.481	115.987	49.1022	45.0207	0	0	0.0173704	0	6.0415	2.03977	339.493	287.349	322.653	72.8273	71.0162	54.6375	81.9772	95.6349	73.2126	53.7003	94.5549	73.2372	0.0157329	0	0.0168629	0	1.1235
101829342	Wwox	protein_coding	48.692	32.3965	29.7266	11.2781	6.74353	9.66157	9.95311	7.66044	7.51983	5.27457	3.80996	5.8793	0	0.00810814	0	0	0.517759	2.59717	35.3401	44.6617	42.283	6.84495	11.7004	8.11847	21.8659	17.2355	10.717	4.21475	9.92415	10.6208	0	1.33937	0.786166	0	0
101829078	Clec3a	protein_coding	0.341257	0	0	0	0	0	0	0	0.455927	0	0	0	0	0	0	0	0	0	1.86472	0	0.631227	0	0	0	0	0	0	0	0	0	2.14571	0	0	0	0
101839292	Nudt7	protein_coding	460.276	347.462	395.411	52.1321	42.1339	53.6322	77.071	44.2825	33.4901	65.3202	36.1528	48.3968	0	0.0192346	0.0188344	0.0142104	0	0	454.833	353.163	454.231	154.15	82.9112	76.6177	133.959	75.8627	25.4234	46.8555	68.6027	46.7911	0	0.00897551	0.0182842	0	0
101838759	Adamts18	protein_coding	28.6357	42.7765	30.3844	4.54143	4.80472	5.20138	7.84402	7.84601	4.24722	5.14482	2.18263	4.52947	0	0	0.184236	0.0139004	0	0	32.6143	31.3216	26.3243	3.00268	3.57342	6.55269	6.05924	6.21611	6.34408	11.1228	8.91448	4.26897	0.417172	0	0.0679643	0	0
101828277	Mon1b	protein_coding	18.3348	24.4232	30.0845	13.5773	23.4255	10.0387	12.4663	18.852	13.7742	13.042	3.49882	4.87467	0.654661	0.00850969	0.116657	0	0.39623	0.17473	15.5609	18.055	15.8747	11.2188	17.1522	19.2175	18.5484	12.5316	3.7875	5.3342	9.74366	13.6349	0.0490566	0.0238255	0.0202231	0	0
110341436	LOC110341436	lncRNA	158.803	106.693	176.735	65.1142	70.1905	47.414	63.1566	49.3112	47.9212	28.3882	32.136	13.9171	0	0	0	0.0172923	0	1.24956	124.298	74.4912	161.755	38.166	47.2868	46.3625	90.3923	73.4331	32.5157	57.7333	58.5293	48.4531	0.0207588	2.78514	0	0.183512	0.0549034
121136628	Duxb	protein_coding	58.544	76.9293	56.5245	0.735861	3.79262	2.14331	2.91621	7.22727	6.76719	25.782	4.35806	9.39067	4.26749	23.3112	4.86114	0.225908	35.8456	24.4496	49.5621	47.7037	66.3464	2.08011	1.67459	0	0.941886	3.91564	7.03529	2.01666	5.44473	9.25612	0	0	0.0170983	23.3253	10.4214
101827761	LOC101827761	protein_coding	26.1081	13.4403	16.8388	3.47613	4.84215	8.31876	9.4676	2.3941	0.241113	0.101282	0	2.6643	0	0	3.20212	1.06547	3.81275	7.80859	36.3557	37.4799	14.4098	4.56786	7.2692	6.39828	20.4431	13.292	6.69016	4.21319	3.74774	3.86757	0	0	0	2.9384	1.52984
106021384	Kars1	protein_coding	442.405	453.408	431.087	79.8883	82.5101	81.5872	81.4562	72.325	59.7347	128.643	71.578	102.72	0.306192	1.75108	1.71465	0.0145358	16.6209	20.0783	483.978	425.072	432.518	43.1173	49.0908	68.6293	94.2706	87.0481	132.682	68.584	69.397	73.2897	12.2933	3.35568	9.93125	2.6224	3.59981
101827499	Adat1	protein_coding	6.0395	10.1943	19.6464	0	0.578729	0	1.20784	2.50373	0	0.181577	0	1.79119	0	0.0219576	0.435391	0.00405553	0.116845	1.12714	7.97536	6.0474	4.88746	0.31741	1.32876	0.119487	0.431176	0	1.03652	0.503556	0	0	0.550141	0	0	0	0.270404
101827241	Gabarapl2	protein_coding	406.151	445.52	377.122	85.0074	90.9394	75.2593	114.538	97.8805	110.329	85.597	61.8289	56.2923	13.3424	41.8646	57.7648	46.7747	230.247	236.494	359.266	471.554	403.524	127.313	104.535	90.219	99.9077	85.3708	118.903	88.5149	114.583	33.5992	9.84152	9.50678	23.0146	124.484	66.8219
101826797	Tmem231	protein_coding	24.4763	33.4393	15.0347	17.7917	10.4913	3.69418	11.5686	12.2511	16.4258	6.36178	4.67887	2.18556	0.00505733	0.00861172	0.0168651	0	0.0229131	0	18.1203	27.7585	16.7952	17.727	12.0262	25.212	16.1215	8.93242	8.71115	12.9029	12.5806	12.3883	0	0	0	0	0.0202003
101826527	Chst6	protein_coding	9.07517	11.6048	0	0	0	0	0	0	0	0	0	0	1.89887	0.2887	0	3.88796	0.416992	0	2.8927	4.37524	10.4915	0	0	0	0	0	0	0	0	0	0	0	1.64661	2.10828	9.5388
101822372	Tmem170a	protein_coding	5.22341	2.62318	1.13027	0.105943	2.30546	0	0.0599788	0.112489	0.634418	0.399741	2.96606	0	0.00304157	1.2223	0	0.497431	0.537435	2.12692	1.81632	0.422645	4.17214	3.89319	0.819718	0.281839	0.0678024	2.12232	1.11766	0.739051	0.136328	1.57491	0.840597	0	0	0.00812137	0.20653
106020753	Cfdp1	protein_coding	980.368	1159.39	1042.1	127.353	83.4366	110.814	131.09	132.385	108.489	130.956	67.8953	139.664	2.90453	0.383132	2.60908	2.09718	44.4828	24.8164	931.804	811.469	1175.46	165.548	101.496	121.682	173.268	169.486	169.585	95.6742	169.379	114.059	8.54125	4.32329	14.4191	9.31201	7.55729
101826097	Bcar1	protein_coding	17.4833	10.5608	21.4017	2.35276	1.84374	5.33797	2.94442	2.76109	2.11865	2.40289	0.488911	2.94102	0.00355508	0	0	0.787143	0.708705	0	10.9181	16.549	18.9928	8.68092	5.57959	4.74368	8.1627	0.697678	3.2659	4.56594	1.91213	7.08003	1.00399	0	0	0	0
101837960	Zfp1	protein_coding	18.6954	15.1472	7.83192	1.585	1.62427	0	0	0	2.28366	4.94626	0	1.06458	0	1.22347	0	0	0	0	8.17256	15.9743	17.6364	3.30138	1.82247	9.58715	3.52365	2.08894	0	0	0	1.24011	0	0	0.00775342	1.13829	0.0956619
101825316	Ldhd	protein_coding	1.23456	6.06217	1.76313	0	0	0	0	0	2.59193	0	0	0	0	0	0	0	0	0	22.2618	10.9883	0.570897	0	0	0	0	0	0	0	0	0	0	0	0	0	0
101824693	Znrf1	protein_coding	35.9799	48.7643	58.2159	4.64008	4.51727	2.59488	2.62695	8.12918	10.6778	19.2586	5.69593	14.343	0	1.04346	0	0	4.64735	7.02384	64.5498	92.3697	70.5918	3.46274	1.64726	6.61636	5.46407	9.23722	14.5018	4.11547	3.22428	11.6732	0	0.353543	0.0776274	0.341471	1.13868
101837694	Wdr59	protein_coding	22.4829	37.002	24.2286	3.41754	3.59856	4.1101	0.436894	5.15041	5.42281	10.1615	5.69807	1.56319	0	0	0	0	0	0	18.9004	23.9691	24.9064	5.17309	2.40844	5.80693	2.82218	8.21273	4.50674	5.21855	2.41165	6.87052	0	0.404901	0.122956	0	0.353975
101824170	Fa2h	protein_coding	3.18074	3.41657	2.27127	0	0	0	1.0044	0	1.29004	0	0	0	0	0	0	0	0	0	0	1.76939	0	0	0	0	0	0	0	1.94481	0	0	0	0	0	0	0
101823906	Rfwd3	protein_coding	17.1717	19.1383	25.8143	1.36105	0.692825	1.40952	1.19863	0.588763	2.24243	3.26062	0.434246	1.50103	0.159195	4.34221	4.37735	8.97947	3.00307	1.94308	28.3962	11.4628	12.12	3.0209	1.42248	2.78935	1.22593	0.252458	1.46245	0.703304	2.85415	0.749368	1.49934	0.00689974	0.046852	5.91234	7.22576
101823469	Glg1	protein_coding	5.55121	2.76268	2.28552	1.27198	0.0383379	0	1.85716	2.23911	1.51767	1.94863	0.672819	0.759408	0	0	0.381362	0.751977	1.68063	1.49186	5.41081	4.94086	4.16276	1.51393	0.457048	1.17544	3.8132	0	0.926968	0.967384	0.559955	0.727263	0	0	0	1.33944	0.153539
101836892	Pdpr	protein_coding	23.3173	15.5598	12.1817	4.34853	4.39996	6.6515	5.49772	5.29705	8.74095	1.92694	3.21742	1.60769	0.00153183	0.00260843	0.201779	0	0.950812	0.0214236	11.6304	17.9865	14.9297	4.64543	5.60971	5.81966	6.48801	9.553	5.17155	5.13117	3.12399	3.5998	0	0	0.00247954	1.59517	0.758698
101823195	Clec18c	protein_coding	40.5544	25.938	31.4733	0	0	0	0	0	0	0	0.0545816	2.80307	0	0	0	0.00549224	0	0	27.188	26.3892	33.4096	0.343885	0	0	0	0	0	1.89429	0	0	0	0	0	0	0
110341444	LOC110341444	misc_RNA	1.73308	0	0	0	0	0	0	0	0	0	0	0	0	0	0	0	0	0	9.47001	1.54253	0	0	0	0	0	0	1.01978	0	0	0	0	0	0	0	0
101822935	Exosc6	protein_coding	39.0863	36.5964	37.8446	0	0	2.0664	0	1.88322	0	4.9395	3.50139	1.36225	0.0084867	0.0144513	0	0.405708	9.11278	11.0384	18.0998	26.5338	31.2476	0	0	0	0.567554	0.370111	0	2.20942	0	2.53522	0	0	0	0.317248	0
101822663	Aars1	protein_coding	35.481	30.5974	22.8931	2.48603	0	0	2.00005	3.2648	2.63042	8.25175	1.50285	3.20037	0	0	0	0	0.0510578	4.85961	34.2892	33.6679	30.3741	1.03562	0	0	0.0837384	1.47439	2.24308	1.49953	0.0841851	3.44129	0	0	0	0	0
121136438	LOC121136438	protein_coding	121.865	125.323	136.383	2.50424	3.4145	7.78027	0	3.79852	1.63223	1.92835	2.39694	1.60634	0	0.104936	0.137003	0	10.4545	4.88387	115.073	90.3885	101.338	1.75287	0.542749	1.64964	4.73173	5.8229	13.8384	0.356518	5.21733	5.86361	0	0.00544072	0	2.26707	2.78964
101836613	LOC101836613	protein_coding	340.215	302.697	375.122	27.9083	30.7372	27.0854	26.6872	64.2135	68.8745	81.7126	58.2574	50.8895	0.59977	1.81739	0.10257	1.51293	1.03121	2.68852	282.593	317.34	255.806	9.87262	19.8455	14.5923	24.546	52.9835	65.4822	59.8418	63.967	70.0748	9.79638	3.39467	3.15149	0.418844	0.307133
101836361	St3gal2	protein_coding	14.1276	8.05206	4.32346	0.168854	0.193394	0.524603	0.127461	0.836673	0.481499	3.27659	1.97984	1.83559	0	0	0	0	0.0146423	0	14.0609	5.61351	4.4331	0	0.0512346	0	0.576346	2.04365	0.519562	0.392638	0.362138	1.5447	0.449027	0.161782	0.570209	0.00862934	0.206539
101836110	Fcsk	protein_coding	39.5625	21.9026	16.741	3.34604	0	0	0	0	0	2.54991	0	2.37225	0	0	0	0	0	0	26.5633	41.4266	33.2415	0	0	1.90307	0	0.288923	0	0	1.78167	0	0	0	0	0	0.542475
101835850	Cog4	protein_coding	94.2564	95.7587	77.3629	27.8778	31.191	28.3491	40.4149	20.1898	16.9559	26.9266	13.0139	17.2511	0	0.858682	0.671111	2.10687	9.66277	4.10859	97.0886	74.2502	61.1217	11.2968	9.38782	15.347	9.90047	23.2021	15.4063	29.1469	50.6995	37.0381	1.80259	0.0110282	2.3589	0	3.67728
101835590	Sf3b3	protein_coding	24.1291	28.2235	22.9732	1.37123	0.523505	0.828373	2.01266	1.18633	2.51988	5.14651	6.7447	4.93283	0.0174966	1.16195	2.02757	0.693355	8.54812	5.17951	13.1848	29.783	20.2107	2.35441	0	0.21617	1.88516	2.16195	7.70182	4.35261	9.14931	8.82738	0	0	0.448423	3.94768	1.68891
101844820	Il34	protein_coding	0	0.697733	0	0	0	0	0	0	0	0	0	0	0	0	0	0	21.7395	15.3766	0	0.505883	0	0	0	0	0	0	0	0	0	0	0.516819	0	0	0.680458	8.6958
101835326	Mtss2	protein_coding	1.6498	4.05057	2.15981	2.11647	2.26597	1.28652	1.09403	0.683942	2.40098	6.34895	0.39635	1.79409	0	0	0	0	0.287266	0	1.12687	8.25981	2.86093	1.5087	0.711993	2.35009	1.17784	2.41948	3.15504	1.42141	1.8946	1.78885	0.00797954	0	0	0	0.4643
101835070	Vac14	protein_coding	35.7191	36.3429	28.7995	4.30765	11.0186	6.69159	5.85298	3.58281	14.4332	8.43633	7.00925	7.02419	0.342155	0	0	0	1.28872	0	43.9592	22.6266	32.7374	2.27299	3.00621	11.3832	0.91895	2.15734	4.92312	3.79201	11.7329	10.2622	0.00622563	0.877857	0.173492	0	0
121136492	LOC121136492	lncRNA	0.697928	0	3.32247	0	0	0	0	0	0	0	0	0	0	0	0	0	0	0.562694	0	1.86357	0	0	0	0	0	0	0	0	0	0	0	0	0	0	0
101844558	Cmtr2	protein_coding	44.8638	33.4955	51.7071	27.5697	23.5985	24.0051	23.0646	29.4596	29.594	15.7757	12.5219	20.6251	0.0302488	0.00572315	1.12642	0.00422822	2.02526	0.25853	32.3997	37.3624	29.8455	40.5715	19.9809	41.8571	49.7487	29.6081	25.0095	30.7999	55.2866	50.5358	3.88299	1.47685	2.04013	0.753836	0.255068
121136506	LOC121136506	lncRNA	2.14232	0	0.815875	0	0	0	0	0	0	0.412214	0	0	0	0	0	0	0.298418	0	2.34124	1.52542	1.1888	0	0	0	0	0	0	0	0	0	0	0	0	0	0
101834550	Calb2	protein_coding	139.808	126.025	165.905	5.12331	6.21306	4.21341	1.87681	2.87993	6.18754	22.2551	8.97828	10.4695	0	0	0	0	0.0392004	0	129.908	156.897	151.165	5.4522	4.52646	3.36729	6.7506	17.5458	7.7497	5.70636	7.75613	2.24004	0	0	0	0.0231025	0
121136507	LOC121136507	lncRNA	4.9051	1.50536	0	0	0	0	0	0	0	0	0	0	0	0	0	0	0	0	1.34014	2.18289	0	0	0	0	0	0	0	0	0	0	0	0	0	0	0
121136629	Tle7	protein_coding	24.436	4.49961	16.2857	4.49775	0	0	4.16678	0	0	0	0.978418	0	0	0	0	0	0	0	30.7107	42.4111	36.7246	0	1.861	4.06095	0	1.36518	2.51627	5.43307	0	0	0	0	0	0	2.06309
110341442	LOC110341442	lncRNA	10.4778	19.5319	9.60639	0.0865802	1.28912	0	1.56853	1.93052	0.2222	4.20019	1.36737	0.920742	0	0	0	0	0	0	25.4461	19.6878	10.4083	0	0	0	0	2.16804	0	0	0	0	0	0	0.209223	0	0
101834279	Chst4	protein_coding	233.138	197.625	237.482	7.18338	8.02911	3.22664	1.46993	22.606	30.0595	41.4259	27.0882	24.9118	0.0149083	0	0.339725	0.00625169	0	0.0347503	200.522	233.4	250.42	0	1.57563	0.0920957	4.43112	41.6103	25.3368	26.996	34.3016	14.7461	0.0075049	0	0.0241317	0.013269	0
101834017	Tat	protein_coding	1.2909	4.22586	2.45811	1.82405	2.85882	0	0	4.68896	0	0.103495	0.137834	0	0	0	0	0	0	0	10.3456	16.4685	9.15319	0.868404	0.61172	0.306473	0.368643	1.08179	1.26599	0.0956722	2.10012	6.36723	0.907408	0	0	0	0
101843865	Phlpp2	protein_coding	8.28838	13.6723	11.837	2.71599	3.73948	1.75047	0.45802	1.41122	2.10099	5.13952	3.15274	2.04847	0.00497711	0	0	0.00417424	0.00751657	0	16.1346	11.5267	10.061	2.74429	0.578624	7.74801	7.50757	2.89407	1.90511	1.26694	3.16033	1.65201	0.255561	0	0	0	0
101843403	Ap1g1	protein_coding	15.823	11.3308	15.2044	2.15734	2.65806	3.19893	2.47974	5.2407	1.98536	3.52382	1.85373	3.36025	0.00375371	0.00319595	0.832435	0.0802788	4.35376	5.77478	14.4102	18.6473	13.6855	7.57669	6.06986	5.77394	7.65648	1.22776	10.0003	4.03925	2.14515	5.56932	0.238094	0	0.358488	0.170389	0.11245
101843138	Atxn1l	protein_coding	4.45344	1.15967	1.15639	0.0301088	0	0	0	0.319691	2.42117	1.23343	0.734878	0.704426	0	0.041214	0	0	0.650115	0.809983	2.94968	2.16207	0	0	0.0822219	0.448549	0.0385386	0.263882	0.158819	0	0.426186	0.413157	0.00261088	0.013737	0	0.18003	0
101841985	Znf821	protein_coding	136.276	115.455	144.367	4.28227	0.367846	0	0.606093	3.75115	2.19801	3.92401	3.91947	5.3889	0	0	1.3632	1.01305	4.42822	1.07464	97.0145	136.241	91.4205	1.93679	0.974511	0	0.27406	8.04236	10.8706	0.533442	0	4.1623	0	0	0	0	6.89941
101841719	Ist1	protein_coding	73.9331	47.1771	65.8611	11.9221	26.9353	7.04013	11.7424	12.0518	18.3721	19.807	8.61706	8.68397	0.567335	0.327346	4.01842	0.973261	2.35798	3.73776	68.3984	71.3422	54.8374	7.66349	4.08822	17.118	10.6611	19.1187	24.0133	23.9249	21.6461	24.0912	1.40911	1.56104	1.47996	1.16431	4.96291
101833757	Pkd1l3	protein_coding	9.37023	10.4571	15.0852	0	0.0435342	1.32853	3.18483	0	2.1786	1.2293	2.34661	1.75162	0	0	0.243819	0	0	0	20.2944	9.85635	20.9562	2.44976	0	1.41565	1.94608	1.28494	1.50373	1.78033	0.29347	0	0.586696	0	0	0.606065	0.261525
101841457	Dhodh	protein_coding	205.17	243.314	268.895	25.1478	5.01618	5.5964	0.159969	7.05041	1.93377	9.8999	12.6775	3.60587	0.00811213	0.801183	1.51492	0	5.91731	3.34687	259.515	213.61	271.159	20.4475	18.9047	15.6351	21.5194	16.8044	1.86306	7.18049	9.27177	12.4397	0	0.257834	0	0	6.28599
101840921	Txnl4b	protein_coding	341.004	373.961	366.994	12.6236	19.6219	27.8389	11.103	35.0648	36.8328	60.1464	22.5743	37.6371	0	4.11054	6.60406	0	0.0586429	1.22191	418.492	334.086	389.668	7.77403	12.7222	15.9517	13.5612	50.8028	37.0096	18.3087	27.7021	31.7061	0	0.0462817	0.932338	3.33511	7.13457
101833508	Dhx38	protein_coding	18.2173	13.0695	16.4436	3.43098	1.51139	3.44384	8.1283	3.53088	3.88337	10.8687	6.7069	1.12268	0.00303082	0.0361266	0.00505357	1.38026	0.178512	1.52597	17.3233	21.6893	12.691	1.61146	3.65167	7.5266	2.77008	5.15488	2.43625	1.63069	6.24893	11.589	0.883399	1.20895	0.122648	0.129483	0.302648
121136575	LOC121136575	lncRNA	12.4209	50.0999	21.9623	0	2.26708	2.76738	1.79301	3.78308	1.35466	8.10882	2.55772	8.42008	0	0	0	0	0	0	9.69589	28.4277	34.4626	0	0	0	0	11.4002	5.22053	0	5.09424	5.88506	0	0	0	0	0
101832716	Zfhx3	protein_coding	8.77492	8.18674	7.352	2.37539	0.523194	2.49378	2.39405	2.46672	1.5408	4.4884	2.41728	1.62856	0	0.0370071	0	0.03394	0.040744	0.010481	9.84544	8.90354	5.08574	1.32818	1.84148	2.34714	4.92819	1.48704	0.963828	2.15911	2.30089	3.92518	0.00226354	0.479953	0.166188	0	0.173613
101840650	Psmd7	protein_coding	1025.24	907.547	761.222	86.4309	74.0415	68.2305	92.0982	88.3165	89.4287	64.2019	67.7324	54.4573	1.29958	10.2764	7.81442	1.10357	69.9198	120.753	798.929	690.737	731.235	85.7319	121.426	97.843	141.048	129.114	98.494	60.0539	79.0006	50.7923	0.0367996	0.00645398	0.0131475	8.34978	18.1031
101840369	Wwp2	protein_coding	25.3536	28.4005	38.3206	1.34343	3.23931	0.164756	1.84138	3.37839	5.68582	5.71689	0.304548	0.150387	0	0.580716	0.771718	1.3637	1.85781	1.4479	23.5516	38.9263	31.6554	0.0799486	1.35161	1.42956	0	5.48872	8.112	1.83205	3.36647	2.58733	0	0	0.479734	0.888917	0.210812
101840099	Nob1	protein_coding	1512.21	1607.92	1556.71	16.8975	14.149	12.2422	11.7369	16.8862	28.5462	140.22	38.7349	66.9462	3.62005	36.2638	57.0705	18.2576	156.846	76.5131	1514.9	1324.41	1501.58	2.40834	0.646277	4.8352	1.81752	38.4015	21.5339	15.8489	20.0993	18.0235	0.0123132	5.05973	2.03242	46.0658	63.5368
121138914	LOC121138914	lncRNA	18.3158	31.2283	31.9704	0	1.04006	1.05798	7.96862	8.43667	0	11.9922	1.30376	0.643804	0	0	0	0	0	0	42.2572	16.302	43.2899	4.87719	4.33968	5.79783	9.87978	2.27391	3.89186	0.904961	0	2.07681	0.0196861	2.70338	0	0	0
121138913	LOC121138913	protein_coding	1.41453	5.20941	6.73384	0	0.361456	0	0	0	0	0	2.26552	0.671234	0	0	0	0	0	0	0	0	0	0	0	0	0	0	0	0	0	0	0	0	0	0	0
121138915	LOC121138915	protein_coding	0	0	0	0	0	0	0	0.379448	0	0	0	0	0	0	0	0	0	0	0	1.42567	0	0	0	1.9014	3.65938	0	0	0	0	0	0	1.28808	0	0	0
121138917	LOC121138917	protein_coding	0	1.15982	0	0.42158	0	0	0	0	0	0.227241	0.302638	0.298888	0	0	0.040362	0	0	0	0	0	0	0	0	0	0	1.05567	1.11188	1.26039	0.813737	0	0.0182786	0	0	0	0
101827005	LOC101827005	protein_coding	0	22.8506	7.25009	5.66309	2.59445	8.3573	4.06108	3.60779	6.13649	1.42452	5.69147	2.94431	0	0	0	0	0	0	31.4385	12.0491	16.4329	2.13443	2.23382	0	0.241621	0	5.4765	6.01986	2.67201	0	0	0	0	0	0
101826747	LOC101826747	protein_coding	22.5184	103.663	30.0154	12.56	7.76807	5.85327	9.95501	25.0717	50.285	18.9563	11.3606	11.9322	0	3.09466	0	1.81453	0	0	41.8358	23.0489	20.8262	22.7226	0	6.41531	16.0765	11.9514	25.8381	7.76039	36.8499	46.5344	2.96245	0	0	0	0
101823597	Slc46a2	protein_coding	0	0	1.08372	1.35441	0	0	0	0	0	0	0	0	0	0	0	0	0	0	3.31719	0	0.350907	0	0	0	0	0	0	0	0	0	0	0	0	0	0
101823332	Snx30	protein_coding	4.65469	1.84867	2.60689	0.213807	0.209897	0	0.0691686	1.29724	0.836138	2.96349	0.175411	2.23043	0	0	0.231017	0	0.373457	0.760366	3.59076	2.68071	1.51938	0.863403	0.973116	1.07257	1.87658	0.458906	2.77921	1.88721	0.432344	1.50187	0.0821069	0	0.655771	0	0.518379
101823062	LOC101823062	protein_coding	239.424	270.653	209.626	11.945	15.9868	10.1639	14.437	23.656	14.2945	13.0943	13.1996	9.27747	0	0	0	0.00484745	5.4817	9.80789	201.501	235.588	262.326	16.5414	10.3846	14.4961	24.6519	14.2835	21.1501	18.2572	18.825	14.043	0	0.00306173	0	0.0102885	1.36977
101822621	Kiaa1958	protein_coding	4.94356	4.52176	3.04554	1.40571	3.14569	1.10862	3.25678	4.73027	2.25707	4.1266	2.43738	2.28452	0.202406	0	0.147005	0	0.30943	0.685987	5.0848	7.41965	8.60627	6.06433	4.76398	4.46449	6.8926	3.168	2.50964	4.82762	5.59359	3.8084	0.0225038	0.526893	0.237181	0	0
101826483	Hsdl2	protein_coding	111.771	75.0673	88.2948	24.1236	12.2108	18.1055	28.3378	25.4223	31.0715	19.9675	11.6747	9.28811	0.300895	0.00883395	0	0	0.963682	1.70505	120.379	116.423	128.84	18.8996	20.0675	35.0924	34.5784	21.8327	21.208	25.1211	33.2514	33.0615	1.95085	1.59942	3.37578	0	9.73915
101844601	Ptbp3	protein_coding	19.3951	15.7535	12.0793	6.24675	7.45271	7.20206	11.3833	11.5036	6.34589	12.1007	8.33805	11.095	0	0.305385	0.613638	0.00235017	0	0.0130635	19.2837	11.2921	11.3291	8.9762	12.8533	12.8791	34.4815	11.7725	10.4687	9.3379	10.8853	16.8164	3.33194	0.494307	0.994868	0	0.276087
101825965	Susd1	protein_coding	59.1747	51.3565	49.7887	1.71936	1.75825	1.28775	2.15539	8.14997	2.67907	8.53958	5.24565	11.3626	0	0.00600389	0	0	0	0	39.4032	37.9703	60.0736	0.694319	0.670754	2.09097	1.25757	2.76777	0.809762	3.05973	4.42497	0.7724	1.24068	0	0	0.781401	0.788659
110343709	LOC110343709	lncRNA	4.56768	2.10272	2.71804	0	0	1.18729	0	0	0.326921	0.549307	0.457225	0	0	0	0	0	0	0	3.43187	0	1.32014	0	0.115955	0	0	0	0	0	0	0	0	0	0	0	0
101844334	Ugcg	protein_coding	430.495	320.021	328.188	30.0463	35.5189	30.9693	51.6425	80.6917	96.2554	96.868	111.23	49.5704	0.45006	1.74932	1.72924	0.980574	28.1481	32.1104	473.251	447.061	442.41	97.2326	55.2179	59.0499	95.3106	103.613	136.918	89.4328	104.151	133.212	5.83152	5.02993	4.74583	8.29881	5.49719
101825704	Shoc1	protein_coding	7.20176	5.62598	9.35012	0	0.446126	0	0	0	0.0416525	0.314938	0.524289	1.82953	0	0.00476058	1.08148	0	0	0	15.0255	12.0429	11.5047	1.92688	0.221605	1.08804	0	0	1.09152	0	0.626541	1.28057	0	0	0.00452536	1.05255	1.10551
101844067	Gng10	protein_coding	53.5191	28.7436	17.5158	12.5001	22.0094	10.4335	9.50622	7.92386	7.82061	6.6373	8.30376	9.25905	3.9101	0	0	0	0	0	42.9525	48.379	54.1378	14.5559	12.7372	18.0663	32.2386	9.81087	5.90472	6.13561	12.0039	8.96045	0	0.868241	1.83807	0	0.385101
101843644	Dnajc25	protein_coding	2.76533	0.617218	0	0.0560875	0	0	0.063507	0	0	0	0.322106	0.35788	0	0	0	0	0	0	0	0.223753	1.39502	0	0	0	0.0717908	0	0	0	0	0	0	0	0	0	0
101825440	Ptgr1	protein_coding	4321.7	4268.19	3078.72	21.7733	16.7491	24.2314	43.7876	58.1414	105.503	292.006	142.189	203.671	4.99146	8.07061	0.0155565	0.868554	2.02898	0	4031.34	3827.74	3671.62	22.4145	15.0866	3.11229	24.7496	90.531	153.848	39.6724	62.9358	67.8191	9.55306	19.6011	18.5604	0.124559	3.01853
101825178	Znf483	protein_coding	46.0248	32.0711	35.3523	10.2932	6.24967	8.84249	8.17243	13.1677	12.9855	26.4446	13.1758	17.1801	0.045573	0	0	0.00179163	0.0064524	0	33.6538	30.4759	28.9944	19.3509	9.48255	15.4136	31.0488	14.1607	23.5823	13.1745	29.1717	24.9589	0.856012	0	0.00691577	0	0
121136757	LOC121136757	protein_coding	11.2044	3.7512	0.969783	0.681753	1.30139	2.1181	1.02925	0.965168	0	0.244987	1.63136	0	0	0	0	0	0	0	4.45263	0	0	0.256954	0	0.967285	2.03613	0.569055	0.299678	0.452939	1.16971	0	0	0	0	0	0
101843366	Ecpas	protein_coding	12.9804	10.9319	9.34075	1.14493	0.347115	0.706192	1.90645	3.8973	0.950646	1.59731	2.53824	4.05861	0	0	0	0	0	0	17.8146	13.1653	9.07353	0.989973	0.367836	0.430002	1.33618	0.295132	2.13152	2.24843	3.24993	1.65581	0.473052	0	0.0125192	0	0
101843104	LOC101843104	protein_coding	4.52804	1.11172	0.431112	5.75832	3.35545	4.00176	2.85968	2.89616	0.0864223	3.37614	0	3.15139	0	0	0	0	0	0	5.44334	8.8664	4.60656	0	3.21857	0	2.71546	5.56535	2.79762	5.4365	4.02992	3.8122	0	0	0	0	0
101842657	Lpar1	protein_coding	5.80891	0.764032	1.7777	0	0	0	0	1.0812	0.791922	0.498983	0	0	0	0	0	0	0	0	4.53449	1.10791	3.06994	1.88408	0	0	2.2513	0	0	0	1.13166	0.899783	0	0	0	0	0
101824912	LOC101824912	protein_coding	0	1.35931	0	0	0	0	0	0	0	0	0	0	0	0	0.0473041	0	0.32134	0.0991935	0	0	1.02409	0	0	0	0	0	0	0	0.317899	0	0	0	0	0.151503	0.226635
110343707	LOC110343707	lncRNA	65.7543	48.0473	21.6134	8.03367	6.8009	14.65	37.9676	7.60286	3.13747	8.28413	4.76412	0	0	0	0	0	0	0	23.0978	19.5082	5.79174	16.7851	13.6719	2.23011	11.6242	10.4958	11.5153	6.96178	6.74203	11.1837	0	0	0	0	0
101841228	Svep1	protein_coding	8.99648	7.0087	5.02399	0.907086	1.39259	1.52901	1.52969	1.00412	0.643902	1.33158	0.900549	0.355756	0	0	0	0	0	0	6.99574	9.31622	10.0805	1.35298	0.895971	0.308057	1.18575	0.24164	1.04348	1.51943	1.01823	1.54486	0	0.000880543	0	0	0
110343705	LOC110343705	lncRNA	201.816	181.136	127.796	2.54866	1.21627	2.47446	4.08823	1.35307	0.363383	7.0979	1.67713	5.57135	0	0	0	0	0	0	203.91	164.375	174.324	3.12193	0	0	1.90297	0.797756	4.48124	0.846631	0	2.18582	0	0	0	0	0
101824647	LOC101824647	protein_coding	23.6524	17.868	27.7161	3.24738	0.929833	5.67512	0.459621	2.58602	4.86157	21.005	2.62258	0.863363	0	0	0	0	0	0	35.7905	45.3425	16.827	0	0	0.431949	0	4.57409	6.95882	11.7313	2.61172	9.28356	1.51358	0	0	0	0
101840972	Txn	protein_coding	3299.37	2114.18	2558.74	41.4944	30.8911	119.892	44.6343	17.1827	21.2983	48.3115	26.8086	35.3019	0	1.46055	0	0.0299734	161.272	146.782	1731.73	1860.63	2033.15	77.8838	65.7221	25.1682	64.7965	27.0154	20.246	15.7136	35.7748	26.0971	3.85006	5.64164	3.47095	2.9264	1.04682
101824382	Palm2akap2	protein_coding	7.20191	6.70206	5.86154	0.699731	0.148412	1.32853	0.0293443	4.48531	0.0886813	0.41908	0.260459	0	0.267852	0	0	0	0.613519	1.30072	4.31616	9.51172	11.3877	0.0586067	0.0235907	0.827328	0	0	0.375931	0.129134	0.700325	0.829787	0	0.752012	0.0144523	0	0.784574
121136777	LOC121136777	lncRNA	6.96637	0	2.21088	1.2952	0	0	0	0	0	0	0.371912	1.28556	0	0	0	0	0	0	8.8821	5.16702	2.14763	0	0	0	0.331565	0	0	0	0	0	0	0	0	0	0
110343715	LOC110343715	lncRNA	10.7127	12.3289	8.92459	1.34442	0	0	0	0	0	0	0.750642	2.43583	0	0	0	0	0	0	15.366	10.7267	9.90773	0	0	0	0.191203	0	0	5.21031	0	0	0	0	0	0	0
110343716	LOC110343716	lncRNA	40.0909	64.7834	39.3388	3.46829	1.14989	1.70138	2.37692	0	0.858872	6.00204	3.47257	6.98849	0	0	0	0	0	0	48.7314	59.7144	51.0773	1.34161	1.66163	0.679858	3.85521	3.08542	7.34192	0.0909568	0.704686	0	0	0	0	0	0
101824118	Ptpn3	protein_coding	36.318	42.8133	47.311	1.81362	2.34522	3.20356	4.76949	2.95063	5.23004	14.7899	7.41263	14.8075	0.00167961	0	0	0	0	0	45.2785	39.7935	34.1953	2.61295	0.639055	0.311274	4.90488	4.43157	5.74763	7.05462	6.24849	8.86423	0	0	0.203907	0.134543	0
110343711	LOC110343711	lncRNA	48.1801	44.984	29.7199	3.63356	3.64143	5.29167	1.71426	3.69731	0	2.77465	2.49973	1.07337	0	0	0	0	0	0	33.3722	43.4868	28.8697	10.7848	14.3327	3.54432	15.6967	2.27468	3.79335	1.50878	0.19482	7.96379	0	0	0	0	0
106021632	Epb41l4b	protein_coding	48.6624	49.0802	61.9924	11.3156	13.0185	12.5896	19.5073	12.3395	11.7296	18.5179	11.5626	11.2386	0	0.578105	0	0	0	0.020466	57.1757	46.3621	34.8636	13.371	15.6361	13.5598	16.702	16.9756	17.409	12.445	13.118	17.5442	2.77132	0	1.47807	0	0
121136804	LOC121136804	lncRNA	4.35477	4.67765	8.2923	8.25839	7.78943	0.282987	6.18806	3.09482	0.103894	0.392777	2.87703	1.89425	0	0	0	0	0	0	4.75913	0.484496	8.05507	7.14068	2.211	5.16934	3.57534	5.47403	0.160153	0.242059	5.78231	0.138876	0	0	0.0112876	0	0
101825330	Frrs1l	protein_coding	20.2192	15.2187	25.0117	1.811	1.69707	2.60864	3.5046	4.26532	4.08439	6.38947	5.53113	4.17865	0.00189065	0	0	0	0	0	22.5805	17.9961	16.2429	2.6434	3.14715	5.1156	5.85831	2.22621	3.30002	3.74079	4.40657	5.49729	0	0.384587	0	0	0
121136808	LOC121136808	lncRNA	99.0808	88.4587	87.9023	0	6.90495	1.17065	3.41315	16.5366	2.57872	16.7899	18.754	20.3026	0	0	0	0	0.653487	0	59.0623	122.259	93.7181	2.84032	0.457321	0	3.85835	0	9.27522	2.00268	0	4.02149	0.47922	0	0	0	0
101825072	Tmem245	protein_coding	2.49178	2.09292	8.11614	0	0	0	0	0	0.100123	0	0	0.103721	0	0	0	0	0.34253	0.704898	2.00653	4.20217	6.91361	0	0	0	0	1.02576	0.0385848	0.55402	0	0.434962	0.548044	0	0	0	0
101824802	Ctnnal1	protein_coding	4.81303	3.28246	4.07329	0.178969	0.683264	2.78015	1.48606	2.59704	0	0.964687	0.256952	0	0	0	0	0	0.807011	3.18579	1.46109	4.04585	3.70947	2.22598	0.814557	1.714	4.2761	2.01669	6.76556	0.653964	0.767662	1.43258	0	0	0	0	0
101824541	Abitram	protein_coding	16.46	20.2061	22.139	0	0.0667622	0	2.31006	0.557031	1.34638	0.439881	0.711364	1.4051	0	0.980284	0	0	3.44226	4.65758	19.1305	21.6265	18.8476	0.790917	3.18364	0.868393	2.61138	0	2.99787	0.580903	0.750088	2.86622	0	0	0	0	0
106022741	Elp1	protein_coding	8.16689	9.51148	9.76941	1.26144	3.37113	3.37478	3.38563	1.04174	0.519579	1.76283	1.00616	0.894326	0.00536524	0.0411121	0.729096	0	5.38426	0.844158	2.97508	13.606	4.64812	4.49027	7.74013	5.51843	5.98007	4.09468	0.862542	1.9555	3.3667	3.31235	0.704932	0.00213159	0.134611	0.974158	0
101841278	Actl7a	protein_coding	7.22531	4.0317	5.00304	0	0	0	0	0	1.62976	0	0	3.32471	0	0	0	0	0	0	17.2281	6.4309	4.85991	0	0	0	0	0	2.12577	3.21294	0	0	0	0	0	0	0
101841008	Actl7b	protein_coding	418.119	688.067	575.972	8.67766	7.80906	2.16644	7.54464	17.2759	10.3398	18.8769	16.7971	5.93248	0	0	0	0	0.0403119	0.0622189	489.582	531.02	601.247	6.30764	9.30961	5.60638	7.73538	6.20845	12.6694	4.94161	9.17245	13.1125	0	5.08327	0	0.0237575	0.959556
110342097	LOC110342097	lncRNA	73.1113	70.856	47.6271	0	0	0	1.94414	3.64619	0	12.0316	2.46516	1.21731	0	0	0	0	0	0	21.0263	37.6737	28.4705	4.85358	0	0	0	4.29953	1.13212	0	1.10473	0.98171	0	0	0	0	0
106021633	LOC106021633	lncRNA	4.45374	5.46738	10.601	0	0	0	0	6.33031	1.70009	0	0	0	0	0	0	0	0	0	4.86729	1.98203	2.05953	0	0	0	0	0	0	0	0	0.568129	0	0	0	0	0
121136822	LOC121136822	lncRNA	11.4127	6.46623	3.06476	0.195865	4.1875	0	0.665325	2.70357	4.13306	0.844607	1.82786	1.8515	0	0	0	0	0	0	10.2338	4.94872	6.49546	3.98639	0.594304	1.45896	0.334271	0.408718	1.72192	1.23621	1.93231	0.671922	0	0	0	0	0
121138921	LOC121138921	lncRNA	1.7558	0	3.34338	0	0	0	0	0.831867	0	0	0	0	0	0	0	0	0	0	0	3.12551	0	0	0	3.75161	0	0	0	0	0	0	0	0	0	0	0
110342111	LOC110342111	lncRNA	54.4121	80.3815	75.513	0.823029	0	4.79441	2.32976	1.74776	0.528057	7.76356	7.97613	10.5031	0	0.0804709	0	0	0	0	78.6141	43.5045	83.588	0.465302	3.55862	0	0.263365	3.0914	3.52733	1.84545	1.58862	1.41172	0	0	0	0	0
110342114	LOC110342114	lncRNA	34.8117	53.4183	56.3449	3.10668	0	0.904872	0	1.23699	0	3.34915	0	0	0	0	0	0	0	0	102.719	30.9842	40.2448	0.439094	0	0	0	0	0	0	0	0	0	0	0	0	0
101840740	Klf4	protein_coding	0	0	0	0	0	0	0	0	0	0	0	0	0	0	0	0	2.21458	2.77718	0	0	0	0	0	0	0	0	0	0	0	0	0	0	0	0	0
110342082	LOC110342082	lncRNA	8.43257	10.3518	5.62002	0	0	0	0	0	0.160944	0.405638	0	0	0	0	0	0	0	0	6.4509	0	1.55978	2.55272	0	0	0.481619	0	0	0	0	0.215135	0	0	0	0	0
101840469	Rad23b	protein_coding	9.77779	3.85815	12.6342	0	0	0.907704	1.5879	2.39899	0.799797	3.77959	2.40495	4.80553	0	0	0.0298365	0.697851	14.6538	15.8915	8.77754	12.7433	13.2416	0	0	1.98973	2.49308	1.56075	1.43837	1.63049	0	0.267274	1.85789	0.00355463	0	1.46922	0.536053
121138926	LOC121138926	lncRNA	19.7277	28.6207	32.4427	0.400124	0	0	0	0	1.71147	1.29406	3.44683	0	0	0	0	0	0	0	13.7197	22.3474	8.2933	0	0	0	10.243	3.5068	0	1.99374	0	11.8962	0	0	0	0	0
110342110	LOC110342110	lncRNA	102.037	83.0374	76.4091	1.27894	4.39442	2.98009	3.18586	0.271591	11.8162	1.93025	8.44656	5.98441	0	0	0	0	0	0	114.017	167.35	133.602	0.867661	1.16418	0	0.982206	5.76461	13.4923	1.27454	1.31659	5.26492	0	4.77312	0	0	0
110342081	LOC110342081	lncRNA	4.07431	2.5008	0	0	0	0	3.34507	0	0	0	7.99365	0	0	0	0	0	0	0	3.33948	15.412	4.71019	0.256954	3.7235	2.90186	6.98103	0	7.49194	0	13.7441	0	0	0	0	0	0
110342109	LOC110342109	lncRNA	79.0973	60.5757	62.8719	4.3713	4.82116	9.05396	5.49951	9.62658	8.03303	5.93422	4.99757	4.93564	0	0	0	0	0	0	52.341	34.8774	38.9258	6.40715	9.43191	4.13473	4.3518	5.67575	7.04545	1.77478	11.875	9.0716	1.48815	0	0	0	0
110342112	LOC110342112	lncRNA	10.9095	0.787791	3.05497	0.286351	0	0	0	0.152022	0	0.15435	0	1.21809	0	0	0	0	0	0	3.50663	7.42532	0	1.94267	0.260658	0	0	0.179262	0	0.285366	0	0	0	0	0	0	0
110342105	LOC110342105	lncRNA	5.6225	0.862767	3.34572	0.156802	0.53877	0	0	0.832449	3.62175	3.04271	5.51556	6.2254	0	0	0	0	0	0	0.768072	4.37877	7.15	0.709187	0.142733	0	0	0.392644	0.827102	5.15666	4.23724	5.73775	0	0	0.0145736	0	0
101839662	Tmem38b	protein_coding	125.596	97.611	87.3188	45.2574	44.3308	44.8598	29.3314	42.4885	36.7331	28.361	26.1936	18.1512	2.66808	0.137973	4.7479	0.407735	0.865319	1.05226	103.684	94.0942	109.891	68.9523	39.8204	48.5881	70.3141	45.9371	38.1482	34.9564	48.2502	54.8645	0	2.70869	0.843146	0.355433	1.04027
101839132	Fktn	protein_coding	10.8165	9.51276	13.9873	2.52128	3.34148	1.42676	3.05872	0.956092	1.32494	2.48508	1.55138	0.56179	0	0.299341	0	0	0	1.85114	5.99864	8.4777	12.8406	2.23993	1.04917	0.996517	5.4401	1.30779	1.23494	2.90745	4.91294	1.44156	0.743351	0	0	0	0
101838865	Fsd1l	protein_coding	0.409982	1.00658	0.780682	0	0.279368	0	0.310708	0.194242	0.599911	0.0657389	0	0	0	0	0	0.00220243	0	0	1.04545	2.55433	1.76948	0	0	0	1.6391	0.076349	1.44746	0.24308	0	0	0	0	0	0	0
101838591	Slc44a1	protein_coding	6.84244	2.79991	5.24791	0	0.0485681	0.494049	0	0.0450254	0	1.00573	1.85692	1.05224	0	0	0	0	0	0	7.27008	4.90593	3.86728	2.10971	1.54402	1.39885	1.62834	0.477838	3.07561	0.464854	1.03678	0.678874	0	0	0	0	0.136157
110342104	LOC110342104	lncRNA	40.547	17.2299	28.9534	2.26157	3.5865	3.24293	5.12149	2.21659	2.23235	20.2548	5.49494	6.66023	0	0	0	0.841954	0	0	26.4168	31.2308	29.5674	12.3925	1.58358	1.11073	2.44941	1.96032	4.58823	4.16085	0.671585	3.38187	0	0	0	0	0
101838061	LOC101838061	protein_coding	71.2742	85.9048	40.099	54.4995	32.9485	22.5687	25.5347	48.0433	38.2133	27.896	6.84918	13.1187	0	0.212015	0	0	0	5.68833	29.0326	83.0457	84.4954	17.9802	12.3695	43.6876	13.6926	10.1358	11.2474	19.0164	5.02259	14.547	0	0	0.806156	0	0
110342091	LOC110342091	lncRNA	6.39693	0	0	0	0	0	0	0	0	0	0	0	0	0	0	0	0	0	0	1.4234	4.43718	0	0	0	0	0	0	0	0	0	0	0	0	0	0
101844741	Smc2	protein_coding	370.115	289.715	293.93	244.665	215.354	248.323	295.62	244.825	186.906	124.366	121.24	68.8744	1.58975	1.93294	4.19003	1.27015	5.00396	8.91299	373.551	268.382	292.166	208.101	212.233	211.351	361.163	258.468	204.461	159.402	256.207	191.017	5.19346	0.897542	9.1104	0.565978	1.09174
110342103	LOC110342103	lncRNA	197.332	231.874	236.858	86.51	95.3548	104.183	131.898	109.681	47.0419	53.5563	52.8794	26.4765	1.36724	0	0	0	0.044565	0	144.329	178.369	250.676	53.848	53.1744	36.4581	71.9203	100.807	65.2862	83.4811	80.0193	49.1688	1.20325	14.4437	9.13911	0.0262641	0.0392887
121138930	LOC121138930	lncRNA	1.24605	2.29447	0	0	0.796011	0	0.786943	0	0	0.299699	0	0	0	0	0	0	0	0	0	0	0.57621	0	0	0	0	0	0	0	0	0	0	0	0	0	0
106021831	Ppp3r2	protein_coding	1.90332	0	0	0	0	0	0	0	0	0	0	0	0	0	0	0	0	0	10.4003	0	0	0	0	0	0	0	0	0	1.09286	0	0	0	0	0	0
101834747	Rnf20	protein_coding	95.438	53.1302	71.8475	18.4207	25.5216	25.6152	39.1359	45.1642	33.5501	39.6101	19.2311	21.8365	0.707977	0.97316	0	0.0965772	2.31876	3.28062	98.2359	70.7214	71.8448	22.3962	22.763	32.9331	37.3321	32.5493	38.984	31.3359	31.9876	36.6927	0.00858793	0.00225925	0.0230118	0.364412	0
101835525	Znf189	protein_coding	0.345245	0.847641	0	0	0	0.897407	0.784941	0	0	0	0	1.1468	0	0	0	0	0	0	3.77303	4.60929	0.957907	0	0	0	0.098592	0.28932	0	0.997899	0.792943	0	0	0	0	0	0
101827519	Mrpl50	protein_coding	639.112	481.29	589.319	38.3435	36.3679	61.4249	68.5154	49.6184	32.5454	50.3783	30.5361	48.2098	3.90447	7.35155	6.30953	3.89494	42.6273	40.2934	628.024	620.229	614.68	55.5489	33.267	29.3263	39.8765	39.3812	61.2296	48.3616	63.6031	53.7801	0.0259762	0	1.16936	11.5736	7.21378
101835789	LOC101835789	protein_coding	0	0.390898	0.606345	0	0	0.993237	0	0.528027	1.82325	1.37858	0	0	0	0	0	0	0.609893	0	2.08797	1.41708	2.65049	0	0.840693	0	0	0.444744	0	0	0	0	0	0	0	0	0
101836552	Cavin4	protein_coding	0.496082	0.608987	0.944634	0	0	0	0	0.0587587	0	0	0	0	0	0	0	0	0	0	1.08429	0	0	0.813445	0	0.0588876	0	1.03931	0	0	1.85149	0	0.100774	0	0	0	0
101836828	Tmeff1	protein_coding	186.93	199.197	177.151	4.73046	8.62449	13.0472	26.3439	16.5033	22.9592	20.919	27.3053	14.031	0.304878	0	0	0	0	0	172.604	151.357	167.681	6.11288	10.0181	10.3757	13.7162	23.4492	31.5724	30.498	33.9143	43.054	0.644603	0	0.457609	0.0148011	0
106021833	Msantd3	protein_coding	120.117	117.708	122.425	8.22567	3.62863	3.58956	7.53661	14.7828	11.6617	10.8417	5.1955	9.00522	0.248672	0.0170514	0.00834833	0	0.0151228	0	167.576	137.87	155.913	5.52134	2.88393	5.38174	5.98981	18.0139	8.24084	5.76424	5.87215	10.0377	0.599868	0.747935	0.140477	0.00445627	0
101837266	Tex10	protein_coding	54.4903	54.4748	73.0047	11.5019	8.67119	4.74955	7.83057	12.1353	16.8767	10.987	5.22586	5.88366	0.0167197	0	0	0	0.340883	1.72454	70.9608	49.9512	53.4134	10.289	9.4097	6.97181	15.7472	12.6692	11.9038	0.943108	6.08892	4.99466	2.97324	0	0.636002	0	0
101837715	Invs	protein_coding	12.8336	5.53535	6.27453	1.00601	1.24085	1.44255	0.788601	0.0821668	0.959913	0.500551	0.444419	0.41148	0	0	0	0	0	0	6.63359	10.1877	8.98215	1.61875	1.02141	0.576429	0.544784	1.69557	0.357171	0.192798	0.14937	1.5486	0	0	0	0	0
101837982	Erp44	protein_coding	953.602	1001.53	931.764	77.3906	90.0779	108.393	94.9042	82.1723	78.2752	81.7742	46.631	73.7841	0.0160422	1.22926	1.0432	0.0201816	7.41357	1.17789	1043.52	870.488	925.376	175.486	143.564	154.597	168.971	146.918	82.3444	92.7164	143.448	79.871	0.0121136	0.0191205	0	0.32126	3.10772
101828039	Stx17	protein_coding	54.4784	38.1861	51.2282	7.50275	6.70265	4.54542	6.66877	10.396	11.0396	14.3972	11.0951	9.12248	0.002154	0	0.237043	0.0027098	0	0	48.5116	54.3251	51.6287	6.10805	4.50752	6.50679	8.06682	10.7558	11.8727	6.91618	10.5235	15.057	0	0.426177	1.82003	0.00575145	0
101839141	Sec61b	protein_coding	316.897	241.392	278.507	23.2046	30.3144	45.6214	40.6429	19.2487	24.1932	25.0157	18.2195	11.0533	0	0	0	0	82.9091	43.2373	232.657	286.393	329.156	95.5213	65.6781	35.4953	69.6127	30.8689	19.1251	33.6033	51.3216	21.5595	2.16939	2.2332	2.02191	3.83557	2.99357
101839398	Alg2	protein_coding	0.304616	1.86972	3.19025	0.271847	0	0	1.23123	0	0	0	0	0	0	0	0	0	0.813281	1.00966	4.99351	7.04922	1.69036	3.22748	5.44402	0	0	1.872	2.41978	0	0	0	0	0	0	0	0.981966
101839669	Tgfbr1	protein_coding	2.65459	0.21725	1.01097	0.908123	0	0	1.16237	0.92231	0.101331	1.19183	0.113376	0.951753	0.00226711	0	0	0	0	0.586579	1.54724	0	0.81837	2.8126	2.9831	3.10912	7.98503	1.58192	3.33231	0.905	0.304847	0.5418	0	0	0	0	0.00905543
121136974	LOC121136974	lncRNA	0	2.24863	0.498283	0	0	0	0	0	0	0	0	0.579474	0	0	0	0	0	0	3.14573	0.931626	0.968056	0	0	0	0	0	0	0.698173	0	0	0	0	0	0	0
101840390	Galnt12	protein_coding	9.65371	18.7978	12.6776	2.37661	5.6992	1.38445	2.35462	2.28688	2.47786	6.9657	0.586467	11.584	0	0	0	0	0	0	18.9174	22.2214	22.4747	2.01544	1.69013	1.89674	0	0.929878	2.15466	3.03456	7.64558	0.0849275	0	0.684477	0	0	0
121136977	LOC121136977	lncRNA	8.266	5.79844	8.43215	0	0	1.22778	0	2.79734	2.92993	0	0	0	0	0	0	0	0	0	30.9721	6.30614	9.8291	0	0	0	0	0	1.21598	1.5753	0	0	0	0	0	0	0
101829101	Gabbr2	protein_coding	22.0667	10.8819	22.2666	3.02967	1.39763	2.05903	3.38281	1.96586	3.99568	3.90121	4.3498	1.10381	0.954367	0	0	0	0	0	19.7873	13.2615	23.1994	3.61599	4.02185	1.88062	4.36265	3.26643	1.66469	2.51605	1.62442	1.53976	0.766261	0	0.825206	0	0
101829364	Tbc1d2	protein_coding	6.5682	7.05519	6.83981	0.0457939	0	0	0	0.777973	0	0.098736	0	0.551931	0	0	0	0	0	0	10.9914	17.1727	14.4273	0	0.750331	0	0	0	0	0.867092	0	0	0	0	0	0	0
101829903	Trim14	protein_coding	1.2399	0	0	0	0	0	0	0	0	0	0	0	0	0	0	0	0	0	1.35503	1.10357	0	0	0	0	0	0	0	0	0	0	0	0	0	0	0
101830178	Nans	protein_coding	169.572	127.689	168.106	4.29028	0	0	8.83239	5.59067	0	4.20466	0	0	0	0.648285	1.86705	0.140867	7.60979	13.7028	123.226	105.027	122.877	0	0	0	9.98448	9.27823	3.34314	0	0	0	0	0	0.0725003	3.04965	5.36706
101840673	Anp32b	protein_coding	1346.19	1497.44	1303.86	561.509	551.678	501.711	579.166	481.343	303.141	286.19	244.154	190.21	21.4629	49.0396	69.3439	31.4709	284.043	204.187	1506.8	1509.56	1625.8	574.164	453.316	556.298	633.438	467.45	375.712	287.331	385.718	284.394	14.8622	6.84474	7.08901	55.8982	120.748
101830455	Hemgn	protein_coding	13.4837	12.8148	14.9084	0.0970418	1.33374	3.3918	0	2.26683	0	3.3477	1.60225	0	0.0557204	3.31137	5.99255	4.78068	2.82746	0.779286	6.1795	10.0655	13.6773	0.109726	0	2.06527	2.85686	0	0.639849	0.0967081	0	0	0.959308	0	0	4.41878	12.2854
101830715	Trmo	protein_coding	71.6775	93.1065	62.2922	0.929749	2.55569	0	1.36856	4.93597	0	4.30995	0	3.16399	0.170833	6.44519	5.33195	4.84897	5.92585	5.52504	32.3352	63.4257	74.3851	1.47178	2.45435	1.48404	0.714035	3.14303	0	10.47	5.62311	5.52853	0	0	0	3.25003	2.23896
110342579	LOC110342579	lncRNA	19.9666	8.57878	22.8121	0.445466	1.53062	3.11398	0.756592	4.7299	0.762166	1.68082	1.11925	2.52658	0	0.0435551	0	0	0	0.357728	5.45514	25.7683	29.5459	2.51846	4.66322	3.55521	3.13603	0.278871	2.64348	4.21738	0.286614	2.54698	0.366972	0	0	0	0
121138935	LOC121138935	lncRNA	36.7145	33.4393	43.9764	4.49196	2.72371	1.84709	2.99187	2.24447	2.71252	4.55769	0.948419	4.496	0	0.826725	0	0	0	2.65237	29.7691	37.9484	23.0022	7.46925	3.60787	5.90466	6.76425	1.65415	1.74223	6.84643	0	0.906461	1.67265	0	0	0	0
101841820	Xpa	protein_coding	20.7414	25.4619	18.7084	2.19198	3.3474	7.37766	0	0.387903	2.60441	0.525125	0.611936	0	0.943961	5.5604	2.09861	2.39266	0.887037	2.24921	16.7022	19.9183	23.7261	1.79002	0.886805	2.85086	3.58505	8.38583	4.81764	3.88346	2.19385	0	0.0633593	0	0	1.28825	2.93256
101842087	Ncbp1	protein_coding	46.1556	43.4537	39.3188	3.639	3.01505	2.16494	0.438339	2.46628	6.22611	5.67585	4.39091	8.50833	0.96027	3.08108	5.40387	5.2964	17.6847	19.0258	31.0992	64.2468	51.3531	1.13809	2.32579	4.94338	5.05425	4.45924	2.85885	7.25297	6.47606	10.713	0	0	0	11.2414	12.9095
101830984	Tstd2	protein_coding	16.9281	21.7113	23.5744	7.4408	9.94255	9.19441	8.04214	14.604	8.14961	9.05461	4.57264	5.11545	0.0841539	0.0716495	2.12096	0.842874	0.806542	0	14.0821	16.1913	16.1234	9.4969	6.31137	12.7166	11.0393	11.2218	7.21051	7.35904	11.4608	6.38149	0	0.946441	0.0104783	0.829667	0.5042
101842366	Tmod1	protein_coding	12.2302	10.5979	20.2064	0.882796	1.93027	0	0.545223	0.170425	0.068655	0	2.01641	0.455183	0	0	0	0	0	0	23.5868	17.9291	14.638	0	0.0730534	0	0	1.50722	2.96329	0	0	1.2848	0	0	0.186477	0	0
101831246	Tdrd7	protein_coding	59.5249	39.5942	49.6828	4.85582	1.94318	11.7237	9.80396	5.83914	6.80656	11.6049	2.77186	11.3648	0	0	0	0	0.243513	0	75.6553	49.7127	49.7165	8.53343	5.37871	9.15145	22.3902	12.4524	8.64073	8.74539	8.4317	17.1933	0.395706	0.298953	0	0.00896956	0
101831513	Ccdc180	protein_coding	418.034	445.82	370.61	11.899	13.9225	9.27533	10.5652	28.4497	47.9303	56.3865	42.7709	43.6368	0.707806	1.00439	0.00409788	0.22261	0	0.017186	465.028	389.66	406.671	7.5015	8.72745	4.09918	9.86146	26.152	38.7767	19.5787	24.6199	28.1922	0.382294	0.00585852	1.80609	0.00656225	0.0196331
121137070	LOC121137070	lncRNA	65.9259	89.5398	46.0742	1.7212	0	1.09381	0	3.48896	2.27559	4.04845	1.01094	7.54357	0	0	0	0	0	0	68.9816	79.9012	97.9444	0	0	0	0	0.195911	4.33319	1.87122	2.41621	0	0	0	0	0	0
101842630	Igfbpl1	protein_coding	0	0	1.65291	0	0	0	0	0	0	0	0	0	0	0	0	0	0	0	0	9.27116	0	0	0	0	0	0	0	0	0	0	0	0	0	0	0.35533
101842889	Aldh1b1	protein_coding	108.457	144.845	160.376	7.79989	13.0956	21.8923	8.43025	14.7755	4.39783	19.3972	9.48059	15.27	0	0	0.00848592	0	0	0	109.41	131.538	147.337	5.61234	2.42047	3.58408	4.08424	7.21336	7.48056	13.1612	15.2835	20.2711	1.77546	0.0121319	0.560185	0	0
110342583	LOC110342583	lncRNA	112.709	126.007	99.6447	14.5937	4.62867	10.4632	15.2531	20.0248	5.95413	7.01921	0.161174	5.25284	0.786389	0	0	0	2.56994	0	125.374	95.8384	69.8034	10.4085	9.80994	5.49501	10.633	3.65438	7.10578	7.83113	4.62259	8.21567	3.7186	0	0	0	0
121138906	LOC121138906	protein_coding	0	0	0	0	0	0	0	0	0	0	0	0	0	0	0	0	0	0	0	0	0	13.15	0	0	0	0	0	1.54532	0	0	0	0	0	0	0
101843339	Shb	protein_coding	68.9791	92.1342	69.8051	15.2929	15.0766	26.613	31.0152	8.63273	6.37569	21.808	10.6308	6.10731	0.166728	0.0851723	0	0.545347	1.93884	1.78771	82.0218	84.1767	75.4315	20.7939	15.0661	20.2902	52.1575	18.299	14.4231	4.72642	17.437	22.3575	2.27455	1.03777	0.00899598	0	0
101843615	Slc25a51	protein_coding	5.46485	2.04985	2.16794	0.745092	0.15516	2.99883	2.03245	0.107881	1.59351	1.20487	1.58032	2.30508	2.28691	3.91076	5.83002	4.46964	6.71369	3.83481	3.15204	1.08089	1.26355	2.18279	0.924872	5.0455	5.93896	0.466443	1.87579	0.675027	4.70678	1.08439	0.135095	0.00309042	0.0251822	4.65246	3.21573
101839638	Dcaf10	protein_coding	6.57906	10.5614	6.74572	0.11291	0.129319	0	1.02277	1.61846	2.60796	1.76497	0.891595	0.120075	0	0.226313	0	0.473049	0	0	5.80727	8.33311	3.51039	0.127668	0	0.300373	1.01165	0	0.446685	1.23774	0	0	0.161551	0	0.00524709	0.060588	0.0906342
101832299	LOC101832299	protein_coding	35.5511	20.9119	9.87233	7.93167	17.9795	15.7866	5.42596	2.9827	3.67537	0.712559	0	9.02074	0	0	0	0	0	0.0663485	10.5225	24.3909	6.16493	3.92367	14.8913	7.91269	26.0154	2.06891	8.71629	18.2789	12.9708	19.4626	0	1.40982	0	0	0
101844209	Exosc3	protein_coding	1303.39	1565.3	1431.42	159.148	120.055	223.237	139.362	51.2209	35.8686	75.0918	37.8665	30.2055	4.03837	5.75256	48.2571	26.3301	28.1486	45.7083	1521.59	1213.14	1318.52	149.618	124.759	131.212	154.078	70.8417	31.8074	39.5379	63.5263	52.0701	0.0195475	0.0102848	0.0209514	28.72	21.1452
101832560	Trmt10b	protein_coding	50.0189	45.0287	39.8299	0	0.0774627	0.630379	2.37399	0.143624	0	0	0.971035	4.26756	0	0	0.168356	0	1.70668	1.79231	63.9396	46.4081	56.6338	0.0764736	0	0	0.173139	0.423399	0	2.02203	3.82937	0	0.0175945	0	0	0	1.07029
101844681	Frmpd1	protein_coding	7.52495	9.02274	5.49831	1.24939	0.0447175	0	0.221041	1.16076	1.87042	2.06244	0.644641	1.27331	0	0	0	0	0	0	10.5187	8.72244	8.90168	2.69294	1.45715	2.99135	0.54972	2.88415	1.95649	0.428	0	0.401819	0	0	0	0	0
101844939	Tomm5	protein_coding	1177.74	1113.58	1099.55	57.8244	52.5929	66.3785	73.6579	63.203	78.2015	44.4613	50.0564	46.7232	0	3.82458	5.53611	4.11551	313.909	257.443	1122.57	1024.5	1378.29	60.0942	81.6634	51.1257	84.8984	77.1896	34.2019	27.9653	67.2962	58.8299	3.28138	0.0193987	0.0395175	17.9263	34.8123
101822593	Fbxo10	protein_coding	24.5605	24.1202	15.0047	2.46582	5.07306	1.59602	5.94594	4.79998	1.56254	8.66398	4.68755	3.94962	0	0.450933	0.0043718	0	0	0	11.4074	22.4066	15.5218	3.92401	4.03192	6.70555	2.33792	3.54468	3.97429	5.91581	2.17411	4.49062	0.146508	0	0.254645	0	0
101822865	Polr1e	protein_coding	22.4012	23.6801	20.7356	1.11063	0.159005	0	0	0	0	0	0	0.196851	8.05111	44.0879	36.6977	29.5433	6.32028	9.30901	55.0827	32.1226	46.0397	0	0	0	0	0	2.01382	0	0	3.17505	0	0.291365	2.07741	25.2223	22.1606
101823129	Zbtb5	protein_coding	8.02945	10.7956	9.58633	2.92883	1.46555	1.65644	2.9621	4.43824	2.79743	4.7208	5.10317	4.39482	0.0195926	0	0.00272239	0	0.00739734	0	4.45715	7.94069	9.42995	3.79392	2.27778	3.29816	5.02271	5.1267	3.11231	2.83374	2.67111	5.62527	0	0.00129735	0.153286	0.0217978	0
101823575	Grhpr	protein_coding	75.3572	87.596	48.8897	2.97569	0	0	1.34773	0	2.41833	4.33071	0	5.80161	0	0	0	0	2.16753	1.07532	9.47441	32.052	38.8563	0	0	6.01631	0	1.11771	0	0	0	0.170137	0	0.0135765	0	0	0
121138936	LOC121138936	lncRNA	0	0.889534	0	0	0	0	0.183052	0	1.10641	0	0	0	0	0	0	0	0	0	1.5838	0	0	0	0	0	0	0	0	0	1.2482	0	0	0	0	0	0
101832814	Zcchc7	protein_coding	9.73554	1.9122	2.96613	0	0.199018	1.82203	0	0.645753	0.14865	1.59228	0	3.57263	0.902953	1.83489	2.36234	2.7112	4.1362	4.01178	3.40465	3.46605	2.52111	0.0982385	0.474521	0	0	0	0	0	1.90061	2.78183	0	0	0	3.37007	1.57417
101824893	Melk	protein_coding	226.589	196.031	259.336	13.5046	20.1481	9.52305	15.8946	24.9989	28.0459	35.6302	24.2362	22.2982	0	0	0.00850611	0.0192533	1.08631	0.214041	191.488	253.424	212.877	9.64404	8.73443	3.40353	15.3523	24.9175	28.5875	19.0362	27.8959	32.9173	6.1172	0	0	0.027243	0
101825159	Rnf38	protein_coding	57.7157	58.2645	51.3293	25.3107	28.7356	34.0451	25.0661	27.3055	36.2348	49.1229	46.9869	37.3278	0.0275409	1.17243	0.0635836	0.106607	0.00959839	0.888871	61.4483	59.3182	51.2374	29.7871	30.7308	48.92	58.0881	40.2823	43.157	38.1296	55.1695	53.4139	3.16105	1.19183	3.57325	0.311121	0.51618
101825421	Gne	protein_coding	1.7763	0	2.02944	1.03039	0	0	0	0	0	0	0	0	0	0	0	0	0	0.986567	0.388247	0.948597	3.94277	1.07545	2.38092	0	0	1.5878	0	2.6066	0	0	0	0	0	0	0
101826200	Clta	protein_coding	263.015	323.941	353.722	5.03527	5.54525	4.06137	0	6.78579	15.242	17.955	1.6683	9.88577	6.12712	1.96928	2.70705	7.12056	77.1336	94.5564	428.784	435.745	521.023	7.44524	5.11235	5.35811	6.44504	14.0636	8.68314	6.17595	0.498417	4.87206	0	0	2.10597	18.6168	20.8312
101827518	Ccin	protein_coding	1.01858	5.6268	8.72804	0	1.82195	0	2.57313	2.77486	2.62449	1.10244	3.34428	1.1278	0	0	0	0	0	0	3.33948	4.53293	0.942039	0	0	1.33002	3.19964	0	0	0	3.07049	4.67756	0	0	0.0633642	0	0
101828038	Reck	protein_coding	3.5247	1.89301	3.56558	0	0.394042	0	0	0.104371	0.210227	0	1.27016	0.278761	0	0	0	0	0	0	0	1.17644	3.0561	0.833594	0	0.6799	0	1.16919	0	0.587758	0	0	0.895008	0	0	0	0
101829630	Tmem8b	protein_coding	2.98988	2.75276	3.11352	0	0	0	0	0	0	0.651704	0	0.2808	0	0	0	0	0	0	3.16539	2.49482	4.23422	0	0	0	0.240137	0.548091	0	0.166191	0	0.190698	0	0	0	0	0
101830261	Hint2	protein_coding	23.141	20.8323	14.6883	1.72096	0	1.60403	2.33835	0	0	0	0	1.46414	0	0	0	2.43655	0.0895407	0	8.42991	16.4773	35.6701	0	0.939931	2.19757	1.76224	0	0.45389	0	0	0.393589	0	0	0	0	0
101831068	Rgp1	protein_coding	1.47174	0.903351	2.52223	1.05074	0.827366	0.229533	0.780762	1.63862	0	2.33628	1.65	1.16397	0.00188538	0	0	0	0	0.0263683	2.4126	1.70291	0.544461	2.59891	2.06237	1.85186	1.00869	1.02779	0.822708	0.229058	0	1.42682	0.111046	0	0.207525	0	0
101831335	Gba2	protein_coding	38.8447	39.1265	43.6219	6.37024	2.12094	0	6.20647	4.71895	3.23171	10.5407	6.06186	6.1968	0	0.00724238	0	0	0.077079	0	47.5313	39.5973	39.3034	5.27653	2.69706	5.35988	6.06792	6.77016	1.9536	9.37487	4.19395	8.04678	0	1.04766	0	0	0
101834652	Creb3	protein_coding	54.7681	57.6282	37.246	3.80855	3.81679	10.3535	7.72631	0.673977	7.60223	8.55374	2.96186	0.112506	2.03193	1.79982	2.47645	1.91431	4.12826	6.88144	42.7525	55.0771	37.4961	3.05033	0	4.05273	5.48422	3.17897	3.13897	6.4839	14.09	4.17366	0	0	0	0	0
101831601	Tln1	protein_coding	5.29394	6.49879	4.7043	0.0262469	0.120246	0	0.0891568	0	0.404161	0.141477	0	0	0	0	0	0	0.525759	0.400469	5.3998	3.87421	4.24331	0.860648	0.597297	0.111719	0.201573	0	0	0.706229	0.0675493	0.0300136	0	0	0	0	0
101831872	Tpm2	protein_coding	0	0	0	0	0	0	0	0	0	0	0	0	1.42501	0	0.746761	0	14.499	19.9867	0	0	0	0	0	0	0	0	0	0	0	0	0	0	0.659041	10.0886	11.5789
101832653	Ca9	protein_coding	233.795	263.553	154.604	162.268	166.905	118.941	223.605	298.901	270.946	129.75	81.9558	70.6519	1.48586	0.00992219	0.0291473	0.0219913	0.0263999	0	135.706	215.377	270.915	98.2217	114.453	117.058	123.918	217.396	110.137	151.293	158.531	170.701	16.9134	3.55123	14.0064	0.0155586	0.0465485
101834915	Arhgef39	protein_coding	137.784	148.661	104.537	44.5497	43.3225	47.2866	51.5307	41.1823	39.6518	32.7514	23.2744	13.2808	1.50308	0	0	0	0.874678	1.49465	103.523	141.797	93.5819	79.836	62.9603	73.8563	89.4534	30.9711	22.0107	36.9772	42.0294	46.6865	0.0104127	0	0.904009	0	0
101832913	Ccdc107	protein_coding	29.4369	37.1994	18.9593	0	0	0	0	4.10197	0	3.95655	0	0	0	0	2.58908	0	0.351756	3.33504	15.139	24.6592	47.2432	0	0	0	0	0	3.05671	0	0	0	0	0	0	0	0
101835179	Cd72	protein_coding	0	1.42038	0	0	0	0	0	0.274094	0	0	0	1.0981	0	0	0	0	0	0	0	0	0	0	0	0	0	0	0	0	0	0	0	0	0	0	0
101833437	Tesk1	protein_coding	17.7474	25.6969	9.53173	2.23359	3.72102	4.0217	4.36837	10.9956	5.7323	2.51736	0	3.59898	2.06949	0	0	0	0.871592	0	19.8926	8.10054	10.5216	1.37756	0	0	0	3.05078	3.48099	3.03533	7.18549	4.29559	0	0	0	0	0
101834119	Rusc2	protein_coding	3.89837	7.02887	1.85581	1.65796	1.27632	0.949984	2.36969	1.38523	0.883554	2.28548	1.52189	0.963481	0	0	0	0	0	0	2.26331	3.57818	3.60543	1.22929	0	0.780903	0.834947	0.10209	1.25447	1.27305	1.99358	0.590526	0.00235689	0	0.176831	0	0.268044
121137453	LOC121137453	lncRNA	24.1278	7.40477	43.0723	0	1.54135	0	2.28568	0	0	3.62699	0	1.43116	0	0	0	0	0	0	16.4801	21.4749	13.9467	0	0	0	0	2.52743	1.77467	0	0	0	0	0	0	0	0
101835438	LOC101835438	protein_coding	7.61643	9.67228	14.2531	0	0.268446	0	1.19424	0.808808	0	1.45288	1.00953	1.91096	0	0	0.359036	0	0	0	8.32365	7.24653	8.5015	0	0.0533381	0	0.150002	1.0271	1.62268	0.29197	0	0.268019	0	0.318135	0	0	0.0268774
101834388	Unc13b	protein_coding	5.52597	5.69569	3.37514	1.84932	3.23707	3.71291	3.21336	3.34673	2.62677	4.40107	3.6487	3.7849	0.00133567	0.21152	0	0.0982984	0.00302575	0	7.17853	12.3888	10.6554	8.5088	4.55256	6.43585	7.71163	3.59691	3.23627	2.89773	7.34866	7.10225	0.693899	0.00318394	0.220526	0.00356641	0.152048
121137454	LOC121137454	lncRNA	0	0	0	0	1.10143	0	0	0	0	0	0	0	0	0	0	0	0.250176	0	0	3.83646	11.9594	0	0	0	0	0	3.80449	0	0	0	0	0	0.804426	1.32696	0
101835008	Fam214b	protein_coding	0	0	0	0	0	0	0	0	0	0	0	0	0	0	0	0	1.39278	2.10081	0.298011	0	0	0	0	0	0	0	0	0	0	0	0	0	0.00565455	0	0.0976723
101835790	Stoml2	protein_coding	136.791	146.172	147.783	73.0558	74.4365	65.5863	88.2705	59.7723	68.4492	31.1962	23.7248	21.8613	0.108956	3.24681	1.57449	1.75906	52.7375	53.27	183.575	129.952	167.154	82.7835	78.1602	57.7159	122.049	91.2709	79.6571	45.0695	98.2818	85.3485	0	3.64338	4.82063	0.436388	4.89597
101836052	Pigo	protein_coding	17.7411	15.6701	20.599	0.868861	0.331711	1.46218	0.382588	1.64008	0.949752	5.30781	0.72768	2.08755	0	0.00471956	0	0	0	0.969071	14.6595	17.1384	18.8091	5.40335	0.659086	2.00323	2.71852	0.785669	2.29155	1.2026	1.05594	0.883158	0	0	0	0	0
101836466	Fancg	protein_coding	23.7892	19.8922	38.0775	3.46142	0	0	0.348384	4.49202	2.89534	7.38023	3.36834	5.94425	0	0	0.00736437	0	0	0	31.6499	27.9246	31.5675	3.39201	3.22087	5.56596	1.77222	5.20061	0.811485	3.1429	0	2.55083	0	0	0	0	0
101836911	LOC101836911	protein_coding	67.8177	47.3025	40.7958	2.88856	2.04803	4.16664	5.45112	2.40981	7.29555	8.97129	2.51794	9.21556	0.371206	1.56679	1.15888	1.92757	10.735	23.003	68.3878	72.9822	74.1255	7.38763	4.57012	17.4912	8.09883	5.94155	3.265	11.583	11.151	3.93226	0.00596384	0	0.210942	0.601026	5.55222
101837174	CUNH9orf131	protein_coding	2.36756	2.61576	2.02873	0.158465	0	0	0	0.112171	0	0	0	0.299592	0	0	0	0	0	0	1.2937	1.89652	2.18965	0.119452	0	0.112417	0	0.0661349	0	0	0	0.54362	0	0	0	0	0
121137484	LOC121137484	protein_coding	14.1008	19.1007	9.72177	0.054241	0.0621239	1.51666	1.16691	0.403146	1.39205	6.78303	1.86901	3.03797	0	0.00530337	0	0	0	0	18.0671	19.6912	10.1182	0	0.641865	0	2.2911	1.29033	0.214584	1.35136	3.97846	2.91519	0.705526	0	0	0	0
101839228	LOC101839228	protein_coding	0.813872	0.499552	1.93721	0	0	0	0	0	0	0	0	0	0	0	0	0	0	0	0	3.98413	0.752715	0	0	0	0	0	0	0	0	0	0	0	0	0	0
101839846	Galt	protein_coding	3.74979	1.5344	0	0.139433	0.159698	0	0.157878	0	0.238562	0	0.100095	0.395417	10.408	20.7903	31.7181	13.023	34.3144	27.1529	6.14696	0.556251	1.15601	0	0	0	0.178472	0	0	0	0	0	0	0.00636161	0.0129594	18.3845	9.4017
101840474	Sigmar1	protein_coding	0	0.732122	0	0	0	0	0.301319	0	0.227654	0	0	0	8.92358	18.5517	25.8728	13.9558	53.7911	42.3664	0	4.77735	0	0	0	0	0	0	0	0.1326	0	0	0.0115381	0	0.0123668	23.4191	11.108
121137521	LOC121137521	lncRNA	2.17385	3.55813	0	0	0	0	0	0	0	0	0	0	0	0	0	0	0	0	4.7514	1.28989	0	0	0	0	0	0	0	0	0	0	1.24768	0	0	0	0
101841739	Dctn3	protein_coding	111.188	93.4685	107.012	11.8641	7.10299	3.76976	2.74777	2.57669	2.76801	3.77888	4.25841	1.14699	0	0	2.14266	0	11.5039	4.65541	83.2096	119.401	134.13	9.75623	7.85425	4.01697	7.93802	1.35039	0.711148	4.03067	4.16367	9.25005	0	0	3.18275	7.31715	0.0618406
101842179	Rpp25l	protein_coding	528.476	394.262	548.156	8.86692	4.3916	9.49293	17.6376	5.34352	2.25511	18.8596	10.322	1.52912	0	1.73391	0	0.0173108	11.6582	6.73561	515.332	416.832	566.251	14.3614	15.7064	2.55012	25.7664	19.8031	5.3724	10.2694	15.4189	3.01443	3.11714	0	0	0	0
101842716	Enho	protein_coding	0	0	0	0	0	0	0	0	0	0	0	0	0	0	0	0	0	1.91685	2.26304	0	0	0	0	0	0	0	0	0	0	0	0	0	0	0	0
101842979	Fam219a	protein_coding	0.569342	1.04838	0.542067	0	0.145484	0	0.647221	0	2.55362	1.0955	0.136779	0.22514	0	0	0.930334	0	0	3.03465	0.933312	1.26686	0.526559	0	0.0578132	0	0	0	0	0	1.87973	0	0.0110148	0.00289771	0	0.340808	0.801141
101844139	CUNH9orf24	protein_coding	0	0	0	0	0	1.87137	0	0	0	0	0	0	0	0	0	0	6.05892	1.87031	0	0	0	0	0	0	0	0	0	0	0	0	0	0	0	0	0.810445
101844845	Nudt2	protein_coding	41.106	72.2825	66.6382	12.1454	1.70332	6.35313	0.561306	4.47405	0	2.6721	6.93941	0.878644	0	0	0	0.0179045	18.5706	13.7341	66.7772	56.3628	42.1271	4.48419	1.12813	6.85767	8.24879	6.20673	0	0	6.69802	3.1178	0	0	0	2.05208	0.739009
101836732	Kif24	protein_coding	6.15248	5.57464	3.62622	0.620963	0.0748641	0	2.36836	1.97799	2.65607	2.18445	2.46345	2.34025	0	0.322743	0	0.0023608	0.994756	0.328065	4.32242	5.86716	4.0644	0	0.148749	0	0.752986	0.613793	1.24985	0.911956	1.1355	1.23329	0.634825	0	0.598405	0.255546	1.77645
101822500	Ubap1	protein_coding	114.353	127.233	139.826	1.27991	10.8478	5.36824	7.92242	24.7336	13.4311	41.4861	15.6809	9.13468	0.357657	1.15965	1.3806	0.345162	0.266372	3.56311	124.553	93.6105	91.6116	4.05217	2.95151	4.26751	2.94886	15.8113	17.4409	14.5408	20.4227	17.7583	0.954491	0	1.7368	0.013082	0
101823130	Dcaf12	protein_coding	94.4049	157.795	74.648	8.9247	6.54192	9.98195	5.25476	12.6348	10.078	22.0647	6.06505	7.25537	0	2.62945	4.2039	0.00859566	9.34885	3.05788	110.748	100.166	72.5125	4.30559	3.14126	1.64613	8.37718	5.06559	9.25833	3.79478	8.42186	12.1105	3.19881	4.08816	0.398155	0.0547319	0.0545827
101823401	Ubap2	protein_coding	172.763	164.73	141.561	12.8308	14.0384	17.0148	14.3509	17.1679	22.5328	71.0166	39.5764	38.1986	0.0149742	0.678257	2.04237	1.56732	4.66762	3.24607	151.504	157.93	125.403	7.01804	8.64098	13.1539	16.0226	13.7138	32.8772	20.5834	17.4504	23.6186	0.194483	1.15415	0.116345	0.527776	1.57901
121139065	LOC121139065	snoRNA	0	32.0232	0	5.81999	0	6.78067	0	0	0	0	0	0	0	0	0	0	0	0	28.5084	23.218	12.063	0	0	3.09657	0	0	0	0	11.2338	0	0	0	1.62278	0	4.67178
101823664	Ube2r2	protein_coding	26.8156	27.3286	17.3418	3.72509	7.62791	3.94543	10.2251	5.51337	7.62876	8.27502	5.02409	4.64172	2.54724	5.89369	17.6915	11.6765	27.0165	8.47562	32.0702	20.2646	29.4799	21.9534	17.5708	14.4143	30.1975	8.90392	3.87029	8.3245	6.39128	5.16325	1.09631	0	1.24849	12.5126	22.0833
101837267	Nol6	protein_coding	8.18132	4.2608	8.49751	0.276561	0.380105	0.644423	0	0.939675	0	3.16034	0.11912	0	0.0127039	0	1.13855	1.03882	3.39587	0.932776	4.06409	8.38509	3.43934	1.31338	1.05734	0.176576	0	1.38506	1.53175	0	0	1.518	0.470047	0	0	1.22115	2.14388
101837805	Nfx1	protein_coding	69.2037	65.0428	69.3887	8.68487	12.4338	5.50893	18.9026	18.6991	26.5403	26.8917	22.6176	21.5506	0	0.584974	1.85699	0.00697056	1.78237	2.30539	49.8683	60.6324	66.0036	10.2565	3.51361	7.8041	12.4134	14.136	23.1601	12.4536	20.9235	24.4971	0.719637	0	0.062782	0.251511	0
101824191	Chmp5	protein_coding	187.914	215.13	147.418	66.5771	53.413	38.4174	57.6049	58.0197	41.2384	44.1812	39.3394	18.2571	0.0991761	7.81449	9.56113	2.39325	14.9915	13.4921	173.827	139.064	167.935	73.1486	25.7279	33.919	39.9958	60.1588	50.938	46.9444	28.894	54.4054	3.2951	0	0.992395	0.674068	2.52086
101824633	Bag1	protein_coding	112.968	131.521	106.862	1.78865	0.186237	0	1.10469	4.48894	3.8949	19.2825	7.47062	5.53354	6.97444	14.8651	10.2903	2.64279	21.9543	34.4727	79.6498	105.736	74.1462	0	1.33214	3.46061	11.0309	1.83229	7.07613	8.58842	2.30165	8.36733	0	0	0.498729	4.96105	4.62432
[truncated: 15,582 more rows]
