# Supplementary material for: The non-redundant functions of PIWI family proteins in gametogenesis in golden hamsters
Source: Nat Commun. 2023 Aug 29;14:5267. doi: 10.1038/s41467-023-40650-x (PMC10465502; doi:10.1038/s41467-023-40650-x)
Supplement: Supplementary file 11 — Supplementary Data 8 [file 41467_2023_40650_MOESM11_ESM.xlsx]

## Sheet: Supp Table 8
Supplementary Table 8: Top10000 piRNA expression during oocyte and embryo development in WT or Piwil3-/- mutants.
piRNA Seq	Cluster	WT-GV	WT-MII	WT-11PEA	WT-34PEA	WT-54PEA	KO-GV	KO-MII	KO-11PEA	KO-34PEA	KO-54PEA
TTCCTTGTGTCTCTTGTCCCT	1	8855.68	10054.6	4370.04	9237.17	4296.33	6273.28	16009.4	6658.75	3655.72	56841.6
TAACTGTATGTGTTCAGAGGCC	1	4444.33	13796.1	14156.7	79021	4232.52	4450.61	6295.17	9819.6	5184.65	47792.3
TGCCCTCTGAGAGACTTCTTGGT	1	12357.1	21901.7	18221.5	40669.1	6975.65	3325.38	9236.21	11141	4839.66	47539.9
TCAGCACTGACATTAGAAACAAGC	1	4246.51	12271	10788.2	36127.2	2345.51	2124.65	8719.19	10739.3	4731.85	51657.9
TACACAGAGAATCTTGATCT	1	36438.2	49666.2	28988.2	18207	10778.1	2602.78	6567.97	5706.74	2440.41	34574.8
TTATTGCTACCTAGCTCTTACT	1	7345.67	6182.99	5833.24	67916.8	13670.5	3444.01	6214.63	5052.33	2957.9	52240.8
TCCAAAGCTGCTGACTTTACTT	1	4378.39	5289.4	2658.41	12029.9	2932.62	2973.07	6300.37	3207.46	1732.79	40501.5
TTCTGATGGCTTCCTGTAATT	1	11691.1	2717.7	600.538	343.937	1024.01	4127.06	6388.71	2780.76	1926.85	22797.5
TGAATTGAGTTTGTAGTTGCAGC	1	11915.3	11461.8	9031.55	19254.6	956.268	1840.64	7303.23	5733.63	2705.03	17639.9
TTCCATCTTGATCAACTGATAA	1	3949.78	6877.81	6474.86	26522.5	440.826	2085.1	6276.99	6816.53	2806.96	21129.1
TGAGGATTCAAAGAGTTCGCATC	1	11704.3	22925.4	12634.8	23147.9	1255.72	3264.26	13590.6	6855.97	3549.87	18024.5
TAACATACAGATAGAAACTGCCT	1	5670.8	9396.74	9647.74	16601.4	993.576	2620.76	8968.61	6803.98	3885.06	12476.3
TGAATTGGGATCCTTGTCGAAGC	1	9587.61	9101.22	6267.51	12802.3	754.018	3886.2	9888.33	6117.3	3561.63	12264
TCACGGTATGAAGACTTGGCCC	1	4483.89	6413.42	6668.52	7668.81	1109.43	3994.05	10041.6	9294.29	4653.44	13267.5
TTTCCTGATGCTGCACTGAGAA	1	5011.41	7015.01	5391.15	10229.7	513.479	3958.1	9966.28	8586.1	3855.65	12734.7
TTCTGTAGCAGCTTCCTGTTA	1	13524.2	19310.6	20924.9	46991.6	1965.55	5982.08	15734	16519.6	8530.66	33411.1
TTCTTACTACTTAGCTGTTACC	1	12943.9	11680	13096.4	49888.6	3388.17	8171.44	14167.4	12220.3	6697.9	36217.2
TGGATTCATCAGCCATCTGAGCCT	1	19162	22364.3	10968.1	12466.2	9981.91	8477.01	19189.5	13982.7	7370.24	19170.2
TAAACGACACAACTGGACAGGAGT	1	9356.83	15236.7	13280.3	17454.3	925.832	7060.58	19277.8	14992.1	7774.03	20482.1
TATATGGTTCAGAATTTCACTA	1	9356.83	10809.2	10964.2	10343.7	12139.9	11119.3	14681.8	13236.8	9024.62	13487.8
TGTATGCCACTGCACCTAGCA	1	10926.2	10207.7	9499.07	10768.2	13752	8574.08	16497.9	11695	6507.76	14455.2
TGTGTGATCACGCTTAACCT	1	10207.4	11729.2	12842.1	14936.7	18034.6	6147.45	14177.8	8517.97	7399.64	17511.7
TCCTCTCAGGATGTCCTTTCTCC	1	7128.07	8140.79	8444.7	19759.7	846.307	5033	11171.8	11621.4	6848.83	24504
AGAGAACTCGATTGGCTAACC	1	5426.83	7370.34	6367.27	10506.8	439.844	7290.66	14801.3	12388.8	5345.38	9023.26
TATTCAGGAAAGAAACACTGGCCT	1	7780.87	18833.9	15121	26740.6	238.576	6064.77	15692.5	15305.8	6840.99	7961.7
TCATACAGTAGATTCCATTCACC	1	6277.45	9512.84	7902.85	11906.1	104.07	5601.01	17176	12455.1	5864.83	6403.41
TCAGACTTAAAGGCAAACTTGGC	1	11104.2	10089.8	16056.1	21923.5	284.72	5018.62	15107.9	16299.1	8295.44	9960.64
TGAGAATATTCCTAATGCTGAGC	1	10438.2	14828.6	12192.7	17800.2	203.231	3889.79	14572.7	12164.7	6358.79	9690.24
TTAACACTTGTGGGACAGGTACT	1	12146.1	8768.77	16371	49135.8	365.228	10709.5	13403.6	20322.3	8556.14	11266.6
TTGGCACCTGTTCTTTGCTGGTC	1	2189.19	9644.76	9937.25	16697.7	83.4525	6399.1	18721.8	24209.3	11225.9	11749.3
AGCGTGAACAATCTGTGGTCCAGAT	1	10926.2	8168.94	6508.11	4821.02	3887.91	15688.6	13356.8	11406.3	5978.52	5986.8
TTTCTGACAATTCCTCCAGTGCC	1	36629.4	20260.5	24033.3	38106.3	403.518	17806	21881.1	18884.4	9530.34	4370.42
ACACAAGAGACGGGGACAAGACAGT	1	15805.7	14872.6	11566.7	6420.81	4830.43	28350.2	24518.2	16087.5	10043.9	7160.53
TTCCAGGGCATACTGTGGGAGCAGCAGCTCCCCAACTT	1	2729.9	2580.5	2750.35	1882.81	1202.7	11399.7	8636.05	8311.79	3632.19	6357.35
TATGGTTCAGAATTTCACT	1	9719.49	6668.48	7407.94	6122.08	7122.92	10220.6	11870.7	10479.4	4620.12	7997.76
TGTATGCCACTGCACCTAGCAT	1	8354.54	7125.83	7233.85	6355.96	6774.38	7783.18	11985	8037.48	4584.84	7304.74
CAATGAGGAGCTTATGGTCTGC	1	9073.29	6629.79	6895.43	5469.58	4934.5	8904.82	9851.96	7002.99	4994.51	6239.17
GACATTCCATAGGACCTGGGA	1	7754.49	5950.8	4522.62	3504.23	9124.8	6251.71	9166.06	5527.45	2742.28	7168.54
AATGAGGAGCTTATGGTCTGC	1	7734.71	5660.56	5850.85	4111.52	4313.02	7056.99	7783.88	6352.17	3655.72	4873.16
ACATTCCATAGGACCTGGGAG	1	7015.97	5185.62	5314.86	4089.9	3718.06	7826.32	8758.16	6743.02	3069.63	4578.73
TGTTTCAAGGACACAAGTCT	1	6646.71	1685.15	3970.99	2692.54	47.1261	2951.5	18768.6	11519.3	5035.68	3581.26
TTCTAGAAGTAGCTCTGCCCACC	1	5921.37	11548	7691.59	10534.3	164.941	6172.62	13198.3	10043.7	4737.73	3799.59
TTCATCTGCAGACAAACCCAATCT	1	11612	13284.2	10455.6	15829	223.849	4655.53	10213.1	7356.18	3738.04	4270.28
TCACACCCGGTCACTTTCTCAAG	1	1430.89	110.819	1163.91	155.263	32.3992	4461.4	9147.88	8765.39	3287.2	3719.47
GGAGACAGTGTTGTTTGAAGC	1	7378.64	10056.4	6793.71	9142.83	208.14	4209.75	16326.4	11175	2997.1	7126.48
TGAGAATCAAAATTACAGTGAAT	1	14665	18476.9	17599.5	16424.5	233.667	5870.64	12062.9	13272.7	4298.65	5690.36
TGAGAGTGTCTAGTTACCA	1	14592.4	17555.1	16817	18099	593.986	4033.59	14525.9	11356.1	5788.38	6379.38
TTACAGCACAGTGGAAAAAGCCC	1	11071.3	14093.4	14898	23690.4	244.467	4267.27	11205.6	11653.7	4957.27	6487.54
TCAGTTTCTTATCTTGTGCTCC	1	15060.6	14941.2	18489.5	21540.3	150.215	5403.29	15541.8	14353.8	7415.32	3495.14
TATCAAATCTTCAGGAATCTCCCC	1	12620.8	17602.6	17640.6	16835.2	249.376	5277.46	18971.3	14660.4	7346.71	4756.99
TTTCCTGATGCTGCACTGAGAAT	1	10431.6	12471.5	10964.2	12185.2	141.378	6298.44	22133.1	15972.8	6772.39	5199.64
CTCCAGTGCTGACTCCATAAGCTC	1	32251	39613.4	38943.1	31023.1	2197.26	8113.92	16653.8	16718.6	8720.79	3645.36
TAACTAGATATTTTGTAGGAACCT	1	21727.1	36411.9	40793.6	31516.4	372.1	8031.23	19298.6	22570.6	12008	4434.52
TTCTAGAAGTAGCTCTGCCCACCC	1	8868.87	16853.3	11936.4	11477.7	171.814	8929.98	23094.4	14868.3	7636.82	2211.25
ACAGAAGCGACTAAGCAGTGAACTCAGT	1	5308.14	3481.12	3233.52	1295.17	1055.43	10364.4	13816.6	9371.38	5135.64	1774.61
AGACAGTCAATGGATGGTGACACCCTT	1	5512.55	6942.89	7474.45	3962.16	849.252	11593.9	15123.5	14265.9	7076.21	1223.8
TACACAGAGAATCTTGATCTTAAAAAA	1	3204.66	4285	5944.74	3498.33	460.462	9124.11	14549.3	13019.9	5666.85	1221.8
AGGATTGCCCCACAGCACAAGTGAGC	1	7451.17	3864.59	3303.94	3364.69	1894.86	11273.9	12476	12041	6825.31	3038.47
TGCTCTTGCAGAGGACTTGGTT	1	3527.77	5614.83	5238.57	6861.05	490.897	7937.76	10241.7	10613.8	5815.82	3429.04
TAAAAGCCTGTGGGACCTAAGCAGT	1	2307.89	3836.45	4156.82	4262.85	279.811	8405.11	10049.4	12759.9	6905.68	2908.28
TCTAGCATTCCACTCTCTCCATG	1	13748.4	14723.1	15557.3	12971.3	157.087	4795.73	15939.3	10737.6	5216.01	2016.96
TGGGCTTTGAGGTTACAAAAGAACTT	1	10392.1	13050.2	12454.8	12965.4	430.026	6460.22	15256	13833.9	5996.16	1558.29
TGCCCTCTGAGAGACTTCTTGGTA	1	13286.8	16781.2	15477.1	19115	220.904	4770.57	8820.52	10529.6	5400.27	2567.77
TGAAATTAGGCTGAATCCACATGGGC	1	3099.16	7120.56	7975.23	5636.64	549.805	6776.58	8165.8	12216.7	6633.21	1766.6
TGTAAACATCCTACACTCTCAGCT	1	2281.51	2584.02	2329.78	7896.8	26988.6	3318.19	1512.09	2685.73	12862.6	12408.2
TCCTGTTGCACCTTCTTGCT	1	250313	302529	180981	112063	41834.3	1304.99	1449.73	1364.38	842.873	32674
TTCATGTCTAGTGTCTGAAGCC	1	1055.03	2114.35	2323.91	36406.2	2609.61	859.205	1493.9	1678.14	929.12	35115.6
TGAAATTCAAAGCTTGTATACT	1	3264.01	5572.61	4782.79	18639.4	17807.8	1225.9	1925.19	2155.04	842.873	50410.1
TATTCTGGCTTTCATTCTGACT	1	1490.23	2643.82	2185.02	9282.37	17454.3	1118.05	2631.87	2068.98	1105.54	38995.3
ATTCAGGAAAGAAACACTGGCC	1	2169.41	6163.64	4878.64	63402.3	28042	1581.8	3715.27	3700.5	1889.6	124769
TCAGGAAAGAAACACTGGCCT	1	6488.45	8068.67	4972.54	31467.3	4467.17	1168.38	3348.94	3004.87	1299.59	67220.8
TCCAGGGCTTGAGTATAAACTT	1	2182.6	3852.28	3536.72	46567.1	5698.34	1243.87	2356.47	3164.43	1834.72	52593.3
TTCTTGGAACCATCACTTCTGGA	1	2584.83	6029.96	5784.34	10445.9	2079.44	2351.13	4362.19	5283.62	2548.22	12672.6
TCCTAAGGCGCAACTTCACTCT	1	3270.6	4633.29	4409.16	12835.7	854.161	1775.93	4421.95	4765.47	2089.54	11372.7
TGTTTTCCTTCTGTTAGATGT	1	3910.22	6381.76	6766.33	11186.8	2386.74	1466.76	4063.41	3307.86	1762.19	9143.44
TCCCTTCAGAATCTCTCACG	1	1951.81	2853.15	3180.7	5791.9	1223.32	1495.52	3037.17	2750.28	1607.34	9107.39
TGCCCTCTGAGAGACTTCT	1	6013.69	9591.99	7454.89	8960.05	1867.37	1545.85	3237.22	3890.55	1928.81	12177.9
TTGGCACCTGTTCTTTGC	1	276.946	1590.16	1199.12	1548.7	533.114	1837.05	3572.38	4301.12	2001.33	8520.53
TTCATCTGCAGACAAACCCAATC	1	4760.84	4670.23	3194.39	19065.9	904.233	2092.29	3091.73	2416.8	1113.38	16320
TTGAACACATTCTGGACACAGGA	1	7609.43	12220	5422.45	9700.99	1919.41	2049.15	5650.85	2773.58	1246.67	15931.4
TGAATGAATTCGCAAACTGATT	1	8038.03	8061.64	5702.18	16886.3	4050.88	2829.27	4333.62	3352.68	1634.78	13025.1
TCATACTGAAGTTCCTGGCTCC	1	2129.85	4545.33	3474.12	7828.01	1156.55	1865.81	4827.25	3689.75	1574.02	11713.2
TGAACACATTCTGGACACAGGA	1	4866.34	6367.69	3059.42	4876.05	1261.61	1240.28	3354.14	1816.19	580.21	10076.8
TCCGGAGATAGCCAAGTTGACA	1	5815.87	6679.04	2842.29	6019.88	493.843	1596.18	6744.64	1896.87	948.722	11755.3
TCCGGAGATAGCCAAGTTGAC	1	4345.42	5366.8	2347.38	3576.95	471.261	1851.43	4640.19	1868.18	846.793	11945.6
TACCCTGACTTGCATGCCTAAT	1	2802.43	5588.44	4223.33	9533.94	433.953	1003.01	4006.26	3189.53	1526.97	11220.5
TGAACACATTCTGGACATAGGA	1	4081.66	5783.69	5467.44	10835	934.668	1010.2	2676.03	3415.44	1466.21	10944.1
TGTGAATCTCATGAGCCTGCA	1	2558.46	3692.2	4170.51	12081	293.557	862.8	3102.12	2527.96	1378	10329.2
TCCTGTTGCACCTTCTTGCTA	1	3112.35	4286.76	3691.26	10591.3	1295.97	1319.37	2481.18	2762.83	1162.38	12979.1
TGACACAAAGATCCTGAAAGCT	1	2288.1	3729.14	3450.65	11190.7	593.986	1020.98	3146.29	2911.64	1385.84	13778.3
AGACAGTCAATGGATGGTGAC	1	2604.61	5627.14	5490.92	14681.2	1386.29	1064.12	3078.74	3467.43	1526.97	17391.6
TCCCGGTGTAAATGAAGCCCATC	1	1457.26	2112.6	1500.37	5717.22	3557.04	1006.6	2673.44	2918.81	1421.12	18080.6
TTACAGCACAGTGGAAAAAGCC	1	1523.2	2606.88	2537.13	7657.02	222.867	1118.05	1868.03	2076.15	1144.74	12230
TCCAGGGCTTGAGTATAAAC	1	23665.7	21263.2	11858.2	5913.75	2443.69	780.115	1977.15	2097.67	1101.62	11969.6
TACCTCATGATTCTGGCAGGCT	1	5149.88	5438.92	5432.23	23216.7	361.3	862.8	1917.39	1739.09	1072.21	10185
AGTTTCTTCAACCTGACAGT	1	1101.19	807.395	847.013	4131.18	3349.88	913.13	2101.86	1592.08	911.479	15653
TTTCCTGATGCTGCACTGAGA	1	665.99	1419.54	620.1	2407.56	1416.73	808.875	1951.17	2052.85	652.736	15022.1
TAAAAGCCTGTGGGACCTAAGC	1	1872.68	4379.99	3642.35	10021.3	853.179	1107.26	2595.49	2296.68	1029.09	21485.6
TTAACACTTGTGGGACAGG	1	51010.9	63219.6	48749.2	19109.1	9132.65	1409.24	1680.96	2334.33	1342.72	17069.1
TTACAGCACAGTGGAAAAAGC	1	1331.98	1776.62	1400.6	4170.48	1658.25	1247.47	1722.53	2068.98	993.806	18697.5
TCCTGTTGCACCTTCTTGC	1	97293.8	128050	88766.2	59292.8	24795.2	1243.87	1725.13	1878.94	1158.46	17401.6
TCAAAACTTAAGAAAGGAATCT	1	1701.24	1896.23	1715.54	24663.2	1674.94	1247.47	1717.34	1984.72	1272.15	14833.8
TCCAGCATTGCAATTTCCCTGAGC	1	1536.39	2292.02	2664.28	5200.33	528.205	593.175	1777.09	5737.21	2571.74	6531.6
TAATAGATCATGACCCCAGAGA	1	3217.85	6464.44	11390.7	32573.8	3854.53	1452.38	1574.44	8453.43	3551.83	15568.9
TTCATGGATGGACCTGAGTG	1	129182	68945.2	47796.6	32746.7	13646.9	1071.31	1779.69	3947.92	1968.01	26466.9
TGACCAAGAACCTGAATTCCCCC	1	5848.84	6846.15	7044.1	27742.9	1936.1	992.22	4902.6	4396.14	2542.34	20736.5
TGGGAGTGTCTAGTTACCATGC	1	3817.9	3984.2	3045.73	16906	2552.67	1567.42	3442.47	2709.04	1607.34	24061.4
TACCACTGAAAATGCCTCACAGC	1	1885.87	4313.14	4158.78	9378.67	2572.3	1233.09	3842.58	3379.58	1711.23	22471
GGGAGTGTCTAGTTACCATGC	1	4384.98	4698.37	4213.55	19911	3093.63	2038.37	4110.18	3591.14	1732.79	30042.2
TTCCATCTTGATCAACTGA	1	28604.6	35082.1	18786.9	12535	11272	2232.5	5037.7	4184.58	2177.75	32397.6
TCCAGGGCTTGAGTATAAACT	1	34558.9	31384.6	17609.3	16876.5	5606.05	1833.45	4130.96	4448.13	2338.48	30701.1
TCACATCCGTGCGTACCTGTA	1	2598.02	4438.03	4240.94	10390.8	1696.54	1761.55	5279.32	4652.52	2577.62	23716.9
TCTAGCATTCCACTCTCTCCAT	1	4187.16	5760.82	5569.16	15697.3	3601.22	1553.04	3756.84	3618.03	2244.39	22643.3
TAATGGACTGGGACAAGTGGT	1	2743.09	6248.08	5168.15	13256.3	1374.51	1646.51	3445.07	5197.56	2416.89	23720.9
AGTAAGACTTGTCTTCCCGGC	1	3824.5	3523.34	3933.82	8657.39	223.849	1006.6	2127.84	3515.84	1864.12	4426.51
CATCAAAGTGGATGCCCTCTCTGA	1	1068.22	3314.01	2969.44	3319.48	3181.01	1585.4	2751.38	3159.05	2906.93	3855.67
TGTGGTAGAATAGGACATCTGGT	1	5011.41	4900.66	4307.44	9355.09	440.826	1499.12	3743.85	4014.26	2128.74	3779.56
TGGAATGACTTGCCAGCTGCGGCTC	1	5525.74	7627.16	6165.79	9166.41	301.411	1729.2	4941.57	3822.42	2022.89	3334.9
GGCGTGTCTTGGCAAAGATC	1	3883.84	5062.49	4328.96	8384.2	89.3433	1743.58	4645.39	4008.88	1870	4430.51
TACCTTTCCTGCAGAATTAGCCC	1	2215.57	3894.49	3268.73	7126.38	54.9805	1412.84	4866.22	4014.26	1852.36	3947.8
ACCATCAGTCTGGCTTTCTTGC	1	4793.81	7808.34	6034.73	8539.47	211.086	1154	3904.93	3438.74	1601.46	3068.51
TCCATTCCAACTCTATTCTGGCT	1	2116.66	2786.3	2932.27	3970.02	603.804	1423.62	3738.65	3146.5	1458.37	3453.08
TAATACAGCAGAACATGGGCGTC	1	2677.15	4017.63	3712.77	6703.82	226.795	1556.64	2956.63	3243.32	1668.1	3306.86
TCTGCTCTGTTCACAATCCAAAG	1	3092.57	2948.13	2026.57	7926.28	131.56	1815.48	3798.41	3542.73	1497.57	3150.63
TACTCTTACTCCACGGACTGCT	1	3494.8	2608.64	1469.07	2849.76	306.32	1826.26	2657.85	3578.59	1268.23	5568.19
TCCAAGGATCCTCCCAAGTTTT	1	2710.12	2117.87	2492.14	6467.98	462.425	1380.48	2600.69	2359.43	1311.35	6355.34
TGCAACTCGAGCTCTTCAAGGGT	1	1483.64	2423.94	1930.72	2488.14	454.571	1499.12	3639.93	2429.35	1036.93	4222.21
AGAATGAATTCTCACAACTGAA	1	1140.75	1883.92	1977.67	3056.13	52.0351	1322.96	3096.92	2710.83	1131.02	4636.82
TTCTAGAAGCCTGCTTTGCCTC	1	2637.58	4128.44	3949.47	6175.14	741.255	1020.98	3801.01	3196.7	1354.48	7282.71
TTCCTGATGCTGCACTGAGAAT	1	1331.98	2420.43	1635.34	3441.34	409.408	1010.2	3606.15	3496.11	1468.17	5307.8
TTAAATGGTGCACACTTCTGAGA	1	2334.26	4434.52	3141.58	8323.28	1775.08	895.155	3814	2983.35	827.191	6876.11
TAAACCCTTCTGTAAGTTGCCT	1	1331.98	2226.93	1930.72	3519.95	827.653	891.56	3265.8	2259.03	1199.62	5870.63
TGAATCTCATGAGCCTGCATTG	1	2255.13	3614.81	3364.58	8099.23	651.912	780.115	2522.75	2285.92	1013.41	6619.73
TACAACTTGGCTCCATTCTGGAA	1	1674.87	2819.73	2361.07	4699.16	2975.82	787.305	3057.95	2352.26	1134.94	7619.2
TGAGAAGCAGATGAAAGTTAGT	1	2696.93	3727.39	3067.24	6151.56	2198.24	798.09	2792.95	2266.2	825.231	8608.65
TTAGTTTCTTCAACCTGACAGT	1	863.808	986.816	1003.51	3264.45	3380.32	762.14	2294.11	1945.27	1054.57	8320.23
TGAGTGAATATTCCTGGCCAGTT	1	2281.51	3322.81	3824.28	8169.98	110.943	424.21	2902.07	2355.84	1156.5	2892.25
TGCCCATGGATTGTTACTACAGC	1	5097.13	9358.04	7748.31	13065.7	546.86	539.25	4125.77	2267.99	1034.97	5073.46
TCACCTAGAAAGCTCATCTGACT	1	1246.26	2350.06	2245.66	3462.96	1340.15	693.835	2881.28	1859.22	762.506	4049.95
GGAATAATGGACTGGGACA	1	1378.14	2515.41	2417.8	8458.89	154.142	470.945	2288.92	1708.61	864.435	3825.62
TAACGTGAGCAACTTGAGAAAGT	1	1015.47	1766.07	1739.02	2440.97	196.359	485.325	2299.31	1789.29	764.466	4456.55
TAGTAAGACTTGTCTTCCCGGC	1	2103.47	2627.99	2648.63	5565.88	110.943	754.95	1564.05	2314.61	1497.57	2784.09
TACCTAACCACACAGATCCTGTT	1	3395.89	5305.24	5962.35	7403.49	464.389	927.51	2876.09	2438.32	1485.81	4268.27
TGAATCTCATGAGCCTGCATT	1	4233.32	3454.74	4487.41	4311.99	923.869	905.94	2707.21	2411.42	1281.95	4388.45
TTATAGCACAGTGGAAAAAACCC	1	4108.04	6763.47	7053.88	13836.1	244.467	726.19	2702.01	2395.29	1174.14	3947.8
TCCTTTTACATGCCGCTTGAGA	1	2169.41	2766.95	2206.54	6129.94	140.397	783.71	2156.42	2192.69	1038.89	4270.28
TATGAAGAAATTCCATGCTCGA	1	1892.47	2568.18	2560.6	2975.55	471.261	1103.67	2702.01	2024.16	866.395	3803.59
TTTGTGCTAAGAGAATGCGTCT	1	1734.21	1546.19	1658.82	4323.78	260.176	974.245	2618.88	1798.26	944.802	3507.16
TTCTAGTTAGACTCATGTCAAAGC	1	2136.44	4026.42	3090.72	4400.43	104.07	1049.74	3380.12	2090.5	1195.7	3152.63
TTCCAGTTGCCGGGTTTAGGTC	1	1358.36	3169.77	2261.31	4687.37	88.3615	1269.04	3242.42	2327.16	1019.29	2740.03
TCCCTCTGAATATTAAGC	1	8222.66	7292.94	5850.85	6971.11	3452.97	1247.47	2681.23	2581.75	1409.36	3176.67
TGTGTGATCACGCTTAACC	1	2024.34	2503.1	3041.81	2519.58	2528.12	1125.24	2951.43	2475.97	1919.01	3114.58
TGAGACAACAGGTCTACTCTGT	1	2294.7	4139	3667.78	4019.15	60.8713	823.255	3239.82	2743.11	1164.34	2283.36
TACCCTGAGCTTGCACACCTGTA	1	1101.19	3720.35	2791.43	3258.56	144.324	999.41	3361.93	2798.68	1342.72	2065.04
TGTTCAAGGAGTAAGGTTAACTTT	1	1885.87	3182.09	3554.33	5740.8	70.6892	977.84	3057.95	3198.5	1656.34	2079.06
ACCTGTAGTCCATGTGGAAGTA	1	1721.02	3394.93	2331.73	4306.09	50.0715	1038.96	3315.16	2977.97	1599.5	1770.6
TGACCTATCTCTTCCATTCCTGA	1	1285.82	6244.56	6075.8	7749.39	78.5436	661.48	2512.35	3004.87	1652.42	2601.82
TGTCACACAGAAACAGGGATAC	1	2202.38	5210.25	4722.15	10538.2	75.5982	736.975	2904.67	2936.74	1260.39	2976.38
TGACATGAACTTGGATGATCCT	1	2248.54	3002.66	3550.41	11173	80.5072	841.23	2413.63	2825.58	1468.17	3306.86
TACGTCCATGGCTCAAGAGTC	1	1008.88	1586.65	1672.51	2293.57	35.3446	985.03	4855.83	2406.04	1250.59	2385.51
TTCCTTCTGAGGTACGGTGACT	1	4272.88	5438.92	8076.95	22910.1	123.706	938.295	5468.98	3049.69	1511.29	2663.92
TGTGAAATGGACACCTGAAGGTT	1	4444.33	5940.25	6157.96	7627.54	66.762	992.22	5315.69	3506.87	1603.42	1978.91
TGGCTACAACAATTCCGTGGAT	1	3112.35	6038.75	3902.52	8223.04	108.979	830.445	4130.96	3171.6	1791.59	3579.26
AGTGTTGAAAGTGGCTCTGGCT	1	2518.89	4068.64	4057.06	5978.61	60.8713	629.125	4390.77	3508.66	1526.97	2271.34
TTGGCCAAATCAGCTCTATGACC	1	1338.57	3326.33	4055.1	5005.76	48.1079	977.84	3907.53	4198.92	2087.58	1444.12
TACCAAATTCTTGCTGCAAAAC	1	1668.27	1683.39	2143.94	1894.6	35.3446	1128.83	4502.49	3714.85	1875.88	1203.77
TGAAGAAATTCCATGCTCGAACA	1	2413.39	3941.99	3734.29	4310.02	70.6892	891.56	4414.16	2773.58	1378	1241.83
TAAAGAATTCCTGTAAGACTCC	1	1938.62	2529.49	2652.54	3036.47	51.0533	1121.64	4655.78	2922.39	1291.75	1398.06
TATGAAGACTTGGCCCTGTGA	1	3475.02	4715.96	3824.28	7664.88	113.888	1243.87	3658.11	3155.47	1397.6	1592.34
TGCATTACACTTACTGGGAGCCT	1	1945.22	2793.34	3165.05	3700.76	53.0169	1387.67	3902.33	2983.35	1427	1452.13
TATGTGGATCGATAGAAACTGGCT	1	2446.36	5739.72	5715.87	6412.95	112.906	1330.15	4790.88	3417.23	1536.77	1321.94
TGTTAAACTGTCAAATACTCGAGC	1	3329.95	2835.56	5293.34	4984.14	51.0533	1294.2	5214.37	3083.75	1679.87	1432.11
TGTTTTTTGGCCCTTTTTGATC	1	6303.82	6886.6	5338.34	4905.53	106.034	1901.76	5554.72	3067.62	1577.94	1458.14
TTCAACTCGAACAATGCGACCCAAGT	1	844.027	1328.07	1416.25	1418.99	74.6164	1768.74	5481.97	3661.06	1691.63	1239.82
TAGAGAACTCGATTGGCTAACC	1	1417.7	1963.08	1570.79	2885.14	76.58	1847.83	4063.41	2877.57	1666.14	1946.86
TGACTGGTAGTTCGGCTTACCCACC	1	1978.19	2295.53	2235.88	3419.72	50.0715	1912.54	3964.69	3367.03	1585.78	1496.2
TACCACTGAAAATGCCTCACAGCC	1	3020.03	3022.01	3747.99	5174.78	45.1626	1890.97	3309.97	2666.01	1695.55	1366.01
TGCAAATCCAGACCCAACAGGAACC	1	1773.77	3989.48	3045.73	4062.39	282.757	1660.89	3229.43	3047.89	1507.37	1476.17
TTAAATAGCGGTGGTGAGAGTC	1	2637.58	5966.63	5504.61	9351.16	48.1079	1621.35	4138.76	4442.76	2134.62	1764.59
TATAGGCGTGTCTTGGCAAAGATC	1	2967.28	4191.77	3925.99	3771.52	29.4538	1772.34	4331.02	3682.57	1969.97	1568.31
TGTTAAGAGGATTGTTCAAGAAGC	1	1661.68	3252.45	2983.13	4842.63	25.5267	1819.07	4458.32	3761.46	2079.74	1776.61
TGTTACTACTTGGATTGTTGCC	1	2855.18	3384.37	3996.42	4813.15	104.07	1211.52	4014.05	4202.51	1919.01	1776.61
TTGGAATTCACTTACAGCAG	1	1391.32	2823.24	2891.19	2529.41	43.199	1459.57	3808.8	3494.32	1771.99	1420.09
GAATGACTTCCAGGGACCTAATC	1	1167.13	2846.11	3125.93	4142.97	39.2718	1373.29	3707.48	4102.11	1715.15	1570.31
TGAATGACTTCCAGGGACCTAATC	1	1266.04	3058.95	2914.66	3838.34	33.381	1333.75	3478.84	3738.15	1942.53	1608.36
TGCTTTCCCACATTGTTTTGCCCT	1	11770.2	8010.62	7337.52	7157.82	105.052	1560.23	5406.63	3130.37	1378	1990.93
TCTCAGGACCGCTGACTGACCT	1	3079.38	4798.63	4696.72	8370.45	48.1079	1585.4	4762.3	3978.4	1448.57	1818.67
AGTAAAAGCCAAACTTGGAGCC	1	4404.76	6031.72	6024.94	7452.63	124.688	1599.78	3990.67	3827.8	1830.8	2553.75
TTCAGAGTCTGTTCCATTACCTT	1	1852.9	3984.2	3264.82	4311.99	26.5085	1409.24	4546.66	3415.44	1548.53	2343.44
TCCTTCAGTCCTGACACCCTAGC	1	2189.19	3484.64	3028.12	4219.62	31.4174	1358.91	3881.55	3354.48	1640.66	1892.78
TAACTAGTTTCAACTGTTGGCAGC	1	1648.49	1760.79	1995.27	2450.8	21.5995	1355.32	4154.35	3126.78	1687.71	1918.82
TGTGAGCCATCAACATCCGAGC	1	1259.45	1554.98	892.005	1194.94	2888.44	1358.91	3702.28	1206.61	2050.34	1900.79
ATCCGGAGATAGCCAAGTTGAC	1	3982.75	5048.42	2243.71	2429.18	112.906	1272.63	4188.12	1428.92	738.984	3463.09
TTCCACAATGCCGTTATCCTCCT	1	5855.43	6184.75	4184.21	6874.81	79.5254	1632.13	3917.92	2074.36	962.443	2669.92
TCCCTAAGAATTTAACATCTACCT	1	4523.45	1454.72	2224.14	2411.49	49.0897	1808.29	4505.09	2411.42	964.403	2137.14
AGGAAGTGAGCCTTCACC	1	3461.83	2223.41	2259.35	1741.3	2255.18	3889.79	3639.93	2861.44	1364.28	2687.95
TTCTTTGACACATGGATCTTCAA	1	4787.21	3192.64	2930.31	12953.7	288.648	2721.42	3606.15	2456.24	1711.23	2573.78
TCTTTGGATGTGAACCTGACAGT	1	2301.29	2128.43	2488.22	2199.23	1641.56	2638.73	3203.45	2040.3	1630.86	2910.28
AGTACTCTGCCCCTCTGGAGTGT	1	2274.92	1547.95	1735.11	1497.6	1410.84	2430.22	3081.34	2047.47	1595.58	2766.07
AGAAGATGGCTGCCCCCCTGC	1	5202.63	1354.45	1764.45	921.751	1305.79	6618.4	3286.59	2208.83	1083.97	1297.91
CTTCTGGCCAAGTTCTTCCTGAGTT	1	4160.79	2140.74	1523.84	1065.22	593.986	5403.29	5897.67	1982.92	1587.74	1111.63
CTTCTGGCCAAATTCTTCCTGAGTT	1	13682.5	6726.53	4049.23	2875.31	2029.37	7193.6	6807	2536.92	1701.43	1818.67
CCCAATACCACTAGGATGAATGATG	1	6349.98	3224.3	1891.6	1169.39	1922.35	4828.09	5947.03	2771.79	1334.88	2201.24
GGGATTCAAGTCTGATAGAACACATT	1	309.916	1298.16	2400.2	1263.72	431.008	1441.6	1366.6	4154.1	1893.52	1750.57
TCCAGGGCTTGAGTATAAACTTG	1	3455.23	4232.23	3992.5	16913.8	185.559	1847.83	2951.43	3890.55	2105.22	1990.93
GAATGAGATGAAGTATTATGTG	1	520.923	1467.03	1928.76	9516.25	87.3797	1955.68	2169.41	2990.52	2285.56	2241.29
TAAATGGAGATCGAGCTTTTTTG	1	9475.52	9657.08	10772.5	37196.3	206.177	2937.12	4162.14	4865.87	2316.92	1966.89
TGAAAGAGTAGGAGCCAAAGAA	1	4424.55	8624.53	7278.84	20716.8	173.778	2307.99	4273.86	5043.37	2605.07	3022.44
TCATTTTCTTGTGACTGGGTCT	1	3316.76	6740.6	9301.5	7885	99.1613	1621.35	5975.61	5588.41	2524.7	2591.81
TGAGATCCAGTAACCGTATTGT	1	3995.94	7176.84	7222.11	8509.99	119.779	1563.83	5461.19	4356.7	2187.55	2529.72
TGGAGACAGTGTTGTTTGAAGC	1	3105.75	5268.3	3538.68	4170.48	66.762	1376.89	7607.21	4937.59	1979.77	2387.51
TGCTATGTAGCTCTGGGTGCCT	1	6468.67	8710.72	8648.14	11237.9	127.633	2020.39	7162.94	5378.64	2189.51	2185.21
TCCCAGAAACGAGCTACACAGAA	1	3910.22	4768.73	4526.53	7548.93	66.762	1815.48	7841.04	5081.02	2189.51	2129.13
TCTGATCCCTGTGTTCCTGACT	1	4292.67	7579.66	6154.05	6224.28	36.3264	1571.02	6139.29	4934	1864.12	1402.06
TGAACACATTCTGGACATAGGAA	1	9534.86	10869	10555.4	12688.3	105.052	1880.19	5107.85	6251.77	2248.31	1175.73
TAAAGTACTTTAACATTTGGCATA	1	876.996	4533.02	4145.08	5159.06	49.0897	1804.69	4814.26	4749.34	2318.88	1297.91
TTCCAGTTGTAGTGACTATAAAC	1	2169.41	4517.19	3358.71	3525.85	55.9623	2243.28	7482.5	6099.38	2787.36	1440.12
AGAGAACTCGATTGGCTAACCT	1	4483.89	6494.34	5553.51	7979.34	75.5982	1966.47	6843.37	5527.45	2309.08	1458.14
AGAGTTTGTCCTGTGGAAAAGG	1	3527.77	5574.37	6044.51	7702.23	69.7074	1926.92	6349.73	5557.93	2603.1	1596.35
TGGGTTTCATTCTGACTCGCGCC	1	4549.83	6673.76	6627.44	7210.89	104.07	2210.93	5897.67	4498.33	2434.53	1600.35
TAACAAAACGAACATCACACACCT	1	3237.63	4119.65	4487.41	5129.58	34.3628	1894.57	5352.07	4276.02	2311.04	1928.84
GAATGAGATGAAGTATTATGTGGAA	1	573.674	1546.19	2711.23	1582.11	128.615	2455.39	4354.4	5617.09	3228.4	871.281
CGGGATATACTTTCTGACTGAC	1	6956.62	8327.25	8700.96	6434.57	100.143	1873	5453.39	4847.95	2305.16	819.204
TATCAACTCTTAAGGCTGGCTCC	1	4675.12	5002.68	5273.78	4769.92	55.9623	1815.48	5089.66	4894.56	2205.19	909.337
TCCAAGGACAAAAAGGTCAGATCT	1	5308.14	4423.96	4551.96	4050.6	50.0715	1952.09	6451.06	5009.31	1985.65	729.072
TATGGCAAAGAGTTGGCATCAAACT	1	1780.37	4701.89	4145.08	3956.26	556.678	1966.47	6232.82	4365.66	2146.39	843.24
TTGAACACATTCTGGACATAGGAA	1	7240.17	9243.7	8370.37	10491.1	117.815	1398.46	4372.59	4410.48	1989.57	564.83
TAAATATACATGTAAGCTTCCCC	1	2604.61	3036.09	3362.62	3891.4	38.29	2006.01	4115.38	4363.87	2177.75	556.819
TTTTTCTGGAGAAATGCAAATTGTC	1	158.255	462.625	1118.92	1432.74	1.96359	1876.59	3837.38	4622.04	2428.65	592.872
TGAGTGTTCTAAGAGCCAGTTTT	1	1839.71	3315.77	3067.24	3341.1	45.1626	1301.39	4928.58	3191.33	1542.65	612.901
TTCCTGTACTAAATGTGCTTTGACT	1	2090.28	2237.49	2456.93	2372.18	17.6723	1574.61	4614.21	3343.72	1464.25	725.066
TGAACAGTCGACAACCTGAGGCGCT	1	3026.63	4114.37	3771.46	4142.97	95.2341	1941.3	4245.28	3544.52	1587.74	624.919
TACAGAAGACTTCCTCTTTAACCT	1	1510.02	1794.21	1617.74	1234.24	2.94538	1754.36	5640.46	3252.28	1881.76	646.951
GGTAGAAATTTGGCATCTGAAA	1	2241.95	3715.07	3088.76	2999.13	26.5085	1301.39	5315.69	3567.83	1670.06	965.419
TGTACCTACCAAGAACAGTATGCT	1	3270.6	5681.67	4935.37	6892.5	119.779	1513.5	4325.82	3976.61	1530.89	943.387
CGAAGACTGAATGGTGGGCGACC	1	2670.55	4139	3929.91	4539.97	30.4356	1434.41	4123.17	3284.56	1519.13	1001.47
TCCTCAAAGGACCATGACCCAGAA	1	2452.95	4200.56	4757.36	6230.17	34.3628	1520.69	4925.98	4082.39	2105.22	839.234
TCCGAATTTCACTTGACCTTAGC	1	2169.41	3238.38	2885.32	3441.34	32.3992	1563.83	4733.72	3747.12	2095.42	1125.65
AGGGATCAGTGACGTCAGGGTC	1	4800.4	5192.66	5115.33	6680.24	130.579	1588.99	3634.73	3146.5	2132.66	626.922
TAAAAGATCTTTCCTACACTGACT	1	2967.28	3744.98	4849.3	3641.8	32.3992	1373.29	3525.61	3456.67	1979.77	662.975
TTCAACTTGGAGACTCAACAAGCCT	1	1622.11	3544.45	3135.71	4311.99	30.4356	1405.65	3491.83	3523.01	1748.47	797.172
TGGGAGTGTCTAGTTACCATGCC	1	5611.46	5134.61	6453.34	6788.34	77.5618	1197.14	3933.51	3419.02	2005.25	859.263
TCAGAGTAACAGACGGACACGTA	1	1285.82	2935.82	2855.98	2881.21	31.4174	1294.2	3923.12	4198.92	1895.48	803.181
TTCTTGGGGAACCTCACATTTGGA	1	2967.28	3361.51	3753.85	4750.26	37.3082	1944.9	3541.2	3453.09	1456.41	875.287
TAAAAATGGGAACCTAGAACCAACCT	1	2050.72	3310.5	3266.77	3549.43	102.107	1901.76	3975.08	4345.94	1860.2	815.198
TGGAGACTTAAGATATGTGAACC	1	4938.87	5197.93	5882.15	16607.2	71.671	2322.37	3252.81	4222.23	2138.54	1253.84
AGAATGATCAGTCCTGTAGCTCAGGC	1	1991.38	2283.22	3753.85	2444.9	665.657	3239.1	2603.29	4376.42	2358.08	957.407
GAATGAGATGAAGTATTATGTGGAAC	1	422.013	650.841	1103.27	823.484	260.176	3221.12	2483.77	4093.14	2334.56	1329.96
TGCTTTGTAACACAACTCTAGAACT	1	7939.12	3903.29	4010.11	5357.56	103.088	4224.13	5481.97	5138.39	2077.78	1676.46
AGCTGATGCAGAGGCCATGGGAA	1	1786.96	1697.46	1298.88	1065.22	737.328	4270.86	4697.35	4428.41	1476.01	1528.25
TAAACGGAGATCAAGCTTTATTGTC	1	7853.4	8272.72	5631.76	6918.05	34.3628	2955.09	5468.98	2626.57	1450.53	1139.68
TGTATTGAGGAAAAAAGCCCCTGGGCCC	1	3356.32	3912.08	4643.9	4822.98	248.394	3577.03	4609.01	3895.93	2293.4	1213.78
TGAGAATATTCCTAATGCTGAGCATG	1	1444.08	1363.25	1422.12	733.077	374.064	3026.99	3736.05	3322.21	1685.75	1005.48
TCCTATCCAAGATTCTGTATCT	1	10913	5734.44	1744.89	1729.51	309.265	2962.28	12954.1	4706.31	954.602	6327.3
TCCTTGAACAAAACTAGACAATCT	1	1740.8	7176.84	7529.22	9777.64	48.1079	1793.91	3091.73	9217.19	3591.03	3703.44
TGTCAGTTCTAGGTCTGAGGCT	1	10088.8	15906.9	13884.8	28161.6	270.975	1387.67	8906.26	8175.53	3502.82	9193.51
TGACCCAGAAATGTAAGACGATA	1	8110.57	15148.8	14311.2	21447.9	215.995	1384.08	7469.51	5834.03	3020.62	6177.08
TGATTGCATTTCTCTCAGGAGCT	1	6211.51	12869.1	11717.3	17008.2	418.244	2412.25	7929.37	6744.81	3628.27	6313.28
TGGCACAGGAACCTCTACTTCGT	1	5196.04	10344.9	9544.06	11387.3	199.304	1919.73	7944.96	6985.06	3155.87	6325.3
GGAATGACTTGCCAGCTGCGGCTC	1	8961.19	11280.7	10023.3	13462.7	396.645	2714.23	7448.73	6129.85	2436.49	4584.74
TGCCATAGGACATTTGCATGTTT	1	8130.35	9785.49	8996.34	11674.2	76.58	3034.18	9114.1	7390.25	3442.06	4945.27
GGCAAAGATCGAGAAAGTGAA	1	6659.9	13775	11212.7	12216.6	115.852	2520.1	10621	9613.42	3491.06	2832.16
TGACCAAGAACCTGAATTCCCCCA	1	14843	10000.1	11400.4	19437.4	263.121	2847.24	8124.23	6732.26	3400.89	2726.01
TGTTCCGAAGACAAGTCTGCAGCT	1	3033.22	8168.94	5799.99	9154.62	466.352	3041.37	9163.47	5018.27	2705.03	2984.39
TGGCACCTGTTCTTTGCTGGTC	1	3204.66	4323.7	5017.53	8690.8	34.3628	1538.66	4655.78	7157.17	2530.58	3995.87
TAACCGTATTGTTGGATGACATA	1	2360.64	4209.36	4201.81	6503.36	114.87	1765.15	5596.29	4632.8	2177.75	4244.24
TCACGGTATGAAGACTTGGCCCT	1	2387.01	3259.48	3446.74	4469.22	164.941	2178.57	5022.11	4466.06	2342.4	4158.11
TTTCCCACTGAAATAAACCTGCCT	1	2004.56	5611.31	6251.86	8454.96	111.925	1610.56	5819.72	5678.05	2405.13	5229.69
TGTGATCCAGTAACCTACAGTGC	1	2670.55	5611.31	4416.99	6914.12	112.906	1520.69	6160.07	4541.36	2044.46	5051.43
TGAAAGAGTAGGAGCCAAAGA	1	4576.21	3414.28	2989	14022.8	469.298	2822.08	6952.49	3912.06	1517.17	4504.62
AACATACAGATAGAAACTGCCT	1	3758.56	6552.39	7108.65	11302.8	676.456	1905.35	5991.2	5504.14	2334.56	8808.95
TAATAGAACCCAGGACTACCAGC	1	3864.06	4594.59	4849.3	9087.8	312.211	1833.45	7669.56	4415.86	2213.03	7118.46
GAATTGGGATCCTTGTCGAAGC	1	5637.83	4448.59	3421.31	5923.58	348.537	2013.2	5024.71	3306.07	1477.97	6297.26
AAACGACACAACTGGACAGGAGT	1	2327.67	3662.3	3499.55	4148.86	298.466	2002.42	4699.95	3971.23	1519.13	5071.46
TCCAGTGCTGACTCCATAAGCTC	1	5459.8	6510.17	5207.27	7833.9	551.769	1646.51	6328.95	3653.89	1742.59	6647.77
AGTAGAAAGACCCATAACG	1	3686.02	6976.31	5535.91	8258.42	271.957	1592.59	5198.78	4320.84	2069.94	7332.78
TGGGTTTCATTCTGACTCTCACC	1	2868.37	4328.97	4295.71	6012.02	751.073	1657.3	4583.03	3598.31	2126.78	7324.77
GGGAGTTTAGGATCCAGGACT	1	6831.34	6781.06	6525.72	44941.8	217.958	3026.99	5627.46	5059.51	2354.16	7018.32
TGGATTTATCAGCCATCTGAGCCT	1	11486.7	9672.91	4440.46	4905.53	5095.51	2462.58	7396.76	5201.14	2465.89	6751.93
TTCCATCTTGATCAACTGATAAT	1	4226.73	6144.29	5821.51	14724.4	152.178	2757.37	6536.8	6339.62	2793.24	5934.72
TCCTGTTGCACCTTCTTGCTAT	1	6218.1	5401.98	5488.96	23438.8	309.265	3469.18	5310.5	5412.7	2936.33	10719.8
TTCTTTGACACACGGATCTTCAA	1	11374.6	12436.3	11983.4	26697.4	573.368	3131.25	7027.84	6606.76	3293.08	8750.86
TACACAGAGAATCTTGATCTTAA	1	2301.29	5189.14	5381.37	16980.7	232.685	2707.04	6006.79	6287.63	2554.1	8548.57
TGCATCCGAGAATGTAGCGAGGT	1	461.577	2362.38	3163.1	5420.45	69.7074	2523.69	5559.91	5862.72	3036.3	8510.51
TATATGGTTCAGAATTTCACTAA	1	2558.46	3588.42	3190.48	3761.69	3312.57	2915.55	4107.58	3906.68	3434.22	4626.8
CAATGAGGAGCTTATGGTCT	1	5308.14	4376.47	3978.81	4009.32	5706.19	5043.79	7420.15	4453.51	3085.31	4793.05
TTTGCACTCCACGCTGAATACT	1	3916.81	3688.69	3638.44	3799.03	4143.17	5180.4	5458.59	4527.02	2775.6	5950.75
TTCTTCAGAGGAACCCAGTAAT	1	3745.37	3871.63	4471.76	4286.44	3775	4012.02	6079.53	4414.07	2626.63	5658.32
TGTATGCCACTGCACCTAGCATT	1	4279.48	3773.12	3431.09	2720.05	3296.87	4188.18	5700.21	3523.01	1936.65	3164.65
ATATGGTTCAGAATTTCAC	1	4239.91	3482.88	3368.49	2948.03	3333.19	4508.13	5250.74	4415.86	2489.42	4160.12
TTCCAGGGCATACTGTGGGAGCAGCAGCTCCCCAACT	1	1582.55	1523.32	1705.76	1065.22	648.966	4961.1	4596.02	4146.93	2089.54	3583.27
ATCAGTATGGAGATTCCTCAGAAA	1	4879.53	8448.62	9444.3	7617.71	326.938	2674.68	2039.5	7026.29	3222.52	773.137
TGCGTTAACTACAGAATGATCAGTCCT	1	1378.14	1519.8	2421.71	1308.93	215.995	2462.58	1922.59	3725.6	1813.16	408.601
TGTAAATGGAGATCGAGCTTTTT	1	652.802	805.636	1809.44	3804.93	57.9259	1441.6	1527.68	3903.1	2054.26	526.774
TAAGCCAGGACTAGAAAACAGGATGCCC	1	204.413	895.346	1480.81	512.958	91.3069	1394.86	1719.94	5565.1	2887.33	350.515
TCCTTGAACAAAACTAGACAATCTT	1	811.057	3168.01	3566.06	2834.04	25.5267	1315.77	1709.54	5448.56	2060.14	236.347
TCCAGCATTGCAATTTCCCTGAGCCT	1	857.214	1080.04	1453.42	1169.39	71.671	1132.43	1730.33	5093.57	2291.44	170.25
ATCAGTATGGAGATTCCTCAGAAAAA	1	2716.71	2819.73	4354.39	2716.12	394.681	1193.54	657.317	3282.76	1474.05	246.362
CTTAGCGAAATGAGAATCCACATGTG	1	1193.51	1713.3	2028.53	1815.99	819.798	1535.07	802.81	1602.83	1215.31	548.807
TAAGCCAGGACTAGAAAACAGGATGCC	1	131.879	557.613	929.172	426.482	128.615	816.065	940.509	3358.06	1836.68	829.219
CTTAGCGAAATGAGAATCCACATGTGC	1	2782.65	3618.33	3180.7	3407.93	1293.02	1883.78	940.509	2488.52	1699.47	999.469
ATCAGTATGGAGATTCCTCAGAAAA	1	1958.41	2374.69	2998.78	2342.7	356.391	1624.94	969.088	3144.71	1699.47	666.98
TGAGGATTCGGAAAGCAAAGTC	1	2116.66	2679	1711.63	5074.55	22.5813	481.73	4097.19	1608.21	646.856	1131.66
TGGTCCCATCAGCTTCACTGGA	1	1318.79	4276.2	1764.45	2085.24	50.0715	452.97	4980.54	1470.16	556.688	1476.17
AGAGATTTTGGACTTCAGGGT	1	1424.29	2100.28	2055.91	2806.53	112.906	729.785	2637.06	1665.58	905.598	2051.01
TGAAAATTAGTTTGGCACCTGTT	1	1127.57	2228.69	1527.75	2334.84	110.943	787.305	2559.12	1744.47	876.196	2215.26
ACGGGATATACTTTCTGACTGA	1	2288.1	4418.68	3718.64	9840.53	65.7802	816.065	2210.98	1999.06	1042.81	1984.92
TTCAAGGTATGAAGACTTGACCT	1	1193.51	1797.73	1977.67	2749.53	91.3069	711.81	2174.6	2036.71	1023.21	1812.66
AGGTCACAGGACTACTTGGTC	1	2215.57	2823.24	2363.03	4156.73	29.4538	866.395	2974.81	2022.37	1129.06	1908.81
ACTGAGCCCATCCAACTAGTGA	1	2512.3	4103.82	3192.44	3970.02	257.23	780.115	2509.76	2242.89	1052.61	2279.35
TTCCAGAAGTCTCTCTTGTGAGC	1	1272.63	2059.82	1570.79	2307.33	73.6346	758.545	2660.45	2067.19	982.045	2097.08
TACCCTGGATACATAAGAAAAGTT	1	949.53	2710.67	2591.9	5107.96	41.2354	823.255	2452.6	2312.81	1176.1	2002.94
TTCACTCGATTACTGAAAGAGCCT	1	1628.71	2555.87	2709.27	3573.01	62.8349	959.865	2592.89	2395.29	1068.29	1976.91
TAACATGTAAATAAGGGGTAGCT	1	1404.51	1803.01	1836.83	3042.37	27.4902	855.61	2450	1670.96	791.908	1550.28
TCTATTCTGGCTTTCATTCTGACT	1	1022.06	1387.88	1404.52	1664.66	175.741	798.09	1995.33	1504.23	842.873	1690.49
TAAACGACACAACTGGACAGGAG	1	1147.35	1414.26	1459.29	2558.89	52.0351	877.18	1558.85	1443.27	864.435	1666.45
TCCTAAGGCGCAACTTCACTC	1	1503.42	1013.2	1277.37	2097.03	190.468	837.635	1610.82	1592.08	717.422	1964.89
CGGGATATACTTTCTGACTGA	1	2162.82	3333.36	3041.81	8867.68	107.997	740.57	1792.68	1654.83	811.51	2119.12
CTGTAGCCATCTTCACTGTCT	1	3277.2	3398.45	3331.33	5652.36	233.667	841.23	2161.61	1744.47	905.598	2241.29
TGAACAGTCGACAACCTGAGGCGC	1	962.718	1767.83	1582.53	4068.28	56.9441	855.61	1971.95	1645.86	833.072	2045.01
GGAGTTTAGGATCCAGGACT	1	2433.17	2149.54	2269.14	13211.1	73.6346	949.08	1800.48	1674.55	699.78	2453.61
TGTAGCCATCTTCACTGTCT	1	3316.76	2990.35	3413.48	4978.24	244.467	823.255	2055.09	1841.29	672.338	2213.25
TATACTTGGCCTTGAATCTTGGT	1	1015.47	1811.8	1650.99	2433.11	220.904	834.04	2075.87	1588.49	691.94	2241.29
TCTGGGAGTAGACTGCTAAAGAGT	1	494.547	1270.02	790.285	1045.57	28.472	460.16	1441.94	1977.55	713.502	1806.66
TGCAATGAATTTACTGGTACACC	1	1529.8	1959.56	1922.9	3030.58	18.6541	467.35	1751.11	1674.55	699.78	1768.6
TGGGAACCCAGCTAACCTCTTC	1	1219.88	2026.4	1946.37	2894.97	9.81795	417.02	1680.96	1434.3	686.059	1818.67
AGAGGTTTCAAATGAATGGAGGT	1	1088	2327.2	2267.18	3580.88	71.671	668.67	1891.41	1921.97	938.921	1932.84
TACCTGCTGTTTCATATTCTATGT	1	1358.36	1521.56	1443.64	1916.22	62.8349	593.175	1660.18	2129.94	952.642	2081.06
TGAAGAAAACAAACGGCAAAAAGC	1	2176.01	2584.02	2570.38	3433.47	63.8166	506.895	1745.92	1762.4	903.638	2131.13
GGTTGACACTCAGAAGCTGAT	1	1483.64	2335.99	1476.89	3797.07	110.943	488.92	2042.1	1789.29	756.625	2269.34
AGATTCTGGAATCCAAAGAGCC	1	1120.97	1716.81	1834.87	3859.96	74.6164	765.735	1408.17	1626.14	744.864	2860.2
TAGGATGATACAGAACTTGCACC	1	217.601	698.335	641.618	1395.4	53.0169	600.365	1480.91	1411	856.594	2748.04
TGAGCTTGCACACCTGTACACCTA	1	1285.82	2510.14	1979.62	5151.19	97.1977	614.745	1974.55	1606.42	921.28	3066.51
TACTTCCTGTTTGCTTTAAGAC	1	745.117	1440.65	1228.46	2332.88	79.5254	546.44	2143.43	1409.2	805.63	3008.42
TCATGGTATGAAGACTTGGCCC	1	1200.1	1655.25	1731.19	2397.73	206.177	769.33	1953.76	1717.58	913.439	2798.11
TACCTTTGGTTGACACTCAGAA	1	824.245	1370.28	1003.51	5011.65	71.671	783.71	1966.75	1577.73	774.267	3399
TTCAGAGTCTGTTCCATTACCT	1	1015.47	1762.55	1613.82	3022.72	60.8713	711.81	2234.36	1678.14	829.152	3260.79
TAAATGGACACCTGAAGATTGCC	1	1173.72	2017.61	1652.95	3734.17	307.302	708.215	2343.48	1373.35	658.617	3447.07
TCCCAGTCAAGACTTATCAGACT	1	547.298	768.696	876.356	1165.46	114.87	614.745	1891.41	1276.53	568.449	3022.44
ACATACAGATAGAAACTGCCT	1	1173.72	1910.31	2104.82	3384.34	340.683	639.91	1839.45	1579.53	588.051	2677.94
TGAAATGATTAACCTGATACCCCT	1	665.99	1540.91	1629.47	4135.11	45.1626	668.67	1951.17	1626.14	733.103	2792.1
TGAATTCCAGTTGTAGTGACTA	1	764.899	2128.43	1453.42	3213.35	107.997	478.135	2980.01	2034.92	878.156	1770.6
TCAAATCCTCCAGGAATCTGCCC	1	1523.2	2545.32	2881.41	3692.9	36.3264	607.555	2800.74	1739.09	835.032	1452.13
TACCAAGCCTGTGTAACTTCCT	1	1648.49	3014.98	2368.9	5050.96	56.9441	571.605	2216.17	1740.89	811.51	2014.96
TCCTAAGGAGAACCAGTGAGGC	1	1035.25	1985.95	1496.46	3032.54	72.6528	568.01	2429.22	1764.19	770.347	1726.54
TACTTTGGAAACTCTAGATGCCT	1	797.869	1820.6	1864.21	2317.15	43.199	402.64	2091.46	1884.32	874.236	1219.79
TGCACAGGAGAACTCTGGCTTGGA	1	705.553	2533	2695.58	2759.36	4.90897	485.325	2553.92	1514.98	731.143	1047.54
TTCCATGTAGCTCTTGTGCTTT	1	389.043	608.625	667.047	980.712	15.7087	496.11	3304.77	1443.27	795.829	1027.51
GAATTCCAGTTGTAGTGACTA	1	718.741	1391.39	921.347	2222.82	93.2705	399.045	1852.44	1635.11	509.644	1446.13
TTAACTGTTCATACTGTATTAGACT	1	112.097	221.638	387.318	324.284	4.90897	301.98	1683.56	1421.75	623.334	1307.92
AACTGTTCATACTGTATTAGACT	1	98.9094	219.879	250.387	235.843	11.7815	348.715	1764.1	1412.79	670.378	1115.64
TATGAATCCAGGACAACTGGCC	1	1457.26	1892.72	2143.94	3535.67	25.5267	431.4	1654.98	1520.36	717.422	1255.85
TGCAATGAACTTCTAGGTATACC	1	771.493	1563.78	1829	2323.05	49.0897	424.21	1545.86	1470.16	695.86	971.428
AGAGTGGCAAATTCGGACCGAA	1	1107.78	2098.52	1343.88	3793.13	27.4902	668.67	1881.02	1373.35	523.365	933.372
GGATGACATAGTTGGGAGACA	1	995.688	2001.78	1952.24	2362.36	133.524	488.92	1753.71	1577.73	490.042	1037.53
AGATGACACATGGATAGACAGA	1	1299.01	2179.44	1872.04	2843.87	37.3082	557.225	1738.12	1570.56	627.254	1213.78
TACCAAATACCCTTATACTGCCT	1	1206.69	1509.25	1596.22	1715.75	53.0169	535.655	1574.44	1369.76	564.529	1364.01
TCAAAGGACCATGACCCAGAAA	1	1503.42	1503.97	2138.07	2258.19	89.3433	553.63	1870.63	1344.66	542.967	1053.55
TTTATAGGAACCAGGATTCTAACT	1	1180.32	1484.62	1684.25	1916.22	93.2705	578.795	1896.61	1251.43	566.489	1221.8
TTTAAACCAGAATGCCAACTCCAT	1	435.201	1020.24	927.216	1424.88	16.6905	496.11	1587.43	1283.7	564.529	1175.73
TGAACTCATGTCCAGGAACCCTAGC	1	1101.19	2281.46	2323.91	3358.79	47.1261	438.59	1852.44	1332.11	525.325	1195.76
TTCTGACTCTCACCAATGTGGGT	1	771.493	1255.95	1222.59	1694.14	53.0169	478.135	1782.29	1287.29	556.688	1219.79
TAGGTCACAGGACTACTTGGTC	1	1022.06	1862.81	1322.36	2527.45	15.7087	463.755	1740.72	1219.16	623.334	1345.98
TGCTAAATGGACACCTGAAGATT	1	784.681	1496.93	1343.88	3168.15	20.6177	488.92	1842.05	1122.34	535.126	1263.86
TATCGATGAGGGACCCGAGTT	1	1780.37	2281.46	1870.08	3602.5	53.9987	585.985	2036.9	1455.82	738.984	1678.47
TTCCAGTTTAGCTGTCTCGCAC	1	138.473	714.166	573.152	955.162	105.052	614.745	2109.65	1181.51	629.214	1586.33
TGGAACTGAGCAAGATGGAGAGT	1	580.268	1686.91	1289.1	1735.41	171.814	650.695	2159.01	1414.58	656.657	1169.72
TCCATTGGTGATCTGATCTTTAA	1	1028.66	1514.53	1322.36	2362.36	19.6359	672.265	2078.47	1712.2	789.948	1247.83
TAGAAGCCTGCTTTGCCTCAAGTC	1	1925.44	2598.09	2511.7	3246.77	27.4902	618.34	2177.2	1520.36	872.275	1137.67
TATCAGAAGTGGAGTCCCAGCT	1	1747.4	1933.17	1838.78	2938.21	39.2718	650.695	2268.13	1749.85	842.873	1093.61
TGTTCACCTCAGATCTGTACCCT	1	2505.7	5502.25	4626.3	7334.7	43.199	409.83	2252.54	3126.78	1295.67	841.237
TGCCATGAGCCAGTACTGTAGCC	1	2393.61	5579.64	3448.69	4190.14	21.5995	323.55	3348.94	3598.31	1744.55	905.331
TACCCTTGTAGAGTCCATGATGGC	1	1041.85	3848.76	3697.13	6385.44	12.7633	294.79	3764.63	3436.95	1352.52	626.922
GACTGGGACAAGTGGTAAATCTC	1	909.966	1838.19	1881.82	2130.44	30.4356	449.375	1436.74	2239.31	701.741	454.668
TAAGCTCCATACTCTTGACCAGTT	1	1516.61	5669.36	5121.2	7324.88	68.7256	291.195	1018.45	1843.08	738.984	618.91
TAATTCCTGAATCTCTATAGCTTT	1	982.5	2357.1	1674.47	2995.2	37.3082	341.525	979.48	2766.41	878.156	494.727
CTGGAATCCAAAGAGCCGTCTT	1	817.651	1424.81	1594.26	1800.26	3.92718	258.84	1592.63	1421.75	746.825	446.657
TCTGGAATCCAAAGAGCCGTCTT	1	909.966	1468.79	1418.21	1855.29	31.4174	251.65	1636.8	1244.26	590.011	476.701
TAAGGCGCAACTTCACTCTGAGG	1	916.56	2379.97	1707.72	1931.94	9.81795	334.335	1795.28	1794.67	519.445	400.589
TGTGACTCTAGAGAACCCTGACTAATGT	1	1450.67	395.782	1150.22	90.4063	77.5618	341.525	1922.59	1328.52	541.007	412.607
GGAGAAAGACTAATGGTAAAACTT	1	982.5	1788.93	1807.48	1727.55	14.7269	409.83	2057.69	1751.64	668.418	300.442
TCTCTTCCATTCCTGAATTCAAA	1	778.087	2181.2	2110.69	2450.8	8.83615	284.005	1751.11	1531.12	662.537	242.356
TGCTTGAGACTTAAGGCCTAACCT	1	896.778	1600.72	1336.05	1574.25	15.7087	309.17	1886.21	1312.39	586.091	240.353
TCTTAGATTCCTCTTTACTGGCC	1	1569.36	1336.86	1488.63	2317.15	22.5813	956.27	1878.42	1405.62	993.806	454.668
TAATATGACCTGAGTTAGCTATGGAGCC	1	639.614	700.094	850.926	1299.1	22.5813	988.625	1405.57	1391.27	940.881	504.742
TGCTCTCTGAGAGTCTTCCTGGTA	1	3310.17	2781.03	2470.62	2849.76	83.4525	1150.4	1478.31	1904.04	1033.01	839.234
TGAAATTAGGCTGAATCCACA	1	698.959	1004.41	1615.78	974.816	193.414	1028.17	1415.96	2305.64	991.846	590.869
TGAACAATCGATCTGGAGTCTTT	1	942.936	1741.44	1760.54	1819.92	21.5995	949.08	1527.68	1713.99	948.722	616.907
GCTCTTGCAGAGGACTTGGTT	1	593.456	935.804	852.882	982.677	73.6346	1200.73	1374.39	1771.36	842.873	592.872
TGTGGTAGAATAGGACATC	1	1457.26	1115.23	913.522	520.819	104.07	905.94	1109.38	1403.82	825.231	737.084
TGAATTCGCAAACTGATTAAGCCCT	1	1022.06	5148.68	4958.84	4292.33	93.2705	675.86	1101.59	1303.42	993.806	622.916
TAAGACTTGGATACATATCTGCCC	1	428.607	1169.76	1062.19	2079.35	2.94538	665.075	1356.2	1423.55	870.315	695.022
TGAAATGATCGAGGGCTGAGGTT	1	1252.85	2401.08	2439.32	4646.1	35.3446	499.705	1275.66	1536.5	956.563	833.225
AACTATCTAGGTAAATTGGGA	1	382.45	2378.21	2556.69	3024.68	74.6164	532.06	1595.23	1615.38	905.598	777.142
TAAAAACAGACAATGGACCAGCAT	1	659.396	2049.27	2478.44	3343.07	25.5267	611.15	1808.27	1880.73	933.041	909.337
AGTTGTCACTTCTATTCCAAGC	1	1088	1602.48	2008.97	2997.17	23.5631	553.63	1561.45	1592.08	878.156	999.469
TTCTTGGGGAACCTCACATT	1	2004.56	3073.03	2836.42	1481.88	77.5618	783.71	1787.49	1819.77	789.948	857.26
TCCTGAAAGCTATGCTATATACT	1	1437.48	1521.56	1643.17	1611.59	12.7633	614.745	1488.71	1563.39	633.135	899.322
TGCAAAATCACTTACTGGAAACT	1	415.419	1088.84	1478.85	1446.5	62.8349	578.795	1506.89	1755.23	699.78	937.378
AGAACCTTCACACTTAGACCAG	1	1688.05	2242.76	2261.31	3567.12	17.6723	668.67	1649.79	1418.17	670.378	1025.51
TCCCCATGGCTTGCTCTTACAGA	1	1351.76	2161.85	2214.36	3246.77	30.4356	704.62	1922.59	1523.95	760.546	951.399
AGCATCCTTAATATTCCTTTAGA	1	1734.21	2601.61	2695.58	2553	44.1808	553.63	2109.65	2165.8	915.399	568.836
TCCCAGAGGATTTGCAGGTTATC	1	1444.08	2197.03	2357.16	2553	33.381	470.945	2114.85	1846.67	817.391	554.816
TACAAATGAATGCCTAGCCC	1	1569.36	2473.2	3039.86	2468.49	66.762	413.425	2179.8	1540.08	762.506	753.107
TACCCTGACTTGCATGCCTAATT	1	1707.83	2978.04	2368.9	3168.15	18.6541	600.365	2400.64	1936.31	858.554	739.086
CTCCCGAGAAAGTCACTGCTAGTT	1	969.312	1697.46	1107.18	1564.42	27.4902	582.39	2140.83	1649.45	623.334	849.248
TGGATGACATAGTTGGGAGACA	1	1200.1	2316.64	2167.42	2582.48	126.652	539.25	2195.39	1656.62	689.98	654.963
TCCTGTACTAAATGTGCTTTGACT	1	916.56	1314	1238.24	1409.16	5.89077	589.58	2460.39	1667.38	731.143	767.128
TGACTCCAACCTGAATCTCGAGT	1	580.268	1109.95	1177.6	1316.79	44.1808	629.125	2850.11	1543.67	566.489	576.848
TTAAACTCTAAGACTTGTCTGCT	1	844.027	993.852	938.952	1094.7	12.7633	600.365	1732.93	1504.23	566.489	576.848
TCCAAGAACTAATTCAATGCAACT	1	422.013	680.745	704.214	701.632	16.6905	578.795	2122.64	1446.85	605.692	578.851
TGACTCTTGCTCCATTCCAACCCT	1	718.741	1231.32	1283.24	1385.58	65.7802	542.845	1948.57	1375.14	562.569	578.851
TCACAACAGACTGTAACTCCTGT	1	824.245	1120.5	1248.02	1354.13	15.7087	506.895	1932.98	1455.82	570.409	610.898
TAATCTCCGCTTGTGTTCATAAG	1	1826.53	2267.39	2417.8	2478.31	15.7087	636.315	1683.56	1692.48	691.94	478.704
AGAATGAATTCTCACAACTGAAC	1	685.772	1065.97	1105.23	1448.47	22.5813	747.76	1779.69	1654.83	654.697	580.854
AGAATCTTGAGTCTCCTTGGGC	1	771.493	1083.56	895.917	1257.83	27.4902	528.465	2236.96	1134.89	588.051	530.78
AGATTCTTCAGCTTGTATGG	1	1028.66	1813.56	1613.82	1884.78	6.87256	672.265	2130.43	1211.99	740.944	636.936
TTGACTCTTGCTCCATTCCAACCCT	1	501.141	1148.65	954.602	1249.97	43.199	686.645	1922.59	1208.4	795.829	624.919
TCCAAGAGCTTGTTAAGACTTC	1	718.741	1442.4	1488.63	1637.14	0	571.605	2062.88	1353.62	733.103	753.107
TCTAAGCCAGTTCGAGATTGATC	1	1074.82	1519.8	1066.1	1831.71	39.2718	585.985	1964.16	1249.64	607.653	676.995
TACTGCAGACCTTAGAACCGAGG	1	1450.67	2501.34	2879.45	2771.15	32.3992	582.39	2857.9	2327.16	1187.86	672.989
TACGAAACAATGGCCTCCTTGA	1	5967.53	4717.72	7321.87	6283.24	81.489	704.62	4575.24	2305.64	1062.41	695.022
TGCCAAGAATCAATGTATGAGCT	1	1180.32	2286.74	1787.92	2523.52	6.87256	647.1	3790.61	2199.86	909.519	662.975
TTAAAGGAACCGGATGATTTGTC	1	1622.11	1822.36	2171.33	2250.33	27.4902	747.76	2959.23	2162.21	819.351	396.583
TAATGACATCTGGATTGTTAGA	1	1186.91	1080.04	1482.76	1760.96	7.85436	758.545	3546.39	2140.7	795.829	548.807
TGCAAACTCGTCATTGTAGCACC	1	1022.06	1832.91	2022.66	3058.09	11.7815	927.51	2980.01	1800.05	927.16	588.866
TACAAACGAGGTGCCTGTGACC	1	1542.99	1148.65	1345.83	1833.68	5.89077	869.99	2509.76	1740.89	876.196	681.001
AGAATTTCCTGGGAATCCCGAA	1	1173.72	1577.85	1596.22	1829.75	16.6905	686.645	1992.74	1886.11	1017.33	518.763
TGAATGAACAGGAACCAGAGGGCC	1	1760.59	2497.82	1981.58	2287.67	47.1261	805.28	2590.3	1739.09	942.841	462.68
TAAGAGGATTGTTCAAGAAGCA	1	890.184	1438.89	1408.43	1770.78	15.7087	711.81	2426.62	1776.74	919.319	544.801
GGTCCTGTGAAAGAATTAGCTT	1	2017.75	2443.29	2634.94	3936.61	23.5631	805.28	2044.7	2149.66	842.873	602.886
TTTCAGTCTGTCTTGCTATTGGC	1	1160.54	2350.06	2181.11	2645.37	11.7815	614.745	2190.19	1566.98	846.793	632.93
TACTGAACATGTGCTGTGGCCC	1	1430.89	1931.42	1764.45	2266.05	27.4902	690.24	2086.27	1669.17	831.112	596.877
TATTACTGAACATGTGCTGTGGCC	1	2123.25	2636.79	2926.4	4123.31	18.6541	726.19	1945.97	1844.87	782.108	630.927
TGCAAACTCGTCATTGCAGCACC	1	1984.78	1963.08	2445.19	3146.53	59.8895	701.025	1886.21	1563.39	813.47	685.007
TTCTGATGGCTTCCTGTAATTT	1	1299.01	249.782	78.246	94.337	25.5267	2775.34	2395.44	957.398	605.692	1231.81
CAAGAATGAAGGGTAGCAGAACTCACT	1	2215.57	1697.46	1353.66	731.112	618.531	1801.1	1813.47	903.611	642.936	1093.61
ATCCGGAGATAGCCAAGTTGACAATCC	1	1213.29	788.046	357.976	194.57	331.847	2182.17	2088.87	754.802	495.923	1069.57
ATCCATTAACACCATAGACCACGTGAC	1	1523.2	981.539	815.715	829.38	391.736	1736.39	1673.17	1188.68	664.497	664.978
TGAGGAGCTTATGGTCTGC	1	1477.05	798.6	938.952	680.013	843.362	1416.43	1361.4	1134.89	517.485	881.296
TGTCCTGGGGCTCCTTCTATGA	1	1430.89	1574.33	1396.69	760.592	855.143	1855.02	2081.07	1540.08	431.237	1141.68
TGAACTTGGAGCCTGTG	1	626.426	853.13	743.337	788.107	91.3069	1621.35	1470.52	1072.14	554.728	1380.03
TGTAGTTCCAAGCTGGTTTCAGGA	1	527.517	2663.17	1797.7	1829.75	190.468	988.625	2756.57	1532.91	686.059	931.369
TAATTAATAGATGCTCAGAAACT	1	1780.37	2093.25	2601.68	2309.29	36.3264	787.305	2540.93	1332.11	654.697	919.351
TAAACAGTTGCTGTTAACCACCCT	1	712.147	1301.68	1089.58	1495.63	13.7451	783.71	2301.91	1618.97	750.745	827.216
ATTCAGGAAAGAAACACTGGCCTT	1	1984.78	3090.62	2912.71	8240.73	72.6528	1028.17	1839.45	1464.78	817.391	777.142
TGTATGTACCGCTGGGCCAGGGA	1	791.275	1657.01	1705.76	2057.73	67.7438	1003.01	1805.67	1427.13	789.948	739.086
TTTGGCACCTGTTCTTTGCTGG	1	2677.15	7489.95	4954.93	5070.62	57.9259	1089.29	2239.55	1082.9	635.095	851.251
TCTGATGGCCTAGGGTAAGCTTTGAACCCCT	1	745.117	844.335	831.364	805.795	58.9077	1233.09	2405.83	1292.67	786.028	895.316
CTTCTGGCCAAGTTCTTCCTGAGT	1	4154.19	2974.52	1304.75	1698.07	152.178	1675.27	3091.73	1122.34	703.701	793.166
ATCCGGAGATAGCCAAGTTGACAATC	1	2044.13	1576.09	833.32	253.531	177.705	1793.91	2917.66	987.877	615.493	582.857
TTCCTCTTTACTGGCCTGAAA	1	1338.57	1241.88	1230.42	1059.33	78.5436	1416.43	2052.49	1769.57	868.355	865.272
TCTCAGGACCGCTGACTGACC	1	2136.44	1359.73	1572.75	3181.91	138.433	1596.18	2294.11	1696.06	672.338	999.469
TTAGTAACAAGGCTGAGCTATTGGCT	1	1002.28	978.021	731.6	446.136	492.861	1743.58	2031.71	1446.85	729.183	909.337
AGAGAGGTCTCAAAAGCATGGATGTT	1	698.959	2666.69	2674.06	809.726	420.208	2264.85	2327.89	1936.31	766.426	670.986
TATTAATGTACACTTGCCTCATG	1	1681.46	1370.28	1330.18	3977.88	9.81795	1955.68	2231.76	1437.89	805.63	759.116
TGTTCCGAAGACAAGTCTGCAGC	1	1219.88	1945.49	1146.3	1405.23	94.2523	1725.6	2452.6	1394.86	713.502	654.963
CTTGTACAAATAAAGCCTGTATT	1	10253.6	6292.05	3229.61	3830.48	124.688	1218.71	2465.59	2370.19	721.342	1117.64
TCCAGTAGATGACTATTTCTCTGC	1	1206.69	1769.58	1699.9	1481.88	16.6905	974.245	2868.29	1895.07	854.634	1053.55
TGCATGGAGGTCCTCACTGAAGA	1	1371.54	3468.81	2897.06	3407.93	37.3082	988.625	2551.33	1789.29	984.005	1211.78
TTCAACCACGCTGAGATCCAGTA	1	949.53	2334.23	2329.78	2871.38	25.5267	941.89	2811.13	1798.26	966.363	1105.63
GGATAAGAATCGGATGCTCTTT	1	2367.23	1957.8	2069.61	3329.31	57.9259	1251.06	2501.96	1697.86	989.886	1255.85
TTTCCAGCCACTCTATCTCTAAGC	1	797.869	1804.77	1664.68	2633.58	38.29	1211.52	2195.39	2099.46	907.558	1253.84
TAACATCACAGTTGGCTGTACCT	1	883.59	930.527	1181.52	1489.74	15.7087	869.99	4112.78	2205.24	984.005	1035.52
TCCACAGTGACTGAGAATGATTG	1	2598.02	3507.51	2879.45	3962.16	30.4356	1154	3697.08	1973.96	950.682	1083.59
TAAACTTCCTAGACGGAATCTGCCT	1	1463.86	2168.88	1997.23	2319.12	31.4174	1035.36	3317.76	2314.61	962.443	1099.62
GGAAGTCGTCTAAGAGGATT	1	2617.8	3204.95	4035.54	5611.09	40.2536	1175.57	3320.36	2569.2	1031.05	1368.01
TGCTATGTAGCTCTGGGTGCC	1	2459.55	4151.31	4139.22	3688.97	82.4707	1197.14	3190.46	2646.29	1250.59	1075.58
TTCCCTTGAACATACGTCTGAAGT	1	1193.51	1732.64	1609.91	1898.53	2.94538	1168.38	3099.52	2698.28	1138.86	1163.71
TATCAGGGACATGTTTGCAAATG	1	1958.41	4369.43	4010.11	5047.03	35.3446	905.94	3203.45	2746.69	1180.02	1099.62
AGCACACGAATGGACTTTAGGA	1	2182.6	3183.85	2914.66	5029.34	18.6541	884.37	3094.33	3087.34	1113.38	1099.62
TCTAAATCAGATACTGGCATCTT	1	1101.19	1660.52	1549.27	2073.45	36.3264	859.205	2785.15	2377.36	1058.49	1289.9
TCCTGAGATGAAGCACTTACTGA	1	1516.61	2409.87	2212.41	2456.69	13.7451	869.99	2696.82	2377.36	984.005	1027.51
TACATATCTGCCCTGAACAAATA	1	1008.88	2126.67	1860.3	2749.53	32.3992	834.04	2766.97	2382.74	1181.98	1015.49
TTCCAAGACTGTCCGAAGCCCT	1	2419.98	4399.34	3896.65	6526.94	68.7256	967.055	3962.09	1895.07	1207.46	1450.13
TCCCTGTGTTCCTGACTTCTCTGT	1	1312.2	2330.72	2008.97	2323.05	57.9259	1071.31	3039.77	2585.33	1119.26	1734.55
TACCATGATTGTAGCGGGGCCC	1	975.906	2130.19	1621.65	2855.66	21.5995	1150.4	3341.14	2221.38	1129.06	1776.61
TTCCTGGATACACGTTTTTTGACT	1	830.839	1734.4	1930.72	2203.16	108.979	959.865	3390.51	2192.69	995.766	1546.27
TTTAAAGCACCAGCTCTGCCTGC	1	1529.8	2610.4	2634.94	2904.79	37.3082	927.51	3863.36	2289.51	1115.34	1760.59
TAAACCAAGTATGGAACACTGCCT	1	712.147	2467.92	1942.46	2637.51	41.2354	913.13	3281.39	2486.72	1029.09	1802.65
TGAGATGAAGCACTTACTGACACT	1	1872.68	3590.18	3333.28	4251.06	28.472	859.205	3598.36	3162.64	1115.34	1374.02
TGAAGACTTGGCCCTGTGATT	1	2848.59	5196.18	4060.97	6285.2	114.87	837.635	3751.64	2875.78	1168.26	1694.49
AGAATGAATACTTGGCCTGTCC	1	1028.66	1644.69	1285.19	2663.06	37.3082	1031.77	3639.93	2746.69	1072.21	1646.42
TATCAGTGAGTAGCCATTGAACA	1	2057.31	2209.34	3325.46	8812.65	101.125	1678.87	2010.92	3073	1281.95	1043.53
TATCAGCTGACAAACGAATTTGTT	1	1753.99	3491.68	4260.5	4836.74	47.1261	1082.1	2304.51	3643.13	1868.04	1712.52
TATTTAGACTACAGTGGACACCTT	1	2255.13	4473.21	3974.9	5483.34	27.4902	938.295	2980.01	3176.98	1538.73	1462.15
AACTAGATATTTTGTAGGAACCT	1	3962.97	7370.34	7758.09	6589.83	76.58	1089.29	2860.5	3150.09	1670.06	1105.63
TGATAAAAATGGGAACCTAGAA	1	1233.07	3106.45	2691.66	5424.38	19.6359	977.84	2629.27	3164.43	1328.99	991.457
TCCTCCTGCTAGATGTTGATGTC	1	520.923	1869.85	2198.71	3356.83	38.29	805.28	1696.55	2461.62	1056.53	1500.21
TACAGAGTTATGGCATTTAAGA	1	646.208	629.733	573.152	499.2	268.03	1254.66	1896.61	2097.67	1332.92	1452.13
GACATGAACTTGGATGATCC	1	3026.63	3861.07	4469.8	5835.14	124.688	1107.26	2148.62	2741.31	1319.19	1394.05
TGTGAATCTCATGAGCCTGCAT	1	2644.18	2856.67	3509.33	5001.83	48.1079	1179.16	2540.93	2061.81	1346.64	1317.94
TTATATGGACCTTAGCCTACCCT	1	2050.72	2761.68	2544.95	3095.43	63.8166	1010.2	2657.85	2406.04	1315.27	1412.08
AGGAAGTGAGCCTTCACCTGGAG	1	1655.08	1753.75	1797.7	1330.55	1481.53	2009.61	2520.15	1999.06	1107.5	1838.7
CACTCCACGCTGAATACTTGAC	1	2103.47	1676.36	1785.97	1639.11	1625.85	1736.39	2192.79	1789.29	1195.7	2253.31
TGTGACTTCCCAGATCCTTC	1	1694.65	1771.34	1887.69	1819.92	1942.97	1847.83	2260.34	1965	1403.48	2361.47
AAAGTGCTTCCATTTTGTGTGC	1	1978.19	1757.27	1866.17	1670.55	2093.19	1862.21	2099.26	1914.8	1570.1	2079.06
GTTTCAGCTCTTTGGATGTGA	1	1602.33	1233.08	1296.93	1289.27	1702.43	1301.39	2187.59	1281.91	1232.95	1950.87
CACTGCAGAATGTACTGGGTAG	1	1536.39	1716.81	1461.24	1246.03	1319.53	1808.29	2774.76	1226.33	893.837	1916.82
TTCATGTCCAAAGAGCTGTAACA	1	1496.83	1671.08	1635.34	1678.41	1713.23	1438	2450	1531.12	985.965	1572.31
TGAGGTTCTGGACCATGCAGG	1	1971.59	1607.75	1570.79	1210.66	1328.37	2034.77	2450	1744.47	1101.62	1366.01
CAATGAGGAGCTTATGGTC	1	1945.22	1451.2	1461.24	1255.86	1624.87	1901.76	2161.61	1497.05	1001.65	1552.28
TTTCAGTGAACACATCTCAATAG	1	2947.5	2066.86	1930.72	8392.06	24.5449	1563.83	1644.59	1672.76	1085.93	2059.03
CATCAAAGTGGATGCCCTCTCTG	1	1490.23	1062.45	1079.8	1141.87	3635.59	1736.39	1452.33	1595.66	911.479	1482.18
TATCCTCTGAGAGTCTTCCTGGT	1	2057.31	1598.96	1343.88	6314.68	252.321	1279.82	1680.96	1529.33	827.191	2599.82
TGAAATTCAAAGCTTGTATACTC	1	2492.52	4198.81	3687.34	10935.2	52.0351	1146.81	1945.97	2185.52	893.837	2041
GAATGAGATGAAGTATTATG	1	230.789	803.877	1136.52	1023.95	292.575	1132.43	1686.16	2250.06	1089.85	2613.84
TCTTATATCAATGGCTCTTTGA	1	3092.57	1296.41	377.537	2132.41	37.3082	2139.03	2361.66	1199.44	1276.07	1053.55
CTTGACATCTTCTGCAGAGGCTTCTC	1	3033.22	1991.22	1447.55	1075.05	1237.06	2710.63	2130.43	1692.48	1374.08	1099.62
AGCGTGAACAATCTGTGGTCCAGATT	1	2011.16	1365.01	1056.32	813.657	657.802	3059.35	2216.17	1782.12	1042.81	1047.54
CCACCAGTGACCTATCTCTTCCATTCC	1	389.043	1405.47	1189.34	357.695	809.981	3073.73	2621.47	1470.16	1070.25	1055.55
AGCGTGAACAATCTGTGGCCCAGAT	1	1364.95	1240.12	1003.51	760.592	542.932	2103.08	1740.72	1687.1	1052.61	895.316
TTCCACTGCAGAATGTACTGGG	1	1747.4	1298.16	1363.44	1120.25	1279.28	2006.01	2057.69	1287.29	797.789	1229.81
TTCCAGGGCATACTGTGGGAGCAGCAGCTCCCCAACTTA	1	1035.25	591.034	708.127	465.789	204.213	2588.4	2133.03	1649.45	833.072	1141.68
TCCAGGGCATACTGTGGGAGCAGCAGCTCCCCAACTT	1	540.704	411.613	534.029	377.348	273.921	2200.14	1678.37	1701.44	784.068	1331.96
GGAAGTGAGCCTTCACCTGGA	1	2604.61	1609.51	1555.14	966.955	2118.71	2876	2559.12	1927.35	713.502	1770.6
TCATAATACACTGTCTAGTAGA	1	6349.98	4110.85	3433.04	26327.9	222.867	3260.67	3639.93	1389.48	1272.15	1818.67
AGCACCTGGAACTTACCTGCCC	1	3771.74	2079.17	1357.57	1729.51	749.109	3361.33	3452.86	1579.53	927.16	1646.42
TGTAGTTCCAAGCTGGTTTCAGGAT	1	672.584	2547.08	2024.62	1468.12	539.987	1761.55	2948.83	2425.77	958.523	969.425
TAAGAATACAGTATGACTAAGATGGC	1	2255.13	1423.06	1531.67	847.068	348.537	1944.9	3016.38	1990.1	936.961	773.137
AACGGAGATCAAGCTTTATTGTC	1	5743.34	5507.52	3910.35	4473.15	29.4538	1944.9	3580.17	2149.66	768.386	851.251
AAACGGAGATCAAGCTTTATTGTC	1	5690.59	5518.08	3634.53	4736.5	3.92718	1883.78	3377.52	1997.27	856.594	885.301
TTCAGTCTGAGACAGAGAAAAAGCT	1	4061.88	3523.34	2787.52	3295.9	64.7984	1786.72	5242.95	2208.83	997.726	1159.7
AGTGTGTGGTAACGCTGTCCAAC	1	3092.57	2112.6	2106.77	1251.93	1164.41	1592.59	3915.32	1866.39	923.24	1055.55
ACACAAGAGACGGGGACAAGAC	1	15185.9	7215.54	6654.83	8232.87	178.687	3645.33	3676.3	2459.83	966.363	809.19
TGCCAATGAAGTTAGTAGAATGACAAT	1	1575.96	1401.95	1210.86	703.597	359.337	2721.42	3593.16	2253.65	923.24	737.084
TGCATCATGTGTCCAGAGGGCTCTC	1	5875.22	5855.81	3558.24	2340.74	1238.04	2419.44	5276.72	2771.79	1036.93	913.343
TCTCTAAGAAAGGTCACCTGATT	1	1674.87	1565.54	1604.04	1397.37	42.2172	2059.94	4460.92	2753.86	1150.62	672.989
TAAATGAGATACTGAGTGCACACATC	1	4088.25	2059.82	2893.15	1149.73	232.685	1358.91	3673.7	2097.67	742.904	450.662
GTTCTCACGGTATGAAGACTTGGCC	1	1120.97	1046.62	1167.82	1212.62	134.506	1668.08	2676.03	1948.86	1062.41	352.518
CTCCCGAGAAAGTCACTGCTAGTTTC	1	995.688	1044.86	786.373	393.071	228.758	1797.5	2881.28	2380.94	968.324	346.509
ACACAAGAGACGGGGACAAGACA	1	9528.27	9011.51	7165.38	10632.6	213.049	1545.85	3497.03	1975.75	1007.53	418.615
TGCCTACCCTGAGCTTGCACACC	1	797.869	2548.84	1441.68	2216.92	24.5449	1215.11	2904.67	1918.38	1005.57	368.542
CCACCAGTGACCTATCTCTTCCAT	1	283.54	2700.11	1821.18	843.137	100.143	1682.46	3146.29	1563.39	793.869	350.515
TAAGCTGAAACAGAACCTTCGTGAGA	1	1180.32	1057.18	950.689	717.354	106.034	1678.87	2395.44	1904.04	697.82	388.571
TTTGTACTAAGAGAATGTGTCT	1	2123.25	976.262	1416.25	1507.43	49.0897	1376.89	3839.98	1687.1	938.921	656.966
CGGAGATAGCCAAGTTGACAA	1	5703.77	5646.49	2660.37	3229.08	52.0351	1312.18	5902.86	2067.19	942.841	500.736
CCGGAGATAGCCAAGTTGACAA	1	4780.62	5183.86	2417.8	3040.4	45.1626	1171.97	5271.53	1710.41	893.837	476.701
CTATCCACTAACACCATAGACCACGAAA	1	2855.18	2010.57	1811.4	811.692	429.044	2045.56	2964.42	2183.73	1470.13	530.78
TGCATTGAACTTTGTCA	1	1773.77	2017.61	2018.75	1525.12	85.4161	2160.6	3242.42	2775.38	1289.79	678.998
TTATAGAGTGGCAAATTCGGACC	1	3151.91	2232.21	2824.68	4396.5	45.1626	1833.45	2837.12	2495.69	1395.64	731.075
TGACACAAAGATCCTGAAAGCTATGCT	1	1503.42	1094.12	1093.49	577.814	222.867	2246.88	2509.76	2581.75	1360.36	733.078
TGCTAATACGTACTGAGAACC	1	2980.47	2182.96	2222.19	4475.11	25.5267	1434.41	2725.4	1436.1	1227.07	444.654
TGGAACAGTTTTGTAGGTTAAAC	1	1397.92	1368.53	1545.36	2663.06	29.4538	1247.47	3037.17	1857.42	1562.25	428.63
TAGAAAATCTGACTTTTTCCTGCTT	1	1701.24	1795.97	2292.61	1379.68	266.066	1560.23	2268.13	2165.8	1052.61	512.754
ACCATCAGTCTGGCTTTCTTGCATC	1	1839.71	1690.43	1494.5	670.186	556.678	1459.57	2247.35	2196.28	1129.06	590.869
AGAAGACCAGAAAGCAAGATAGCAACC	1	1529.8	2358.86	2464.75	1849.4	587.113	1272.63	2320.1	2110.22	1048.69	434.639
TGAATTCTGGACCTAGAACTTCAGGC	1	1127.57	2024.64	1881.82	2102.93	147.269	1556.64	2501.96	1929.14	1136.9	448.66
TCCCTTCAGAATCTCTCACGTGC	1	1173.72	1347.42	1692.07	1715.75	45.1626	1563.83	2546.13	2244.69	1219.23	454.668
TGAGATTGGATCAGCTGGCCTGCAGC	1	916.56	1176.79	942.865	744.869	314.174	1801.1	1990.14	1837.7	993.806	464.683
TCCTTGGAGTTGGAACTTGGCAGC	1	1688.05	1285.85	1218.68	1008.23	400.572	2117.46	2322.69	1839.49	919.319	390.574
TGCAATGTCTTTGTCTGAAGAGGATT	1	639.614	900.624	1181.52	398.967	228.758	1883.78	2184.99	1722.96	1015.37	322.474
TAGCATCCTGTTTCTGTACAGCCT	1	7833.62	14260.5	11150.1	9390.46	174.759	780.115	2995.6	2915.22	1534.81	498.733
TATGATGTCAGCTTCAGTGTCT	1	2024.34	2837.32	4160.73	2942.14	30.4356	794.495	2844.91	3003.07	1338.8	616.907
TTCAGACACAAACACTCCTTAGACT	1	3422.26	3537.41	3875.13	3598.56	87.3797	909.535	2374.66	2845.3	1164.34	797.172
TTCAAGACTACTTGGACCATGAA	1	738.523	1416.02	1723.37	2816.35	25.5267	866.395	2197.98	3438.74	1240.79	797.172
TGTGTTTACTTAGCCTCAGGACC	1	2136.44	3138.11	3024.21	3510.12	33.381	927.51	2886.48	2201.66	1197.66	717.054
TACTGAGTTTGAGCATCAC	1	1885.87	2956.93	2664.28	3176.01	50.0715	862.8	3730.86	2296.68	1191.78	755.11
TAAGCACTTTAGTATACTGCACCT	1	1193.51	2021.13	2286.74	2661.09	20.6177	869.99	3356.73	2373.77	1048.69	672.989
TTCCATCAATGACTAATCAAGAA	1	1575.96	2686.04	2846.2	5174.78	6.87256	801.685	2231.76	2463.42	1095.73	658.969
TAACCGGAGTTCCTGTTATCCAGTC	1	995.688	2084.45	1979.62	2334.84	15.7087	1078.5	2338.28	2128.15	1097.69	729.072
TTCTATGGATCTTAGCCTACCCT	1	1450.67	1764.31	1899.42	1947.67	25.5267	952.675	2268.13	2002.65	1152.58	725.066
TGTTTTGAATGACTTCCAGGGACC	1	685.772	1901.51	2339.56	2470.45	71.671	1279.82	2769.56	3171.6	1562.25	534.786
TGACATGAACTTGGATGATCC	1	2024.34	3393.17	4017.93	3971.98	20.6177	1031.77	2951.43	3399.3	1699.47	705.036
ACAAGAGCCTTGGTTAACTAGA	1	1780.37	3530.37	3702.99	4028.98	53.0169	927.51	3271	3347.31	1638.7	751.104
TAGAGAACTCGATTGGCTAACCT	1	2650.77	4330.73	2834.46	4911.42	20.6177	898.75	3834.78	2972.59	1487.77	899.322
TCCTAAATCGCATGTCTCTGGCA	1	2017.75	2726.5	3196.35	3005.03	30.4356	1049.74	3445.07	2646.29	1321.15	927.363
TCCTCTGCACGCTTTTATTTTAAT	1	1523.2	2599.85	2216.32	2496	32.3992	1035.36	3603.55	2999.49	1372.12	1039.53
TAAAAGCATGGCACCACACTCGGC	1	3184.88	5030.83	4753.45	6206.59	33.381	1161.19	3091.73	2700.08	1262.35	761.119
TAGAAGCCAAGACTTGAACTCCT	1	4536.64	6443.33	4902.11	5390.97	46.1443	1200.73	4406.36	2746.69	1299.59	727.069
TGGAATCCAAAGAGCCGTCTTTCT	1	2855.18	5080.08	4616.52	4946.8	60.8713	1074.91	3572.38	3263.04	1421.12	707.039
TCAAATGCATGGAGGTCCTCAC	1	3864.06	6701.91	7497.93	10852.7	52.0351	1146.81	4076.4	3124.99	1575.98	654.963
TCCCACTGGAACTTAATTTGGACC	1	1127.57	1667.56	1744.89	1782.58	31.4174	1107.26	4058.22	2924.19	1413.28	642.945
GGAAACGAGAATGAGATGAACTC	1	3376.11	3857.55	2754.26	2165.82	81.489	1542.26	4146.55	3921.03	1262.35	466.686
TGCAAGTGTTACTGAGGGGCCATT	1	3362.92	4635.05	4636.08	3549.43	182.614	1729.2	3271	2888.33	1170.22	476.701
TGTGGTAGAATAGGACATCTGGTA	1	7517.11	3952.54	3388.05	5241.6	156.105	1923.33	3385.31	3255.87	1474.05	466.686
TGACAAGAGGGTAAATACAACGAAAT	1	2452.95	3331.6	3871.22	1637.14	155.124	1952.09	3590.56	3144.71	1487.77	410.604
GGAACAGTTTTGTAGGTTAAAC	1	2406.79	1572.57	2288.7	3291.97	7.85436	1991.63	3564.58	2597.88	1327.03	444.654
TGACATATGCTCAGGAAAGAGGCCT	1	2017.75	1875.13	2165.46	890.306	313.192	1970.06	3245.02	2579.95	1564.22	462.68
TTCATACCTTTCCTGCAGAATTAGCCC	1	1022.06	967.467	1152.17	760.592	205.195	1880.19	2803.34	2608.64	1507.37	424.624
ATCTGAATGAACAGGAACAAGGCC	1	1899.06	2768.71	2456.93	2625.71	55.9623	1348.13	5079.27	2954.67	1413.28	362.533
TAAAGGAGAGAACATGACCCCAACA	1	1516.61	2694.83	2490.18	2486.17	110.943	1308.58	3910.13	2280.54	1229.03	370.545
AGATGGGCTTGGCACAGGAACC	1	2776.06	3767.84	4444.37	5392.93	54.9805	1096.48	4120.57	2954.67	1003.61	446.657
AGAGTTTGTCCTGTGGAAAAGGT	1	1971.59	3109.97	3456.52	4431.87	13.7451	927.51	3083.93	2807.65	1201.58	386.568
TCATACTGAAGTTCCTGGCTCCC	1	1885.87	3233.1	3352.84	2731.84	87.3797	1193.54	4871.42	3338.34	1591.66	200.294
TGCCCTAAAAACGGACAATGGCCCT	1	1773.77	7025.57	7198.64	6766.72	57.9259	1031.77	5136.43	3811.66	1485.81	282.415
TGTCCAATAGGCCGAGTGCTCTCT	1	2176.01	3477.6	3796.89	2767.22	43.199	1164.78	4596.02	3306.07	1387.8	270.397
AGCACTTGGAACAAGGATGTTGACC	1	2433.17	4506.64	3123.97	4103.66	105.052	1394.86	2769.56	2409.63	2046.42	310.456
TACAACTGAAGAGAGTACTTGCCC	1	2940.9	4594.59	4534.36	4836.74	48.1079	1143.21	3671.1	3193.12	1795.52	300.442
TGATTGCATTTCTCTCAGGAGCTT	1	2987.06	4693.09	5201.41	5084.37	144.324	1128.83	2896.87	2517.2	1450.53	288.424
TGTAGGAAACGAGAATGAGATGAACT	1	2426.58	3039.6	2057.87	1450.43	205.195	1358.91	3356.73	2882.95	1401.52	336.495
TGATCCATTCCAACTCTATTCTGGC	1	2894.75	4005.31	3894.7	4492.8	53.9987	1211.52	3156.68	2502.86	1517.17	406.598
ATCTTGATCGTGATTGGGAAACCT	1	3402.48	3164.5	3002.69	900.132	161.014	1322.96	2582.5	2441.9	1325.07	382.562
TATGTACCTACCAAGAACAGTATGCTT	1	659.396	508.36	516.424	224.05	120.761	1301.39	1712.14	1497.05	985.965	324.477
GGAGACAACATGGCAAAAAAAGGAACA	1	1160.54	1491.66	1355.61	664.29	265.085	1405.65	1717.34	1610.01	829.152	442.651
TGCAACTTTTTAAATGACTCCTGAGG	1	989.094	798.6	1105.23	1018.05	133.524	1315.77	2016.12	1617.18	852.674	370.545
GGTAACTAGATATTTTGTAGG	1	1272.63	1912.07	1932.68	1914.26	35.3446	1247.47	1852.44	2056.43	835.032	308.453
TTAGAGAATGTAACTTTCCAAAGT	1	1035.25	1037.83	1201.08	1077.01	16.6905	1243.87	2036.9	1848.46	660.577	322.474
TGCAAACTCGTCATTGTAGCACCTA	1	1120.97	1468.79	1715.54	1122.22	77.5618	1143.21	2530.54	1814.39	784.068	288.424
TCCCGTGTCTGTCGCTTTAAGGA	1	718.741	1336.86	1181.52	1277.48	18.6541	1110.86	2288.92	1744.47	756.625	318.468
TAGAAGCCTTCCTTGTCTTAGGACT	1	1899.06	2659.65	2267.18	2030.21	241.521	1538.66	2208.38	1807.22	835.032	298.439
TGAATTCTGGACCTAGAACTTCAGGCT	1	718.741	1094.12	1019.15	1033.78	244.467	1635.73	2177.2	1864.59	909.519	274.403
TCACTGCCGTACTCAGC	1	1641.9	1521.56	1652.95	990.539	12.7633	1452.38	2125.24	1516.78	711.541	348.512
AGTAGAATGACAATGGTCTCCTGT	1	850.62	963.949	1025.02	330.18	97.1977	1495.52	2148.62	1570.56	713.502	292.43
TATCCTTCACTGGGCCTTTCTCGCAT	1	435.201	258.577	281.686	239.773	10.7997	2027.58	1932.98	1514.98	668.418	264.389
TGAGAATGGAGGTGAAGTTGAAGCA	1	791.275	649.082	753.118	224.05	123.706	1376.89	1912.19	1057.8	613.533	246.362
TACTCTGCTCTTTACCATGTA	1	1074.82	490.769	582.933	424.517	62.8349	1657.3	1758.91	1267.57	731.143	312.459
TCCATTAACACCATAGACCACGTGAC	1	652.802	450.312	395.142	145.436	96.2159	1567.42	1621.21	1118.76	670.378	274.403
TAGTAGAATGACAATGGTCTCCTGT	1	764.899	962.19	925.259	422.551	122.724	1179.16	1958.96	1201.23	827.191	244.359
TGTATCAAATCCTCCAGGAATCTGCCC	1	1094.6	1240.12	1623.61	970.885	177.705	995.815	1732.93	1330.32	833.072	236.347
TACCTTTCCTGCAGAATTAGCCCAGCC	1	672.584	504.842	543.81	267.288	107.997	1046.15	1727.73	1115.17	780.147	234.344
AGACAGTGATAAACAAAGAAGCCATAGC	1	1061.63	1787.17	1727.28	1373.78	157.087	1373.29	1590.03	1717.58	889.917	258.38
TAATGGACTGGGACAAGTGGTA	1	962.718	1148.65	1296.93	2737.74	17.6723	1276.23	1499.1	1721.16	762.506	220.324
ACACAAGAGATTGCTAAACATTGACAAG	1	1437.48	1442.4	1694.03	391.106	338.719	1571.02	1735.52	1289.08	872.275	234.344
TGCCAATGACATGTCTAAGTGGATCT	1	454.983	561.131	649.442	210.293	163.96	1488.33	1569.25	1430.72	789.948	254.374
GGTAGATGGGATAACTTATG	1	2571.64	1971.87	1510.15	2596.23	14.7269	1376.89	2029.11	1359	731.143	232.342
TCTTAACCAGGACTTGAGGGTTC	1	1068.22	1083.56	1232.38	377.348	72.6528	1254.66	1680.96	1367.97	691.94	226.333
TAAATGGAGATCGAGCTTTTTTGT	1	3982.75	2425.7	3008.56	10693.5	63.8166	2243.28	1114.58	1339.28	650.776	340.501
ACACAAGAGACGGGGACAAGACAGTA	1	2426.58	1470.55	1304.75	520.819	445.735	2786.13	1525.08	1353.62	819.351	384.565
TTCAAAGCTAGCCTGGTCTACCGAGC	1	26.3758	137.204	269.949	131.679	83.4525	1775.93	1764.1	1411	733.103	426.627
CAGGTCACATCATTGGATAAATGAAACT	1	2077.1	1213.73	1322.36	609.26	301.411	1499.12	1171.74	1215.57	737.024	434.639
ATCCACTAACACCATAGACCACGAAAC	1	956.124	691.299	702.258	501.165	311.229	1373.29	1517.29	1373.35	701.741	556.819
ACTTCATGGATGGACCTGAGTGGGG	1	138.473	346.529	539.898	306.595	170.832	1571.02	1143.16	1450.44	776.227	578.851
TCCGGAGATAGCCAAGTTGACAATCC	1	3686.02	1896.23	1136.52	174.917	161.014	1757.96	4757.1	1256.81	662.537	412.607
TGACTTTGCAATGACCTCTTGTG	1	4299.26	2379.97	1922.9	3512.09	11.7815	2840.05	4001.06	1457.61	660.577	358.527
TAACAATGGAATACAGAGCATAGCAACC	1	1318.79	1526.84	827.452	310.526	271.957	2290.02	3406.1	1294.46	562.569	276.406
CCTTGAACTCATTGCAATGAAATT	1	5314.73	3625.36	2609.51	1263.72	174.759	1251.06	4284.25	1407.41	603.732	250.368
TTCTAAGCCATACTAGAGCTGCC	1	3428.86	1266.5	993.725	1232.28	14.7269	1351.72	3710.07	1740.89	738.984	242.356
TAAAACCTGAAAGATCTCTTTGCT	1	2723.3	3732.66	2280.87	2038.07	24.5449	1376.89	3361.93	1441.48	805.63	254.374
TGAGAAGATCAGGTAGCAGCTGTC	1	903.372	969.226	1388.87	296.769	75.5982	1254.66	2855.3	1529.33	880.116	266.392
AGGACTAGAAAACAGGATGCCCC	1	3587.11	5722.13	4244.85	4632.34	94.2523	1100.07	4014.05	977.119	711.541	262.386
TGTCAGTAGTATCTGATGCAGCCT	1	3521.17	875.997	1545.36	837.241	22.5813	765.735	4401.17	991.462	742.904	220.324
TCTAAAACACCGGATTGCCCTC	1	25986.8	6575.26	3374.36	3995.57	148.251	8153.46	48779.2	9073.76	2109.14	1788.63
TCAAATCCTCAGAACCTCCATAAAAGC	1	5004.81	13087.2	7402.08	8910.92	480.098	16573	3174.87	7727.31	2075.82	917.349
TGAGAATCAAAGTTACGATGAAT	1	11677.9	11910.4	10825.3	4370.95	107.997	2850.84	6757.63	7040.64	2687.39	64.0942
GGCAAAGATCGAGAAAGTGAAG	1	5967.53	8177.73	8556.2	2197.27	58.9077	2311.59	10057.2	7513.96	2971.62	72.106
TAGTAAGACTTGTCTTCCCGGCC	1	7207.2	7491.71	8618.8	3488.5	78.5436	2056.34	4964.95	7481.69	3979.14	70.1031
TCCAGGGCTTGAGTATAAACTTGACC	1	4536.64	5664.08	6335.97	3313.59	97.1977	2559.64	5507.95	6827.28	3208.8	100.147
TCCAATGCCACTAGGATGAATGAT	1	8486.42	5445.96	7486.19	1996.8	103.088	3846.65	8303.5	6201.57	3234.28	72.106
CGATGAGGGACCCGAGTTTGTGCTC	1	1932.03	1577.85	1721.41	239.773	53.0169	5011.43	8080.06	5473.66	2395.33	72.106
TGAGATTTCTGGAGACACAAGATGCTT	1	2248.54	2080.93	2046.13	359.66	159.051	4910.77	7687.75	5776.66	2963.78	72.106
TAATACTGAGAAGCAAGAGCGGGAGTC	1	1463.86	1533.87	1639.25	963.024	14.7269	5011.43	7534.46	6056.35	3122.55	78.1148
ACCTCATGATTCTGGCAGGCTTCCGAC	1	4417.95	3175.05	3444.78	906.029	9.81795	5471.59	6871.95	7680.7	3206.84	58.0854
TCTCTGTCTCTCGAGCTGTTCTTAGCCC	1	1022.06	1433.61	1533.62	1098.63	23.5631	4598.01	6188.65	6158.54	3918.38	66.0972
AATGGACTGGGACAAGTGGTAAATCTC	1	1833.12	1577.85	2138.07	294.803	34.3628	7926.98	6606.95	6284.04	2640.35	80.1178
TGATTTCACGACGAGCTTCTCAACACC	1	1299.01	1254.19	1226.51	204.397	88.3615	5859.85	7477.31	5088.19	3212.72	98.1443
TAACATCTACATCTGTGACCTGTGGGA	1	679.178	935.804	1259.76	286.942	102.107	4802.92	6783.62	6624.69	3579.27	92.1354
TATTGCAATGAATTTACTGGTACACCACT	1	2294.7	1989.46	2042.22	530.646	88.3615	5022.22	6739.45	5753.35	3283.28	114.168
TTTCCCACTGAAATAAACCTGCCTTAGTC	1	1444.08	1648.21	2284.78	691.805	49.0897	5130.07	6830.38	6043.8	3538.11	106.156
TGCTCTTGCAGAGGACTTGGTTTGAT	1	1226.48	1729.13	1402.56	418.621	64.7984	7028.23	6817.39	6902.59	3838.01	130.191
TGTCACACAGAAACAGGGATACGAAGAC	1	4424.55	2784.55	2938.14	294.803	181.632	7499.17	7253.87	6068.9	2791.28	130.191
TGTTCTCACGGTATGAAGACTTGGCCC	1	3296.98	2360.62	2541.04	752.731	83.4525	6654.35	7739.71	5308.72	3181.35	124.183
GTTCTCACGGTATGAAGACTTGGCCC	1	3132.13	2561.15	2441.28	819.553	109.961	6201.38	6666.7	5401.95	3214.68	128.188
TCTGTCTGAACTTGGAGCCTGTG	1	2571.64	2999.15	2677.97	1383.61	46.1443	5935.35	8862.09	4749.34	2377.69	94.1384
TAACCAGAGGATGCAAGCTCTTAGCAAGC	1	1351.76	907.66	762.899	475.616	47.1261	4903.58	9664.9	3553.49	1848.44	70.1031
TATTTAGACTACAGTGGACACCTTGACCT	1	1556.17	1583.13	1705.76	202.432	21.5995	3850.25	5133.83	4415.86	2618.79	64.0942
TAAAGGATTGGATTCTCATATGCCACT	1	909.966	1292.89	1400.6	542.438	24.5449	3879.01	6022.37	4057.29	2789.32	80.1178
TTCCTGACTGCTCACATAACTAAACATC	1	1747.4	2284.98	2445.19	1466.15	33.381	2908.36	5370.25	4510.88	2271.84	86.1266
TATGTTTCAAGGACACAAGTCTGCAGCT	1	923.154	177.662	551.635	188.674	33.381	2685.47	6565.38	3858.28	2791.28	78.1148
TGCCGGAAATCGAGGTGCTGCAAC	1	3857.47	4849.65	5512.43	1967.32	23.5631	3026.99	6955.09	5457.52	2814.8	70.1031
TAGAGAACTCGATTGGCTAACCTG	1	2268.32	3741.46	2756.22	2077.38	41.2354	2789.72	6762.83	4960.9	2654.07	80.1178
TGAGAATCAAAATTACAGTGAATA	1	5947.75	4249.82	3865.35	2144.2	79.5254	5227.13	5232.56	4795.95	2085.62	88.1296
TTTGAAAGAGTAGGAGCCAAAGAACT	1	1595.74	511.878	596.626	43.2378	17.6723	4971.89	5422.22	3894.13	1924.89	102.15
TAGACACCCCAGAATTCCAGTGACAGGTC	1	2545.27	2779.27	2566.47	1872.98	67.7438	4127.06	5448.2	3863.66	2314.96	90.1325
TGTTCGGTACAGTGAGGCCAGGCCATC	1	2571.64	1769.58	1739.02	691.805	71.671	4580.03	5910.66	3951.51	2134.62	94.1384
TATCCTCTGAGAGTCTTCCTGGTAG	1	2479.33	1857.54	1660.77	862.791	43.199	4353.55	4653.18	5547.17	2761.88	120.177
TTCCTTCTGAGGTACGGTGACTGTAAC	1	3171.69	3190.88	3673.65	338.041	62.8349	5834.69	6708.27	5030.82	2628.59	118.174
TTCTCACGGTATGAAGACTTGGCCCT	1	1595.74	1797.73	1962.02	1078.98	35.3446	4705.86	6154.88	5588.41	2485.49	130.191
CGATGAGGGACCCGAGTTTGTGCT	1	3626.68	3857.55	4051.19	3431.51	120.761	3203.15	7046.02	5222.66	2409.05	124.183
TACCCTTGTAGAGTCCATGATGGCCAAA	1	1496.83	1767.83	2499.96	988.573	73.6346	3717.23	6412.09	5340.99	2518.82	110.162
TCTCCCTTGTGTGAATCTCATGAGCCT	1	1727.62	1567.3	1877.9	210.293	55.9623	3832.27	5006.52	4525.23	2320.84	124.183
TCCAATGCCACTAGGATGAATGATG	1	2578.24	1532.12	1852.47	416.655	47.1261	3742.4	5029.9	3546.32	2124.82	132.194
TTCTCTGGAAATCAGGCTCCTTGTCACT	1	1246.26	823.226	956.558	161.159	67.7438	3774.75	5037.7	3610.86	2085.62	126.185
TTCCACAATGCCGTTATCCTCCTC	1	7958.91	8536.57	5318.77	2621.78	117.815	3781.94	6695.28	3878	2064.06	100.147
TGATATGGGAGACACTTGCCGAAGGCTC	1	1134.16	1729.13	1856.39	963.024	57.9259	3702.85	6388.71	4232.99	2544.3	110.162
TCAAAACTGACAAAGGGCCAACACCGTT	1	1411.11	1417.78	2073.52	296.769	48.1079	3821.49	5219.56	4643.56	2556.06	92.1354
TACCCTGAGCTTGCACACCTGTACACCT	1	1417.7	1306.96	1140.44	115.956	41.2354	3630.95	5063.68	3774.01	2340.44	102.15
TAAGGCATTCGGAAAGGACTCCACCAGA	1	5683.99	8717.75	8335.16	2896.93	104.07	6007.25	9833.77	12091.2	5145.44	72.106
TGAGAGTGTCTAGTTACCATGCCGAAA	1	4925.69	3824.13	3558.24	1033.78	71.671	5349.36	9085.52	6725.09	4092.83	98.1443
TACCTTTCCTGCAGAATTAGCCCAGCCC	1	1826.53	1815.32	2192.85	332.145	68.7256	5651.34	8981.6	6915.14	4137.92	98.1443
TGACCAAGAACCTGAATTCCCCCAACA	1	7213.79	3567.31	3440.87	788.107	191.45	7319.42	8495.76	6570.9	3638.07	100.147
AGTACTCTTTGACCTGTGACTTGGCTC	1	1477.05	2049.27	1811.4	685.909	74.6164	7132.48	9740.24	7271.92	3398.93	112.165
TTCTAGAGAACTCGATTGGCTAACC	1	3705.8	3340.4	3403.7	1008.23	66.762	7438.06	10420.9	8301.03	4375.1	98.1443
TTTTCCTGGACCGAAAGATGCTTGATGGC	1	6290.64	4701.89	4818	1202.8	94.2523	8326.02	10969.1	6864.94	3510.66	82.1207
TGCTATGTAGCTCTGGGTGCCTAGAA	1	4371.79	3342.16	3519.12	583.71	72.6528	7607.02	9932.5	7132.07	3781.17	84.1237
TGAAAGAGTAGGAGCCAAAGAACTGAAT	1	6317.01	4533.02	5479.18	723.251	73.6346	8620.81	7550.05	9412.62	4537.79	94.1384
TAACAGACGGACACGTATGAAGGGCATG	1	1173.72	1885.68	1991.36	233.877	7.85436	6985.09	8041.09	8032.1	4433.9	70.1031
TATGTATTGAGGAAAAAAGCCCCTGGGCCC	1	7233.57	5956.08	6932.6	5526.58	110.943	9641.79	9153.07	7108.77	4959.23	130.191
TTCCACAATGCCGTTATCCTCCTCCTC	1	6382.95	6478.51	3497.6	591.572	82.4707	10544.1	12455.2	6431.06	4135.96	188.277
TTCCACAATGCCATTGTCCTCCTCCTC	1	4338.82	4460.9	4886.47	894.236	67.7438	5899.4	8087.86	8677.54	5737.42	132.194
TTGGCACCTGTTCTTTGCTGGTCT	1	619.832	1994.74	1995.27	1157.59	42.2172	6370.34	11190	12139.6	6180.41	144.212
TTGGCACCTGTTCTTTGCTGGTCTT	1	448.389	1970.11	1870.08	1279.45	18.6541	6057.58	9610.34	11248.5	5417.91	150.221
TTCTTTGACACATGGATCTTCAATC	1	17084.9	10578.8	10594.5	8134.6	225.813	6000.06	12450.1	8356.61	4426.06	162.238
TACACAGAGAATCTTGATCTTAAAA	1	3699.21	6661.45	7961.53	6265.55	87.3797	5137.26	9838.97	10364.6	4041.87	228.336
GGCAAAGATCGAGAAAGTGAAGTAAT	1	2861.78	3275.31	2646.67	290.872	237.594	7089.34	10491.1	9061.21	3824.29	246.362
TGGCTTTGAACTCAGATCTGCCAGACT	1	6.59396	232.192	2400.2	198.501	14.7269	5284.65	8183.99	9199.26	5300.3	192.283
TAATATGACCTGAGTTAGCTATGGAGCCT	1	3692.62	2752.88	3800.8	3187.81	25.5267	6873.64	8207.37	7926.32	5161.13	200.294
TACCCTGACTTGCATGCCTAATTAGCAC	1	5512.55	3715.07	3892.74	1815.99	70.6892	8146.27	10795.1	8017.76	4577	204.3
TATGACTGGTAGTTCGGCTTACCCACCC	1	2538.67	2309.61	2396.28	817.588	187.523	7635.78	9480.43	8869.37	4708.33	218.321
GGAATCACTGCCGTACTCAGC	1	17764.1	3129.32	2769.91	1187.07	94.2523	8556.1	14840.3	4249.12	2193.43	142.209
TGTGAGATGTGGAACCTAACCTCTGGTT	1	3976.16	4372.95	3632.57	2448.83	49.0897	7420.08	13349	5055.92	2001.33	224.33
TAGGCTGACCTTGACAATGCCATCAGGCTT	1	1608.93	2051.03	1275.41	1006.26	101.125	6258.9	10324.8	3517.63	2040.54	192.283
TGAATTCCCTTGAGCAACATACGTCTGA	1	6112.6	6075.69	2627.11	1646.97	47.1261	11471.6	18737.4	5084.61	2734.44	64.0942
TGAGAGCCCTTCTGGCAATACCAGCCATT	1	7892.97	4659.67	3526.94	864.756	144.324	7646.57	13863.4	5880.64	2824.6	78.1148
AGCACCACAAAAGCATCTGTCTGAACTT	1	2143.04	2587.53	1533.62	143.471	183.596	10375.2	14432.4	6843.42	3155.87	104.153
TATACCAGATCTTCTTGAGTCCCTCT	1	2149.63	745.829	471.432	212.258	149.233	6007.25	10371.6	2309.23	1285.87	184.271
TGAATTCCCTTGAGCAACATACGTC	1	6666.49	7407.28	2773.82	2950	490.897	5119.28	8493.16	2594.3	1281.95	354.521
TGAATTCCCTTGAGCAACATACGTCTG	1	4200.35	3203.19	1101.31	951.232	836.489	5209.16	6905.73	1844.87	936.961	334.492
ACACAAGAGACGGGGACAAGACAGTAT	1	5598.27	3484.64	2662.32	383.244	274.902	6837.69	5567.71	3325.79	1785.71	140.206
TTTGGCACCTGTTCTTTGCTGGTCTT	1	2591.43	2983.32	3172.88	852.964	235.631	5841.88	4629.8	2718.01	1460.33	136.2
TGTCAGGGTCTAGAGGTTTCAAATGAA	1	3039.81	2626.23	2046.13	227.981	90.3251	5859.85	7033.03	4387.18	1566.18	178.262
AGAATGAATTCTCACAACTGAACAG	1	1490.23	1073.01	1101.31	176.882	25.5267	5324.2	5926.25	4098.52	1893.52	168.247
TGCAATGAATTTACTGGTACACCAC	1	2584.83	1700.98	1654.9	764.523	79.5254	4630.36	5960.02	4505.51	2612.91	172.253
TACTGAAGTTCCTGGCTCCCGAAGA	1	1292.42	875.997	1246.07	298.734	117.815	4119.87	5775.56	3625.2	2138.54	160.236
TGGGAGTTTAGGATCCAGGACTCGGC	1	2090.28	1590.16	1351.7	963.024	101.125	5097.71	4671.37	3361.65	1821	184.271
TAAGACCGCTTATTCCAGAGACTGCCC	1	1371.54	1108.19	1314.53	167.055	72.6528	4274.46	4653.18	3306.07	1985.65	198.291
TGTCCATTTTCAGGGAAACTCCAGAGC	1	316.51	682.504	622.056	186.709	50.0715	4094.71	4871.42	3424.4	1866.08	182.268
TAAGAAGGAGCGGATCACTGGGTC	1	2954.09	2427.46	2501.92	514.923	140.397	4216.94	4660.98	3714.85	2077.78	184.271
TTATAGAGTGGCAAATTCGGACCGAAC	1	1912.25	1407.22	1410.38	489.373	70.6892	4062.35	4606.42	3782.98	1920.97	168.247
TGCACTGTTGAGCTGCTTTGTGTG	1	3903.62	2930.54	3765.59	4673.61	28.472	6934.76	3772.43	2814.82	1360.36	300.442
TTCATGTCTAGTGTCTGAAGCCTCC	1	1945.22	983.298	946.777	583.71	100.143	4846.06	2309.7	2879.36	1597.54	184.271
TCCGGAGATAGCCAAGTTGACAA	1	8077.6	9013.27	4025.76	5131.54	101.125	2264.85	9836.37	2882.95	1740.63	610.898
TGACAATCCGGAGATAGCCAAGT	1	18113.6	12900.7	6973.68	5141.37	147.269	3735.21	10130	3189.53	1728.87	739.086
TAACAATGGAATACAGAGCATAGC	1	4411.36	6554.15	3080.94	2625.71	53.0169	2663.9	9272.59	3058.65	1415.24	899.322
TCCGGAGATAGCCAAGTTGACAATC	1	14421	10147.8	5897.8	1792.4	217.958	4296.03	16456.3	4677.62	2234.59	448.66
TGAACTCAGTGACTCCACTCCCATG	1	7174.23	8246.33	6785.89	4862.29	511.515	4727.43	8537.33	3806.28	2132.66	520.766
TCATAATACACTGTCTAGTAGACTT	1	2960.69	1737.92	1060.23	357.695	225.813	7865.86	10166.3	2872.19	1936.65	410.604
CGGAGATAGCCAAGTTGACAAT	1	9099.66	7753.81	3970.99	2234.61	38.29	2246.88	9420.68	2911.64	1346.64	230.339
CCGGAGATAGCCAAGTTGACAAT	1	6969.81	7303.49	3345.02	1922.12	53.0169	1941.3	8817.92	2821.99	1458.37	204.3
TGAGGATTCGGAAAGCAAAGTCATC	1	3527.77	4285	3039.86	3119.02	70.6892	1628.54	8472.37	2917.01	1321.15	360.53
TTATTACCGACTAGCTTTTACAAC	1	3191.48	8902.45	3673.65	3097.4	64.7984	1880.19	8994.59	4306.5	1624.98	302.445
TACTGAAGTTCCTGGCTCCCGAA	1	2116.66	3124.04	3286.33	2517.62	79.5254	1639.32	6897.93	3831.38	1779.83	328.483
TCCGGAGATAGCCAAGTTGACAAT	1	11269.1	11388	5271.83	3197.63	90.3251	3091.7	13956.9	4025.01	2362	246.362
TGAATTGGGATCCTTGTCGAAGCA	1	7833.62	6526	5479.18	5180.68	148.251	2588.4	8942.63	4806.71	2610.95	348.512
TGCCGGAAATCGAGGTGCTGCAACT	1	3534.36	4979.82	5197.49	2482.24	104.07	3138.44	7472.11	5851.96	2803.04	216.318
TGCACAGGGAAGCTTGGCTTGGAATC	1	4510.27	4524.23	4947.11	2857.63	137.451	3408.06	7243.48	5305.13	2352.2	184.271
TATAGAAGTGTGCTTATATGGACCT	1	4569.61	4817.98	5414.63	4097.76	82.4707	2617.16	7160.34	5855.54	3083.35	266.392
TATAGACAGTCAATGGATGGTGAC	1	4299.26	8255.13	7460.76	6664.52	81.489	2182.17	8841.3	7142.83	3218.6	238.35
TCATACAGTAGATTCCATTCACCAT	1	3778.34	4330.73	4254.63	3327.35	42.2172	2865.22	9353.13	6750.19	3218.6	270.397
TGGCACAGGAACCTCTACTTCGTT	1	4048.69	6877.81	6973.68	5176.74	53.9987	1977.25	6102.92	5064.88	2232.63	364.536
TATCTGAATGAACAGGAACAAGGCC	1	2940.9	3845.24	3374.36	3688.97	53.0169	2085.1	7209.7	4267.05	2130.7	444.654
TGGAGACTTAAGATATGTGAACCT	1	5604.86	6112.63	5647.41	5422.41	84.4343	2160.6	4606.42	4575.43	2434.53	358.527
TACAACGAAATGACAACTGGACAGAG	1	2644.18	3458.25	4072.71	2024.32	127.633	2164.19	4806.47	3808.08	1989.57	296.436
TGAGTGTTCTAAGAGCCAGTTTTC	1	1997.97	2124.91	2638.85	1061.29	78.5436	2034.77	5053.29	3678.99	1748.47	276.406
TATGAAGAAATTCCATGCTCGAA	1	3534.36	4573.48	5056.65	3569.08	98.1795	2203.74	5733.99	3976.61	1938.61	342.503
TAAATGGATGAAATGTGTGAAAATG	1	4167.38	3933.19	4160.73	3655.56	33.381	2002.42	6219.83	4008.88	1858.24	282.415
TAAATAGGACCAGTCTGCCAAAAC	1	4042.1	7083.62	5162.28	5068.65	4.90897	1348.13	5170.2	4494.75	2211.07	296.436
TACCCTGGATACATAAGAAAAGTTC	1	2294.7	4395.82	4209.64	4449.56	43.199	1750.77	5126.03	4760.09	2214.99	238.35
TTCCTGATGCTGCACTGAGAATT	1	1826.53	3240.13	2632.98	2342.7	31.4174	1621.35	5936.64	5382.22	2152.27	280.412
TTAGATTCTGGAATCCAAAGAGCC	1	3712.4	5015	5976.04	4850.5	51.0533	1847.83	6183.46	5427.05	2757.96	200.294
TGTCAGGGTCTAGAGGTTTCAAAT	1	3916.81	7945.54	6560.93	4459.39	76.58	2214.52	5910.66	5584.82	2105.22	258.38
TCTCACGGTATGAAGACTTGGCC	1	2993.66	5340.42	5158.37	4722.75	33.381	2135.43	6264	5604.54	2552.14	276.406
TTATCAGCACTGACATTAGAAACAAGCC	1	2518.89	3148.66	4540.23	4402.39	130.579	2840.05	4681.76	6316.31	3475.38	416.612
TGAGAAAGTAGACGGATTCATGA	1	9370.01	10172.5	8031.96	10461.6	103.088	2620.76	4871.42	4575.43	3100.99	398.586
TACAAGTGACAGATGCTCAGAGCTC	1	1272.63	2295.53	2629.07	2527.45	45.1626	2667.49	5884.68	4822.85	3061.78	484.713
TTCTTTGACACACGGATCTTCAAT	1	9910.72	9336.93	9457.99	10050.8	141.378	2707.04	6110.71	5387.6	2679.55	384.565
TGACAGTAACTTAGATGACAATCTT	1	2143.04	3737.94	4051.19	1338.41	145.306	2563.24	4985.74	5618.88	2587.42	472.695
TAACTTTAGTCCAGCCTGTGGAGC	1	3171.69	5349.21	5831.29	6589.83	37.3082	1743.58	5710.6	6431.06	2936.33	508.748
TTCTGGAATCCAAAGAGCCGTCTT	1	2518.89	4040.49	4898.2	4137.07	34.3628	1865.81	5884.68	5480.83	2493.34	478.704
TCAGCACTGACATTAGAAACAAGCC	1	4892.72	6751.16	8530.77	12816.1	47.1261	1567.42	5081.87	6434.64	2563.9	636.936
TGGAATCCAAAGAGCCGTCTTTC	1	3930	8473.25	7466.63	11029.6	61.8531	1549.45	6206.84	5642.19	2503.14	596.877
TGCCCTAAAAACGGACAATGGCCC	1	2261.73	12358.9	11588.2	13236.7	76.58	2070.72	8072.27	6669.51	2434.53	648.954
TCCCAGAAACGAGCTACACAGAAT	1	4055.28	4193.53	4301.58	3297.87	76.58	2056.34	8623.06	5222.66	2452.17	488.718
TATTAATGTACACTTGCCTCATGGCTCC	1	1246.26	905.901	847.013	320.353	314.174	4504.54	4606.42	3413.64	2169.91	586.863
GACAGTGTCTGGATACTATAGAGAAC	1	1147.35	983.298	1132.61	365.556	205.195	4004.83	3910.13	3808.08	2291.44	572.842
GCACTTGGAACAAGGATGTTGACCT	1	4912.5	5771.38	5187.71	4783.67	476.17	3012.61	4777.89	4611.29	2458.05	612.901
TACAACGAAATGACAACTGGACAGAGG	1	2835.4	3646.47	3765.59	2269.98	549.805	3293.02	5380.65	4238.37	2322.8	831.222
AACATTACCCTGACTCTGGTCTACAGC	1	797.869	893.587	532.073	338.041	223.849	3199.55	4881.81	3544.52	2077.78	743.092
TTCATTGTAGATGCTGGTCTCAA	1	6007.1	5447.72	5132.94	7438.87	66.762	3433.23	7123.97	5009.31	2107.18	743.092
TACAACGAAATGACAACTGGACAGA	1	3184.88	5148.68	5338.34	3687.01	108.979	2890.38	6516.01	5278.24	2362	558.821
TGAGAATCAAAGTTACGATGAA	1	8895.25	8939.39	8415.36	7672.74	236.612	2239.69	5949.63	5850.17	2752.08	636.936
TACTTGAATGAATTCGCAAACTGATT	1	1694.65	2409.87	2531.26	2281.78	108.979	2236.09	5606.68	4670.45	2267.92	634.933
TGAGATGGGATCAGCTGGCCTGCAGC	1	1233.07	1576.09	1318.45	666.255	233.667	3444.01	3915.32	3026.38	1217.27	556.819
TTCTTTGACACACGGATCTTCAATCT	1	3705.8	2126.67	2355.21	1314.82	480.098	3267.86	3899.73	3101.68	1928.81	602.886
TGTCCTGTGAATTTCATGGCTTCAGTA	1	2037.53	2084.45	1474.94	1758.99	313.192	3034.18	4201.11	3462.05	1815.12	598.88
TGCTCTTGCAGAGGACTTGGTTT	1	2354.04	2700.11	2576.25	3474.75	53.9987	2455.39	3151.48	3476.39	1995.45	612.901
TATGTACCTACCAAGAACAGTATGCT	1	1193.51	1370.28	1467.11	947.301	181.632	2448.2	3465.85	2934.94	1591.66	622.916
TTTCCCACTGAAATAAACCTGCCTTAGT	1	771.493	1437.13	1836.83	845.103	115.852	2254.07	3806.2	3474.6	1552.45	368.542
ACCTGAGCCCGAGGAGCTAGAACCT	1	2162.82	2422.18	1967.89	619.087	381.918	2372.7	3517.82	3589.34	1777.87	332.489
GGAACGTCTGCTTACTGTGTATG	1	1160.54	1328.07	1416.25	1163.49	179.668	2487.74	4167.34	3842.14	1821	336.495
TGAGATACTGTTGACTAGCTCAATT	1	2314.48	2596.33	3032.03	951.232	185.559	2293.61	4484.3	4032.19	1844.52	412.607
TAAAAGCAATGGAACAGAATTTGACT	1	1984.78	2620.96	2854.02	1766.85	102.107	2092.29	4598.62	3921.03	1924.89	350.515
TGAGAAAATGGAAACCAGTAGGACCC	1	1417.7	2942.86	2670.15	1992.87	217.958	2016.8	4229.69	3653.89	1815.12	338.498
TGCTCTTACAGAATCCAGGACCATCATC	1	3758.56	3838.2	4019.89	2676.81	408.427	2861.62	3959.49	3540.94	1897.44	324.477
TCCTAAGGCGCAACTTCACTCTGAGG	1	1081.41	868.961	821.583	345.902	104.07	2904.76	4390.77	3625.2	2030.74	334.492
TGAAAGGACAGAACCAGGAGCAATCTA	1	2274.92	2793.34	3194.39	2042	339.701	2786.13	3993.27	3379.58	1709.27	418.615
TTCAAGAAGCAGTAGTTTCCTGACT	1	1879.28	1702.74	1825.09	558.161	103.088	2742.99	4201.11	3338.34	1503.45	406.598
TGAAATTGCAGAATGTCTAACTGGTC	1	3751.96	2242.76	2003.1	1741.3	187.523	3181.58	5193.58	2653.46	1483.85	424.624
ACCATGCTGAGATCCTGTTTCCCAATC	1	4741.06	2751.12	1502.32	1126.15	146.287	3213.93	3416.49	2770	1650.46	296.436
TGTTTCTAAGCCAGTTCGAGATTGATC	1	1615.52	1380.84	1138.48	440.239	277.848	3106.08	4172.53	2691.11	1546.57	336.495
TTAGACATAGATCTGTGGAGTGCC	1	72.5335	335.975	134.974	139.54	54.9805	3738.8	4416.75	2441.9	1587.74	350.515
TTACTCTTACTCCACGGACTGCTG	1	619.832	1463.51	1516.02	721.285	63.8166	3663.31	3315.16	2850.68	2922.61	364.536
TGATCAATGTCTGGGTTCTAGAACCAGC	1	1279.23	1621.83	1437.77	964.989	203.231	3584.22	4364.79	3813.45	2346.32	296.436
TGAGAAAGTAGACGGATTCATGAAC	1	4945.47	3553.24	3345.02	438.274	175.741	3501.53	3798.41	4693.76	2763.84	268.395
TACCTCATGATTCTGGCAGGCTTCCGA	1	2433.17	2207.58	2349.34	2199.23	63.8166	3203.15	4286.85	4388.97	2577.62	292.43
AGCATTCTGGACCTGGACAAATGGC	1	1523.2	2012.33	3059.42	1593.9	63.8166	2865.22	4637.59	6076.07	2393.37	242.356
TCCCTCTGAATATTAAGCTGCAATCTT	1	1371.54	1516.28	2057.87	566.022	64.7984	2570.43	4395.97	4435.58	2530.58	254.374
TGATCCCTGTGTTCCTGACTTCTCTGT	1	3217.85	3491.68	3106.37	1639.11	170.832	5360.15	7220.09	4100.32	2064.06	286.421
TTCTTTGACACATGGATCTTCAATCTC	1	2729.9	1489.9	1302.8	312.491	138.433	5654.94	6352.33	4021.43	2409.05	222.327
TTCTAAGCCATACTAGAGCTGCCACT	1	2004.56	833.78	755.074	389.14	49.0897	5471.59	6742.05	3847.52	2195.39	220.324
TGAGATTTCTGGAGACACAAGATGCT	1	2459.55	1869.85	1956.15	737.008	290.611	3900.58	5708.01	4381.8	2291.44	372.548
TAAGACCACTTATTCCAGAGACTGCCC	1	1094.6	1043.11	1128.7	208.328	100.143	3954.5	4975.34	4200.72	2099.34	252.371
TAATACTGAGAACTAGGGCGGGAGTC	1	2749.68	2487.27	2288.7	1342.34	217.958	3907.77	5902.86	5029.03	2281.64	226.333
TATTCTGGCTTTCATTCTGACTCGCACC	1	1905.65	1525.08	1586.44	668.221	121.743	4558.46	6232.82	4804.92	2554.1	268.395
TACTCTTACTCCACGGACTGCTG	1	7583.05	3298.18	2828.59	1941.77	105.052	5478.78	6949.89	8293.86	2791.28	626.922
TCACACCCGGTCACTTTCTCAAGT	1	811.057	82.6744	923.303	53.0646	32.3992	4508.13	6942.1	8005.21	2859.89	711.045
AGCGTGAACAATCTGTGGTCCAGA	1	8901.84	10297.4	9332.8	6261.62	542.932	3275.05	6349.73	5945.19	2938.29	719.057
TCAGCACTGACATTAGAAACAAGCCT	1	3705.8	5618.34	7006.93	2763.29	190.468	3577.03	6947.3	7877.91	3581.23	733.078
TGAGAAAGTAGACGGATTCATGAACT	1	4760.84	2766.95	2619.29	652.498	445.735	4378.71	4759.7	6273.29	3647.88	604.889
AGACAGTCAATGGATGGTGACACCCT	1	2538.67	2545.32	3108.32	1434.71	286.684	4432.64	5554.72	5638.61	2642.31	568.836
TGGCACAGGAACCTCTACTTCGTTTT	1	2129.85	2029.92	1662.73	387.175	303.375	5180.4	6814.79	4833.6	2765.8	502.739
TAAGACAACACTGCCTTCCGTGGAT	1	2090.28	1584.89	1692.07	1240.14	267.048	5885.02	6180.86	5323.06	3530.27	622.916
AGGGATCAGTGACGTCAGGGTCT	1	9007.35	5920.9	7267.1	2932.31	259.194	4820.9	7918.98	5774.86	3598.87	618.91
TACAGCAGAACATGGGCGTCCAGAGC	1	2433.17	2323.68	1662.73	788.107	389.772	4932.34	7464.32	6011.52	3002.98	763.122
TAAATGGAGATCGAGCTTTTTTGTC	1	18331.2	12534.9	14344.5	19400	138.433	7625	6508.22	6594.21	2661.91	566.833
CAATTCACTTGTCCAGGGCCAGGCCTC	1	3751.96	5321.07	4508.93	3205.49	803.108	6154.64	6123.7	7185.86	4573.08	534.786
TATGACTGGTAGTTCGGCTTACCCACC	1	1714.43	1790.69	1864.21	1517.25	139.415	5859.85	7443.53	7268.33	3643.95	482.71
TGACCAAGAACCTGAATTCCCCCAAC	1	7932.53	4825.02	4761.27	1800.26	543.914	8024.04	7851.43	7336.46	4239.85	580.854
TAGACAGTCAATGGATGGTGACACCCTT	1	3000.25	4031.7	4297.66	2264.09	446.717	6463.81	8737.38	7406.38	4912.18	703.033
AGCACTTGGAACAAGGATGTTGACCT	1	8071	10218.2	8896.57	8537.5	887.542	5176.8	7872.22	7384.87	4735.77	1023.5
GCACTTGGAACAAGGATGTTGACC	1	11763.6	17537.5	14882.4	16489.3	303.375	5043.79	10174.1	9514.81	6060.84	1043.53
TGTGAATCTCATGAGCCTGCATT	1	13761.6	14962.3	17310	14926.9	112.906	3465.58	11158.8	9446.68	5325.78	1075.58
TACACAGAGAATCTTGATCTTAAAAA	1	4325.64	7825.93	9276.07	7372.05	256.248	5410.48	11836.9	11264.7	4606.4	666.98
TAATGGACTGGGACAAGTGGTAAATC	1	1813.34	2327.2	2523.43	666.255	251.339	7754.42	8365.85	11547.9	6043.2	687.01
GTCTACGGCCATACCACCCTGAAA	1	8585.33	22828.7	16461	18653.2	198.323	4759.78	8196.98	11426	7501.57	586.863
TGAAAGAGTAGGAGCCAAAGAAC	1	13326.4	17614.9	17783.4	18336.8	171.814	5716.05	8880.27	13934.3	5582.56	514.757
TTATCAGCACTGACATTAGAAACAAGC	1	5848.84	11848.8	12382.4	14339.2	128.615	4583.63	10745.7	14058	6456.8	512.754
CGGGATATACTTTCTGACTGACC	1	9963.47	7604.29	8595.33	12882.9	151.196	4795.73	6095.12	5384.02	3391.09	1792.64
AAGGATTGCCCCACAGCACAAGTGAGC	1	3026.63	2058.07	1467.11	1672.52	970.995	5345.77	5941.83	5283.62	3367.57	1556.29
TGGATTCATCAGCCATCTGAGCC	1	3930	2863.7	1058.28	1039.67	129.597	6884.43	7256.47	5064.88	2912.81	1157.7
TGAGAATCAAAGTTACGATGAATGAGT	1	4477.3	4387.02	2321.95	1591.94	1306.77	4802.92	5570.31	5425.25	2479.61	1095.61
TCAGCACCTGGAACTTACCTGCCC	1	870.402	1896.23	1950.28	2032.18	202.25	4317.6	6783.62	4865.87	2977.5	1037.53
CAAATCATGACAAGACTTGTTTCT	1	14783.7	12710.8	14146.9	8855.89	160.033	3674.09	10828.8	6816.53	3418.54	787.157
TCCAGTGCGGTAACGCGACCGATC	1	9693.12	15544.6	16255.6	13946.2	178.687	2606.38	8410.02	6499.19	3402.85	1003.48
CAGGTCACATCATTGGATAAATGA	1	9877.75	13578	14117.5	13085.3	195.377	2088.7	7926.78	5911.12	3557.71	807.187
TTTCATCTTGATCGTGATTGGGA	1	3732.18	5678.15	5148.59	5520.68	36.3264	2455.39	8703.6	6102.96	3185.28	705.036
TGCAAACTCGTCATTGCAGCACCT	1	9679.93	12031.8	13207.9	11491.4	150.215	2419.44	12795.6	8189.87	4139.88	1191.75
TGCAAACTCGTCATTGTAGCACCT	1	3751.96	6182.99	6161.88	5738.84	81.489	3188.77	10335.2	7058.57	3430.3	1211.78
TCCAAGGATCCTCCCAAGTTTTT	1	7365.45	6409.91	8149.32	5611.09	79.5254	3375.71	9945.49	8189.87	3734.12	1864.74
CTTTGTTCATGTAGACAAATCACCT	1	2809.03	1553.22	1232.38	1381.64	381.918	3030.59	7090.19	7766.75	3612.59	1404.06
TCCAAGACCAGCTGAGAAATCATC	1	5782.9	8622.77	9790.54	10369.2	99.1613	2210.93	9332.34	6615.72	3297	1496.2
TTCTCTAATTGTTAGGCACTCAAA	1	3521.17	5477.62	5013.61	6367.75	56.9441	2620.76	8461.98	7522.92	3308.77	1798.64
TCCCGGTGTAAATGAAGCCCATCA	1	3969.56	5243.67	4350.48	6524.98	44.1808	2656.71	8051.48	6850.59	3067.67	1898.79
TGCTCTCTGAGAGTCTTCCTGGTACCT	1	7062.13	6536.56	6191.22	3132.78	251.339	6061.17	7692.95	11644.8	6135.33	260.383
TATCAGCACTGACATTAGAAACAAGCCT	1	4444.33	4904.18	6832.84	2393.8	293.557	8110.32	11254.9	13469.9	6572.45	380.559
TCCCTCTGAATATTAAGCTGCAATCT	1	4919.09	4452.11	5938.87	2230.68	114.87	6837.69	11571.9	10549.3	5762.9	308.453
CTCACGGTATGAAGACTTGGCCC	1	5947.75	6953.45	7505.75	2189.41	122.724	6337.99	13058	11200.1	5396.35	242.356
TACAACGAAATGACAACTGGACAGAGGA	1	4450.92	5085.36	5457.66	4481.01	323.01	8243.34	14151.8	10431	5182.69	240.353
TCATACAGTAGATTCCATTCACCA	1	5941.16	7016.77	6981.5	8588.6	77.5618	4267.27	12819	9082.73	4465.27	430.633
TATGTTCCGAAGACAAGTCTGCAGCT	1	1602.33	1825.87	2899.02	2055.76	258.212	4651.93	15806.8	6936.65	5566.88	518.763
TCCCAGTGCCAGATTCAGTACCTC	1	11414.1	20403	22161.2	14356.9	104.07	4533.3	14726	10253.5	5729.58	280.412
TCAGTTTCTTATCTTGTGCTCCGCC	1	10491	9403.78	13051.4	7163.72	155.124	5212.75	13738.7	11567.7	6888.04	432.636
AGAGAACTCGATTGGCTAACCTGA	1	2993.66	2640.3	2705.36	1143.84	229.74	5194.78	9870.15	8046.44	3438.14	428.63
CACCTTCTCGGGATGGACTGAAGCCT	1	1463.86	2300.81	1408.43	505.096	459.48	6665.13	11468	7598.22	3932.1	338.498
TGTTCAAGGAGTAAGGTTAACTTTAATC	1	3666.24	3989.48	5052.74	1523.15	242.503	6859.26	9301.17	10737.6	5206.21	446.657
TCTAGCATTCCACTCTCTCCATGGGC	1	3969.56	2868.98	2822.73	1043.6	289.629	7474.01	10623.6	8188.08	4279.05	480.707
TGTAAACGGAGATCAAGCTTTATTGTC	1	2736.49	3943.75	4420.9	1884.78	435.917	8854.49	14809.1	10660.5	4843.58	408.601
TAGAACAGACTGGGAGGTTGAGTCCCCAGC	1	8941.41	9980.74	7347.3	6711.69	52.0351	9138.49	11535.5	7868.95	5274.82	530.78
TGATATCTGGCACATGAAT	1	2354.04	3449.46	3057.46	2311.26	136.469	9188.82	14393.4	9993.51	5431.63	544.801
TATCCACTAACACCATAGACCACGAAAC	1	2980.47	2876.01	2771.87	621.052	199.304	9134.9	12255.2	10135.1	5272.86	572.842
TAATGGACTGGGACAAGTGGTAAAT	1	1035.25	1843.46	2271.09	1098.63	67.7438	4993.46	6214.63	8363.78	4502.51	354.521
TAGCATTCTGGACCTGGACAAATGGC	1	2123.25	3305.22	4364.17	2423.28	166.905	4177.39	6973.28	8738.49	4747.53	258.38
TCCAAACTAAGGCAGATGCTGCACTCT	1	1892.47	898.865	1686.2	298.734	95.2341	4213.34	6516.01	8471.36	3628.27	272.4
TCACACCCGGTCACTTTCTCAAGTA	1	1299.01	133.686	1101.31	49.1339	18.6541	4684.29	9288.18	7506.79	2967.7	166.244
TTGCATGCAAGAGGCTTTGAAGGCACT	1	2472.73	1447.68	1156.09	106.129	112.906	6719.06	6726.46	4695.55	2906.93	180.265
GCCCTAGCTAGGACATGCCCTGTTGTT	1	3125.54	2026.4	2253.49	265.323	77.5618	7319.42	7851.43	5548.96	3626.31	214.315
TGATTGTAGAAGCCTTTACCATGCTTGGTA	1	4477.3	3912.08	4636.08	3413.82	43.199	6068.36	7064.21	6169.3	3939.94	188.277
TGACACAAAGATCCTGAAAGCTATGCTAT	1	2143.04	1903.27	1920.94	180.813	139.415	6039.6	7235.68	6149.58	3163.71	184.271
TGGGCTTTGAGGTTACAAAAGAACT	1	4042.1	3936.71	3853.62	4665.75	60.8713	4562.06	7939.77	5911.12	3051.98	246.362
TACCAGTACTACCCAGCTCTGAACTGGGAAC	1	1041.85	1405.47	1338.01	1053.43	53.0169	5949.73	10028.6	5299.75	2901.05	314.462
TGCACTTAATGATGTGGTCTCTTGCCTC	1	6640.11	4246.3	4313.31	2828.15	150.215	5737.62	7583.83	5921.88	3336.21	330.486
TGTTGAACCCTCTACATGATAAAGTG	1	4938.87	3817.1	3421.31	514.923	263.121	6776.58	9194.64	6517.12	3628.27	310.456
TGACTCTAGAGAACCCTGACTAA	1	7530.3	8137.27	8004.57	7568.58	106.034	2441.01	14746.8	9201.06	4265.33	422.621
TAGTGACATGAACTTGGATGATC	1	3969.56	9375.63	10936.8	9828.74	49.0897	1757.96	9259.6	10285.7	4680.88	144.212
TTCCATCTTGATCAACTGATAATG	1	7128.07	9263.05	9862.91	7399.56	117.815	3659.71	11545.9	9993.51	4571.11	186.274
TGAGATACTGTTGACTAGCTCAA	1	8611.71	9064.28	10353.9	7867.31	80.5072	2962.28	10150.7	9812.43	4367.26	140.206
TCTTGATCGTGATTGGGAAACCT	1	4991.63	6714.22	7873.51	4551.76	59.8895	3095.3	10758.7	8727.74	4424.1	134.197
TATATGGTTCAGAATTTCACT	1	138532	123398	118152	105166	115656	155232	193319	149216	96412.9	139990
TGTGACTTCCCAGATCCTTCAG	1	79483.6	72551.2	73426.1	58715	58549.3	85485.5	107132	75980.4	42002.5	67751.6
TGAGAGTGTCTAGTTACCATGCC	1	155644	164858	157220	163559	1494.29	41885.4	137400	104580	54749.5	31009.6
TTTCTGACAATTCCTCCAGTGCCT	1	68577.2	72874.9	79928.3	62402	6341.41	84202.1	128881	119694	62127.6	15592.9
TGAGAGTGTCTAGTTACCATGC	1	27167.1	43205.3	33630.1	116528	26527.1	11809.6	31821.4	26658.3	14252.4	230373
TAACTGTATGTGTTCAGAGGCCT	1	24582.3	97126.6	99061.4	84706.8	626.385	25571.2	55466.6	75422.9	37866.6	8073.87
TCCTGTTGCACCTTCTTGCTATA	1	51624.1	57564.3	60554.6	54906.1	619.512	23658.7	55256.2	53890.4	24449.2	6471.51
GACATTCCATAGGACCTGGGAG	1	52296.7	37291.4	35936.4	27332.2	26701.9	51940.6	58735	43387.7	24370.8	32942.4
AGGAAGTGAGCCTTCACCTGGA	1	35989.8	26244.7	21590	15789.7	32397.3	43118.4	47176.1	31536.7	14007.4	31456.2
CATCAAAGTGGATGCCCTCTCT	1	23487.7	23152.4	24536	26180.5	43213.7	30863.1	34497.5	29489.3	23259.4	32183.3
TATATGGTTCAGAATTTCAC	1	27866.1	25029.2	23340.8	23102.7	25543.3	31664.8	39478	30301.5	19719.3	30917.4
ATATGGTTCAGAATTTCACT	1	28215.5	22946.6	23317.3	20573.3	22792.4	31254.9	37581.4	31022.2	17177	27186
TTCATGTCTAGTGTCTGAAGCCT	1	28129.8	58589.8	51167	124940	971.977	11770	45165.2	42467.9	17996.3	25491.5
TACACAGAGAATCTTGATCTTAAA	1	15904.6	32404.9	35537.4	47573.4	501.697	17008	32824.3	41487.2	15375.6	18104.6
TGTATGCCACTGCACCTAGC	1	15350.7	16772.4	15232.5	21550.1	31631.5	13991.7	27638.5	23205.2	16571.3	32481.7
ATTCAGGAAAGAAACACTGGCCT	1	27773.7	59398.9	54709.6	110457	1482.51	10738.3	29506.5	26930.8	12707.8	18973.9
GCTGTAGCCATCTTCACTGTCT	1	41627.7	40605.5	42368.3	69795.6	2385.76	9239.15	25217.1	20706	9793.01	27696.7
TGCCCTCTGAGAGACTTCTTGGTACC	1	86915	86514.4	82119.2	27345.9	1375.49	95519.2	129055	131359	62919.5	1466.16
GGGAGTTTAGGATCCAGGACTCGGCATG	1	248882	137123	113351	10587.4	1056.41	222642	231895	165985	93547.1	444.654
TACACAGAGAATCTTGATCTTAAAAAACCA	1	58198.3	41923	61575.7	8722.24	452.607	222340	188686	175485	73506.4	430.633
TGACAATCCGGAGATAGCCAAGTTGAC	1	50259.1	27627.3	14808.1	2112.76	790.345	47644.6	78028.5	18843.2	10675.1	446.657
TTCCTTGTGTCTCTTGTCCCTTCATT	1	13722	7231.37	3624.75	658.394	364.246	58267.8	69766.5	23958.2	14115.2	546.804
TGACAATCCGGAGATAGCCAAGTTGACAAT	1	166834	43530.7	21646.8	835.276	328.901	80305.1	81169.6	17901.9	10153.7	172.253
TATTTCCATATTGTAGTTCATTCTAGAGA	1	47905.1	30800.6	15911.3	5866.58	154.142	44808.1	49522.2	18907.7	10214.4	166.244
TCAGGACATGCTGAGTCTATAAAGCCACT	1	13300	12418.8	15815.5	347.868	36.3264	51908.2	37838.6	16308	9136.35	122.18
TGGCTTCAGAGGGCTAAACCTGATGGT	1	28446.3	27998.5	28049.2	3148.5	780.527	76958.2	76326.7	77983.1	40800.9	727.069
TACACAGAGAATCTTGATCTTAAAAAACC	1	16662.9	17157.6	23998.1	4241.24	578.277	60133.6	67872.5	67283.2	27565.9	610.898
TTCAAATCCTCAGAACCTCCATAAAAGC	1	3560.74	7153.98	17488	5858.72	242.503	45088.5	88075.3	55968.3	28771.4	626.922
TTCTTTGACACACGGATCTTCAATC	1	79266	77195.1	80967	66303.2	984.74	24920.6	55596.5	45548.1	22146	1201.77
TTATCAGCACTGACATTAGAAACAAGCCT	1	18311.4	23583.3	29203.4	13441.1	788.381	46181.4	62515.3	65560.2	31137.3	1101.62
TGCCCTCTGAGAGACTTCTTGGTACCT	1	34598.5	44287.1	39827.2	25359	996.522	35597.7	47581.4	56753.6	27020.9	989.454
TAATGGACTGGGACAAGTGGTAAATCT	1	8908.44	12496.2	13630.5	2802.6	1102.56	37636.1	42159.2	50290.3	24758.9	1392.05
TTCAATCTTATGTTCCAGTCTTTGTAGTT	1	59365.4	56324.2	66354.6	7366.15	406.463	82246.4	95139.5	108735	66502.7	392.577
TGAAAGAGTAGGAGCCAAAGAACTGAATT	1	75296.4	59917.9	61812.4	7590.2	528.205	83684.4	83915.7	93496.9	40357.9	276.406
TTTCAGTGAACACATCTCAATAGTTGAAC	1	31327.9	27688.9	25467.1	3685.04	185.559	75318.9	86285.2	81436.2	41142	312.459
TACAACTAAACGACACAACTGGACAGGAGT	1	34591.9	35481.4	32372.3	7128.34	378.973	91302.3	120593	87976.6	45089.8	304.448
TGGGCTTTGAGGTTACAAAAGAACTTGGCA	1	45880.8	35747	38798.3	12747.3	276.866	77454.3	113539	78684.1	42155.4	336.495
TTTCTGACAATTCCTCCAGTGCCTGTGGTA	1	96502.6	51462.2	54662.7	4620.55	312.211	107476	109720	93670.8	54923.9	278.409
TTTCTGACAATTCCTCCAGTGCCTGTGGT	1	43619	34304.6	34486.9	2144.2	303.375	97298.7	105872	92286.7	47598.8	210.309
TTTCTGACAATTCCTCCAGTGCCTGTGG	1	41185.9	32667	31282.8	2030.21	224.831	90486.2	99293.8	84216.9	44448.8	178.262
TCATAATACACTGTCTAGTAGACTTGAAG	1	48946.9	31344.2	22284.5	2242.47	322.029	99876.3	99106.8	37438.9	25121.5	192.283
TATGGCAAAGAGTTGGCATCAAACTAGTGA	1	36464.6	23398.6	24313	1301.06	160.033	97823.6	87316.6	45393.9	25719.4	196.289
TGAAATTCAAAGCTTGTATACTCCATAGT	1	25195.5	19919.3	25236.3	5436.17	130.579	65263.7	51114.8	46643.6	23361.3	226.333
TGGAGACTTAAGATATGTGAACCTATGCT	1	24483.4	23856	19356.1	636.775	155.124	46264.1	60974.6	56361	29598.6	164.241
GGAGACTTAAGATATGTGAACCTATGCT	1	26771.5	21899.9	18157	678.047	167.887	45617	57186.6	59231.4	25056.8	136.2
TGAGAGTGTCTAGTTACCATGCCGAAATC	1	44819.1	27305.4	22849.8	717.354	112.906	78507.6	75607	57454.6	31864.5	138.203
TTTCAGTGAACACATCTCAATAGTTGAACT	1	28934.3	18042.4	17396.1	516.888	107.016	72522	62008.6	55819.5	29969	130.191
TTCTTTGACACACGGATCTTCAATCTGAGT	1	100841	44656.5	30991.3	3398.1	316.138	78130.2	75739.5	54487.4	34214.8	194.286
TGGGAGTTTAGGATCCAGGACTCGGCATG	1	70337.7	40695.2	32393.9	3311.62	284.72	66676.5	64635.3	42582.7	29882.8	186.274
AGTGACATGAACTTGGATGATC	1	9040.32	17975.5	22358.8	19378.4	146.287	3958.1	18378.9	21762	8250.35	274.403
TCCAGGGCTTGAGTATAAACTTGAC	1	16372.8	17275.4	20031	13454.8	152.178	7711.28	15765.2	20883.5	9569.55	136.2
TGACTCTAGAGAACCCTGACTAATGT	1	11486.7	10487.3	9238.9	6642.9	139.415	8049.21	24985.8	16139.5	8215.07	342.503
AGAGAACTCGATTGGCTAACCTG	1	7240.17	9470.62	8358.63	5787.97	176.723	7553.1	18189.2	15124.7	6699.86	240.353
TACCTGTAGGATGAGTTGACTCGAGT	1	2907.94	3570.83	3781.24	1758.99	63.8166	10432.7	15469	12960.7	6674.38	184.271
TGTAAATGGAGATCGAGCTTTTTTGTC	1	3085.97	5058.97	9735.76	3903.19	547.841	10928.8	9766.22	22841.3	12909.7	318.468
GAATGAGATGAAGTATTATGTGGAACC	1	1022.06	2320.16	4741.71	1505.46	172.796	9803.57	10304	18552.7	13133.1	564.83
TACCCTGACTTGCATGCCTAATTAGCACT	1	8288.6	7591.98	7777.66	4241.24	184.577	16910.9	26038.1	18454.1	10079.2	382.562
TTCTCACGGTATGAAGACTTGGCCC	1	8763.37	7516.34	7994.79	2348.6	231.704	16443.5	21143.3	17027	8375.8	366.539
TGCTCTCTGAGAGTCTTCCTGGTACC	1	19439	14981.7	13174.7	4500.66	319.083	17194.9	19522.1	23006.2	11161.2	468.689
TGCTGATTGCATTTCTCTCAGGAGCT	1	8578.74	7773.16	8180.62	2560.86	513.479	16698.8	21504.4	17355.1	11029.9	530.78
TGCATGCAAGAGGCTTTGAAGGCACT	1	8024.85	3822.37	3165.05	336.076	304.356	20225.5	17755.4	15725.3	7087.97	386.568
TCCCAGTGCCAGATTCAGTACCTCATC	1	6455.48	7683.44	7576.17	1961.42	434.935	14293.7	17204.6	12958.9	7581.94	422.621
TACTTTCAATGGAATTAAATGTGAGCT	1	4253.1	4585.79	4252.67	1623.38	166.905	12201.4	18233.4	15486.9	7954.37	320.471
TATCCTCTGAGAGTCTTCCTGGTAGT	1	7062.13	4874.27	4874.73	2207.09	139.415	12010.9	13310	15954.8	8083.74	374.551
TCCTAAGGCGCAACTTCACTCTGAGGC	1	3784.93	3461.77	2971.39	402.898	88.3615	17975	20259.9	16754.5	8509.1	214.315
ACACAAGAGATTGCTAAACATTGACAAGA	1	19472	14978.1	18248.9	544.403	347.555	17931.9	18189.2	11983.6	8916.81	178.262
TTATGACTGGTAGTTCGGCTTACCCACC	1	4754.24	4633.29	5175.98	1963.39	120.761	14067.2	16877.2	15391.9	8438.53	166.244
TGTTCACCTCAGATCTGTACCCTAACAGC	1	11803.2	11057.3	8900.49	1340.37	352.464	18402.8	21174.4	23373.8	11286.7	234.344
TCAAAACTTAAGAAAGGAATCTGTAGGT	1	8229.26	6283.26	8094.55	2148.13	133.524	16418.4	21946.1	22011.2	10549.6	266.392
TGAGATTGGATCAGCTGGCCTGCAGCAAGA	1	23692.1	22204.2	21599.8	11460	143.342	20405.2	26778.5	19246.6	10428.1	176.259
TTCCAGTTGCCGGGTTTAGGTCCTTC	1	5519.14	7294.7	6668.52	3105.26	92.2887	19973.8	30132.7	21317.3	11512.1	206.303
TGACAATCCGGAGATAGCCAAGTTGA	1	31901.6	22401.3	12552.6	3008.96	2382.82	32872.7	60403	19208.9	11069.1	1884.77
TTTCTGACAATTCCTCCAGTGCCTGT	1	9402.98	9176.86	8704.87	2446.87	1306.77	23292	27976.2	28661	16136.1	941.384
TACACAGAGAATCTTGATCTTAAAAAAC	1	7741.31	7790.75	11079.6	2771.15	721.619	20441.2	27612.5	26233.4	10867.2	1061.56
TGAGAAAGTAGACGGATTCATGAACTC	1	16913.5	12673.8	11257.6	1043.6	477.152	27958.3	23382.8	37689.9	18161	602.886
TGACACAAAGATCCTGAAAGCTATGCTATA	1	20896.3	12865.5	12656.3	925.682	542.932	28325	30426.2	25207.9	14179.9	484.713
TGAAAGAGTAGGAGCCAAAGAACT	1	25228.5	31611.5	35648.9	28625.4	366.209	7265.5	18773.8	25181	9159.87	1386.04
TATCAGCACTGACATTAGAAACAAGC	1	13253.9	24751.3	28379.8	28631.3	341.665	7380.54	23798.5	27700	12664.7	1462.15
TTCATCTGCAGACAAACCCAATCTGTC	1	28703.5	26587.7	22556.4	14103.4	769.727	11442.9	23486.7	15128.3	8622.79	815.198
TTCTGTAGCAGCTTCCTGTTATG	1	18951	15013.3	21153.8	11961.1	162.978	10360.8	25326.2	22871.8	11504.2	701.031
TCCCTTGTGTGAATCTCATGAGCCT	1	12897.8	16582.4	19569.3	14592.8	211.086	8297.26	20493.7	17663.4	9769.48	652.96
TAGCTTGGTGCTCTTGAGCT	2	2123.25	3051.92	1977.67	80.5795	1.96359	363.095	15.5885	3.58576	0	0
TGTAGACCATGCTGGCTT	2	2927.72	2045.75	1073.93	13.7575	20.6177	57.52	5.19618	0	0	4.00589
TGCAGATACTTCTACGCTT	2	16359.6	8151.35	7730.71	4027.01	1803.56	46.735	5.19618	1.79288	0	12.0177
TTCAGTCTGAGAGTAAAAG	2	2815.62	2918.23	1175.65	807.761	368.173	21.57	12.9905	1.79288	0	14.0206
TTTCGCTAAGTTCCCAAC	2	12785.7	12307.9	4342.66	1338.41	640.13	25.165	7.79427	1.79288	0	32.0471
TTAGACATAGATCTGGGG	2	3376.11	4445.07	2713.18	1827.78	898.342	17.975	5.19618	3.58576	0	34.0501
TCCCCCTGTTGGTCTCACT	2	995.688	1503.97	991.769	672.151	175.741	17.975	5.19618	3.58576	0	24.0353
TACCAGGAGGTACTGAAAT	2	2129.85	3058.95	2382.59	169.021	30.4356	71.9	10.3924	16.1359	15.6814	2.00294
TTTAGCTGTGGGTGTCTGCC	2	2176.01	1357.97	1183.47	64.8567	0	46.735	15.5885	7.17152	3.92034	0
TACAAGCACTACTCTGCT	2	1160.54	1189.1	792.241	1216.55	559.623	32.355	46.7656	16.1359	1.96017	6.00883
TTAACTAGATCTAGAGAA	2	8677.65	432.721	291.466	269.254	158.069	28.76	77.9427	10.7573	3.92034	24.0353
TTCAGGAACCTTGAGACA	2	1358.36	1609.51	1003.51	398.967	205.195	14.38	46.7656	7.17152	1.96017	20.0294
AGTAACAAGCCTGAGCT	2	1773.77	2087.97	929.172	680.013	137.451	21.57	23.3828	8.9644	1.96017	34.0501
TTACAGCACAGTGGAGAA	2	1892.47	2117.87	606.407	227.981	204.213	14.38	23.3828	8.9644	1.96017	28.0412
TGTAGACCATGCTAGCTT	2	17645.4	12322	6443.56	1238.17	560.605	25.165	15.5885	17.9288	0	6.00883
TTACCTGCGAATTTCAAGAT	2	4628.96	1697.46	768.767	226.016	149.233	10.785	15.5885	14.343	0	2.00294
TGGGATGTGATTCTCGGCTCTTAACT	2	1661.68	1695.71	1379.09	601.399	96.2159	14.38	7.79427	7.17152	0	0
TGTAGACCATGCTAGCT	2	1556.17	1247.15	776.592	542.438	290.611	17.975	18.1866	5.37864	0	0
TACCAGTCTCTTCTGGAC	2	1523.2	1387.88	1533.62	497.235	99.1613	17.975	10.3924	1.79288	1.96017	0
ATCTATGAAACACTGCTG	2	1272.63	1328.07	1398.65	735.043	216.977	10.785	10.3924	1.79288	1.96017	2.00294
TCCTCACTGACACCCACATT	2	1991.38	2900.64	762.899	322.318	230.722	7.19	5.19618	1.79288	0	0
TTCTGCGAAACCTGGACA	2	6725.84	14030	9993.98	5898.03	1066.23	7.19	7.79427	1.79288	0	2.00294
TTACAAAGTGAGTTCCAGAA	2	1615.52	3013.22	512.512	442.205	160.033	3.595	2.59809	1.79288	0	2.00294
TACAAACTGCTCAGAACA	2	11658.1	9827.7	19682.8	8122.81	1665.12	3.595	18.1866	66.3365	43.1237	0
TATGAAACACTGCTGACTG	2	3145.32	3498.71	2857.94	980.712	218.94	0	10.3924	3.58576	7.84068	0
TCCTGAAGAATGAATAGCT	2	7108.29	6534.8	4100.09	2727.91	1528.65	0	18.1866	21.5146	13.7212	6.00883
TTCCTTTGGGCCCAGTAAT	2	1773.77	2160.09	1398.65	172.951	17.6723	0	15.5885	8.9644	23.522	8.01178
TGCAGATACTTCTACGCT	2	2532.08	1308.72	1519.93	1540.84	770.709	21.57	5.19618	0	13.7212	4.00589
TGCAGGCAAATGGATGAC	2	2195.79	1653.49	559.459	78.6142	16.6905	17.975	2.59809	0	5.88051	2.00294
TACAAAGAATTCAGAAAAT	2	4180.57	8737.1	3593.45	1428.81	448.68	3.595	7.79427	0	7.84068	0
TTACAGAATCCAGGACCA	2	2024.34	2146.02	1293.02	1037.71	295.52	3.595	2.59809	0	1.96017	0
TACAACTAGATGACACAT	2	1279.23	1245.39	880.268	827.414	469.298	7.19	0	0	3.92034	4.00589
TACCACATTTTCTCTATC	2	837.433	2687.8	579.021	990.539	544.896	3.595	0	0	0	4.00589
TACAATGGGCAGAGGAGCTT	2	3798.12	1273.54	485.125	23.5843	3.92718	10.785	0	0	0	4.00589
TCTGAGTTCGAGGCTAGGCT	2	7655.58	7066.03	4806.26	1595.87	634.239	10.785	0	0	0	2.00294
TACCACAAGAACCCAGCA	2	2828.81	1910.31	1744.89	776.315	139.415	14.38	0	0	0	2.00294
TGGAAGCCTTGCTTAGAACAAAGACC	2	2861.78	6914.75	7155.6	6420.81	182.614	3.595	0	7.17152	0	0
TCCTACTCTAAATTCAAGC	2	2657.36	1394.91	852.882	418.621	309.265	3.595	0	8.9644	0	2.00294
TACACAGAGAAACCCTGTCT	2	817.651	3166.25	1727.28	379.313	107.997	7.19	0	0	0	0
TTCTGTTAGATGTTGTCC	2	745.117	1064.21	1134.57	1185.11	153.16	3.595	0	0	0	0
TGAGGATAAAGTGATCACATGAGCA	2	7161.04	28.1445	2038.31	3.93071	310.247	3.595	0	0	0	0
TACACAGAGAATCTGGATC	2	0	3.51806	11109	0	0	3.595	0	0	0	0
TCATCTGTAACCAACCT	2	3039.81	2466.16	2582.12	1817.95	781.508	3.595	0	0	0	0
GCAGGCAAATGGATGAC	2	5723.55	2487.27	909.61	100.233	17.6723	14.38	0	1.79288	0	0
TGAGGATAAAGTGATCACATGAGCAGTGA	2	50681.2	31.6625	9612.53	0	138.433	3.595	0	1.79288	0	0
TGTATGAATGGGCATCTT	2	7945.72	3282.35	1255.85	385.21	478.134	7.19	0	1.79288	0	0
AGCTCACTCATGTTTCTGAACTCAACCT	2	1411.11	2221.66	1742.93	86.4756	14.7269	0	0	0	1.96017	0
TCCAGTCATGTAGACTGAC	2	2571.64	1787.17	1220.64	1951.6	820.78	0	0	0	1.96017	0
TCACTGACACCCACATTC	2	329.698	2548.84	2924.45	2169.75	365.228	0	0	0	1.96017	0
TGGAAGCCTTGCTTAGAACAAAGA	2	138.473	1036.07	739.425	2374.15	17.6723	0	0	0	0	0
TGGTAGACAAATCACCTTCACTTGGTAGAC	2	1589.14	1926.14	878.312	29.4803	3.92718	0	0	0	0	0
TCCCACCTGTCCTTCTGA	2	619.832	1774.86	1032.85	915.855	132.542	0	0	0	0	0
TTCTCCAAATACTCTAGTT	2	672.584	1463.51	1089.58	982.677	272.939	0	0	0	0	0
AATTGCCGGAATTTGTGAT	2	705.553	1971.87	757.03	585.676	469.298	0	0	0	0	0
CAGGACCCAGAGAGTCCAGCACTGAAT	2	151.661	1924.38	1441.68	776.315	254.285	0	0	0	0	0
TGCATTGATGCCCTGATCCTGTCT	2	685.772	1352.69	1093.49	1462.22	25.5267	0	0	0	0	0
TAAACCGCATCTGGAGACTGCTTCTCAGT	2	501.141	1815.32	1242.16	1379.68	0	0	0	0	0	0
TGAGAAAATATCCAGGACTTTCT	2	626.426	1611.27	2008.97	827.414	5.89077	0	0	0	0	0
TCCTCACTGACACCCACAT	2	1430.89	2103.8	684.653	434.343	448.68	0	0	0	0	0
TCCTAGTTCTTGGTCCTC	2	1899.06	1488.14	821.583	849.033	131.56	0	0	0	0	0
TGCAGCTTAAGTTGTGACTCATCTGTGAGC	2	1899.06	2216.38	1093.49	210.293	0	0	0	0	0	0
CGATGAGGGACCCGAGTTTGTGCTCAGCA	2	2208.98	1764.31	1469.07	68.7874	0.981795	0	0	0	0	0
TAATTGCCGGAATTTGTGA	2	778.087	1982.43	1228.46	1238.17	563.55	0	0	0	0	0
TGCAAATGCTAAGAGGTCT	2	2729.9	1347.42	1095.44	550.299	101.125	0	0	0	0	0
TTCTACCACAATTAAAAC	2	2110.07	1683.39	1165.87	670.186	216.977	0	0	0	0	0
TGGTAGACAAATCACCTTCACTTGGTA	2	692.366	1785.42	1070.01	2344.67	89.3433	0	0	0	0	0
TCCTTCTCCAAATACTCTAGTT	2	263.758	805.636	884.18	3001.1	1674.94	0	0	0	0	0
TAAAAGCGGAGTGTGGCCATGGACTC	2	1279.23	2244.52	1854.43	1527.08	9.81795	0	0	0	0	0
TCCAGAACTTGTTGGGCT	2	2215.57	2313.13	1351.7	1077.01	340.683	0	0	0	0	0
TTCTGCGAAACCTGGACAAAGTC	2	118.691	608.625	582.933	6025.78	0	0	0	0	0	0
TGGGCAAGAGATAAGTTCCTCATC	2	547.298	2198.79	2132.2	2472.42	9.81795	0	0	0	0	0
TCCTTCTCCAAATACTCT	2	989.094	2705.39	1829	1615.52	340.683	0	0	0	0	0
TCCTAGTTCTTGGTCCTCCTCCC	2	1912.25	1783.66	1987.45	1890.67	1.96359	0	0	0	0	0
TGAGGATAAAGTGATCACATGAGCAGTG	2	5914.78	1.75903	1932.68	0	25.5267	0	0	0	0	0
TTCAGAAAGAGAATGAGGAT	2	3264.01	3393.17	2208.49	391.106	113.888	0	0	0	0	0
TATGAAACACTGCTGACT	2	2050.72	3009.7	3194.39	3164.22	802.126	0	0	0	0	0
TAATTGCCGGAATTTGTGAT	2	1899.06	5058.97	2120.47	2036.11	1438.33	0	0	0	0	0
TGAGGATAAAGTGATCACATGAGCAGT	2	9455.73	14.0722	3339.15	0	319.083	0	0	0	0	0
TTCTGCGAAACCTGGACAAAGTCC	2	1721.02	12679.1	12368.7	8494.26	23.5631	0	0	0	0	0
TGAGAAAATATCCAGGACTTTC	2	1292.42	4726.51	4344.61	6861.05	5.89077	0	0	0	0	0
TTCCTGAAGAATGAATAGC	2	2558.46	907.66	375.581	139.54	282.757	0	0	1.79288	0	0
TCAAAGCACCAGCTCTGCC	2	1055.03	1491.66	1238.24	630.879	119.779	0	0	1.79288	0	0
TGCATTGATGCCCTGATCCTGTC	2	290.134	1322.79	766.811	3176.01	26.5085	0	0	1.79288	0	0
TTATAAACCGCATCTGGAGACTGCTTCTC	2	1516.61	2158.33	1934.63	180.813	4.90897	0	0	1.79288	0	0
TGTTTCTGAACTCAACCTGTAGGAGACACT	2	2762.87	2131.94	1406.47	51.0992	11.7815	0	0	1.79288	0	0
TCTAGTCCTGGCTTACTGC	2	2868.37	3340.4	1809.44	672.151	242.503	0	0	1.79288	0	0
TCATCTGTAACCAACCTT	2	2657.36	1797.73	2124.38	1381.64	484.025	0	0	1.79288	0	0
TCAATAACCAACCCTGTAT	2	5301.54	432.721	661.179	25.5496	28.472	0	7.79427	0	1.96017	0
TCAATTGTAGATGTTCTAGT	2	1885.87	1303.44	919.391	687.874	238.576	0	2.59809	1.79288	0	0
TCGATGAGGGACCCGAGTTTGTGCTCAGCA	2	1490.23	1634.14	1091.53	58.9606	9.81795	0	5.19618	0	0	0
TGCTTAGAACAAAGACCC	2	1041.85	2810.93	1932.68	1540.84	306.32	0	2.59809	0	0	0
TGAAAATGACCCACAGCTTTAGATG	2	1114.38	1672.84	1338.01	915.855	39.2718	0	2.59809	0	0	0
CCCAGAAACAGCTGACCT	2	2202.38	2177.68	1476.89	1069.15	433.953	3.595	0	1.79288	7.84068	0
TTATTTGTAATAGCCAGAA	2	5327.92	6992.15	3742.12	1584.08	601.84	0	0	5.37864	3.92034	4.00589
TTCGACTGGATGCATCTC	2	1866.09	6726.53	1885.73	762.558	627.367	0	0	5.37864	5.88051	0
TACAATGGGCAGAGGAGCT	2	2907.94	1102.91	580.977	74.6835	86.3979	0	5.19618	0	0	6.00883
TCCAACGAATACTGCAGC	2	1114.38	1236.6	927.216	742.904	379.955	0	2.59809	0	0	32.0471
TAACAGCAGAATATATAC	2	1358.36	1275.3	1441.68	617.121	210.104	0	2.59809	0	0	14.0206
TTCCAGTGGATGTCCTGTC	2	2057.31	1250.67	968.295	165.09	45.1626	0	2.59809	0	0	14.0206
TCCACTGGAAGAAGGAAAT	2	4134.41	2918.23	1469.07	896.202	704.929	0	10.3924	0	3.92034	8.01178
TCCTGTTTCTGTACAGCCT	2	2479.33	3058.95	2355.21	1318.75	243.485	0	5.19618	0	3.92034	20.0294
CCCTCTGAATATTAAGCT	2	2123.25	2029.92	1570.79	990.539	517.406	0	7.79427	0	1.96017	46.0677
TTCACTTGGTAGACAAAT	2	527.517	1600.72	762.899	1102.56	361.3	0	0	1.79288	0	10.0147
TTCATTTCCTTCAGGTAG	2	1272.63	3493.43	1339.96	1102.56	999.467	0	0	3.58576	0	14.0206
TTCTGCGAAACCTGGAC	2	870.402	1357.97	1222.59	1546.73	355.41	0	0	3.58576	0	8.01178
TGAGGATAAAGTGATCACATGAGC	2	26520.9	28.1445	8931.79	27.515	314.174	0	0	1.79288	0	2.00294
TTCTAACCTTTGATACTC	2	2288.1	988.575	629.881	310.526	326.938	0	0	0	0	2.00294
TAACATGGACCAGTTTTCT	2	962.718	1966.6	1306.71	522.784	246.43	0	0	0	0	2.00294
TTACAAAGTGAGTTCCAGA	2	6363.17	8913.01	3057.46	707.528	407.445	0	0	0	0	2.00294
TAACTCTGTAGATGCAAGGT	2	3857.47	4441.55	5134.9	2682.71	595.949	0	0	0	0	2.00294
TCCCACTGTAAGGCCCAT	2	870.402	2070.38	1467.11	801.865	198.323	0	0	0	0	8.01178
TCATGCTCATTTGACACT	2	1879.28	1759.03	1048.5	1029.85	477.152	0	0	0	0	10.0147
TCTTGCTTACTGTCACTC	2	11697.7	0	1958.11	0	1111.39	0	0	0	0	10.0147
TTTCACATCGTGCATTCC	2	4444.33	3780.16	1549.27	1198.87	629.33	0	0	0	0	10.0147
TATCCTGAGAGAAAAGAC	2	956.124	1565.54	1191.3	733.077	248.394	0	0	0	0	6.00883
TTCATCTGTTAGCCTTTTT	2	8717.21	1780.14	1218.68	619.087	319.083	0	0	0	0	4.00589
TACTTCTGCATACACATC	2	1510.02	1519.8	868.531	469.72	223.849	0	0	0	0	4.00589
TTTTACCACAGTTAAAGC	2	1595.74	1226.04	1144.35	815.622	236.612	0	12.9905	3.58576	0	12.0177
TCTCTGTCCTGCTACACT	2	1345.17	1287.61	954.602	628.914	163.96	0	10.3924	5.37864	0	16.0236
TCATATGACCAAGAACCT	2	2189.19	2898.88	1942.46	1586.04	606.749	0	5.19618	3.58576	0	12.0177
TACTAGGACTTAAAACAAGT	2	2222.16	1486.38	952.645	345.902	176.723	0	2.59809	1.79288	0	10.0147
TAACATGGACCAGTTTTC	2	1239.66	2520.69	1658.82	1016.09	475.189	0	5.19618	5.37864	0	2.00294
TATAGAGTTCCAGTACAGT	2	1035.25	1598.96	1435.81	1135.98	306.32	0	2.59809	7.17152	1.96017	4.00589
TTTCACTCTTGTGTAGGCC	2	1041.85	8577.03	2073.52	375.383	29.4538	3.595	0	30.4789	0	26.0383
TACCAGTCTCTTCTGGACC	2	1701.24	1408.98	1617.74	100.233	9.81795	3.595	0	12.5502	0	14.0206
TCAACTCTTAGGTAGCTC	2	1740.8	2228.69	2417.8	1460.26	496.788	3.595	0	3.58576	0	12.0177
TCCAACACCTTTCAGAAC	2	2670.55	2012.33	921.347	585.676	452.607	10.785	0	5.37864	1.96017	12.0177
TTACCTGCAAATTTCAAG	2	2380.42	1437.13	612.275	385.21	381.918	17.975	0	8.9644	0	12.0177
TCCACTGGAAGAAGGAAATT	2	2136.44	1604.24	670.96	281.046	149.233	7.19	5.19618	10.7573	1.96017	4.00589
TCAGGTCAAATGGAGACAT	2	2281.51	1505.73	1650.99	699.666	169.85	3.595	7.79427	8.9644	7.84068	12.0177
TTACACAGAGAATCTTGAT	2	24588.9	3681.65	2480.4	2604.1	1352.91	3.595	10.3924	8.9644	3.92034	12.0177
TCCAATCTAGTTCTCAGA	2	1292.42	2371.17	1293.02	703.597	419.226	3.595	7.79427	5.37864	3.92034	10.0147
TTCAATGGTGAACGCTAAT	2	2545.27	3613.05	2445.19	1700.03	528.205	3.595	2.59809	8.9644	3.92034	42.0618
TCCATTGAATTTGACAAG	2	2492.52	2781.03	2235.88	1399.33	501.697	3.595	2.59809	5.37864	3.92034	28.0412
TCCGAAGACAAGTCTGCAG	2	1028.66	3711.55	2075.48	1281.41	333.81	3.595	2.59809	5.37864	1.96017	36.053
CCAATCTAGTTCTCAGA	2	1483.64	2209.34	1071.97	601.399	470.28	3.595	5.19618	5.37864	3.92034	60.0883
TCCTTCAGGAAGTCCTGCT	2	1971.59	1646.45	968.295	624.983	410.39	3.595	7.79427	7.17152	3.92034	60.0883
TTCACTTTGGAGCTCCCTG	2	1061.63	1519.8	1369.31	611.225	172.796	3.595	7.79427	7.17152	5.88051	64.0942
TTCTTACTCCATGACTGTGT	2	2241.95	1709.78	899.829	391.106	184.577	3.595	7.79427	14.343	3.92034	64.0942
TTCACTGTGGACTTAGAA	2	652.802	1310.48	1236.29	1082.91	365.228	3.595	5.19618	14.343	1.96017	74.1089
TTCCTAACTGTATGTGTT	2	3389.29	2768.71	2087.21	1265.69	464.389	3.595	5.19618	1.79288	1.96017	80.1178
TTCAAGTCTTCATGTATC	2	1068.22	1941.97	1486.67	1149.73	321.047	3.595	5.19618	1.79288	0	82.1207
ACACTGAATTGGGATCC	2	1351.76	2102.04	1349.74	1134.01	228.758	7.19	2.59809	1.79288	0	30.0442
TCTTGACACATGGATCT	2	2598.02	1247.15	649.442	587.641	460.462	3.595	5.19618	1.79288	0	28.0412
TACTTCTGTCTGGTTGACT	2	1088	1539.15	1281.28	575.849	176.723	3.595	5.19618	1.79288	0	42.0618
TAATCTGGCTTACCCTGCT	2	1002.28	1328.07	1304.75	770.419	170.832	7.19	15.5885	7.17152	0	42.0618
TACCAGACTCTTAATGATC	2	10622.9	5043.14	221.045	306.595	376.027	7.19	7.79427	10.7573	0	54.0795
TTAGACATGAAGCAGAGG	2	1872.68	2051.03	952.645	886.375	458.498	7.19	10.3924	8.9644	0	40.0589
TCCACTGGTAATAAACTT	2	1833.12	1829.39	1776.19	1120.25	1044.63	10.785	5.19618	7.17152	0	36.053
TTCCAAGACTGTCCGAAG	2	1259.45	1166.24	665.091	770.419	341.665	10.785	5.19618	7.17152	0	34.0501
TCTGTTCTTTTGGTCTC	2	5123.5	1890.96	1124.79	636.775	586.131	14.38	2.59809	5.37864	0	26.0383
TCTCTATCCACTCTTCACT	2	1068.22	3734.42	9847.26	6414.92	712.783	10.785	2.59809	5.37864	0	46.0677
CCAAGGACAAAAAGGTC	2	2116.66	1139.85	790.285	758.627	302.393	10.785	2.59809	7.17152	0	34.0501
TGAATGTATGGTGTGGC	2	2769.46	2592.81	1860.3	1556.56	477.152	14.38	7.79427	19.7217	0	36.053
TCATGAGGAAAACTCCACA	2	3837.68	3692.2	2228.06	719.32	252.321	32.355	5.19618	10.7573	0	32.0471
TCATGTTGTAGAAGTACT	2	1674.87	1644.69	1099.36	1187.07	600.858	21.57	7.79427	12.5502	0	46.0677
TCCGAAGACAAGTCTGCA	2	507.735	2015.85	1492.54	1521.18	517.406	17.975	7.79427	8.9644	0	30.0442
TTCTTACTTCTGTATGACT	2	989.094	1373.8	1052.41	904.063	435.917	3.595	15.5885	3.58576	0	12.0177
TACAAAGGAGATTCTATTA	2	4075.07	2290.26	150.624	143.471	309.265	10.785	38.9714	7.17152	0	24.0353
TCCAGGGCTTCAGTATAA	2	1061.63	1894.48	1210.86	678.047	295.52	3.595	31.1771	3.58576	0	36.053
TAATCGCTCTTCTGTTAC	2	5637.83	3905.05	2323.91	945.336	620.494	3.595	15.5885	1.79288	0	74.1089
TACACTGAATTGGGATCC	2	2090.28	4146.03	2879.45	2309.29	598.895	3.595	23.3828	3.58576	0	78.1148
TCAGGAGCTTGTAGACTTC	2	1793.56	2077.41	1224.55	220.12	51.0533	14.38	0	14.343	19.6017	30.0442
TACAAATGGTTCTCAGTCT	2	876.996	1470.55	1138.48	1014.12	158.069	3.595	2.59809	19.7217	23.522	276.406
TCCAGGAAGTCATCTAAAC	2	1022.06	1511.01	1594.26	754.696	214.031	10.785	2.59809	25.1003	25.4822	122.18
TTCTGACTATCAGATGTCT	2	1549.58	1310.48	1220.64	306.595	142.36	10.785	2.59809	17.9288	7.84068	104.153
TTCTCCCTTGTGTGAATCT	2	3310.17	3136.35	2769.91	1519.22	575.332	10.785	0	16.1359	13.7212	230.339
TCTGACACTAACTCCACAC	2	876.996	1674.6	1079.8	587.641	161.996	10.785	0	8.9644	5.88051	116.171
TTTGTACAAATAAAGCCC	2	8802.93	8270.96	4479.59	2816.35	2251.25	7.19	0	10.7573	7.84068	220.324
TCCATGCCGTCTCCTTTG	2	771.493	1437.13	1093.49	847.068	287.666	7.19	0	10.7573	7.84068	184.271
AGACACTAAGTGGCATTC	2	2637.58	1992.98	1160	235.843	193.414	32.355	0	7.17152	7.84068	344.506
TATTGATTATGAAACTAAT	2	2842	3250.69	2940.09	1918.19	604.785	25.165	0	8.9644	1.96017	268.395
AGACAGTCAATGGATGGT	2	1721.02	2376.45	2159.59	1308.93	565.514	10.785	0	14.343	1.96017	376.554
TAATAGATCATGACCCC	2	6692.87	5217.28	4368.09	4054.53	1747.59	25.165	0	44.822	23.522	264.389
TCCACTGAGCTTTCTACT	2	1569.36	1567.3	1185.43	1206.73	746.164	39.545	0	12.5502	7.84068	78.1148
TAAGCCAGGACTAGAAA	2	316.51	1410.74	1420.17	964.989	245.449	32.355	0	43.0291	7.84068	112.165
TTCAGACACCAGACACCA	2	1351.76	2659.65	1486.67	595.502	105.052	3.595	0	0	17.6415	16.0236
TTCATTTCCTTCAGGTAGA	2	764.899	3102.93	772.68	338.041	606.749	14.38	0	0	31.3627	66.0972
AGTAAAACCGTAAGAGCT	2	1186.91	1621.83	1535.58	990.539	216.977	10.785	0	0	9.80085	318.468
TCACTTGGTATAGAACCTT	2	3151.91	3854.04	3170.92	2120.62	533.114	3.595	0	1.79288	5.88051	384.565
TACCAACTAATGAGCTCTT	2	1134.16	1994.74	1081.75	807.761	473.225	3.595	0	1.79288	1.96017	508.748
TACAAGGAATGATTCTGAG	2	1444.08	1971.87	1658.82	1016.09	277.848	3.595	0	0	1.96017	170.25
TAACACTTGTGGGACAGGT	2	936.342	3572.59	5170.11	2902.83	183.596	3.595	0	0	3.92034	350.515
TCAGTTTAGAATACGTATC	2	791.275	2853.15	3927.95	1391.47	977.867	3.595	0	0	5.88051	174.256
TTTTAATTACAGAATGATC	2	2492.52	3145.15	2087.21	1387.54	430.026	10.785	0	0	1.96017	324.477
TCAAAACTGACAAAGGGCC	2	1041.85	1806.52	1469.07	927.647	209.122	10.785	0	1.79288	1.96017	244.359
TTCATCTGTCCTCTAGCTT	2	1681.46	2640.3	1715.54	1130.08	556.678	25.165	0	3.58576	3.92034	124.183
TTTCACTTTTACTCCGTC	2	6257.67	1655.25	1152.17	1157.59	627.367	14.38	0	1.79288	7.84068	92.1354
TTCAACCACGCTGAGATC	2	1318.79	1560.26	1218.68	992.504	275.884	14.38	0	1.79288	11.761	94.1384
TAACTGTATGTGTTCAGAG	2	830.839	2309.61	1600.13	827.414	255.267	3.595	0	1.79288	9.80085	60.0883
TACCAAGCCTGTGTAACT	2	1193.51	1116.98	864.619	951.232	303.375	3.595	0	1.79288	5.88051	146.215
TTACAGAATGATCAGTCC	2	949.53	1285.85	905.698	1126.15	498.752	3.595	0	7.17152	3.92034	136.2
TTCATGGTCAATTTAACTG	2	3244.23	3234.86	2276.96	1305	499.733	3.595	0	7.17152	11.761	110.162
TCTCCATTTACACTTGTGTC	2	4299.26	2735.29	1351.7	564.057	119.779	3.595	0	7.17152	7.84068	76.1119
TACAAGAGTACATGTATA	2	1134.16	1183.83	1156.09	1124.18	288.648	3.595	0	7.17152	3.92034	48.0707
TCCACTCCATTGAAGACCT	2	1707.83	1350.94	706.17	398.967	286.684	3.595	0	3.58576	3.92034	32.0471
TCCTGAATAAACTGCTTA	2	2044.13	3567.31	2202.63	1092.74	616.567	10.785	0	8.9644	1.96017	56.0824
TCTCTGACTTGTCATTCCT	2	1345.17	1215.49	901.786	740.939	310.247	7.19	0	5.37864	3.92034	68.1001
TCTCAATGCGGTTTGTTCT	2	2545.27	3832.93	2668.19	2077.38	606.749	25.165	0	17.9288	0	172.253
TCCAGGTTTGTAGTCTCT	2	1233.07	2029.92	1343.88	1200.83	637.185	32.355	2.59809	19.7217	0	330.486
TCACACTTAGACCAGATCT	2	2874.97	3153.94	2404.11	1527.08	506.606	14.38	7.79427	3.58576	1.96017	422.621
TAAGAATTTAACATCTACC	2	6040.06	5037.86	3286.33	2305.36	1127.1	32.355	7.79427	5.37864	1.96017	646.951
CACTTGGTATAGAACCT	2	1088	1416.02	1132.61	1324.65	570.423	25.165	7.79427	5.37864	1.96017	382.562
TCTTAAGGATGGCTGATT	2	1272.63	1655.25	915.479	994.469	521.333	25.165	12.9905	7.17152	1.96017	438.645
TACCATAGACATGTTCTC	2	5281.76	2351.82	3769.5	951.232	568.459	32.355	10.3924	1.79288	0	476.701
TAAGAATTGAATGTTTAC	2	2268.32	2330.72	2570.38	2099	779.545	17.975	5.19618	3.58576	0	394.58
TCATACAGTAGATTCCATT	2	2156.22	2701.87	2102.86	1515.29	726.528	21.57	5.19618	5.37864	0	733.078
AGACATGAACTGATCATT	2	11499.9	12283.3	5614.15	4099.73	1806.5	50.33	2.59809	1.79288	0	230.339
TTCTAGAAGTAGCTCTGC	2	1345.17	1822.36	809.846	1147.77	982.776	25.165	2.59809	1.79288	1.96017	180.265
TCAGTGTACAGAAGGATT	2	923.154	1213.73	1230.42	1102.56	413.336	43.14	5.19618	0	1.96017	196.289
TACAAAGACCTGTTCCATC	2	2901.34	3423.07	2795.34	591.572	326.938	21.57	5.19618	0	1.96017	156.23
CGAAGGATAGAACTGTCC	2	1648.49	1950.76	1492.54	862.791	230.722	21.57	2.59809	0	1.96017	176.259
TCTCATGCCTGATGCCCT	2	1325.39	2189.99	1701.85	1208.69	405.481	10.785	7.79427	14.343	0	140.206
TAAATATATCTGTAGTGTC	2	837.433	1305.2	1093.49	719.32	253.303	10.785	7.79427	7.17152	0	184.271
TCTCCCTTGTGTGAATCT	2	2690.33	2990.35	2376.72	2051.83	818.817	17.975	5.19618	8.9644	0	134.197
TTCAAGGATACTCACATTT	2	1991.38	2469.68	1629.47	1130.08	468.316	25.165	5.19618	8.9644	0	104.153
TGTAGTTCATAGGTTCAGT	2	2063.91	2955.17	1668.6	992.504	327.919	21.57	5.19618	10.7573	0	260.383
TCACATGCTGCTTGAGACC	2	1556.17	1516.28	1220.64	786.142	249.376	14.38	5.19618	8.9644	0	216.318
TCCTATCCAAGATTCTGT	2	6692.87	3467.05	886.136	892.271	1847.74	14.38	12.9905	8.9644	0	298.439
TCAACTCTTAAGGCTGGCT	2	3039.81	3472.33	2265.22	1409.16	774.636	10.785	10.3924	10.7573	0	384.565
TACCAATGTAAAATCTAGCT	2	2558.46	3136.35	2607.55	1346.27	450.644	10.785	10.3924	16.1359	0	272.4
TACCTGCTGTTTCATATTCT	2	1991.38	1764.31	663.135	281.046	257.23	17.975	7.79427	14.343	0	274.403
TTCAGACACAAACACTCCTT	2	3099.16	3030.81	1774.23	817.588	585.15	10.785	12.9905	5.37864	0	502.739
TAAGATTTTCTGAAGCCC	2	989.094	1192.62	958.514	907.994	269.994	7.19	15.5885	7.17152	0	308.453
TTCCACAATGCCGTTATCC	2	2499.11	2406.35	1294.97	888.34	411.372	3.595	7.79427	7.17152	0	120.177
TTTCTATCCACTAACACC	2	1582.55	1310.48	886.136	503.131	229.74	3.595	7.79427	8.9644	0	100.147
TCCTCAAGACTGACTGTC	2	1661.68	2401.08	1660.77	1230.31	492.861	3.595	7.79427	5.37864	0	234.344
TTAGACCAGATCTCATGCC	2	1094.6	1549.71	1175.65	697.701	131.56	3.595	5.19618	5.37864	0	270.397
TTCAGAAAGAGAATGGGGC	2	10306.4	11113.6	4683.03	3056.13	1880.14	3.595	10.3924	3.58576	0	200.294
TACCAAGCTACACAACTGT	2	5723.55	9398.5	6956.07	3303.76	1784.9	3.595	15.5885	3.58576	0	168.247
TCTAAACTGATTTTTGCC	2	303.322	1365.01	2370.85	1652.86	1106.48	3.595	33.7752	8.9644	0	230.339
TCCCAGCTGGCATTCCTCT	2	1516.61	1741.44	1023.07	546.369	169.85	3.595	18.1866	10.7573	0	162.238
TATCCAGGAGACAAACATG	2	2604.61	3020.26	2294.57	1153.66	403.518	7.19	15.5885	7.17152	0	142.209
TCACGGTATGAAGACTTGG	2	2729.9	2610.4	1862.26	1132.04	533.114	7.19	20.7847	8.9644	0	186.274
TATGAAGTCAGAAGTCAACT	2	1127.57	2260.35	1613.82	1088.81	201.268	3.595	10.3924	10.7573	0	314.462
TCCAAAGTGGATGTGGCGGT	2	2050.72	2483.75	1897.47	1185.11	172.796	3.595	12.9905	25.1003	0	322.474
TAATGAGCTCTTAACTGTCT	2	1404.51	1829.39	1156.09	587.641	188.505	3.595	20.7847	21.5146	0	308.453
CCTGAAGGTCATGTGTCT	2	909.966	1236.6	1251.94	780.246	176.723	3.595	2.59809	8.9644	1.96017	234.344
TACCAACTAATGAGCTCT	2	857.214	1326.31	788.329	746.835	463.407	3.595	2.59809	5.37864	1.96017	206.303
TCATTAGGAAGATGGCTC	2	3033.22	3007.94	2102.86	1692.17	939.577	7.19	7.79427	7.17152	1.96017	308.453
CTCTTCCAAGGTAGTTGGT	2	1490.23	1347.42	1023.07	444.17	116.834	7.19	5.19618	5.37864	3.92034	260.383
TCCATTGGTGATCTGATCT	2	1397.92	2161.85	1426.03	1354.13	355.41	7.19	2.59809	5.37864	3.92034	116.171
TAAACGACACAACTGGAC	2	2024.34	2116.11	1911.16	1326.61	448.68	7.19	5.19618	3.58576	1.96017	132.194
AAATGGAGATCGAGCTTT	2	6541.21	5481.14	4661.51	3521.92	1782.94	7.19	5.19618	8.9644	1.96017	154.227
TCATTCTCCCGTCCTGTAG	2	1246.26	1748.48	987.856	448.101	138.433	10.785	5.19618	7.17152	1.96017	162.238
TCTCACGGTATGAAGACTT	2	1292.42	1241.88	872.443	626.948	222.867	7.19	5.19618	7.17152	3.92034	142.209
TTGAACACATTCTGGACA	2	7721.52	6745.88	3523.03	2014.49	1158.52	7.19	7.79427	5.37864	3.92034	110.162
TTCTCCCGTCCTGTAGATT	2	2004.56	2543.56	1768.36	536.542	179.668	7.19	7.79427	5.37864	3.92034	144.212
TTCAAAGGATGAACAATTT	2	1450.67	1502.21	1195.21	805.795	271.957	7.19	2.59809	1.79288	0	242.356
TCTTTGACACATGGATCT	2	5611.46	3956.06	2597.77	1758.99	811.944	7.19	2.59809	1.79288	0	190.28
TTCCACAATGCCGTTATC	2	1602.33	1428.33	710.083	613.191	571.404	7.19	2.59809	1.79288	0	176.259
AGTAAAACCTTAAGAGCT	2	1094.6	729.998	1531.67	595.502	108.979	17.975	2.59809	1.79288	0	252.371
TTCCATCAATGACTAATC	2	4167.38	4490.8	3779.28	2623.75	730.455	10.785	5.19618	1.79288	0	224.33
TCCATTAACACCATAGAC	2	2472.73	2381.73	1936.59	1629.28	835.507	14.38	5.19618	1.79288	0	266.392
TACCTTTGGTTGACACTC	2	4615.77	4534.78	2973.35	1440.61	512.497	3.595	2.59809	3.58576	0	362.533
TAACACAATGAACCCATTCT	2	1259.45	1361.49	1093.49	408.794	148.251	3.595	2.59809	5.37864	0	604.889
TCCTGTAGATTGACTATTT	2	2307.89	3685.17	2419.76	2055.76	1073.1	7.19	2.59809	8.9644	0	440.648
TAACAATGGAATACAGAGC	2	2729.9	3428.35	1169.78	748.8	493.843	7.19	5.19618	5.37864	0	404.595
TTCATTCTCAAACTCCAGCT	2	2525.49	3465.29	2529.3	866.721	1107.46	14.38	2.59809	7.17152	0	192.283
TCAAACCTTTGAGCTTTCT	2	5235.6	8570	4311.36	2924.45	1202.7	10.785	2.59809	8.9644	0	272.4
TTCTTTGACACATGGATCTT	2	3006.84	1556.74	866.575	383.244	215.995	10.785	2.59809	7.17152	0	238.35
TTCAATAATGAACTGATCT	2	1457.26	2181.2	1404.52	1055.4	273.921	7.19	2.59809	5.37864	0	154.227
TCAGACTTAAAGGCAAACTT	2	2393.61	1115.23	913.522	457.928	161.996	7.19	2.59809	5.37864	0	258.38
TACAGAACCTTAGTGAGCT	2	863.808	2189.99	1451.46	1000.37	215.013	3.595	2.59809	3.58576	0	158.233
TTTCACGACGAGCTTCTC	2	1411.11	2147.78	1238.24	577.814	174.759	3.595	2.59809	5.37864	0	200.294
TTCTTGACACATGGATCT	2	15680.4	8246.33	5037.09	4429.91	2247.33	3.595	2.59809	10.7573	0	108.159
TCAAATCCTCAGAACCTC	2	3296.98	8246.33	3405.66	4907.49	1921.37	3.595	2.59809	12.5502	0	198.291
CCTTCAGGAAGTTCTGCTT	2	4589.39	3009.7	825.496	402.898	480.098	35.95	0	0	0	242.356
TACCTTCTCTAATACCTA	2	1819.93	1416.02	1187.38	467.754	366.209	3.595	2.59809	0	0	20.0294
AAACGGAGATCAAGCTTT	2	2321.07	1394.91	737.469	345.902	232.685	3.595	10.3924	0	0	28.0412
TCAAGGAGTAAGGTTAACTT	2	1180.32	4293.79	2736.66	1477.95	713.765	10.785	2.59809	0	0	42.0618
CATAATACACTGTCTAGT	2	1892.47	1201.42	510.555	465.789	224.831	17.975	5.19618	0	0	26.0383
TAAAACCTTAAGAGCTCT	2	1892.47	810.913	1592.31	705.562	334.792	7.19	2.59809	0	0	88.1296
TTCGTGCTTCAGTTTTATG	2	1114.38	1106.43	1040.67	703.597	238.576	3.595	5.19618	0	0	86.1266
TCTTTGACACATGGATC	2	1793.56	948.117	712.039	693.77	434.935	17.975	2.59809	0	0	142.209
TTATTCAGGAACCTTGAAC	2	3283.79	3625.36	2722.96	681.978	166.905	14.38	7.79427	0	0	112.165
TCTAGAAGTAGCTCTGCC	2	3303.57	3760.81	1645.12	1222.45	497.77	14.38	7.79427	0	0	100.147
TTATGTACCTACCAAGAAC	2	1061.63	1528.6	1169.78	440.239	129.597	14.38	5.19618	0	0	66.0972
TCTCTTCTAGAAGCCTGCT	2	1859.5	1864.57	1140.44	839.206	421.19	25.165	7.79427	0	0	76.1119
TAACAATAGGAGGGGCCT	2	1114.38	1553.22	1302.8	715.389	215.995	21.57	5.19618	0	0	86.1266
TCTTTTCAGTAATTGAAC	2	3231.04	1827.63	4072.71	994.469	261.157	3.595	0	0	0	24.0353
TTAGACATAGATCTGGGGAA	2	1074.82	3306.98	1251.94	314.457	120.761	3.595	0	0	0	26.0383
TTCTGGAGAAATGCAAATT	2	2987.06	2547.08	3998.37	2051.83	850.234	7.19	0	0	0	12.0177
TTTTAGACCATGCTGGCTT	2	4411.36	2631.51	1666.64	803.83	326.938	7.19	0	0	0	16.0236
TCAAAGTTGCTGCTGTTGCT	2	1483.64	1660.52	821.583	524.75	143.342	3.595	0	0	1.96017	40.0589
TTCAAAGACTTTGTATCTT	2	949.53	1732.64	805.934	499.2	259.194	7.19	0	0	1.96017	46.0677
TTTGGACACAGTATAGTTT	2	2947.5	1922.62	2194.8	886.375	400.572	3.595	0	0	0	100.147
CATTTTTAAAGGTAGTT	2	1048.44	904.142	657.267	544.403	1443.24	3.595	0	0	0	76.1119
ACAAAGACCTGTTCCATC	2	1740.8	2102.04	1735.11	247.635	141.378	10.785	0	0	0	114.168
TTCCACAATGCCATTGTCC	2	2314.48	1794.21	1725.33	1198.87	388.791	7.19	0	0	0	66.0972
TTCCTCTTCACTCCGATC	2	1101.19	1440.65	1040.67	536.542	210.104	10.785	0	0	0	46.0677
TCACTTGAACTTTTCCTG	2	1951.81	1294.65	1310.62	964.989	397.627	7.19	0	0	0	44.0648
TTCTTTTGAAATGCATATC	2	2261.73	1382.6	980.032	624.983	235.631	7.19	0	0	0	40.0589
TAACTGTATGTGTTCAGA	2	652.802	1618.31	1516.02	1342.34	503.661	7.19	0	1.79288	1.96017	82.1207
TTCACTACTTGGCTCCA	2	1635.3	1525.08	929.172	780.246	526.242	10.785	0	1.79288	0	88.1296
TAACTGCATCATGTGTCC	2	989.094	1289.37	1071.97	868.687	205.195	14.38	0	1.79288	0	56.0824
TTCCAGGGCATACTGTGGG	2	3824.5	5352.73	3824.28	1593.9	461.443	3.595	0	3.58576	0	42.0618
TTCTTCTTCATCCTGACC	2	1160.54	1433.61	925.259	878.514	622.458	3.595	0	7.17152	0	70.1031
TCCCTGTTAACTGAGGCC	2	1615.52	1753.75	1631.43	1124.18	275.884	3.595	0	7.17152	0	46.0677
ACAACTAGATGACACATG	2	2446.36	1915.58	1056.32	483.477	174.759	3.595	0	8.9644	0	56.0824
CCTGAAGAATGAATAGCT	2	4378.39	4123.17	2554.73	1538.87	1015.18	7.19	0	7.17152	0	32.0471
TTCAGACATAGAAGTGTGGT	2	1516.61	1803.01	1445.6	951.232	274.902	10.785	0	7.17152	0	66.0972
TCTGCTGTAGTAGAAAGACC	2	5011.41	3838.2	1848.56	652.498	486.97	3.595	0	14.343	0	154.227
TCCTGTTTTCCTTCACTC	2	1470.45	2404.59	2257.4	1920.15	599.876	7.19	0	8.9644	0	144.212
TAAGATTGAAATGCCAAC	2	5050.97	3598.98	1678.38	623.017	333.81	7.19	0	3.58576	0	94.1384
TCCATTTTCTGATACCTA	2	1721.02	2080.93	1359.52	825.449	253.303	7.19	0	3.58576	0	140.206
ATCAGTATGGAGATTCCTC	2	10477.8	7444.22	7012.8	2869.42	460.462	3.595	0	7.17152	0	128.188
TCACACACAGAGGCTTAT	2	1061.63	1416.02	845.057	898.167	412.354	3.595	0	5.37864	0	112.165
TCCCACTTCTCTTCCAAT	2	1892.47	3354.47	2271.09	1981.08	835.507	3.595	0	3.58576	0	68.1001
TAAAAGTGTAGTTCCCTC	2	1318.79	1590.16	1240.2	819.553	252.321	3.595	0	3.58576	0	106.156
TCTTGACACATGGATCTC	2	2828.81	1440.65	952.645	534.576	186.541	21.57	5.19618	1.79288	29.4025	76.1119
CCCAGGCGTAGATAGACT	2	1549.58	1558.5	962.426	852.964	403.518	43.14	10.3924	1.79288	7.84068	44.0648
TTTTGTAGACGACTTTTCCT	2	1259.45	1570.81	905.698	782.211	374.064	14.38	5.19618	0	7.84068	90.1325
TCAGTATGGAGATTCCTC	2	2960.69	2293.78	2380.64	1086.84	150.215	7.19	7.79427	0	3.92034	36.053
TCACTTGGTAGACAAATC	2	4714.68	11461.8	5215.1	5479.41	1309.71	7.19	2.59809	0	1.96017	38.0559
TCAAATGCCAGAAAGATC	2	3732.18	2197.03	1089.58	697.701	567.477	7.19	2.59809	0	3.92034	26.0383
AAATAGAGAATTTTTGAT	2	2433.17	701.853	903.742	648.567	187.523	10.785	20.7847	1.79288	1.96017	24.0353
TAAACGGCACAGTTACTG	2	1384.73	3451.22	1523.84	1027.88	417.263	10.785	10.3924	3.58576	7.84068	18.0265
TAATTTCTGACAATTCCT	2	316.51	3737.94	3047.68	2875.31	949.395	17.975	12.9905	5.37864	3.92034	36.053
TTCTCGCTACCTGATACT	2	1048.44	1431.85	1576.66	1342.34	523.297	10.785	12.9905	5.37864	3.92034	26.0383
TCCAGAGACTCTCCAGCGT	2	3217.85	983.298	553.591	389.14	190.468	10.785	12.9905	3.58576	3.92034	34.0501
TTTGACCTGAGCAATAGTT	2	1002.28	951.635	1204.99	784.177	266.066	10.785	5.19618	1.79288	3.92034	44.0648
TCCCAAGTCCTTTGAGC	2	1483.64	2153.05	1077.84	455.962	341.665	10.785	5.19618	5.37864	3.92034	46.0677
TTCTGAAGGACTTTCCTAT	2	2795.84	1873.37	731.6	259.427	107.016	10.785	10.3924	5.37864	3.92034	74.1089
TCCAAGGACAAAAAGGTCA	2	2327.67	1197.9	715.951	373.417	159.051	14.38	7.79427	5.37864	1.96017	68.1001
TCAGTCTGAGAGTAAAAG	2	1510.02	1729.13	741.381	465.789	248.394	25.165	10.3924	0	1.96017	14.0206
TTCAAGTGAACAAAAGCA	2	1450.67	1836.43	884.18	709.493	321.047	17.975	18.1866	0	1.96017	82.1207
TCTAAAACACCGGATTGC	2	9607.4	2438.02	1150.22	797.934	303.375	28.76	20.7847	0	3.92034	28.0412
TTCCTACTCAGATGTCCT	2	32.9698	1708.02	3556.28	1992.87	110.943	53.925	38.9714	0	3.92034	40.0589
TTCTAAAATGACTCTAGCTT	2	1134.16	1315.75	839.189	448.101	152.178	25.165	10.3924	1.79288	43.1237	470.692
TTAGAGAACCTTTACAATT	2	5156.47	3386.13	1261.72	774.35	1091.76	32.355	18.1866	5.37864	19.6017	354.521
GCATCCTGTTTCTGTAC	2	4319.04	3468.81	1600.13	395.036	222.867	14.38	7.79427	3.58576	15.6814	602.886
TACCACTGAAAATGCCTC	2	4338.82	6642.1	6069.94	3506.19	701.001	25.165	7.79427	3.58576	11.761	452.665
TCATATGTGGCATTTGGATT	2	1516.61	2255.08	1347.79	1360.03	311.229	32.355	7.79427	5.37864	13.7212	482.71
TCCCTTCAGAATCTCTC	2	3316.76	3562.04	2893.15	2926.41	1328.37	50.33	5.19618	7.17152	11.761	406.598
TGACTTGCATGCCTAATT	2	1279.23	1681.63	1103.27	788.107	872.815	46.735	5.19618	5.37864	17.6415	474.698
TTGCTACCTAGCTCTTACT	2	5407.04	8117.93	7865.68	3201.56	799.181	7.19	20.7847	5.37864	13.7212	538.792
TAAATGAGATACTGAGTGC	2	2400.2	1516.28	1349.74	542.438	253.303	7.19	12.9905	5.37864	9.80085	612.901
TAAATATACATGTAAGCTT	2	4035.5	3919.12	3333.28	2244.44	1440.29	7.19	10.3924	3.58576	9.80085	787.157
TTTGTGCTAAGAGAATGCGT	2	3362.92	1597.2	1559.05	961.058	814.89	7.19	10.3924	3.58576	7.84068	570.839
TCAGGAAAGAAACACTGGC	2	6132.38	7384.41	6144.27	5565.88	2157	10.785	18.1866	1.79288	5.88051	819.204
TCCTATCCAAGATTCTGTA	2	7827.03	4107.34	608.363	410.759	933.687	7.19	23.3828	3.58576	5.88051	476.701
TCCTCTCTCTTTTCTTACT	2	5163.07	6712.46	5234.66	3641.8	1590.51	17.975	15.5885	14.343	9.80085	522.768
TTATATGGACCTTAGCCT	2	1740.8	2223.41	1416.25	1010.19	514.46	10.785	18.1866	12.5502	11.761	470.692
TCTATTAATGTACACTTGCC	2	3145.32	1743.2	995.681	564.057	296.502	17.975	15.5885	8.9644	11.761	330.486
TATCCTCTTGAGCTGACTT	2	1833.12	1912.07	1304.75	685.909	308.283	21.57	15.5885	14.343	15.6814	308.453
AGTAGAATGACAATGGTC	2	1239.66	1414.26	921.347	772.384	356.391	25.165	12.9905	12.5502	13.7212	418.615
TACTATATGGATTACTATA	2	2274.92	2241	1852.47	1324.65	412.354	21.57	23.3828	8.9644	13.7212	486.715
TGAACATACGTCTGAAGT	2	1780.37	1618.31	1185.43	794.003	590.059	35.95	18.1866	8.9644	17.6415	476.701
TCCTCTCAGGATGTCCT	2	1918.84	1065.97	794.197	961.058	599.876	32.355	15.5885	8.9644	11.761	468.689
TTCCATATTGTAGTTCATT	2	4563.02	4501.36	1519.93	1179.21	1203.68	14.38	10.3924	10.7573	5.88051	524.771
TAAAACGTAGGGGTCTCT	2	771.493	1824.11	1437.77	1267.65	458.498	10.785	7.79427	14.343	5.88051	456.671
TACTTGAATGAATTCGCA	2	1912.25	2693.08	1813.35	1554.6	440.826	10.785	7.79427	16.1359	11.761	662.975
TATCAGGGACATGTTTGC	2	1127.57	2138.98	1639.25	1051.46	454.571	14.38	7.79427	10.7573	13.7212	442.651
TCACTTGGCTGAGCGTTT	2	1885.87	2239.25	1480.81	1483.84	718.674	28.76	12.9905	5.37864	5.88051	548.807
TGTTACTAGCTAACTCT	2	2901.34	1642.93	1381.04	1232.28	569.441	25.165	15.5885	3.58576	7.84068	370.545
TACGTCTGAAGTCTCCTTGT	2	2591.43	3584.9	2474.53	1037.71	263.121	17.975	12.9905	7.17152	5.88051	208.306
TAAGAAAATGCAGCCCCT	2	2690.33	2809.17	1633.39	1764.89	876.743	17.975	10.3924	8.9644	5.88051	290.427
TAAATAGGACCAGTCTGCC	2	1819.93	1799.49	1349.74	862.791	213.049	17.975	15.5885	7.17152	5.88051	352.518
AGTAGACAGAATACTCT	2	1569.36	1127.54	649.442	552.265	405.481	14.38	18.1866	5.37864	7.84068	312.459
TCCTACCACTGAAAATGCC	2	1490.23	2249.8	1963.98	1273.55	273.921	32.355	12.9905	8.9644	5.88051	262.386
TGCTACCTAGCTCTTACT	2	3507.99	3982.44	4422.86	1918.19	375.046	53.925	7.79427	7.17152	7.84068	300.442
TCTGATCTTCAACTCTAAGTT	2	6125.79	4089.75	1230.42	591.572	218.94	43.14	10.3924	12.5502	9.80085	286.421
TACGTCTGAAGTCTTGTCT	2	2406.79	2707.15	1453.42	1324.65	467.334	25.165	18.1866	17.9288	5.88051	540.795
TAATGGACAAGAACTCAAGT	2	1088	1255.95	794.197	483.477	228.758	28.76	12.9905	12.5502	5.88051	502.739
ATCAGTGAGTAGCCATT	2	1872.68	2309.61	1449.51	904.063	361.3	21.57	15.5885	17.9288	3.92034	316.465
TCTCAATGTCTCTAAGCCT	2	1371.54	1570.81	1189.34	795.969	306.32	28.76	18.1866	12.5502	5.88051	274.403
TCCTGACTTCTCTGTGACC	2	2815.62	3841.72	2425.63	1499.57	438.862	21.57	23.3828	14.343	5.88051	238.35
TCCAATCTGATCACTGTCT	2	2479.33	2992.11	2231.97	2106.86	857.107	21.57	23.3828	16.1359	5.88051	346.509
TCCTAAGACAACACTGCCTT	2	3132.13	1968.36	931.128	1159.56	302.393	7.19	2.59809	5.37864	9.80085	785.154
TAGTCACTTGAGAGAACT	2	1153.94	2241	1568.83	1035.74	424.135	17.975	5.19618	3.58576	5.88051	246.362
TGGAGTACAGCATGTTC	2	956.124	2056.31	1154.13	780.246	226.795	35.95	2.59809	3.58576	7.84068	158.233
CCATTTCTGGGTGTAGCT	2	2716.71	2666.69	2417.8	1874.95	675.475	7.19	2.59809	1.79288	7.84068	230.339
AGAAAACAGGATGTACTT	2	2176.01	2283.22	1737.06	1255.86	843.362	7.19	2.59809	3.58576	7.84068	306.45
TACCACTCTTCTGACCC	2	2604.61	2622.71	2521.48	1904.43	381.918	3.595	2.59809	1.79288	5.88051	210.309
TCCAAGGCAGAAAGGCTC	2	949.53	1155.68	870.487	854.929	253.303	3.595	5.19618	1.79288	7.84068	180.265
TCAGATTGTAGAAGATGCA	2	3844.28	6958.72	7286.66	5406.69	588.095	7.19	5.19618	3.58576	17.6415	150.221
TACCACTCTTCTGACCCA	2	2162.82	1885.68	1627.52	790.073	151.196	7.19	2.59809	5.37864	19.6017	278.409
TTCATGGCTAACTTTTGAAT	2	1549.58	1616.55	987.856	422.551	171.814	7.19	10.3924	5.37864	7.84068	110.162
AGACAGGAAGTGGCCAAT	2	1932.03	2040.48	1457.33	68.7874	25.5267	10.785	7.79427	3.58576	11.761	76.1119
TTCCTGTTGCACCTTCT	2	975.906	1591.92	1015.24	611.225	246.43	7.19	7.79427	5.37864	15.6814	78.1148
TCTCTGTGTAGCCCTGGCT	2	6422.51	18842.7	12679.8	7904.66	2879.6	10.785	2.59809	3.58576	13.7212	68.1001
TCCTGTGCTCTGACCCAT	2	1899.06	1474.07	833.32	113.991	20.6177	3.595	2.59809	5.37864	13.7212	84.1237
TTAGAACTGGAAAATTACC	2	1088	1259.47	1079.8	892.271	248.394	3.595	12.9905	1.79288	1.96017	282.415
TTACATGCTGCTTAACCTT	2	7530.3	2805.65	1676.42	955.162	1106.48	3.595	7.79427	0	1.96017	314.462
TTCCTAACTGTATGTGTTC	2	6422.51	5683.43	4430.68	2415.42	857.107	3.595	15.5885	0	1.96017	302.445
ACCTCATGATTCTGGCA	2	3329.95	3905.05	3507.38	2951.96	962.159	3.595	12.9905	0	1.96017	176.259
AGAACTTAGAGAAGGAAT	2	4688.3	3023.77	1212.81	646.602	954.304	3.595	15.5885	0	0	240.353
TCCTGTGTGGAATAATGGTC	2	1338.57	1095.88	1017.2	707.528	87.3797	3.595	15.5885	0	0	134.197
TAAAAAGCCAACCTGAATT	2	2024.34	3720.35	2085.26	1452.4	357.373	10.785	18.1866	0	0	108.159
ATCTTTTGGATATATGCCT	2	3053	2328.96	901.786	630.879	384.863	7.19	7.79427	0	0	142.209
TTCAATCTCTTTGACTGCC	2	5571.89	4100.3	2083.3	1010.19	712.783	10.785	28.579	0	0	318.468
TATTTCCATATTGTAGTTC	2	3013.44	2545.32	798.11	412.724	601.84	7.19	7.79427	0	0	446.657
TTTCATGAAACCTGTTCC	2	3409.08	610.384	561.415	249.6	879.688	14.38	10.3924	0	0	312.459
TCACTTGGTATAGAACCT	2	1147.35	1393.15	1248.02	1358.06	595.949	7.19	18.1866	0	13.7212	446.657
TCATACTGATTTCCAAATT	2	11150.4	5387.91	2893.15	1766.85	1145.75	17.975	18.1866	0	9.80085	210.309
TTAAGCACTTTAGTATACT	2	1101.19	1565.54	1103.27	666.255	460.462	14.38	31.1771	0	9.80085	138.203
TCACACACAGAGGCTTATT	2	4859.75	8371.23	4849.3	3649.66	1171.28	7.19	12.9905	0	3.92034	370.545
TCAAAACTTAAGAAAGGAA	2	2103.47	1903.27	1228.46	632.844	397.627	7.19	23.3828	0	5.88051	216.318
ATCCTCTGAGAGTCTTC	2	1661.68	1655.25	890.049	296.769	178.687	14.38	10.3924	0	3.92034	178.262
TTCTAGAAGCCTGCTTTGC	2	949.53	1572.57	1150.22	562.091	182.614	7.19	15.5885	0	3.92034	108.159
CACAGAGAATCTTGATC	2	2083.69	3129.32	1670.55	1008.23	485.007	3.595	31.1771	5.37864	3.92034	144.212
TCTGTCTGGAGACCTTAACT	2	1193.51	1657.01	1539.49	406.828	107.016	3.595	20.7847	1.79288	3.92034	132.194
TCAAATGGGCTTAAACTAGT	2	1173.72	1804.77	1461.24	699.666	299.447	3.595	20.7847	1.79288	17.6415	178.262
TTAATCTGGCTTACCCTGCT	2	1259.45	1204.94	1122.83	336.076	100.143	7.19	10.3924	1.79288	9.80085	316.465
TTTGTACAAATAAAGCCCG	2	2439.76	1760.79	770.723	292.838	372.1	3.595	10.3924	1.79288	5.88051	182.268
TATCTGGACTGATTTAGCTT	2	1411.11	1620.07	903.742	381.279	130.579	3.595	10.3924	3.58576	7.84068	204.3
TTCAAGAAGCAGTAGTTT	2	3184.88	4093.26	2855.98	2356.46	1545.34	43.14	33.7752	3.58576	3.92034	697.025
TAACCCTGACCTTGTTTT	2	1595.74	1794.21	1609.91	1350.2	475.189	25.165	25.9809	5.37864	1.96017	440.648
TATCCTCTGAGAGTCTTC	2	7213.79	7905.08	4857.12	1751.13	983.758	39.545	25.9809	5.37864	11.761	1139.68
TATTTCCATATTGTAGTT	2	3231.04	3919.12	1369.31	1379.68	4361.13	39.545	28.579	8.9644	5.88051	883.298
TCTGCTCTGTTCACAATCC	2	10589.9	5118.78	3002.69	937.474	358.355	68.305	20.7847	14.343	7.84068	616.907
TTACAAGAACAGAAGGAAT	2	3692.62	4182.97	3024.21	1871.02	691.183	43.14	20.7847	10.7573	5.88051	338.498
TTCAGTGAACACATCTC	2	2644.18	1755.51	1339.96	945.336	577.295	57.52	23.3828	10.7573	7.84068	372.548
ACTACATGTGAAAGGCTT	2	1061.63	1182.07	999.593	801.865	574.35	46.735	28.579	5.37864	7.84068	370.545
TAATAGTCTCTTGGCAAAG	2	501.141	1980.67	1197.16	424.517	53.9987	68.305	25.9809	5.37864	9.80085	352.518
TCAAAGGACCATGACCCA	2	3837.68	3868.11	2218.28	1175.28	373.082	35.95	31.1771	10.7573	5.88051	236.347
TAACAGATGAACCTGTCT	2	3092.57	6086.25	2775.78	2185.47	2159.95	35.95	20.7847	7.17152	3.92034	204.3
TTCCTCTTTACTGGCCTG	2	2835.4	2239.25	1938.55	921.751	240.54	39.545	28.579	5.37864	5.88051	228.336
TTCATCTGCAGACAAAC	2	1852.9	1408.98	669.004	825.449	585.15	68.305	15.5885	5.37864	1.96017	238.35
TCAGACTTAAAGGCAAAC	2	3488.2	1905.03	2057.87	1306.96	505.624	28.76	15.5885	5.37864	1.96017	174.256
TTACTCTTACTCCACGGAC	2	2888.15	11124.1	8204.1	3252.66	287.666	39.545	7.79427	5.37864	1.96017	240.353
TATACAGTAGCTTAAAGTC	2	1048.44	1227.8	1011.33	650.532	181.632	35.95	7.79427	7.17152	1.96017	126.185
TCAAATCCTCAGAACCT	2	1978.19	5306.99	2175.24	4992	3829	86.28	12.9905	1.79288	3.92034	428.63
ACACAAGAGACGGGGAC	2	1997.97	1343.9	749.206	1012.16	434.935	143.8	25.9809	5.37864	5.88051	306.45
ATGCACTGTTGAGCTGCTT	2	13009.9	7533.93	2850.11	1137.94	668.602	161.775	41.5695	1.79288	17.6415	188.277
TTTCATGAAACCTGTTCCC	2	2367.23	506.601	381.449	115.956	404.499	53.925	25.9809	0	7.84068	412.607
TTCTTGCCATTTGTACTC	2	11203.1	3818.86	2454.97	1234.24	596.931	97.065	36.3733	1.79288	0	142.209
TGACCAAGAACTTGAATC	2	6917.06	3532.13	1862.26	1090.77	786.417	46.735	5.19618	3.58576	0	68.1001
AGTAGAAAGACCCATAAC	2	1002.28	1688.67	1275.41	340.006	70.6892	46.735	15.5885	5.37864	0	84.1237
TATTTCTCTGGATTTTCAGT	2	1206.69	1628.86	1150.22	404.863	241.521	10.785	18.1866	1.79288	0	200.294
TAATTGTCCACTTGTTGC	2	1582.55	2015.85	1185.43	1096.67	728.492	17.975	12.9905	3.58576	0	156.23
TAATCCCTCTGAAAGTATC	2	2037.53	1947.25	1766.4	890.306	201.268	10.785	12.9905	3.58576	0	166.244
TCCTAGTTCTAATAACTCT	2	1266.04	1372.04	1091.53	640.706	370.137	10.785	10.3924	3.58576	0	194.286
TCCTACTCTGACTTGGTT	2	2565.05	2212.86	1122.83	1173.32	1116.3	17.975	12.9905	3.58576	0	64.0942
TTAGACATAGATCTGGGGA	2	7780.87	7379.13	3231.56	1039.67	559.623	10.785	12.9905	5.37864	0	78.1148
TACTCATGACAAAGCCCTT	2	1226.48	1236.6	983.944	452.032	231.704	14.38	10.3924	5.37864	0	112.165
TCAGTTTCTTATCTTGTGC	2	1740.8	1477.59	1586.44	1000.37	550.787	21.57	7.79427	1.79288	0	114.168
TAATAGACATGGGTTAATC	2	936.342	1563.78	1111.09	685.909	207.159	14.38	7.79427	1.79288	0	150.221
TTCAAAGCTAGCCTGGTCT	2	19.7819	1621.83	2820.77	1246.03	210.104	17.975	5.19618	1.79288	0	60.0883
ACAACTAGATGACACAT	2	1193.51	1220.77	774.636	672.151	360.319	28.76	7.79427	1.79288	0	68.1001
TTAAGCTTGCCTGTAGGA	2	1206.69	1620.07	1030.89	797.934	329.883	122.23	116.914	14.343	0	358.527
TCATTGTAGATGCTGGT	2	3171.69	2441.53	1291.06	3179.94	3248.76	75.495	15.5885	25.1003	0	458.674
TCCCTAAGAATTTAACATC	2	25459.3	5880.44	5152.5	2315.19	654.857	53.925	31.1771	16.1359	0	372.548
TCAGTCTGAGACAGAGA	2	10359.1	6146.05	2627.11	1757.03	959.213	64.71	44.1675	14.343	0	306.45
TATGTACCTACCAAGAACA	2	5492.77	5477.62	4172.47	1550.66	896.378	61.115	49.3637	51.9935	0	394.58
TATGTGGATTGATGGATGAT	2	1147.35	1206.69	950.689	703.597	299.447	28.76	41.5695	60.9579	0	1005.48
AGTAACAAGGCTGAGCT	2	6020.28	10397.6	3129.84	1768.82	500.715	43.14	72.7465	23.3074	0	662.975
TCAGTCCTGACACCCTAGCT	2	1055.03	1006.17	643.574	312.491	153.16	25.165	70.1485	26.8932	0	1139.68
TGTGATAACAGAATCAGCCT	2	824.245	146	117.369	216.189	3080.87	21.57	62.3542	3.58576	0	683.004
TTCTTTGACACATGGATC	2	11163.6	7472.36	5621.98	5212.12	2659.68	17.975	25.9809	16.1359	0	703.033
TCCTGCTAGATGTTGATGT	2	2538.67	4112.61	3497.6	2959.82	1029.9	10.785	18.1866	21.5146	0	839.234
TCTTAGATTCCTCTTTACT	2	1035.25	1725.61	1392.78	1281.41	431.99	32.355	15.5885	16.1359	0	166.244
TTATCAGTGAGTAGCCAT	2	1819.93	789.805	344.283	247.635	985.722	25.165	12.9905	12.5502	0	176.259
TATGAACATAGTTGAGCA	2	2024.34	990.334	1709.68	1558.53	134.506	32.355	12.9905	17.9288	0	282.415
TGACTTTTCAGTGACCT	2	1114.38	1150.41	725.732	715.389	394.681	39.545	15.5885	21.5146	0	210.309
TTCCAGGAGTTGTAGTACT	2	1206.69	1746.72	1179.56	911.925	354.428	21.57	25.9809	7.17152	0	282.415
TCAGTACATGCTGAGTCT	2	2743.09	2525.97	1590.35	1269.62	524.278	25.165	33.7752	16.1359	0	234.344
TAAAACTTCAGGGAACCT	2	975.906	1407.22	1537.53	1399.33	214.031	14.38	33.7752	17.9288	0	394.58
AGATCCATACAACTGAA	2	1246.26	1270.02	1232.38	1041.64	452.607	21.57	31.1771	30.4789	0	62.0913
TAAGAAGGAGCGGATCACT	2	1015.47	1398.43	1234.33	422.551	126.652	17.975	23.3828	21.5146	0	76.1119
GTAACTAGATATTTTGT	2	1674.87	2123.15	1629.47	854.929	563.55	21.57	25.9809	37.6505	0	144.212
TTACCTGCAAATTTCAAGA	2	2749.68	1635.9	352.107	167.055	461.443	25.165	18.1866	32.2718	0	100.147
AGCCAAGCATTTTCTGTA	2	1371.54	1401.95	1175.65	507.062	120.761	7.19	20.7847	19.7217	0	114.168
TCCAGGATTCCTAATGACT	2	1879.28	2281.46	1294.97	811.692	578.277	10.785	25.9809	17.9288	0	134.197
TATCCATTAACACCATAG	2	1721.02	1922.62	1431.9	996.435	480.098	10.785	25.9809	19.7217	0	188.277
TTCAAGAAGCAGTTTCCT	2	1219.88	1171.51	929.172	632.844	357.373	17.975	20.7847	10.7573	0	132.194
TAAACGGAGATCAAGCTTT	2	30424.5	22897.3	11535.4	7157.82	3535.44	14.38	18.1866	10.7573	0	170.25
TTAAAGTCATGCTCTACC	2	1602.33	1778.38	1429.95	1075.05	429.044	17.975	18.1866	8.9644	0	206.303
TTCAAGTCTACTCTGGCCT	2	5136.69	2608.64	1298.88	695.736	410.39	10.785	20.7847	12.5502	0	86.1266
TCCACTAACACCATAGACC	2	3079.38	3085.34	2048.09	1287.31	423.153	10.785	15.5885	10.7573	0	118.174
GAGGCTTCAAGAAACTCTTTT	2	0	10.5542	25.43	165.09	1542.4	0	5.19618	0	0	2653.9
TTCATTCTCAAACTCCAGC	2	1088	1159.2	1183.47	389.14	384.863	0	2.59809	43.0291	5.88051	240.353
TTATATCAATGGCTCTT	2	534.111	2369.41	2396.28	1493.67	926.814	0	0	23.3074	11.761	520.766
TAATAGATCATGACCCCAG	2	6092.82	4580.52	2607.55	795.969	304.356	0	0	12.5502	13.7212	182.268
TCAGATTGTAGAAGATGC	2	896.778	1410.74	2014.84	1986.97	229.74	0	0	14.343	3.92034	216.318
TATGACCAAAGCAACTTGAT	2	2347.45	652.6	653.354	245.669	142.36	0	0	7.17152	3.92034	250.368
TTACTATATGGATTACTA	2	1628.71	1702.74	1517.97	1517.25	657.802	0	28.579	23.3074	17.6415	282.415
TAACTCGGAGGCTAATAA	2	1727.62	3452.98	2374.77	2008.59	609.694	0	31.1771	32.2718	17.6415	306.45
TAATACTGAGAAGCAAGAG	2	890.184	1301.68	1075.88	585.676	271.957	0	25.9809	28.6861	21.5619	292.43
TAACGAAATTTCCTCTGGGT	2	1206.69	1616.55	1302.8	847.068	276.866	0	33.7752	23.3074	9.80085	580.854
TTACTCATGACAAAGCCCT	2	2907.94	2691.32	2652.54	1666.62	725.546	0	18.1866	26.8932	3.92034	508.748
TAATGCATTCAGAAAAGACT	2	969.312	1252.43	1116.96	750.766	316.138	0	28.579	16.1359	3.92034	530.78
TCAGAACCTTCATGAGATT	2	1200.1	2606.88	1234.33	1228.35	175.741	0	15.5885	8.9644	5.88051	316.465
TTCAACTTGGAGACTCA	2	969.312	1445.92	1038.72	1191	523.297	0	18.1866	8.9644	13.7212	286.421
TAAAACTCAGATTCCAACT	2	2156.22	2082.69	1480.81	847.068	434.935	0	49.3637	17.9288	7.84068	202.297
TAATGATCAGTATTTGGATT	2	1595.74	1379.08	952.645	654.463	272.939	0	31.1771	12.5502	3.92034	206.303
TTCTAAACTGATTTTTGCCT	2	191.225	3310.5	3481.95	1468.12	156.105	0	23.3828	14.343	1.96017	288.424
TAACAATGGAGCCTCTAGTT	2	1549.58	1162.72	1666.64	964.989	349.519	0	12.9905	12.5502	1.96017	214.315
TCAGAACCAAACTCGAAGT	2	1252.85	1350.94	886.136	516.888	431.008	0	12.9905	10.7573	1.96017	220.324
TTCCAACTCTAGTCTGCTT	2	969.312	1213.73	815.715	695.736	399.59	0	18.1866	17.9288	3.92034	128.188
TACAACTAGATGACACATG	2	3540.96	3525.1	2024.62	1041.64	418.244	0	15.5885	14.343	1.96017	102.15
TCAGCTTTGTAAACACTA	2	3158.51	1642.93	444.046	982.677	1127.1	0	20.7847	8.9644	1.96017	86.1266
AGATGGCCTTAGTTTCT	2	2110.07	1145.13	813.759	469.72	212.068	0	10.3924	7.17152	19.6017	92.1354
TAAGCCAGGACTAGAAAA	2	1252.85	5030.83	4444.37	1151.7	202.25	0	12.9905	46.6149	25.4822	88.1296
ACACTGAATTGGGATCCT	2	1885.87	2657.89	1529.71	758.627	212.068	0	20.7847	26.8932	11.761	68.1001
TCTTGTCTGTTAACGAAATT	2	1345.17	1611.27	1093.49	630.879	254.285	0	0	0	0	286.421
TAGGATCTCATATGTCTCT	2	1384.73	1361.49	1085.66	583.71	405.481	0	0	1.79288	0	336.495
TCACACTTAGACCAGATC	2	975.906	1211.97	923.303	703.597	386.827	0	0	1.79288	0	222.327
TCTTCAAGCTAATCCCTCT	2	2683.74	1788.93	1484.72	591.572	415.299	0	0	12.5502	0	62.0913
TCTGCTTTGTAACACAACT	2	2828.81	1029.03	622.056	385.21	364.246	0	0	8.9644	0	30.0442
TAATACATTGGGAGCGGCT	2	290.134	1848.74	1934.63	1464.19	115.852	0	0	3.58576	0	120.177
TAGAAAATCTGACTTTTTC	2	1173.72	1176.79	1306.71	691.805	122.724	0	0	3.58576	0	140.206
TAAAAATGCAGTCAGATAAT	2	1767.18	1642.93	921.347	510.992	223.849	0	0	1.79288	0	106.156
TAAATGGCTGTTACCTTCT	2	1437.48	1189.1	905.698	695.736	469.298	0	0	1.79288	0	124.183
TAATTACAGAATGATCAGT	2	1885.87	2328.96	1934.63	1407.19	724.564	0	0	7.17152	0	102.15
TCCTTGTGTCTCTTGTCC	2	5525.74	4153.07	1429.95	931.578	622.458	0	0	3.58576	0	80.1178
TTCACACTTAGACCAGATC	2	1002.28	1405.47	1158.04	591.572	137.451	0	0	3.58576	0	72.106
TCCTAGATCTACAAGAGCC	2	764.899	3917.36	2490.18	2277.85	708.856	0	0	3.58576	0	50.0736
TTCAAGGCTTCATGTATC	2	1430.89	1227.8	1015.24	821.518	264.103	0	0	5.37864	0	52.0766
TCCTGAGAGAAAAGACAT	2	580.268	1359.73	1199.12	1021.98	433.953	0	0	5.37864	0	66.0972
CACTTGGTATAGAACCTT	2	3507.99	3567.31	2762.09	1908.36	562.568	0	0	12.5502	0	358.527
TCTGAGCAGTTTGTACTTC	2	2598.02	2328.96	168.229	119.887	200.286	0	0	5.37864	0	302.445
TTACACCATGTTCATAGA	2	1213.29	1152.16	954.602	528.68	278.83	0	2.59809	14.343	0	186.274
TTCCACAATGCCATTGTCCT	2	1925.44	1252.43	886.136	497.235	96.2159	0	2.59809	3.58576	0	234.344
TCCTACTCTGACTTGGTTC	2	5697.18	3815.34	2096.99	1255.86	541.951	0	2.59809	5.37864	0	66.0972
TAACATACAGATAGAAAC	2	1246.26	1811.8	1756.62	1314.82	520.351	0	2.59809	5.37864	0	110.162
TTATATCAATGGCTCTTT	2	171.443	1329.83	1848.56	1153.66	441.808	0	0	1.79288	1.96017	106.156
TTTTCTTGCTCACTGATC	2	1536.39	1693.95	753.118	444.17	313.192	0	0	1.79288	3.92034	156.23
TTCAGAGGGAATTGAATCCT	2	3870.65	3025.53	2421.71	312.491	59.8895	0	0	5.37864	7.84068	80.1178
TAAACAGTTGCTGTTAACC	2	1595.74	1078.29	848.969	573.884	132.542	0	0	7.17152	5.88051	32.0471
TCCTTGTCCACTTGTTGC	2	857.214	1386.12	927.216	756.662	277.848	0	0	8.9644	15.6814	42.0618
TAAGCTCCATACTCTTGA	2	540.704	1801.25	1214.77	963.024	453.589	0	0	8.9644	9.80085	60.0883
CTTTTGGATATATGCCT	2	408.825	1896.23	907.654	894.236	554.714	0	0	14.343	9.80085	44.0648
ACCATAGACATGTTCTC	2	1800.15	1139.85	686.609	473.65	385.845	0	0	7.17152	1.96017	42.0618
TCACCTGTTTGAGCTCAA	2	547.298	1716.81	1175.65	731.112	192.432	0	0	5.37864	1.96017	30.0442
TTCACTGTGGACTTAGAAG	2	1325.39	2499.58	1924.85	931.578	179.668	0	0	1.79288	5.88051	36.053
TTCTATGAACTTGGAAGTC	2	1219.88	2346.55	1615.78	996.435	202.25	0	0	1.79288	1.96017	24.0353
TTCACTTGGTAGACAAATC	2	1055.03	2988.59	1111.09	945.336	162.978	0	0	0	1.96017	12.0177
TATAGAGTTCCAGTACAGTC	2	1569.36	1558.5	1306.71	233.877	43.199	0	0	0	1.96017	14.0206
TTCTAAACTGATTTTTGCC	2	98.9094	2490.79	2836.42	2562.82	177.705	0	0	0	1.96017	24.0353
TTTCGCTAAGTTCCTCAC	2	1965	2160.09	1443.64	951.232	359.337	0	0	0	3.92034	24.0353
AGCAGAACCTTTTAATTT	2	1331.98	1247.15	1183.47	436.309	346.573	0	0	0	3.92034	16.0236
TACTACTTTCCCTTTTGTCC	2	3059.6	1584.89	1228.46	721.285	121.743	0	0	0	1.96017	60.0883
TCCAAAGATGAGCAGCTC	2	1589.14	1665.8	803.978	660.359	332.828	0	0	0	1.96017	44.0648
TTCAATGCCTTCATTCTC	2	3494.8	2341.27	1083.71	803.83	705.91	0	0	0	1.96017	38.0559
TTCTGTACATGCAAAGTC	2	1259.45	1356.21	1386.91	959.093	473.225	0	0	0	1.96017	36.053
TAACTAGTTGTCATCTGTC	2	1239.66	1417.78	1304.75	752.731	147.269	0	0	0	3.92034	54.0795
TGCCGTGATCGTATAGTGGT	2	1252.85	1549.71	1338.01	900.132	196.359	0	0	0	7.84068	62.0913
TCCTATCTTAGCCCTGTCC	2	791.275	1526.84	1203.03	737.008	194.395	0	0	0	5.88051	66.0972
TTGAAGCACTTAGTATTTCT	2	2393.61	1321.03	99.7637	98.2677	325.956	0	0	0	0	76.1119
TCTGTTATCACATACCTCT	2	1912.25	6346.58	2005.05	1694.14	594.968	0	0	0	0	66.0972
TAACACCATAGACCACAC	2	1674.87	2249.8	1780.1	921.751	256.248	0	0	0	0	68.1001
TTCAAGAAGCAGTAGTTTC	2	1786.96	1484.62	899.829	420.586	129.597	0	0	0	0	126.185
TCCCTCTCTGACTTTATCTT	2	2578.24	1890.96	1228.46	780.246	257.23	0	0	0	0	102.15
TACTACTAACCTGTCCATT	2	1714.43	1380.84	1193.25	801.865	248.394	0	0	0	0	94.1384
CCATTTACACTTGTGTCC	2	731.929	1437.13	1160	648.567	243.485	0	0	1.79288	0	44.0648
TCTCCATTTACACTTGTGT	2	3798.12	3391.41	1922.9	1387.54	793.29	0	0	1.79288	0	30.0442
TAACTACAGAATGATCAGT	2	804.463	1113.47	1463.2	1037.71	238.576	0	0	1.79288	0	26.0383
TCCTTCAGGAAGTCCTGCTT	2	3198.07	1825.87	987.856	383.244	179.668	0	0	0	0	20.0294
TTGCATTGTGGATTTGCATT	2	1879.28	1361.49	878.312	373.417	84.4343	0	0	0	0	20.0294
TCTTGTCTTTATTGTATC	2	1510.02	1507.49	661.179	585.676	414.317	0	0	0	0	22.0324
TCTCAGTGGAAGGCTCCT	2	5716.96	3975.41	1950.28	1194.94	972.958	0	0	0	0	24.0353
TAACTTTCCTCCTATGCC	2	936.342	1153.92	1197.16	1082.91	238.576	0	0	0	0	24.0353
TCCCTCTGAAAGTATCCT	2	1602.33	1987.7	1580.57	1371.82	500.715	0	0	0	0	40.0589
TCACTCTTGTGTAGGCC	2	2367.23	1644.69	1600.13	1198.87	454.571	0	0	0	0	44.0648
TACTAGGAATGCTCACCA	2	197.819	1996.5	2155.68	1747.2	85.4161	0	0	0	0	46.0677
TCAAATGCCAGAAAGATCT	2	3883.84	1991.22	1056.32	522.784	414.317	0	0	0	0	30.0442
ACCATAGACATGTTCTCA	2	2776.06	3275.31	1101.31	752.731	492.861	0	0	0	0	36.053
ACTTGTACTTCTATTGCT	2	2255.13	1087.08	1195.21	685.909	220.904	0	0	0	0	34.0501
TTCCCTCTGAATATTAAGCT	2	9046.91	7526.89	3540.63	2077.38	497.77	0	2.59809	1.79288	0	30.0442
TGAAGCACTTAGTATTTCT	2	3145.32	1180.31	162.361	112.025	410.39	0	2.59809	1.79288	0	64.0942
TCCCTCTCTGACTTTATCT	2	1193.51	1176.79	983.944	847.068	332.828	0	2.59809	1.79288	0	64.0942
TATCCTGAGAGAAAAGACA	2	1608.93	1968.36	1328.23	626.948	186.541	0	2.59809	1.79288	0	88.1296
TCAAATGGAATCTTGTTC	2	1252.85	1405.47	1175.65	654.463	347.555	0	2.59809	1.79288	0	76.1119
TTTGACCTCAAATTCAGC	2	5268.57	5431.89	3884.92	2551.03	1106.48	0	10.3924	1.79288	0	168.247
TCCTTCAGGAAGTTCTGCT	2	2241.95	1474.07	444.046	450.066	468.316	0	7.79427	3.58576	0	102.15
TCTTAATGTCTGACAAAACT	2	1707.83	1292.89	813.759	507.062	145.306	0	10.3924	3.58576	0	124.183
TTTCGCTAAGTTCCCAACC	2	4279.48	2898.88	1287.15	377.348	91.3069	0	15.5885	1.79288	0	50.0736
TCCTAACTGTATGTGTTC	2	2624.4	2314.88	1807.48	1061.29	327.919	0	7.79427	1.79288	0	78.1148
TCCATTTACACTTGTGTC	2	857.214	1412.5	1097.4	937.474	472.243	0	7.79427	1.79288	0	60.0883
TACCAAGCCTGTGTAACTT	2	1516.61	1403.71	938.952	666.255	204.213	0	5.19618	3.58576	0	76.1119
TCCAAGGACAAAAAGGTC	2	5604.86	3447.7	2683.84	2112.76	1078.99	0	5.19618	3.58576	0	38.0559
TTCATTAGTACTGTGTGCT	2	1226.48	1857.54	1564.92	1271.58	381.918	0	5.19618	3.58576	0	50.0736
TCACATGCAACCTTCTAAC	2	2169.41	2066.86	946.777	349.833	76.58	0	2.59809	0	0	134.197
TACACTGAATTGGGATC	2	1602.33	2325.44	1422.12	1546.73	590.059	0	7.79427	0	0	68.1001
CCAAAGCTGCTGACTTT	2	2235.35	1676.36	551.635	416.655	339.701	0	5.19618	0	0	62.0913
TCCTATTATACTGTGCAC	2	989.094	2395.8	1650.99	902.098	268.03	0	10.3924	0	0	182.268
TTCTTGCCTGTAGGAAGTC	2	4714.68	3396.69	1529.71	432.378	199.304	0	12.9905	0	0	112.165
CATTGTAGATGCTGGTC	2	3283.79	2283.22	1083.71	550.299	283.739	0	7.79427	0	0	92.1354
TCACAACAGACTGTAACT	2	1608.93	2010.57	1555.14	1320.72	558.641	0	7.79427	0	0	124.183
TCCAAGCTGGTTTCAGGAT	2	10458	1690.43	2468.66	1454.36	523.297	0	2.59809	1.79288	1.96017	94.1384
TAAGATGTAGTTGTGGCTT	2	1378.14	1702.74	866.575	683.943	265.085	0	2.59809	1.79288	1.96017	98.1443
TCCAGATATAGTGAAGTT	2	2070.5	2061.58	2124.38	2173.68	643.075	0	5.19618	0	1.96017	132.194
TTTCAAGTGAACAAAAGC	2	1107.78	1581.37	667.047	670.186	312.211	0	2.59809	0	1.96017	90.1325
TTCATCCTCTGTAGCTAAT	2	5261.98	525.95	185.834	127.748	276.866	0	10.3924	8.9644	0	36.053
ACCTGGTGTTGTGAACT	2	1233.07	1751.99	1383	854.929	260.176	0	5.19618	10.7573	0	42.0618
ACCTCATGATTCTGGCAG	2	4971.84	5046.66	2973.35	1328.58	382.9	0	7.79427	14.343	0	100.147
TACAGTATGACTAAGATGGC	2	2116.66	1498.69	803.978	257.461	514.46	0	18.1866	8.9644	0	66.0972
TCAGCTTAGAACCAATTGTT	2	1806.74	2659.65	1791.83	1299.1	430.026	0	12.9905	16.1359	0	40.0589
TACATGAGAACAAGCAGC	2	1186.91	1678.12	1124.79	646.602	343.628	0	15.5885	21.5146	0	60.0883
TAAAACTTCAGGGAACCTT	2	2208.98	2107.32	2292.61	1067.19	235.631	0	15.5885	1.79288	0	344.506
TCACTTGGCTGAGCGTTTC	2	1668.27	1511.01	995.681	471.685	115.852	0	23.3828	7.17152	0	228.336
TCCTCTCAGGATGTCCTTT	2	2030.94	1277.06	847.013	418.621	133.524	0	15.5885	5.37864	0	146.215
TACTTGGTCATGTGAAATG	2	1628.71	1964.84	1269.54	717.354	197.341	0	18.1866	8.9644	0	166.244
TAAAAAGACTAAAGGATATT	2	1351.76	1486.38	1318.45	615.156	294.538	0	12.9905	7.17152	0	204.3
TTCATGTCTAGTGTCTGA	2	1859.5	1938.45	1330.18	1134.01	518.388	0	2.59809	5.37864	1.96017	262.386
TTCTCTTCTAGAAGCCTGCT	2	916.56	1787.17	1003.51	389.14	147.269	0	5.19618	5.37864	3.92034	206.303
TAAGAGTGACAAAGCTGAAT	2	817.651	1503.97	1269.54	577.814	127.633	0	2.59809	10.7573	3.92034	154.227
TTTAATGTACATCTTTCC	2	2024.34	1605.99	1631.43	1053.43	475.189	0	2.59809	14.343	7.84068	104.153
TTCCATGGACTTGTAGATT	2	982.5	1702.74	972.207	817.588	219.922	0	2.59809	12.5502	7.84068	82.1207
TCCTGGTGTAAATGAAGC	2	1734.21	1855.78	1253.89	2193.34	1330.33	0	5.19618	17.9288	1.96017	166.244
TCACTGAACAAACAAGTCT	2	2452.95	2415.15	2091.13	1395.4	618.531	0	7.79427	19.7217	7.84068	124.183
CCAAGGACAGTATGCTT	2	1180.32	1498.69	917.435	499.2	298.466	0	10.3924	21.5146	3.92034	270.397
TCATAGTGTACAGAGAAGC	2	1945.22	1285.85	888.093	438.274	243.485	0	7.79427	10.7573	5.88051	172.253
TACTCTAGAAATCTGGGCT	2	1167.13	2436.26	1963.98	1493.67	483.043	0	10.3924	10.7573	3.92034	208.306
TAAAGGATTGGATTCTCAT	2	1608.93	2116.11	1697.94	1322.68	290.611	0	12.9905	7.17152	3.92034	188.277
CCCTTGTGTGAATCTCAT	2	1193.51	1359.73	1175.65	705.562	289.629	0	2.59809	5.37864	1.96017	50.0736
TCTTTGACACACGGATCT	2	4134.41	2912.95	2130.25	1593.9	662.711	0	2.59809	5.37864	5.88051	38.0559
TACAATCTGACCAGAGCTT	2	2314.48	3685.17	2775.78	1285.34	419.226	0	2.59809	3.58576	5.88051	80.1178
TCCAGGAAGTCATCTAAACT	2	1173.72	1635.9	1586.44	774.35	151.196	0	2.59809	3.58576	3.92034	62.0913
TGCTGAACACTCAGGTA	2	7622.61	4814.47	3298.07	1438.64	543.914	0	10.3924	7.17152	1.96017	76.1119
TCTAGATATGTTCTGTGCT	2	1437.48	1085.32	807.89	927.647	448.68	0	12.9905	5.37864	3.92034	110.162
TCCCAGAAACGAGCTACA	2	2189.19	1331.59	927.216	640.706	259.194	0	5.19618	5.37864	3.92034	56.0824
TAAATGTAAGTGGAAGCCT	2	791.275	1952.52	989.812	839.206	497.77	0	7.79427	3.58576	5.88051	46.0677
TTCAATGGTCATAGATGCT	2	2063.91	1634.14	1762.49	1106.49	317.12	0	10.3924	8.9644	7.84068	54.0795
TCCAACTCTATTCTGGCTT	2	1905.65	2286.74	1496.46	982.677	305.338	0	7.79427	7.17152	5.88051	106.156
TTAGTAACAAGGCTGAGCT	2	1173.72	2851.39	903.742	601.399	135.488	0	7.79427	8.9644	5.88051	76.1119
TCTGACTCCTGATTCTTATT	2	1200.1	1372.04	958.514	713.424	487.952	0	2.59809	0	9.80085	334.492
TTTGTGACAGAACAAGAACT	2	1826.53	1491.66	1077.84	169.021	53.9987	0	2.59809	0	7.84068	246.362
TTGCTTCTGATCACTAGCT	2	1971.59	1750.24	1506.24	1016.09	322.029	0	7.79427	0	3.92034	246.362
AAATGAGATACTGAGTGC	2	1852.9	1078.29	964.382	375.383	159.051	0	10.3924	0	3.92034	430.633
TATTACTGAACATGTGCTGT	2	1127.57	1122.26	821.583	324.284	210.104	0	7.79427	5.37864	3.92034	691.016
TAAAAGAACTGGACCACCT	2	1074.82	1757.27	1447.55	972.851	399.59	0	10.3924	1.79288	3.92034	242.356
TAACCTACAGTGCTTTGCC	2	758.305	1440.65	1081.75	711.458	306.32	0	15.5885	1.79288	1.96017	154.227
AGACTGCTTCTATGGATC	2	2729.9	3069.51	2233.92	945.336	434.935	0	7.79427	1.79288	7.84068	140.206
TTCTGGAGAAATGCAAATTGT	2	1430.89	554.095	357.976	1055.4	592.022	0	7.79427	3.58576	9.80085	326.48
CTCCCTTCCGTTATCTCTTACC	2	250.57	513.637	602.494	6845.33	7290.81	14.38	0	132.673	96.0483	4264.27
TCCCTTGTGTGAATCTCATG	2	6310.42	6858.46	4477.63	2330.91	753.036	32.355	2.59809	53.7864	58.8051	1231.81
TGTAGAAGATGCACTGTAT	2	995.688	4112.61	2599.72	1248	71.671	50.33	5.19618	43.0291	25.4822	624.919
CTTGCACTTAATGATGTGGTCT	2	474.765	499.565	391.23	3280.18	61.8531	61.115	2.59809	43.0291	39.2034	544.801
TTATATCAATGGCTCTTTGA	2	131.879	622.697	444.046	3130.81	481.079	7.19	2.59809	53.7864	5.88051	2069.04
ATCAGCACTGACATTAGA	2	1028.66	1461.75	1089.58	683.943	476.17	7.19	2.59809	28.6861	3.92034	1830.69
TACTGTCTTGCTATTGGCC	2	771.493	1234.84	2408.02	328.214	173.778	14.38	5.19618	35.8576	7.84068	741.089
TCCTTGAACAAAACTAGAC	2	10748.2	27875.4	16151.9	3402.03	1284.19	25.165	5.19618	25.1003	9.80085	384.565
TGTAGAAGATGTGCTGTTT	2	830.839	2745.85	1973.76	1336.44	199.304	21.57	5.19618	23.3074	23.522	506.745
TTCTATAGAAGTGTGCTT	2	2288.1	2629.75	1764.45	1531.01	652.893	25.165	5.19618	21.5146	1.96017	262.386
TCAAAGGACCATGACCC	2	4338.82	4617.45	3636.48	2566.75	1052.48	28.76	5.19618	14.343	3.92034	268.395
AGACCAGATCTCATGCC	2	1252.85	1516.28	1025.02	693.77	273.921	32.355	5.19618	19.7217	5.88051	202.297
TACCTGGCTTCCTTTGTCT	2	942.936	1203.18	1050.45	731.112	165.923	39.545	5.19618	21.5146	5.88051	232.342
TTCCTGTTGAGCTTTCTTG	2	3712.4	4976.3	3497.6	2704.33	1017.14	17.975	5.19618	8.9644	1.96017	306.45
TCAGTGAAGTCTGCTTGCC	2	1351.76	1421.3	833.32	575.849	173.778	14.38	2.59809	10.7573	1.96017	294.433
TCAGATCATAGTAAGGGGC	2	2235.35	2114.35	1236.29	933.543	249.376	7.19	2.59809	14.343	1.96017	412.607
TACTTCTATAATACTGAGA	2	2347.45	1718.57	870.487	489.373	385.845	10.785	2.59809	12.5502	1.96017	408.601
TTTCAGGTCTGAATAGTCT	2	1055.03	3282.35	3499.55	2407.56	548.823	61.115	2.59809	25.1003	1.96017	548.807
TTTCAGTCTGACTTTACC	2	5664.21	7064.27	7104.74	5579.64	1467.78	75.495	5.19618	21.5146	5.88051	386.568
TTCAGTCTGACTTTACC	2	3145.32	2107.32	2106.77	2401.66	1257.68	61.115	2.59809	25.1003	7.84068	274.403
TCCATTTCTGGGTGTAGCTT	2	3165.1	3924.4	2364.99	1878.88	583.186	0	33.7752	35.8576	45.0839	1476.17
TTCTCTCCAATCTGATCACTGT	2	52.7517	42.2167	78.246	373.417	598.895	0	96.1294	73.5081	43.1237	3559.23
TGCCAATGAAGTTAGTAGA	2	764.899	673.709	449.915	536.542	400.572	79.09	171.474	71.7152	64.6856	1760.59
TAATACCCAGGATAGTTGC	2	1226.48	1106.43	798.11	485.443	874.779	79.09	145.493	62.7508	41.1636	1732.55
TGAATGAATTCGCAAACTGAT	2	375.856	174.144	119.325	1189.04	1343.09	75.495	111.718	53.7864	50.9644	1576.32
TTTCAGTGAACACATCT	2	4384.98	4460.9	2836.42	4074.18	3054.36	133.015	129.905	34.0647	31.3627	2153.17
TTCCTTGTGTCTCTTGTCC	2	80756.2	71708.6	27071.2	15630.5	10749.7	111.445	166.278	50.2006	41.1636	1766.6
TGACAATCCGGAGATAGCCAA	2	243.976	195.252	44.9915	3482.61	29.4538	93.47	158.484	35.8576	47.0441	1762.59
TGGTCTACCTCTGTTGGAACT	2	118.691	91.4696	127.15	2269.98	74.6164	118.635	119.512	71.7152	41.1636	2043
TCCTAAGACAACACTGCC	2	12528.5	7484.67	5195.54	7142.1	4396.48	158.18	111.718	89.644	35.283	1676.46
TCTTATATCAATGGCTCT	2	12917.6	7421.35	1236.29	1629.28	2573.28	150.99	109.12	66.3365	31.3627	1936.85
GGAGACTTAAGATATGTG	2	1279.23	1231.32	760.943	528.68	1023.03	183.345	135.101	73.5081	43.1237	1432.11
AGGACTAGAAAACAGGATGCC	2	237.382	248.023	117.369	1815.99	551.769	172.56	179.268	57.3721	54.8847	1624.39
TTTCATGAAACCTGTTCCCT	2	1615.52	335.975	138.887	176.882	526.242	179.75	187.063	46.6149	33.3229	1468.16
TGAATTCCCTTGAGCAACAT	2	105.503	165.349	56.7284	226.016	2645.94	125.825	171.474	48.4077	41.1636	1049.54
TCATCTGCAGACAAACCCAATC	2	217.601	167.108	121.281	837.241	2001.88	75.495	93.5313	91.4368	27.4424	1219.79
TTCCAACTCTATTCTGGCTT	2	2822.21	2043.99	1255.85	626.948	368.173	61.115	57.158	95.0226	33.3229	1418.08
TAGAAGCCAAGACTTGAACT	2	2762.87	1811.8	1083.71	599.433	2225.73	64.71	75.3446	60.9579	35.283	1450.13
TGACATGAACTTGGATG	2	995.688	1153.92	1011.33	1100.6	271.957	93.47	67.5504	69.9223	29.4025	1578.32
TAAGTGGATCTGCAAGTGTG	2	982.5	1213.73	845.057	803.83	333.81	75.495	64.9523	75.3009	33.3229	1560.29
TTACATGCTGCTTAACCT	2	20678.7	8656.19	5670.88	4254.99	5270.27	79.09	109.12	48.4077	19.6017	1410.07
AGAGAACTCGATTGGCT	2	705.553	861.925	747.25	689.84	768.745	50.33	85.737	60.9579	17.6415	1195.76
GCTGTAGCCATCTTCACTGT	2	243.976	249.782	172.141	1509.39	710.819	57.52	101.326	57.3721	21.5619	1145.68
ATCCTCTGAGAGTCTTCCT	2	2973.87	2117.87	972.207	186.709	257.23	71.9	101.326	43.0291	27.4424	2026.98
TTCATTGTAGATGCTGGTC	2	75250.2	71184.4	35285.1	18191.3	8486.63	104.255	72.7465	28.6861	23.522	1584.33
TCCAAAGCTGCTGACTTT	2	65009.8	62148.3	21455.1	15194.2	14107.4	86.28	93.5313	30.4789	17.6415	1772.61
TTCAGTCTGAGACAGAGAA	2	18166.4	11145.2	4184.21	2313.22	889.506	82.685	129.905	41.2362	13.7212	713.048
TGCTAGAAAATTCATGTC	2	4510.27	3630.64	1343.88	1067.19	1861.48	104.255	83.1389	23.3074	15.6814	839.234
TTTGGCACCTGTTCTTTGCTG	2	435.201	260.337	152.58	2382.01	14.7269	197.725	137.699	46.6149	31.3627	717.054
TCCATTAACACCATAGACC	2	13926.4	14673.8	10291.3	6784.4	2210.02	140.205	88.3351	41.2362	23.522	1179.73
TTTCCTGATGCTGCACTG	2	14018.8	15903.4	7940.02	3274.28	1208.59	111.445	70.1485	57.3721	37.2432	785.154
TATAATAGTCTCTTGGCA	2	1200.1	5693.98	5220.97	3482.61	910.124	176.155	75.3446	60.9579	31.3627	753.107
TGACCAAGAACCTGAATT	2	12924.2	8705.44	5621.98	4923.21	2896.29	154.585	101.326	69.9223	25.4822	1029.51
TTAACACTTGTGGGGCAG	2	7312.7	10401.1	6292.94	2501.9	1195.83	219.295	85.737	89.644	25.4822	785.154
TGGGAGTGTCTAGTTACC	2	1259.45	1312.24	1130.66	1633.21	605.767	219.295	36.3733	55.5793	43.1237	1804.65
TGCACTGTTGAGCTGCTT	2	1444.08	2116.11	1621.65	1804.2	1358.8	133.015	59.7561	109.366	50.9644	1654.43
TTCTGTAGCAGCTTCCT	2	1364.95	1657.01	1115.01	2613.92	1295.97	186.94	64.9523	71.7152	64.6856	1616.38
TGACCAAGAACCTGAATTCCCC	2	151.661	51.0119	33.2546	1780.61	296.502	176.155	83.1389	57.3721	50.9644	1768.6
TGACATGGAAAATAGCCTGATC	2	39.5637	51.0119	25.43	2177.61	175.741	64.71	28.579	51.9935	31.3627	2463.62
GAAGCCAAGACTTGAACTC	2	105.503	63.3251	44.9915	872.617	1285.17	86.28	31.1771	51.9935	33.3229	2269.34
TGCTCAATAGTCTCTGTGGTT	2	98.9094	93.2286	70.4214	1959.46	152.178	89.875	41.5695	32.2718	27.4424	2255.32
TAAAAAGAATGGTCATGGTG	2	1338.57	1440.65	868.531	825.449	323.01	79.09	49.3637	51.9935	25.4822	1690.49
TATGACTGGTAGTTCGGCT	2	1015.47	1482.86	1199.12	876.548	300.429	71.9	41.5695	39.4433	19.6017	1616.38
TGCAAGTATAAGAAATCGACCT	2	26.3758	19.3493	11.7369	448.101	1518.84	75.495	41.5695	77.0938	17.6415	4304.33
TTTCAGTGAACACATCTCAAT	2	92.3154	63.3251	62.5968	809.726	1072.12	61.115	49.3637	59.165	13.7212	3348.92
TTAACACTTGTGGGACAGGT	2	13201.1	13393.3	10226.8	2639.47	1201.72	97.065	49.3637	95.0226	23.522	1822.68
GTATGTTCCGAAGACAAGTCT	2	487.953	225.156	103.676	896.202	1255.72	111.445	49.3637	91.4368	23.522	2603.83
TTCTGGGTATGATAGAGCT	2	4661.93	5678.15	4282.01	3681.11	1021.07	93.47	59.7561	51.9935	13.7212	1836.7
TTCTAAGCCATACTAGAGCT	2	2274.92	1109.95	669.004	416.655	247.412	86.28	67.5504	69.9223	19.6017	2143.15
TTTCCTGATGCTGCACT	2	8347.95	9451.27	6341.84	4997.9	2547.76	161.775	129.905	95.0226	15.6814	472.695
TCCAGTGCTGACTCCATA	2	4193.76	4042.25	2085.26	1216.55	755.982	150.99	197.455	154.188	19.6017	372.548
CCAGGGCTTGAGTATAA	2	18212.5	23323	16007.2	9984	5230.02	111.445	132.503	195.424	11.761	468.689
TTATTCAGGAACCTTGAGA	2	1048.44	1027.27	547.722	440.239	275.884	115.04	142.895	154.188	9.80085	975.434
TTAAAGCACGTGGCATCTT	2	4886.12	2949.89	240.607	267.288	376.027	71.9	174.072	39.4433	13.7212	306.45
TCTGATTTATACTCGGACC	2	3784.93	1343.9	958.514	817.588	185.559	32.355	119.512	25.1003	15.6814	360.53
TAAATACTCAGACTTGACT	2	1120.97	2290.26	1684.25	1147.77	438.862	43.14	114.316	34.0647	23.522	374.551
TTAAACCTGTTTGTCAGACT	2	15561.7	11446	6717.42	2069.52	1018.12	86.28	38.9714	35.8576	39.2034	801.178
CACATATCTGGTTGTAATG	2	4681.71	4337.77	2396.28	1627.31	335.774	111.445	44.1675	48.4077	47.0441	891.31
TTCCTGATGCTGCACTGAG	2	6593.96	9648.28	3978.81	1715.75	880.67	71.9	83.1389	34.0647	31.3627	342.503
TAAGCTGAAACAGAACCT	2	5413.64	6942.89	5672.84	4168.52	1651.38	71.9	59.7561	37.6505	41.1636	366.539
TAAGAATACAGTATGAC	2	3178.29	2744.09	2005.05	1263.72	898.342	61.115	51.9618	41.2362	37.2432	504.742
TACCAACTGAGTTACAGC	2	1879.28	1799.49	1962.02	1330.55	584.168	53.925	36.3733	48.4077	37.2432	360.53
TCTTTTGGATATATGCCT	2	3527.77	13145.2	5987.78	6385.44	3469.66	61.115	33.7752	30.4789	27.4424	506.745
TAATAGACATGGGTTAATCT	2	824.245	1456.48	829.408	1267.65	185.559	50.33	44.1675	39.4433	25.4822	446.657
TGAATGAATTCGCAAACT	2	40823.2	30088.2	16519.7	8368.48	5813.21	154.585	98.7275	91.4368	39.2034	452.665
TCCAAGACTGTCCGAAGCC	2	6106	6177.71	3438.91	2812.42	1023.03	125.825	116.914	80.6796	35.283	685.007
TTCTCACGGTATGAAGACT	2	1266.04	1822.36	1492.54	1442.57	513.479	89.875	103.924	98.6084	35.283	685.007
TCCAACCTGAATCTCGAGT	2	758.305	1208.45	1036.76	613.191	417.263	104.255	176.67	55.5793	39.2034	438.645
TCTGTATAACAATGCTGACT	2	1279.23	2668.45	1169.78	1134.01	313.192	122.23	155.885	75.3009	35.283	328.483
TCAATTTCTAGAACAGACT	2	5960.94	8473.25	4180.29	3236.94	2243.4	86.28	140.297	78.8867	35.283	460.677
ACACAGAGAATCTTGAT	2	2644.18	3020.26	2509.74	2841.9	1987.15	107.85	122.11	91.4368	31.3627	412.607
TCTAGCATTCCACTCTCT	2	17355.3	15757.4	11484.6	10471.4	5863.28	107.85	103.924	75.3009	49.0042	552.813
TTCTGTAGCAGCTTCCTGT	2	5974.13	9373.87	8824.2	6532.84	1507.05	82.685	103.924	68.1294	45.0839	528.777
TACCAGATCTTCTTGAGTC	2	1470.45	1744.96	1246.07	670.186	210.104	79.09	106.522	69.9223	52.9246	476.701
TTCATACCTTTCCTGCAG	2	2934.31	4453.87	4182.25	2745.6	1194.84	71.9	90.9332	51.9935	41.1636	354.521
TTCAGTCTGAGAGTAAAAGC	2	7576.46	6515.45	2421.71	267.288	307.302	89.875	101.326	66.3365	37.2432	410.604
TAAATAAACCTGTTAGAAT	2	1767.18	1727.37	1975.71	1505.46	1076.05	97.065	77.9427	55.5793	43.1237	478.704
TACACAAAGAAACTATGCC	2	5848.84	12457.5	10332.4	6181.04	2301.33	93.47	51.9618	82.4725	41.1636	404.595
TTCTGGAGAAATGCAACTTGTC	2	956.124	1285.85	1240.2	2226.75	1232.15	79.09	38.9714	105.78	45.0839	496.73
TTCTGTTGACACCTGTTCT	2	6785.18	16399.4	16083.5	12776.8	3865.33	140.205	59.7561	57.3721	35.283	430.633
GAGGCTTCAAGAAACTCTTTTGCT	2	6.59396	684.263	1386.91	2093.1	17.6723	129.42	72.7465	44.822	64.6856	450.662
TCCAAGACCAGCTGAGAA	2	2400.2	3310.5	1946.37	1534.94	620.494	53.925	103.924	82.4725	17.6415	396.583
TACCATGAACAGATAGAAC	2	2881.56	3169.77	1850.52	477.581	117.815	35.95	101.326	93.2297	21.5619	514.757
TAACCAGGACATGAAAGTA	2	2762.87	3234.86	1872.04	827.414	598.895	39.545	62.3542	87.8511	23.522	412.607
AGAAAGCTCATCTGACT	2	1173.72	2019.37	2212.41	1794.37	770.709	35.95	77.9427	77.0938	21.5619	404.595
TCATACTGAAGTTCCTGGC	2	764.899	1408.98	1023.07	583.71	501.697	35.95	75.3446	84.2653	19.6017	384.565
TCAAAGATTCAGCTATGGC	2	3250.82	4328.97	3198.31	1814.02	713.765	75.495	127.306	98.6084	21.5619	286.421
ATTCAGGAAAGAAACAC	2	962.718	1368.53	1032.85	957.128	277.848	61.115	106.522	84.2653	33.3229	356.524
TCAAATGGCGCTCATGAGA	2	4820.18	5482.9	2048.09	1755.06	387.809	61.115	127.306	75.3009	31.3627	554.816
TCAGGGACATGTTTGCAACT	2	1134.16	1660.52	831.364	564.057	74.6164	57.52	119.512	77.0938	27.4424	701.031
TTCCTGTGCTCTGACCCAT	2	15034.2	15655.4	9716.2	1328.58	268.03	71.9	72.7465	91.4368	29.4025	610.898
GGAATGACTTAGACTGCAGT	2	184.631	167.108	60.6407	194.57	2874.69	75.495	83.1389	64.5437	29.4025	801.178
TCCTGAAGGTCATGTGTCT	2	1879.28	3824.13	3683.43	2268.02	568.459	61.115	44.1675	62.7508	29.4025	558.821
TATTTCCATATTGTAGT	2	857.214	1030.79	371.669	277.115	1979.3	57.52	51.9618	60.9579	27.4424	566.833
TACAACGAAATGACAACTG	2	4774.03	5567.33	3542.59	1529.05	708.856	71.9	57.158	73.5081	19.6017	454.668
TGCATCCGAGAATGTAGCG	2	659.396	2814.45	2636.89	601.399	107.016	100.66	57.158	73.5081	25.4822	544.801
TTAGTAACAAGCCTGAGCT	2	9534.86	14038.8	7672.02	5219.98	1077.03	64.71	67.5504	62.7508	23.522	292.43
TGACCCAGAAATGTAAGA	2	784.681	1020.24	825.496	748.8	394.681	57.52	64.9523	78.8867	27.4424	358.527
TCAAATGGCGCTCATGAG	2	18285	26531.5	16873.8	18089.1	5508.85	79.09	77.9427	64.5437	21.5619	502.739
TAAAGAGGTACTGGTATT	2	6870.9	6276.22	5862.58	4477.08	1887.99	71.9	88.3351	44.822	23.522	584.86
TAATAGTCTCTTGGCAA	2	870.402	2911.2	2992.91	2851.73	906.196	71.9	85.737	55.5793	25.4822	520.766
TACTATCTATGGATTACT	2	5644.43	6425.74	4935.37	4443.67	2048.02	53.925	67.5504	51.9935	23.522	438.645
TATTCTGGCTTTCATTC	2	1200.1	1118.74	962.426	729.147	1104.52	53.925	85.737	59.165	29.4025	464.683
TACTACTTGGATTGTTGCC	2	1213.29	948.117	835.276	658.394	165.923	46.735	67.5504	60.9579	31.3627	512.754
TTCAAGGGTAGAATTGACT	2	2162.82	3836.45	2685.8	2348.6	956.268	68.305	98.7275	77.0938	19.6017	166.244
TAAATTGCAGTCACTGAC	2	1490.23	2321.92	1901.38	1531.01	323.992	75.495	132.503	59.165	29.4025	216.318
TTACACAGAGAATCTTGATCT	2	4160.79	761.66	794.197	904.063	78.5436	57.52	96.1294	53.7864	31.3627	208.306
TCCAAGGATCCTCCCAA	2	1938.62	1449.44	813.759	929.613	675.475	133.015	88.3351	51.9935	33.3229	234.344
TCAGCTTTGTAAACACT	2	1266.04	503.083	154.536	560.126	2559.54	104.255	77.9427	69.9223	21.5619	342.503
TATGACTGGTAGTTCGGCTT	2	1510.02	2485.51	1512.1	982.677	200.286	107.85	15.5885	12.5502	5.88051	3228.75
TTCTGATGGCTTCCTGT	2	1463.86	209.325	70.4214	31.4457	695.111	233.675	44.1675	19.7217	13.7212	2049.01
TTCCTTGTGTCTCTTGTC	2	19570.9	16091.6	6461.17	5556.06	6935.4	97.065	38.9714	16.1359	5.88051	1299.91
TGCAACTCGAGCTCTTC	2	2037.53	2698.35	1341.92	318.387	276.866	75.495	49.3637	17.9288	5.88051	875.287
TAAGAATTTAACATCTACCT	2	5683.99	5266.54	2687.75	1554.6	797.217	64.71	28.579	16.1359	9.80085	2165.18
TCATACAGTAGATTCCATTC	2	989.094	670.191	324.721	296.769	137.451	93.47	49.3637	14.343	13.7212	2032.99
TCCTATCCAAGATTCTGTAT	2	4635.55	2131.94	246.475	180.813	906.196	43.14	80.5408	16.1359	1.96017	1380.03
TCAAACTGTACGCTGGTA	2	4358.61	2983.32	2032.44	1045.57	1298.91	129.42	83.1389	39.4433	3.92034	1580.32
TTTGAAAGAGTAGGAGC	2	639.614	457.348	285.598	1020.02	340.683	100.66	85.737	43.0291	3.92034	1490.19
TACCACTGAAAATGCCT	2	2340.85	4248.06	3253.08	3384.34	1161.46	61.115	54.5599	39.4433	11.761	506.745
ACAGTGTAGGATGAGTGTT	2	3718.99	4300.83	2908.8	2189.41	513.479	50.33	46.7656	41.2362	7.84068	811.192
TCTGTATGCGCCTCTAGTA	2	9429.36	12914.8	7478.36	7159.79	2606.66	97.065	38.9714	75.3009	9.80085	949.396
TCATCTGTTAGCCTTTTTA	2	3883.84	6601.64	3368.49	1367.89	1419.67	107.85	54.5599	48.4077	17.6415	616.907
TCAAATGGCGCTCATGA	2	1866.09	2105.56	1398.65	2108.83	910.124	93.47	46.7656	48.4077	17.6415	426.627
TCAGCTTTGTAAACACTACC	2	5466.39	1532.12	461.652	304.63	1749.56	104.255	59.7561	44.822	9.80085	761.119
TTTAATCCCAATGCTGTT	2	791.275	1512.77	1296.93	1293.2	1414.77	115.04	70.1485	55.5793	13.7212	829.219
TCATCTGCAGACAAACCC	2	23078.9	35650.3	17274.8	15052.7	12138.9	93.47	18.1866	34.0647	11.761	783.151
TGCCATAGGACATTTGCATG	2	1648.49	1477.59	807.89	375.383	117.815	86.28	25.9809	35.8576	5.88051	550.81
TTCACTCTTGTGTAGGCC	2	57730.1	42049.6	40815.1	29030.3	11287.7	86.28	33.7752	46.6149	5.88051	1542.27
TATCCTCTGAGAGTCTT	2	2116.66	2258.6	1332.14	1810.09	1705.38	75.495	20.7847	35.8576	7.84068	1259.85
TCATTGTAGATGCTGGTC	2	80525.4	66660.2	33330.9	15343.5	7912.28	82.685	49.3637	32.2718	9.80085	1448.13
TCCTTCAGGAAGTTCTGCTT	2	46085.2	32651.1	8176.71	4555.69	4103.9	75.495	46.7656	35.8576	9.80085	1948.86
TCCTGTAGATTGACTGTTTC	2	1279.23	1016.72	594.67	353.764	212.068	64.71	44.1675	43.0291	11.761	1680.47
AGCATCCTGTTTCTGTA	2	22755.7	26232.4	17087	11717.4	5612.92	50.33	49.3637	46.6149	9.80085	2219.26
CCTGTTGCACCTTCTTGCT	2	12495.5	12988.7	8380.15	5237.67	1897.81	53.925	57.158	41.2362	7.84068	1648.42
TTCTTTGACACATGGATCT	2	49573.4	36962.5	24285.6	17194.9	8202.89	61.115	23.3828	48.4077	15.6814	1309.93
TGACATGTCTAAGTGGATCT	2	982.5	1097.63	577.065	754.696	201.268	61.115	28.579	44.822	11.761	1596.35
TTCATTGTAGATGCTGGT	2	5829.06	5773.14	3368.49	8289.87	7114.08	86.28	51.9618	32.2718	15.6814	1091.6
TCTGTATGCGCCTCTAGT	2	2222.16	2693.08	1985.49	3264.45	2048.02	75.495	33.7752	48.4077	15.6814	893.313
TCATCTGCAGACAAACC	2	12165.9	13495.3	6394.66	5333.97	4882.46	75.495	20.7847	19.7217	1.96017	646.951
TATCCTCTTGAGCTGACT	2	3033.22	2810.93	2016.79	1550.66	937.614	118.635	54.5599	34.0647	1.96017	666.98
TTCCTTGTGTCTCTTGT	2	1068.22	659.636	287.554	436.309	1163.43	97.065	46.7656	32.2718	1.96017	725.066
TTCTATAATACTGAGAAGC	2	1470.45	1377.32	819.627	391.106	112.906	43.14	49.3637	75.3009	1.96017	324.477
TCCCAGGCGTAGATAGACT	2	6983	7685.2	4372	3850.13	1566.94	82.685	88.3351	51.9935	3.92034	276.406
TGAATGAATTCGCAAAC	2	5512.55	3598.98	2075.48	1220.49	1376.48	75.495	51.9618	39.4433	1.96017	352.518
TCATACTGATTTCCAAAT	2	3079.38	1380.84	847.013	839.206	924.85	100.66	49.3637	30.4789	3.92034	310.456
TGTTGTAAGGTTTTGGCATT	2	46.1577	100.265	125.194	735.043	830.598	14.38	49.3637	64.5437	1.96017	2762.06
GACTCAAGCACTCATACAGAAA	2	171.443	253.3	336.458	1531.01	1298.91	7.19	18.1866	46.6149	39.2034	795.169
TAAGACGATAGTGTGTAACT	2	2795.84	2761.68	1999.19	1358.06	421.19	7.19	12.9905	19.7217	25.4822	853.254
TCCATGAAGTTGTGCTGACT	2	448.389	1312.24	1424.08	495.269	166.905	7.19	18.1866	28.6861	11.761	821.207
TCACATGCTGCTTGAGACCT	2	1885.87	2160.09	1293.02	1159.56	372.1	3.595	46.7656	44.822	17.6415	1177.73
TTCTGCTTTGTAACACAACT	2	6936.84	4091.5	2429.54	1183.14	1048.56	7.19	36.3733	30.4789	5.88051	1065.57
TAACTTAACCTACCTGTGA	2	745.117	837.298	471.432	575.849	305.338	3.595	23.3828	32.2718	5.88051	1744.56
TTTGTACAAATAAAGCCCGTA	2	46.1577	38.6987	37.1669	571.918	1195.83	10.785	33.7752	41.2362	11.761	2750.04
TTATCTGAGAAGACAGAGATGT	2	32.9698	5.27709	37.1669	304.63	1186.99	7.19	62.3542	26.8932	7.84068	2948.33
TCCTAACTGTATGTGTT	2	7332.48	7090.65	5305.08	5385.07	3144.69	17.975	23.3828	17.9288	17.6415	721.06
TTTTTAAGGACTTTCTGCC	2	20454.5	11720.4	10111.3	6868.91	1959.66	14.38	33.7752	17.9288	25.4822	1045.54
ACTGACTGTAGAGAGACT	2	2169.41	2886.57	1887.69	723.251	299.447	14.38	23.3828	19.7217	23.522	897.319
TAAGAGGATTGAAATGAGG	2	646.208	1324.55	1265.63	1479.91	411.372	25.165	23.3828	14.343	47.0441	472.695
TATAATACTGAGAACTAGG	2	1325.39	1328.07	1005.46	817.588	1014.19	32.355	31.1771	17.9288	29.4025	510.751
TTCAGACACAAACACTCCT	2	7912.75	8135.52	5436.14	3561.22	1785.88	21.57	28.579	19.7217	23.522	390.574
TCTGAAATATGTGGAATGTT	2	751.711	1298.16	1003.51	1031.81	210.104	21.57	28.579	19.7217	25.4822	350.515
TGCTTAACTGACATTGACC	2	1477.05	1380.84	1062.19	638.74	376.027	64.71	25.9809	16.1359	33.3229	554.816
TTGTTACTAGCTAACTCT	2	6837.93	5076.56	4489.37	4374.88	1621.92	79.09	28.579	25.1003	19.6017	819.204
TTCAAGACTACTTGGGCC	2	10926.2	20353.7	13530.7	10894	3911.47	50.33	18.1866	17.9288	23.522	612.901
TCTTACTGAATGTCTTGACC	2	1180.32	1043.11	629.881	501.165	165.923	50.33	23.3828	25.1003	17.6415	713.048
TACTCCATATCTGAATGA	2	2248.54	2483.75	1742.93	998.4	539.987	32.355	33.7752	10.7573	19.6017	528.777
TCCTTCAGGAAGTTCTGC	2	2004.56	1032.55	402.967	479.547	1084.88	32.355	28.579	10.7573	15.6814	729.072
TTAAGACTTCAGAAATCCT	2	13135.2	14927.1	6124.71	4422.05	2818.73	75.495	38.9714	8.9644	19.6017	458.674
TTCAGTGAACACATCTCAAT	2	2624.4	1270.02	1156.09	214.224	393.7	50.33	44.1675	10.7573	11.761	506.745
TTCCTCCTCAATAACTGATC	2	1760.59	927.009	422.529	133.644	147.269	46.735	72.7465	30.4789	29.4025	933.372
TTCACTCTTGTGTAGGCCG	2	29145.3	17752.1	13008.4	3979.84	883.615	64.71	46.7656	25.1003	31.3627	1472.16
TACTTTCAATGGAATTAAAT	2	3231.04	3171.53	2046.13	1039.67	749.109	53.925	36.3733	26.8932	21.5619	1287.89
AGATATGTTCTGTGCTT	2	1483.64	1625.34	1308.66	1401.3	684.311	32.355	44.1675	19.7217	15.6814	1163.71
TAAGACTTGGATACATATC	2	487.953	1173.27	903.742	731.112	302.393	17.975	49.3637	19.7217	15.6814	1221.8
TACTACATGTGAAAGGCTT	2	4160.79	5030.83	4362.22	4288.4	2381.83	28.76	54.5599	37.6505	11.761	1285.89
TCAAAGTTACGATGAATGAGT	2	876.996	687.781	301.247	1470.09	141.378	32.355	62.3542	35.8576	11.761	1123.65
TTCTAGAAGTAGCTCTGCC	2	29369.5	33972.2	15549.4	11739.1	5359.62	46.735	41.5695	48.4077	15.6814	1321.94
TCTAACTTCGGAATAAGCT	2	3382.7	4379.99	1525.8	1350.2	1483.49	39.545	49.3637	34.0647	17.6415	1039.53
TCCCTTGTGTGAATCTCAT	2	10820.7	14508.5	11783.9	8787.1	3014.11	10.785	25.9809	35.8576	19.6017	578.851
TGTATGTACCGCTGGGCC	2	1470.45	1424.81	1124.79	222.085	38.29	10.785	33.7752	44.822	21.5619	406.598
AACTGTATGTGTTCAGAGG	2	1384.73	2341.27	1181.52	540.473	515.442	21.57	18.1866	30.4789	25.4822	687.01
TATCCACTAACACCATAGA	2	2723.3	3275.31	1762.49	835.276	481.079	25.165	28.579	30.4789	21.5619	691.016
TCCTGCTGGATGTTGATATC	2	1483.64	1375.56	1220.64	650.532	43.199	28.76	23.3828	30.4789	29.4025	644.948
TACTAAATGTGCTTTGACT	2	3534.36	4992.13	3167.01	2863.52	737.328	21.57	28.579	44.822	33.3229	691.016
GGTAGAATATGAATTTGT	2	593.456	606.865	606.407	367.521	1632.72	21.57	33.7752	51.9935	23.522	470.692
TCCAAGACAGTACCATTTCT	2	830.839	1270.02	680.741	444.17	553.732	17.975	41.5695	43.0291	15.6814	889.307
TTCTTTCTGCTACCTGACT	2	1965	2096.76	2576.25	1481.88	504.642	14.38	46.7656	41.2362	27.4424	578.851
TCCAATCTGATCACTGTCTT	2	1905.65	1859.3	1066.1	556.195	377.991	17.975	62.3542	53.7864	39.2034	783.151
TAATTGCTTTCCTGACCT	2	2749.68	2768.71	2230.01	1650.9	1300.88	21.57	57.158	51.9935	25.4822	656.966
TTAAAAGATGCTTTTTGACT	2	1463.86	2235.73	1600.13	996.435	215.995	25.165	54.5599	44.822	35.283	787.157
TATATCTGGAATGAGCTA	2	1331.98	1790.69	1304.75	1135.98	535.078	32.355	49.3637	55.5793	33.3229	638.939
TCCTTCAGTCCTGACACCCT	2	1595.74	1511.01	878.312	408.794	103.088	39.545	38.9714	55.5793	19.6017	548.807
TGCAATTTCCCTGAGCCT	2	1477.05	1836.43	1332.14	852.964	329.883	32.355	28.579	89.644	25.4822	654.963
AGAACCTTCACACTTAGA	2	2110.07	2946.38	2449.1	913.89	1517.85	32.355	36.3733	73.5081	17.6415	973.431
TAAAAGATGCTTTTTGACT	2	2611.21	5050.18	3832.1	2472.42	722.601	28.76	36.3733	55.5793	21.5619	781.148
TAAAAGCAATGGAACAGAA	2	1575.96	3013.22	1516.02	1159.56	1154.59	32.355	44.1675	73.5081	25.4822	691.016
TTAGAACTGGAAAATTACCT	2	3560.74	3315.77	2613.42	1381.64	377.009	28.76	64.9523	51.9935	17.6415	408.601
TACAGTAGCTTAAAGTCCT	2	2156.22	1857.54	1631.43	963.024	423.153	28.76	51.9618	50.2006	11.761	472.695
TAAATCGCATGTCTCTGGC	2	3593.71	3273.56	2106.77	1073.08	1016.16	21.57	46.7656	43.0291	15.6814	572.842
TTCTTTGACACACGGATCT	2	43164	35057.5	25122.8	18826.1	6995.29	28.76	51.9618	43.0291	15.6814	608.895
TCATTAGGAAGATGGCTCT	2	8453.45	9440.72	4747.58	3103.3	1311.68	35.95	57.158	43.0291	15.6814	590.869
TATCAGGGACATGTTTGCA	2	1951.81	3034.33	1623.61	766.488	323.992	25.165	70.1485	34.0647	21.5619	416.612
TACAATACCGTCAGGGAT	2	3613.49	1134.57	500.775	135.609	972.958	21.57	64.9523	39.4433	23.522	544.801
TACAAATGAACTCCGTGCTT	2	4022.31	3322.81	1306.71	567.988	356.391	32.355	62.3542	28.6861	21.5619	536.789
TCTCACTTGCACTCTCGGTC	2	1444.08	1377.32	825.496	231.912	39.2718	25.165	59.7561	23.3074	17.6415	516.76
TTCAGAGGGAATTGAATC	2	31044.4	30308.1	24156.5	30022.8	10711.4	43.14	38.9714	35.8576	11.761	562.827
TACTTCCTGTTGCACCTT	2	1246.26	1692.19	1189.34	623.017	327.919	43.14	31.1771	34.0647	13.7212	674.992
TCATGGTATGAAGACTTGGC	2	1740.8	1308.72	1001.55	422.551	217.958	28.76	28.579	32.2718	11.761	420.618
TACTGAAATGGGAATGAACT	2	870.402	1563.78	954.602	943.37	183.596	28.76	28.579	34.0647	11.761	556.819
TAGGACTGTTGAACCCTCT	2	1965	2675.49	2083.3	1527.08	363.264	28.76	28.579	35.8576	13.7212	733.078
TAATCACAGTGTACAGAAT	2	3923.4	5451.24	3873.18	2309.29	1141.83	28.76	33.7752	51.9935	11.761	721.06
TGCCATAGGACATTTGCAT	2	923.154	1405.47	1081.75	856.895	203.231	28.76	28.579	44.822	9.80085	576.848
TCTCACGAAAGAATTTTG	2	4173.97	4100.3	3869.27	2580.51	920.923	28.76	33.7752	21.5146	17.6415	642.945
TTTGAGCAAGTTGTGCCT	2	3092.57	2353.58	1879.86	805.795	380.936	32.355	31.1771	34.0647	19.6017	432.636
TGACCAAGAACCTGAATTC	2	7708.34	4775.77	2535.17	1082.91	401.554	43.14	41.5695	28.6861	19.6017	600.883
TCCAAGGATCCTCCCAAGT	2	9871.15	9078.36	7102.78	5929.48	2718.59	39.545	38.9714	25.1003	21.5619	476.701
TCTTCACTGTCTGTTGCC	2	2518.89	4538.3	3591.49	2521.55	838.453	35.95	38.9714	25.1003	21.5619	410.604
TCAGCACTGACATTAGA	2	1246.26	1243.63	946.777	882.444	564.532	28.76	25.9809	37.6505	7.84068	1718.53
TCAATCACAGAAAATCTGAGT	2	309.916	332.457	78.246	88.441	2569.36	21.57	23.3828	46.6149	9.80085	3152.63
TTCCTGTTGAGCTTTCTTGCT	2	1107.78	854.889	395.142	1206.73	556.678	35.95	25.9809	30.4789	17.6415	3266.8
TTGGCTGATGGCTAACTACT	2	316.51	1270.02	590.758	196.535	232.685	17.975	28.579	34.0647	17.6415	3485.12
TACAACTAGATGACACATGGA	2	26.3758	40.4577	11.7369	379.313	1960.64	17.975	44.1675	39.4433	21.5619	3210.72
TAATCCCTCTGAAAGTATCCT	2	13.1879	63.3251	50.8599	856.895	951.359	21.57	41.5695	35.8576	17.6415	3374.96
TGGGATGTGATTCTCGGCTC	2	79.1275	29.9035	44.9915	340.006	815.871	14.38	15.5885	17.9288	9.80085	3044.48
TAATGGACTGAAACAAATGGT	2	1496.83	2279.7	1316.49	886.375	1007.32	25.165	18.1866	14.343	9.80085	1846.71
GGTCCTGTGAAAGAATT	2	5466.39	4300.83	2834.46	1489.74	933.687	32.355	23.3828	16.1359	13.7212	1043.53
TCCTGTAGATTGACTGTTT	2	10794.3	14844.5	9608.61	7763.15	3810.34	35.95	31.1771	26.8932	15.6814	1550.28
AGCATCCTGTTTCTGTACA	2	349.48	773.973	432.309	1745.23	489.915	32.355	25.9809	19.7217	13.7212	1762.59
TAAGGTACTAGCATTGGTTC	2	1430.89	1201.42	813.759	1874.95	539.987	53.925	7.79427	30.4789	13.7212	1321.94
TACCTTCCTGCATCTGTCT	2	1266.04	2879.53	2987.04	1326.61	426.099	39.545	12.9905	26.8932	17.6415	1331.96
TTCTTTGACACACGGATCTT	2	20408.3	14899	8585.55	4040.77	1237.06	46.735	18.1866	23.3074	23.522	989.454
TAAGAAAATGCAGCCCCTCT	2	1364.95	1097.63	508.599	1308.93	78.5436	43.14	15.5885	25.1003	19.6017	1035.52
TAACTGTATGTGTTCAGAGG	2	2670.55	5618.34	2625.15	1139.91	1152.63	39.545	18.1866	16.1359	50.9644	1476.17
TCCTTGAACAAAACTAGACA	2	929.748	9226.11	4812.13	4850.5	3122.11	53.925	18.1866	68.1294	43.1237	1345.98
AGAAAGTAGACGGATTC	2	1055.03	1129.3	803.978	1338.41	134.506	32.355	23.3828	51.9935	29.4025	1598.35
TATGAAGTCAGAAGTCAACTC	2	32.9698	66.8432	95.8514	2578.55	270.975	17.975	25.9809	30.4789	27.4424	1652.43
TCCTACCACTGAAAATGCCT	2	903.372	1414.26	948.733	693.77	860.052	14.38	18.1866	35.8576	43.1237	2677.94
TCCAAGACCAGCTGAGAAATC	2	52.7517	87.9515	89.9829	560.126	432.971	14.38	25.9809	41.2362	35.283	4019.91
TCTGACTTTACCAATACCAAAT	2	19.7819	51.0119	46.9476	432.378	1219.39	17.975	20.7847	44.822	29.4025	2928.3
TAAACGGAGATCAAGCTT	2	6877.5	5109.98	3000.74	2755.43	1984.21	71.9	31.1771	10.7573	11.761	196.289
TCTAGCATTCCACTCTC	2	1780.37	1011.44	737.469	866.721	886.561	115.04	46.7656	14.343	17.6415	334.492
TGTGACTAACTGGTGACT	2	2532.08	2142.5	1697.94	638.74	168.869	71.9	49.3637	14.343	5.88051	504.742
TCCTTGGTCTCATATCTGAT	2	1325.39	1410.74	700.302	381.279	216.977	57.52	46.7656	19.7217	5.88051	372.548
TCAGGACATGCTGAGTCTA	2	1384.73	1808.28	792.241	406.828	52.0351	50.33	77.9427	12.5502	5.88051	266.392
TCCTTTGTCTCTAGAAAACT	2	1721.02	1762.55	1169.78	634.81	152.178	28.76	67.5504	16.1359	9.80085	322.474
AGTTATGACACCTAGAGCT	2	995.688	1359.73	1169.78	577.814	69.7074	35.95	54.5599	17.9288	5.88051	352.518
TTCTTTGACACACGGATC	2	7035.75	5222.56	4088.36	4278.58	1754.47	25.165	49.3637	19.7217	1.96017	582.857
TATTGCAATGAATTTACTGGT	2	1529.8	1125.78	737.469	628.914	190.468	28.76	51.9618	14.343	3.92034	528.777
TTCAGTCTGAGACAGAGA	2	9409.58	6387.04	3233.52	2089.17	1193.86	57.52	75.3446	19.7217	1.96017	420.618
TCTGGTCATGTGTTTCATC	2	8539.17	2962.21	3161.14	817.588	720.637	43.14	49.3637	30.4789	3.92034	316.465
TTATTCAGGAACCTTGAA	2	1490.23	2890.09	2255.44	2163.86	841.398	35.95	64.9523	26.8932	3.92034	324.477
TACAAAGGAGATTCTATT	2	5123.5	3125.8	381.449	605.329	1339.17	68.305	54.5599	16.1359	3.92034	128.188
TATCTGTCCCTTTGTACC	2	1022.06	1845.22	1328.23	430.413	121.743	32.355	51.9618	26.8932	5.88051	174.256
TACTCTACTGAAAGACCT	2	1734.21	2793.34	2169.37	1562.46	647.984	35.95	75.3446	34.0647	11.761	164.241
TAAACGGAGATCAAGCT	2	5829.06	3820.61	1680.33	1165.46	916.014	46.735	67.5504	19.7217	11.761	154.227
TAACATGTAAAACTGCCT	2	1318.79	2283.22	2155.68	1621.42	547.841	43.14	44.1675	28.6861	11.761	132.194
AGAGAACCTTTACAATT	2	2195.79	1554.98	676.828	475.616	792.308	43.14	46.7656	25.1003	7.84068	138.203
TACCTCTTTACTGTTACC	2	21034.7	19342.3	17368.7	11969	4844.17	50.33	41.5695	19.7217	9.80085	262.386
AGATCCATACAACTGAAG	2	6462.08	6571.74	5359.85	2523.52	1419.67	53.925	33.7752	23.3074	13.7212	220.324
TAACGTGAGCAACTTGAG	2	692.366	1022	954.602	974.816	307.302	53.925	46.7656	21.5146	13.7212	212.312
TTCATGGTCTATTTAACTA	2	4404.76	4978.06	2744.48	1124.18	682.347	35.95	33.7752	21.5146	15.6814	208.306
TGTAACAGAATGTAAATC	2	3237.63	2543.56	3006.6	1151.7	215.013	21.57	31.1771	19.7217	17.6415	206.303
TACAATGTATTCTGATAAT	2	3296.98	4817.98	4469.8	3288.04	1044.63	28.76	38.9714	19.7217	9.80085	142.209
TATAATACTGAGAAGCAAG	2	1055.03	1319.27	819.627	564.057	499.733	25.165	36.3733	19.7217	9.80085	242.356
TACAACTGAAGAGAGTACT	2	4437.73	5470.58	4649.77	3869.78	1581.67	39.545	12.9905	62.7508	25.4822	304.448
TTCTGTAAGGCAAGTCACC	2	995.688	1389.63	1095.44	880.479	205.195	35.95	15.5885	57.3721	15.6814	546.804
TCCTCAAAGGACCATGACC	2	5901.59	5968.39	4596.95	3065.95	852.198	68.305	12.9905	25.1003	21.5619	236.347
TGACATGTCTAGGTGGATC	2	1839.71	2098.52	1414.3	825.449	93.2705	64.71	15.5885	17.9288	23.522	208.306
TAAAAGCGGAGTGTGGCC	2	2110.07	4483.77	3125.93	3020.75	323.01	32.355	10.3924	26.8932	13.7212	276.406
TCCTTGAACAAAACTAGA	2	5044.38	12373	9414.95	9074.04	3971.36	28.76	15.5885	32.2718	21.5619	304.448
TACCTAGCTCTTACTACT	2	876.996	1183.83	1384.95	1517.25	556.678	35.95	15.5885	35.8576	23.522	236.347
TAATAGATCATGACCCCA	2	20309.4	22724.9	15756.8	10766.2	3849.62	21.57	12.9905	30.4789	25.4822	212.312
TAAGACTCAGTGGCTTGCT	2	1206.69	1331.59	946.777	654.463	233.667	25.165	15.5885	23.3074	29.4025	254.374
TCCAAGGATCCTCCCAAGTT	2	14249.5	12056.4	8554.25	5102.06	1602.29	35.95	10.3924	12.5502	23.522	430.633
TTCTGTAGCAGCTTCCTG	2	679.178	1329.83	1177.6	1446.5	452.607	43.14	12.9905	17.9288	17.6415	332.489
TCCATTTCTGGGTGTAGCT	2	2940.9	3943.75	3155.27	2997.17	1306.77	32.355	15.5885	25.1003	13.7212	488.718
TCCATTTACACTTGTGTCC	2	9297.48	16030	12155.5	7024.18	2406.38	53.925	12.9905	17.9288	9.80085	476.701
TACCAAGCTACACAACTG	2	1503.42	2928.79	2038.31	1265.69	577.295	46.735	12.9905	14.343	13.7212	524.771
TGAAGTTAGTAGAATGAC	2	1147.35	1092.36	817.671	674.117	534.096	50.33	15.5885	16.1359	13.7212	438.645
TCATCTGTTAGCCTTTTT	2	4991.63	10096.8	7625.08	4799.4	3382.28	53.925	20.7847	30.4789	5.88051	340.501
ACCAAGAACAGTATGCT	2	1055.03	1090.6	741.381	691.805	354.428	61.115	12.9905	26.8932	5.88051	288.424
TACAAATGAACTCCGTGCT	2	10095.3	9064.28	5903.66	4742.4	1732.87	35.95	15.5885	19.7217	5.88051	174.256
TTCTTGGAACCATCACTT	2	527.517	1380.84	935.04	933.543	727.51	35.95	12.9905	17.9288	7.84068	268.395
TCAGAAGCTGATAACTATC	2	3277.2	2000.02	1420.17	872.617	295.52	35.95	18.1866	19.7217	9.80085	244.359
TTCTCGGAAAGAGTACCT	2	1213.29	2168.88	1189.34	1224.42	695.111	32.355	15.5885	16.1359	9.80085	202.297
TCCCGGTGTAAATGAAGCCC	2	3593.71	2093.25	1246.07	564.057	317.12	50.33	18.1866	19.7217	7.84068	230.339
CACATCCGTGCGTACCTG	2	2466.14	2124.91	1439.73	778.28	224.831	39.545	15.5885	23.3074	9.80085	178.262
TACCTGTTCCACTGGAAG	2	2947.5	3080.06	2650.58	1181.18	368.173	43.14	15.5885	43.0291	5.88051	124.183
TTCACTGCAGCTTTGAAGC	2	1364.95	2086.21	1559.05	701.632	233.667	28.76	33.7752	32.2718	7.84068	106.156
TTCTAGGGCTAGAGAGGGTT	2	454.983	4525.99	3256.99	1110.43	143.342	39.545	20.7847	19.7217	7.84068	102.15
TACTCTTACTCCACGGAC	2	3158.51	1287.61	1300.84	744.869	677.438	39.545	23.3828	26.8932	7.84068	114.168
ACAAGAACAGAAGGAATC	2	1325.39	1648.21	1572.75	634.81	311.229	50.33	44.1675	78.8867	9.80085	320.471
TCCATCTAGCTGGCTGAGG	2	1753.99	2019.37	841.145	794.003	234.649	35.95	28.579	55.5793	9.80085	256.377
TTCATGGTCTATTTAACT	2	5440.01	7586.7	6770.24	6532.84	2539.9	46.735	31.1771	39.4433	9.80085	188.277
TTCAGGAAAGAAACACT	2	2617.8	3746.73	2589.94	1464.19	507.588	43.14	28.579	30.4789	7.84068	184.271
TCCTTAGCTCGTGTTGGTG	2	1153.94	1229.56	1161.95	896.202	294.538	46.735	18.1866	39.4433	13.7212	166.244
AGACCAGATCTCATGCCT	2	1932.03	1692.19	1062.19	422.551	287.666	35.95	20.7847	37.6505	13.7212	362.533
TCCTAAGGCGCAACTTCA	2	1463.86	2267.39	1819.22	2305.36	658.784	32.355	23.3828	28.6861	11.761	246.362
TTCAAAGGTTGTGGAATC	2	2848.59	759.901	876.356	581.745	580.241	43.14	23.3828	26.8932	15.6814	248.365
TTCAAAGGTTGTGGAATCT	2	10609.7	2740.57	2554.73	1004.3	1591.49	21.57	20.7847	64.5437	13.7212	224.33
AGCATCCTGTTTCTGTAA	2	369.262	1201.42	659.223	1128.11	671.547	21.57	18.1866	64.5437	9.80085	266.392
TTCTCTGCTCTAAAAAGACT	2	1285.82	1424.81	1142.39	554.23	438.862	25.165	36.3733	34.0647	11.761	286.421
AGCATGGATATTGAGGATT	2	1061.63	1460	1046.54	579.78	152.178	17.975	41.5695	50.2006	13.7212	294.433
TACAACTAGTGAGCTGAGT	2	1417.7	1285.85	645.53	564.057	451.626	14.38	36.3733	46.6149	13.7212	236.347
TTGAATGAATTCGCAAACT	2	16234.3	16075.8	8096.51	4445.63	2851.13	17.975	31.1771	37.6505	11.761	118.174
TAATAACCAGGACATGAA	2	1556.17	1671.08	1420.17	919.786	460.462	14.38	28.579	39.4433	13.7212	144.212
TCTGACACTAACTCCACACT	2	2604.61	3729.14	2284.78	1021.98	289.629	17.975	18.1866	25.1003	11.761	200.294
TACGAGAACATCCTGGTCT	2	1813.34	2082.69	1928.76	1322.68	238.576	17.975	28.579	30.4789	13.7212	190.28
TTACACTTACTGGGAGCCT	2	1015.47	1532.12	1120.87	573.884	125.67	17.975	25.9809	30.4789	9.80085	246.362
TTCACTTTTACTCCGTCC	2	112.097	1700.98	1535.58	2099	274.902	35.95	10.3924	16.1359	1.96017	412.607
TCATACCTTTCCTGCAGA	2	1186.91	1593.68	1347.79	860.825	484.025	28.76	20.7847	25.1003	1.96017	414.609
TCTTACTCCATGACTGTGT	2	4022.31	5067.77	2732.74	1949.63	1158.52	35.95	12.9905	34.0647	1.96017	402.592
TCTGAAGAGAAAGTGGGC	2	7167.63	3143.39	999.593	646.602	1013.21	46.735	12.9905	25.1003	1.96017	298.439
TCAGAGGGAATTGAATC	2	9363.42	8314.94	6570.71	7715.98	2964.04	39.545	18.1866	14.343	1.96017	166.244
TAACACAACCTCTAAAAGC	2	2235.35	3474.09	2519.52	1151.7	264.103	28.76	31.1771	16.1359	1.96017	208.306
AGATGGGATTTCTCTGACT	2	2044.13	1987.7	1383	210.293	50.0715	32.355	28.579	26.8932	1.96017	200.294
AAATGGAGATCGAGCTT	2	1299.01	1196.14	1042.63	1149.73	1153.61	35.95	36.3733	26.8932	1.96017	350.515
TGCAATGAATTTACTGGT	2	1318.79	1150.41	839.189	556.195	392.718	25.165	44.1675	19.7217	1.96017	282.415
TTCTTCTTCATCCTGACCT	2	4497.08	5268.3	3478.04	1727.55	825.689	28.76	38.9714	17.9288	3.92034	256.377
TAGTAACAAGGCTGAGCT	2	2400.2	5004.44	1674.47	845.103	237.594	32.355	28.579	19.7217	3.92034	240.353
TTACAGAATGATCAGTCCT	2	1912.25	2140.74	1482.76	1069.15	379.955	17.975	28.579	16.1359	3.92034	238.35
TCCAATGCCACTAGGATG	2	5163.07	3530.37	3024.21	1808.13	717.692	21.57	25.9809	19.7217	5.88051	156.23
TCCCCATGGCTTGCTCTT	2	2459.55	3896.25	2433.45	1572.28	459.48	17.975	31.1771	17.9288	5.88051	184.271
TAAGGCATTCGGAAAGGACT	2	1575.96	2661.41	2159.59	925.682	73.6346	14.38	38.9714	16.1359	1.96017	330.486
TTCTATGTAGCCCGTTTA	2	1272.63	1750.24	1263.67	900.132	472.243	10.785	23.3828	14.343	3.92034	348.512
TTCCACAATGCCGTTATCCT	2	4721.27	4457.38	1776.19	974.816	321.047	14.38	25.9809	14.343	3.92034	596.877
TACTGCAGCCTTAGAAGC	2	692.366	1146.89	1177.6	727.181	288.648	17.975	28.579	17.9288	3.92034	402.592
TATCACTAGAATCTCCGCT	2	3639.86	3690.45	3106.37	1605.69	515.442	7.19	25.9809	41.2362	1.96017	418.615
TCCCTAGTCCACATCTGAAT	2	2004.56	1308.72	455.783	257.461	184.577	14.38	25.9809	51.9935	1.96017	258.38
TAAAAGCAATGGAACAGA	2	975.906	1658.77	1484.72	976.781	515.442	17.975	20.7847	26.8932	1.96017	218.321
TCTGCTCTGTTCACAATC	2	12587.9	7183.88	3378.27	1538.87	848.271	14.38	23.3828	16.1359	1.96017	234.344
GCATGGATATTGAGGATT	2	1846.31	1806.52	1087.62	746.835	268.03	10.785	15.5885	16.1359	1.96017	260.383
TCCGATCACTGTCCTATAAT	2	1608.93	1338.62	602.494	587.641	186.541	10.785	7.79427	25.1003	1.96017	274.403
TCTGTCTCGAGATCTTAACT	2	586.862	1331.59	1193.25	882.444	282.757	10.785	12.9905	28.6861	1.96017	174.256
TGCTAGAAAATTCATGT	2	191.225	158.313	56.7284	117.921	2889.42	17.975	25.9809	30.4789	7.84068	817.201
TTACTATCTATGGATTACT	2	5018	4650.88	3397.83	2688.61	1106.48	14.38	20.7847	26.8932	3.92034	664.978
TAATGAACTGATCTGGAAG	2	2650.77	2802.14	1733.15	1236.21	354.428	14.38	28.579	26.8932	3.92034	540.795
TTCTTACTACTTAGCTGTT	2	14763.9	12026.5	8176.71	4331.64	2399.51	17.975	44.1675	19.7217	9.80085	596.877
TTTCCATATTGTAGTTCATT	2	2090.28	2186.47	596.626	379.313	1050.52	21.57	41.5695	16.1359	5.88051	803.181
TAAAAAGAATGGTCATGGT	2	1608.93	1328.07	1302.8	1098.63	631.294	17.975	38.9714	17.9288	7.84068	765.125
ATCAGCACTGACATTAG	2	1780.37	2863.7	2419.76	1918.19	383.882	25.165	28.579	19.7217	7.84068	578.851
TTACTCTTACTCCACGG	2	329.698	1795.97	1621.65	2100.96	328.901	28.76	28.579	21.5146	7.84068	366.539
AGTGACATGAACTTGGAT	2	1358.36	1869.85	1997.23	516.888	191.45	35.95	25.9809	25.1003	5.88051	458.674
TGAAAATGACCCAAAGCTT	2	989.094	1006.17	850.926	452.032	1050.52	35.95	31.1771	23.3074	5.88051	516.76
TCTACAGTGTAGGATGAGT	2	3639.86	4408.13	2562.56	2873.35	1302.84	32.355	28.579	32.2718	1.96017	695.022
TTCAAATCCTCAGAACCTC	2	1503.42	4339.53	5682.62	1670.55	601.84	25.165	28.579	34.0647	3.92034	941.384
TAAGAATACAGTATGACT	2	7062.13	5848.78	4416.99	2879.24	1473.67	28.76	70.1485	39.4433	3.92034	681.001
TTCTAAAATGACTCTAGCT	2	1266.04	1131.06	919.391	868.687	352.464	28.76	72.7465	37.6505	3.92034	703.033
TTCCCTTGAACATACGTCT	2	5004.81	4494.32	2658.41	1733.44	769.727	25.165	44.1675	39.4433	5.88051	420.618
TCTAAGAATACAGTATGACT	2	3006.84	2207.58	1592.31	872.617	485.988	25.165	46.7656	48.4077	5.88051	711.045
TGACATGTCTAAGTGGATC	2	4088.25	4691.33	3282.42	1792.4	406.463	35.95	46.7656	50.2006	5.88051	548.807
TACACCTGAACATTGGAGA	2	1971.59	3108.21	997.637	450.066	376.027	32.355	44.1675	37.6505	7.84068	650.957
TACTGTTAGCTTTCTCCCT	2	1437.48	1620.07	1019.15	534.576	347.555	14.38	10.3924	25.1003	1.96017	610.898
TTTGTACTAAGAGAATGTGT	2	1958.41	833.78	884.18	701.632	446.717	17.975	10.3924	28.6861	5.88051	614.904
TAAATACAGGAAGATGAGC	2	4141.01	3547.96	1897.47	1407.19	1174.23	21.57	12.9905	23.3074	3.92034	921.354
AGAGTGGCAAATTCGGACC	2	1081.41	1058.94	774.636	180.813	139.415	25.165	12.9905	34.0647	5.88051	955.404
AGTTTTGAGAAACTGATCT	2	923.154	816.19	686.609	412.724	68.7256	14.38	10.3924	16.1359	5.88051	1353.99
TACTTGTACTTCTATTGCT	2	27285.8	16902.5	17398	11682.1	2884.51	17.975	28.579	12.5502	3.92034	959.41
TAAGGTACTAGCATTGGTT	2	1114.38	1658.77	1203.03	1308.93	1186.01	14.38	18.1866	10.7573	5.88051	901.325
TCCTGGACCGAAAGATGCTT	2	1299.01	1252.43	856.794	495.269	876.743	10.785	15.5885	16.1359	5.88051	697.025
TCTAAGAATACAGTATGAC	2	1866.09	1623.59	1314.53	701.632	318.101	10.785	77.9427	21.5146	5.88051	198.291
TTACTCTTACTCCACGGA	2	1331.98	6177.71	5418.54	4850.5	885.579	10.785	28.579	21.5146	9.80085	330.486
TCCCGTCCTGTAGATTGAC	2	1233.07	1516.28	1115.01	772.384	269.012	10.785	38.9714	16.1359	5.88051	348.512
TCCCGTCCTGTAGATTGACT	2	2030.94	2279.7	1195.21	680.013	391.736	14.38	38.9714	35.8576	7.84068	406.598
CATTAGGAAGATGGCTCT	2	3705.8	3398.45	1690.11	1014.12	462.425	17.975	36.3733	26.8932	5.88051	248.365
TTAAATGGGCAAAGCTGACT	2	995.688	1556.74	1175.65	599.433	227.776	10.785	38.9714	26.8932	5.88051	290.427
TCCCTAAGAATTTAACAT	2	15429.9	4047.53	3505.42	3195.67	1402.98	10.785	44.1675	10.7573	11.761	302.445
TAAAGAATTCCTGTAAGACT	2	1318.79	1417.78	954.602	644.636	315.156	10.785	41.5695	10.7573	13.7212	392.577
TATCATCTAAGACCGCTT	2	1747.4	2853.15	2016.79	1332.51	693.147	17.975	38.9714	14.343	17.6415	294.433
TAAAGGAGAGAACATGACC	2	1714.43	2520.69	1492.54	1063.26	466.352	17.975	38.9714	19.7217	11.761	358.527
TTCAGTGAATGGATGTCAGT	2	1905.65	816.19	950.689	448.101	233.667	14.38	46.7656	21.5146	17.6415	258.38
TACCAAGAACAGTATGCT	2	975.906	1138.09	827.452	933.543	411.372	14.38	62.3542	19.7217	15.6814	246.362
TCCACTGAGCTTTCTACTT	2	5479.58	5546.22	3008.56	2289.64	1577.74	10.785	59.7561	21.5146	27.4424	334.492
TAACAATGCTGACTGTCCT	2	2492.52	2503.1	1971.8	1318.75	393.7	14.38	49.3637	21.5146	19.6017	394.58
TCCCGGTGTAAATGAAGCC	2	6284.04	4888.35	3110.28	2152.06	644.057	3.595	28.579	30.4789	19.6017	186.274
TACAGATAGAAACTGCCT	2	1127.57	1664.04	1212.81	1077.01	420.208	3.595	33.7752	25.1003	19.6017	254.374
TCTCAGGAGCTTGTAGACT	2	3976.16	4316.66	2879.45	2128.48	878.706	10.785	15.5885	21.5146	19.6017	270.397
TTCTATGGATCTTAGCCT	2	3033.22	3688.69	2777.73	2159.92	845.325	7.19	20.7847	35.8576	21.5619	278.409
TACCAAGAACAGTATGCTT	2	4279.48	4854.92	2920.53	1829.75	710.819	7.19	10.3924	26.8932	17.6415	446.657
AACACTTGTGGGACAGG	2	487.953	1261.22	1377.13	864.756	138.433	3.595	10.3924	23.3074	23.522	400.589
TACTTCTATTGCTCCGGAT	2	1490.23	2089.73	2044.18	1177.25	275.884	7.19	10.3924	53.7864	17.6415	446.657
TTTGACTTTGCAATGACCT	2	1002.28	1632.38	862.663	892.271	255.267	3.595	15.5885	41.2362	15.6814	340.501
TCTAAGTCCAGCTGAGAA	2	1582.55	2103.8	1422.12	878.514	418.244	7.19	7.79427	34.0647	7.84068	306.45
TCCTGAACGATGCTCCTGT	2	692.366	1352.69	1001.55	872.617	279.811	7.19	10.3924	25.1003	9.80085	278.409
TTTCGCTAAGTTCCTCACC	2	1470.45	1852.26	1083.71	391.106	134.506	7.19	7.79427	35.8576	13.7212	130.191
TTCACTTTGGAGCTCCCT	2	1331.98	2584.02	2237.84	2509.76	1044.63	7.19	5.19618	23.3074	15.6814	188.277
TCCAAATACTCTAGTTTA	2	2413.39	1729.13	1650.99	963.024	359.337	7.19	5.19618	21.5146	13.7212	200.294
TTCAACTTGACTACTGGGG	2	1114.38	1762.55	1030.89	758.627	333.81	10.785	5.19618	19.7217	9.80085	200.294
TTCACTTTGGAGCTCCC	2	1417.7	1699.22	980.032	668.221	206.177	10.785	5.19618	16.1359	7.84068	172.253
AAATGGAGATCGAGCTTTT	2	1575.96	981.539	790.285	481.512	211.086	3.595	20.7847	35.8576	5.88051	206.303
TCCTGAAGGATCTAGGCAGT	2	1932.03	2295.53	1120.87	835.276	174.759	7.19	15.5885	30.4789	9.80085	158.233
TTCCTGTTGAGCTTTCTT	2	738.523	986.816	931.128	1157.59	586.131	7.19	10.3924	17.9288	5.88051	144.212
TACAGTCCTGTTTGAAGC	2	969.312	2184.72	1983.54	976.781	307.302	7.19	12.9905	30.4789	5.88051	128.188
[truncated: 8,002 more rows]
