# Supplementary material for: The non-redundant functions of PIWI family proteins in gametogenesis in golden hamsters
Source: Nat Commun. 2023 Aug 29;14:5267. doi: 10.1038/s41467-023-40650-x (PMC10465502; doi:10.1038/s41467-023-40650-x)
Supplement: Supplementary file 12 — Supplementary Data 9 [file 41467_2023_40650_MOESM12_ESM.xlsx]

## Sheet: Supp Table9
Supplementary Table 9: List of delayed genes in maternal Piwil3-/- embryos.
gene ID	gene name	WT-GV-combind	WT-MII-combind	WT-11PEA-combind	WT-34PEA-combind	WT-54PEA-combind	KO-GV-combind	KO-MII-combind	KO-11PEA-combind	KO-34PEA-combind	KO-54PEA-combind
121140523	LOC121140523	1.75718	0.528886	0.192259	100.816	0.0886537	0	0.151615	0.266651	10.4035	16.4097
110340908	LOC110340908	36.9476	0.0446615	5.89339	23.458	0.0224589	28.206	0.614545	2.19543	0.469831	10.419
121140788	LOC121140788	0.87859	0.176295	0.0961297	1.63286	0.0886537	0.806807	0.151615	0.399976	1.49892	0.516028
121141248	LOC121141248	8.46757	2.37871	0.741174	452.393	12.389	2.33272	0.438364	1.79893	38.2088	56.8947
101831645	LOC101831645	0.743494	0.0745936	0.0203371	2.90084	0	0	0	0.0564124	0.00268737	4.43231
121137849	LOC121137849	20.3335	1.45156	2.03224	59.9865	32.7292	12.3883	1.11339	1.5428	3.23099	232.33
101827320	Wbp4	77.7929	9.22837	2.16805	9.02976	26.9307	58.6323	13.2555	6.90483	0.109644	7.04038
101830688	Tpt1	314.976	29.2888	22.4737	83.0285	359.93	319.688	30.1425	23.9907	2.54296	221.498
101832887	Piwil2	6.95468	0.345422	0.54245	6.25884	2.17476	5.75415	0.249534	0.438866	0.00298667	7.73674
101835283	Mrpl43	752.667	4.21732	8.24389	74.174	159.858	717.756	4.31124	8.06378	0.481611	167.138
101841843	Rpp30	155.072	1.38295	5.1758	47.0062	101.155	157.074	2.54087	3.75563	0.534468	79.1565
106020966	Tmem216	11.278	1.65011	1.95378	27.5276	13.8219	4.09947	0.486549	3.28024	0.217411	43.5388
101822518	Rab3il1	10.3141	0.285035	0.601421	3.62823	22.5785	13.3848	1.52408	1.06844	0	9.15211
101830470	Eef1g	89.4652	2.15239	2.52209	20.9047	177.601	47.5748	0.236306	0.380967	0.468562	53.7124
101824573	Lbhd1	15.5852	0.220231	0.288209	41.9038	21.3743	25.1969	0.0378799	0.266484	0	52.9887
106021977	LOC106021977	7.31416	0	1.54338	10.4298	26.2001	8.15585	1.98342	1.5856	0	22.2465
101835714	Pygm	22.0245	1.20305	2.15542	24.0009	14.7171	29.4387	2.13261	1.57827	0.758931	67.8412
101823059	Sac3d1	4.6126	0.264443	0.0240324	14.1145	26.175	14.7242	0.606459	0.0666627	0.327095	14.3069
101825097	Fau	698.77	2.4702	3.8484	80.6292	416.725	564.161	2.42786	3.02457	1.37304	214.159
101825874	Cdc42ep2	13.9211	0.211618	0.415405	12.3365	1.31956	11.6215	0	0.128031	0	26.1643
101833294	Ndufs8	644.959	3.01226	10.9805	48.279	93.2148	612.432	0.623652	4.09207	0.012058	133.22
101837824	Lto1	3.52007	0.166194	0	11.504	21.207	5.41914	0.017866	0.157108	0.00149687	17.6221
101834508	Polr2l	180.637	0.921508	2.09366	38.0217	142.881	167.284	0.792501	3.13606	2.66699	75.435
101835718	Rplp2	302.049	3.63389	3.25529	22.242	234.557	222.728	6.92001	4.90746	1.4962	39.0897
101840897	LOC101840897	0.44714	0.0897217	0.0489232	18.7473	0	2.05304	0.0385805	0	0.00323239	24.647
121142890	LOC121142890	5.99243	0.841697	0.196696	4.11552	2.17679	2.75142	0	0.818413	0.0173278	3.13242
101832503	Cd2bp2	47.4049	1.19901	2.72413	20.6491	17.0232	37.1301	1.44361	3.71774	0.00575953	37.0377
101824835	Spns1	3.04554	0.932744	0	2.81725	32.0086	4.85744	0.110643	0.0486483	0	8.61427
101827596	Rps15a	138.748	0.268993	0.880056	27.7359	128.573	133.567	0.231336	0.610289	0.232584	108.617
101828818	Rps13	1205.04	10.3374	11.4031	43.3361	390.953	1050.58	9.91206	9.16568	3.05644	114.807
101842526	Wee1	0	0	0.00929611	1.32702	1.32026	0.858235	0	0	0	0.878273
121143909	LOC121143909	0	0	0	3.26249	0.124115	0	0	0	0.978109	14.3765
101842263	Rpl27a	59.2222	0.191667	0.940605	19.6334	94.5524	56.5765	0.329669	0.869704	0.124293	62.5259
101841460	LOC101841460	9.45627	0.880967	0.258661	65.1521	242.055	2.17092	1.28215	0.102499	0.0195313	109.513
101830073	Rps3	211.938	3.065	7.6043	68.1932	387.752	225.131	9.95058	8.5764	1.51831	252.031
101833430	Rps17	271.074	6.18913	5.64628	33.5828	153.402	215.7	6.24391	5.94077	1.69804	57.1002
101823397	Aen	10.6826	0.0846132	0.522893	5.72808	13.9421	8.90626	0.53363	0.0426599	0.00203223	14.1336
101822861	Mrpl46	141.358	15.2398	9.28582	69.4204	116.128	110.201	15.0653	8.5722	1.69597	140.364
101827097	Selenos	10.4818	0.525811	0.509711	10.7472	21.1826	33.6889	0	0	0	16.8102
101841542	Map1lc3b	61.0076	9.74022	10.5602	61.7047	554.168	68.6847	12.8094	15.7642	4.19999	243.214
101839655	LOC101839655	1210.88	11.7736	22.2856	107.043	536.249	1121.56	20.1218	15.0857	0.680828	212.568
101830966	Gcsh	54.5544	2.51408	3.56997	47.6572	312.245	71.4304	2.11707	4.23832	0.709498	187.774
101822865	Polr1e	22.1542	0.39224	0.0475288	26.6391	7.49535	43.6801	0	1.02175	0.650035	23.9956
101839846	Galt	1.74515	0.131316	0.167076	17.4358	31.4988	2.40385	0.0376442	0	0.00630788	14.7855
101840474	Sigmar1	0.208169	0.0835413	0.0455532	15.5702	49.2993	1.72045	0	0.0315896	0.00601946	18.4866
101826945	Pip4p2	0.427162	0	0.0311582	7.26762	6.66653	0.261508	0	0.0216072	0.389084	4.81704
101825032	Osgin2	3.006	0.0287227	0.140956	11.6913	8.5796	0.920136	0.0494032	0.521325	0.68089	11.3162
101835479	Rpl7	850.926	5.03515	21.3497	64.4018	350.818	842.278	1.93892	14.4359	1.40247	202.596
121138791	Rps20	1327.93	19.4969	18.9694	73.482	474.97	1162.28	18.4113	21.5871	2.45156	164.94
101832373	Rps14	64.9376	1.48311	0.635412	72.0041	736.756	49.9358	2.73317	0.320463	0.961772	297.68
101832093	Atg12	26.5043	0.0752587	0.971205	7.52295	18.0522	33.1789	1.12186	1.59363	0.00180756	9.3769
101839010	Ndufa2	124.578	0.290669	0.237742	2.94181	45.2392	96.4418	0.749929	0.549554	0.272269	5.53024
101832155	Uba52	277.332	2.77665	2.08181	76.6561	576.263	252.556	1.49246	1.57491	0.3918	185.949
110339316	Rpl18a	1093.68	12.3424	12.9129	76.5805	669.863	1046.57	10.7871	15.7086	0.462734	234.327
101837372	LOC101837372	49.9626	0	0.268849	8.36721	33.4719	42.872	1.27208	0.248583	0	13.4698
101841126	Alkbh1	20.621	3.19098	0.72658	9.26167	2.41579	15.7267	1.53799	3.07619	0.00252661	11.2493
101843680	Srsf5	31.0329	2.49848	0.922215	12.0598	27.1965	27.442	3.50404	2.26741	0.152329	22.941
101823020	Erh	338.695	31.5184	15.0827	94.9778	374.572	360.982	33.8824	14.401	3.65491	222.448
101843923	LOC101843923	12.186	1.50732	1.04109	273.845	194.635	3.37245	0.259261	0.633296	23.3194	293.254
101835325	LOC101835325	3.12998	0.314026	0.057077	42.1899	1.1054	0	0.0900212	0.237486	6.95395	47.2762
101841617	Rpl36al	192.281	0.496238	1.89411	25.7129	143.737	169.758	0.533459	0.656751	0.214535	79.6709
106021366	Rps29	627.517	1.3602	3.49652	27.783	191.228	387.722	1.00267	0.734763	0.728055	71.3808
121139428	LOC121139428	9.97035	1.68052	0.523628	214.393	0.0402421	2.56361	0.963503	0.544678	24.2521	171.65
101824242	Dnajb9	3.18008	0.337821	1.10524	11.9033	7.79561	4.98163	0.0322808	0.596123	0	17.656
101844556	Ddx47	89.2881	0.441121	1.75774	13.4393	27.7625	62.116	3.73529	2.74581	0.00244495	16.3683
101826184	LOC101826184	91.4498	0.637154	1.66764	13.7491	225.245	118.969	1.64387	1.15645	0.00918186	45.9907
101843566	Gnl3l	4.36035	0.377127	0.238541	2.16889	11.4926	3.2447	1.1157	0.821397	0	3.02462
101829735	Rps4x	737.24	8.21024	12.7046	76.6702	416.811	674.974	5.21612	10.6282	0.378397	232.655
101833977	Pbdc1	42.4845	0.0722442	0.735338	6.02368	16.0455	43.532	1.40829	0.200331	0.135342	4.80728
101827378	Taf9b	4.31412	4.55169	5.14659	23.4146	31.6656	7.41212	3.9625	8.04605	0.0885307	44.8327
101842789	Cstf2	6.04409	0.434209	0.832756	6.0036	11.0681	4.86506	1.36492	1.30218	0	12.5912
101843049	Gla	25.259	1.18421	0.0516576	45.6046	96.781	18.6429	1.67021	0.107468	0.0102392	74.3718
101828649	LOC101828649	1.44858	0.145334	0.396237	21.9789	2.19253	0.332558	0	0.0549554	6.29883	15.9739
101841922	Acsl4	0.659562	0.211753	0	2.49219	7.62695	0.666242	0.0455272	0.0100088	0.0019072	4.83069
101836858	Pnck	7.21933	0.707461	0.551089	7.79035	0	10.638	0.811225	0.535026	0	7.91829
101828611	Rpl10	538.712	12.4182	48.3992	102.754	242.538	614.463	15.4819	41.7255	3.19476	143.151
101826845	Spout1	48.3251	1.6072	1.72353	13.013	8.00131	47.319	1.05969	1.49907	0	13.282
101841306	Set	32.4347	0.964187	0.82447	14.4628	94.1953	42.4207	1.4888	1.12691	0.110526	50.5822
101825967	Surf2	160.634	0.181762	5.78145	34.8703	39.5469	159.988	0.468948	1.6037	0	56.2532
101826567	Uap1l1	0.124665	0	0	2.97975	8.25198	0.114479	0	0.0189178	0.00180241	2.10874
101842142	Orc4	311.396	0.911065	2.27692	24.8215	44.9366	333.903	1.33851	3.30148	1.4442	38.4123
101834233	Scrn3	3.65164	1.20684	1.33963	3.96568	1.49554	3.35329	1.76071	1.93947	0.0869576	5.27354
101843812	Timm10	63.6921	0	4.22517	24.7707	137.342	59.4094	2.25014	0.684938	0.0145018	40.7372
101843544	Acp2	10.8454	0.10044	0.127792	10.0011	22.813	9.34644	0	0.632995	0	12.7986
101839957	Harbi1	11.4589	2.83865	1.59429	5.04769	8.4792	18.3173	0.805613	0.772836	1.82036	25.1428
101840631	Serf2	666.13	19.6269	23.6696	76.2139	373.756	576.957	66.5313	30.4446	4.75871	206.818
101822829	CUNH15orf48	1.44858	0.290669	0.0528316	13.7463	179.641	1.33023	0.0833254	0	0	27.8497
101822736	Stard7	3.8681	2.03968	1.4862	9.38219	3.36754	4.0477	3.32198	1.97935	0.0455205	20.3359
106021017	Snrpb	226.286	19.1672	16.5735	66.1885	149.539	174.584	28.5934	10.3204	1.03692	139.878
106022745	LOC106022745	7.53887	0.216104	0.412428	41.8078	67.3768	2.96697	0.0929251	0.163431	1.96974	96.97
101832768	LOC101832768	0.385758	0.0967562	0	2.79295	19.4137	0.0885601	0	0.0146346	0.0432242	11.6344
121140736	LOC121140736	0	0	0.469184	15.0089	0	0	0	0	3.97566	3.24269
121140737	LOC121140737	1.07698	0.108052	6.30425	68.9815	1.79309	1.48348	0.0929251	1.0623	8.68087	20.4946
101828361	Fam53a	14.0633	0.911239	1.25021	8.5626	2.36509	12.5107	0.530873	0.778057	0.0826022	16.0036
101828194	Rpl9	98.9361	1.24076	0.884733	91.9074	523.153	105.704	0.246245	0.793983	0.00687705	237.268
101841644	Ppat	57.9551	2.94982	3.20662	15.9491	80.6253	176.794	4.06547	1.32992	0.809307	67.6687
101831208	LOC101831208	8.32742	13.2868	1.85166	55.7764	113.152	4.44022	4.51968	6.01267	5.63736	101.922
121140708	LOC121140708	0.373729	0	0	10.5152	0.0188554	0.171597	0	0.141783	4.66853	7.59485
101830675	LOC101830675	0.485873	0.146241	0.0531611	40.8502	0	0	0.16769	0.221193	0.23533	13.6835
121140709	LOC121140709	0.414126	0.124646	0.294522	3.14233	0	0.950727	0.142928	0.816963	2.53569	0
121140926	Rpl15	482.203	17.5104	13.2035	72.318	712.538	534.848	29.3436	12.2587	3.02805	234.656
101824121	Eaf1	0.457946	0.55134	0.901899	7.08776	11.8525	3.57451	0.829771	0.660183	0.632307	21.2619
106022429	Rps24	415.925	3.71442	11.3295	48.8425	182.293	414.347	3.29424	6.32042	0.995277	138.045
106022079	Elob	306.27	7.13431	3.13944	179.519	1462.37	235.995	11.5176	3.31297	3.74267	449.452
101832397	LOC101832397	78.2063	1.25453	1.0321	11.1309	11.754	84.9109	0.965334	0.133159	0	12.0342
101836835	Npw	0.72881	0.292481	0.119613	38.5045	38.1673	0	0	0.165895	2.68171	102.691
101836559	Rps2	698.787	19.8212	12.7731	55.5584	340.505	958.418	29.8454	18.9268	2.67845	197.417
101844950	CUNH16orf91	84.0328	1.01315	5.48503	43.3818	174.972	83.4597	4.41882	7.27899	2.25262	57.9133
101835799	Snrnp25	73.8016	0.35259	0.336454	13.1548	128.282	63.3344	0.151615	0.0666627	0.666893	44.559
110341207	LOC110341207	18.479	1.85397	0.386531	436.325	58.0498	3.24412	0.98479	0.78352	65.944	283.768
106021283	LOC106021283	7.92483	0.748317	0.051005	125.452	1.64634	0.42808	0.0804445	0.212222	31.9403	77.9499
110341206	LOC110341206	75.5233	45.1387	37.6046	134.863	28.8525	69.7238	53.3855	32.7271	36.1969	65.9434
106021282	LOC106021282	10.6135	2.12967	1.50281	283.373	7.24465	1.71994	1.18511	0.426333	16.0582	182.739
121141325	Nhp2	434.764	4.31601	13.3194	110.255	147.818	442.109	1.57948	5.55581	2.05779	238.016
121141094	LOC121141094	31.7657	0.910573	0.186193	1.8641	13.1646	36.463	1.66408	0	0.164025	5.23067
101842054	P4ha2	3.59472	2.13507	0.0943948	3.55543	18.3683	6.33797	3.4242	0.480037	0	4.04527
101842328	Gid4	8.16389	0.262103	0.0893241	4.27547	2.7514	6.59725	0.0281762	0.0495546	0	1.85565
101842227	Rpl26	422.467	2.25454	4.5486	64.2082	383.319	416.324	2.81143	0.937765	2.07934	201.078
101844091	Med11	231.66	8.23652	1.39382	7.91504	24.2325	177.205	7.3277	7.51773	0.559364	12.0544
101831288	Pimreg	0	0	0	4.64433	0	0	0	0	0	1.2558
101835484	Ggt6	0.298601	0	0	6.1063	0	0	0	0	0	8.99695
101835829	Mrm3	26.0646	0.191928	0.0784907	9.41808	38.1235	30.7423	2.18704	2.83039	0	21.6569
101831774	Tlcd1	1.01537	0.101871	0.166643	19.1332	51.1766	2.33104	0	0.346685	0.0110103	54.8656
101831506	Rpl23a	88.866	0.437585	0.357908	55.1175	216.198	69.5899	0.0940812	0.744591	0.118236	131.222
121141635	LOC121141635	0	0	0	8.50241	10.4038	0	0	0	0	28.1592
101822767	Wsb1	0.490862	0.0656633	0.00895117	9.76915	17.9299	0	0.0141177	0	0.639906	30.6897
101841901	Znf207	5.81034	0.611883	0.45989	4.84974	9.28084	8.43861	1.35111	0.450238	0.251423	9.39562
101826978	Znhit3	5.70708	1.17379	0.171719	27.5632	34.1203	3.79958	0.960226	0.56293	0.61885	57.587
101826722	Ca4	0.976483	0.0979691	0.0267101	23.4452	27.0715	0.672527	0.0421269	0.111136	0.621195	43.3441
101829263	Supt4h1	59.3463	3.50786	1.45973	57.4834	157.228	55.765	1.66716	4.46798	0.565371	114.296
101838863	LOC101838863	38.4363	0.650452	0.608017	22.9868	640.776	51.0303	0.239739	0.0702733	0.0133907	117.608
101838943	Tmem92	42.4662	9.62156	6.66187	28.5913	28.1791	34.6063	11.5262	10.4345	1.51665	13.8337
101827506	Snf8	114.895	2.13603	1.88767	43.0246	58.4855	189.105	0.570103	3.89925	0.504185	90.7664
101833423	Pnpo	4.70061	2.43058	0.593436	13.7339	1.03984	1.99226	1.71593	1.3992	0.00261392	29.0419
101838238	Rpl23	163.511	0.869951	2.71065	59.8563	305.731	115.458	0.320641	0.939874	0	123.683
101844830	Rpl19	1324.71	1.7094	16.0787	109.397	474.159	1317.78	0.441027	5.42957	3.29476	125.338
101833305	Kcnh4	0	0	0	3.95136	0.278102	0	0	0.0269829	0	2.50124
101826173	Rpl27	184.785	4.17282	2.14532	86.71	553.674	184.42	4.1013	1.62296	2.58574	210.153
101838212	Slc25a39	101.976	2.41278	3.54209	21.3854	46.8526	119.126	0.997596	6.59697	1.14674	49.26
110341539	Lsm12	12.4135	0.664228	0.217313	9.30972	32.0326	13.5272	1.31385	0.502331	0.198619	30.1649
101833745	Mettl2a	15.83	0.46109	0.949815	6.68725	0.721368	11.9576	0.0440599	0.038745	0	5.2486
101830592	Rpl38	13.0805	0.17498	0.190825	3.48822	40.4764	24.8244	0	0.264661	0.239551	8.45092
101823634	Cdr2l	3.8474	0.11877	0.161907	2.45693	4.79302	4.07661	0.102143	0.943127	0	4.99746
101838847	Ccdc137	1.12679	0	0.191779	2.66892	5.14169	1.26467	0	0	0.00181014	2.50016
101838573	Mrpl12	85.7116	2.26141	1.71984	35.3641	312.849	102.675	2.86606	1.48519	0.776123	62.7092
101831300	Wdr45b	10.697	0.981228	0.284241	37.615	92.657	11.7877	2.29425	0.881204	0.397694	139.558
101827593	Rpl24	493.697	7.80371	8.80587	61.3825	354.655	399.295	10.8125	9.18035	2.92076	168.555
101824700	Bbx	3.72157	2.2476	0.726556	3.74569	15.5768	4.89173	2.81442	1.91571	0.0569719	8.72826
101833336	LOC101833336	0.655247	0.13148	0.0238977	18.014	72.4647	0.200571	0.0376911	0.0331445	0.0126315	33.9567
101833072	Dppa4	4.5126	0.381256	0.0779589	46.8532	231.241	8.06971	0.204926	0.144165	1.91953	108.96
106021242	Rpl35a	122.104	2.10762	1.79568	29.1764	185.475	97.0571	4.98454	3.98478	0.00949136	57.5273
101833329	Thpo	0	0.0493973	0.0134676	3.03147	0	0	0.021241	0	0	0.0144589
121142010	Ydjc	1.64409	0.549832	0	6.20105	0	1.00651	0	0.582144	0	7.21009
101831063	Yars2	3.31758	0.133139	0.120996	5.28647	43.6971	4.46824	0	0	0.713091	16.4716
101832917	Cpsf4	21.3737	0.787735	0.82725	4.79068	7.33571	26.971	0.52691	0.683991	0	4.53465
101842462	Rpl21	760.796	6.51098	7.67115	152.033	645.13	647.557	10.399	6.06708	5.8056	393.821
101841925	Polr1d	431.298	3.58887	9.44916	59.0592	203.832	478.181	4.93831	8.99539	2.74107	111.141
101823848	Rpl34	667.509	4.49553	3.60487	37.1531	414.168	533.098	5.45813	4.69972	0.0381082	67.1481
101838503	Prmt6	2.03944	0.0682047	0.0619841	15.0553	6.65384	0.104045	0.0391042	0.0171936	0.240806	43.6878
101838965	Rnf115	51.9826	5.99763	6.00753	18.2043	52.633	45.1995	6.08306	4.73299	0.133873	49.2317
101840856	Polr3c	31.8148	1.55122	1.54529	12.309	3.99032	25.1198	0.667027	2.03041	0.124668	15.4203
101841929	Ciart	421.258	7.86628	13.1406	55.9315	1.73777	496.712	10.2844	20.6323	3.87582	42.297
101825164	Rps27	24.8733	0.779842	0	33.3214	66.9025	19.9859	1.07307	0.117953	0.0224762	56.1076
101832615	Isg20l2	5.31148	0.787754	0.0252673	12.0088	4.98668	8.6947	0	0.700881	0	10.5253
101839674	Rps3a	99.6202	12.4177	4.21129	184.253	936.294	97.0253	14.5212	6.47066	0.447371	474.069
101826893	Ppid	5.72237	0.599078	0	4.79849	122.713	7.9965	0.0429342	0.0755101	0.701444	7.83249
101822898	LOC101822898	0.403403	0.0809457	0.0882756	2.16974	10.4205	1.11133	0.139227	0.122432	0.00583243	6.01811
101825310	Rpl37a	115.551	0.783316	1.3668	51.8143	240.283	114.714	0.269462	1.06631	0.474103	98.1785
101822652	Nop58	34.0347	4.35774	5.90498	40.2641	102.324	54.0247	8.86578	8.36197	0.0304619	102.681
101827045	Clk1	273.134	8.90551	6.1181	18.2765	13.2574	251.716	7.99617	2.84824	0.732131	32.5781
101827319	Bzw1	7.08762	0.336832	0.571408	34.2303	67.6214	15.6719	0.096559	0.0849112	0.23461	107.483
110343621	LOC110343621	1.54245	0.0281367	0.0613692	2.99955	0.0848947	0	0	0.0212787	0.861625	4.81795
101842232	Pmm1	5.97056	0.399345	0.0622154	36.7778	77.0858	2.34975	0.0981253	0	0	51.6491
101834246	Atf4	4.44995	0.198425	0.0270492	2.5681	17.7114	8.85383	0.0426617	0	0	14.6363
101833220	Rpl3	690.017	2.90469	3.72207	25.205	356.528	630.982	3.62216	6.00433	0.648809	53.2238
110342392	LOC110342392	8.75625	0	0.252119	1.66006	0	10.0158	0.265093	0.139869	0	0
121143218	LOC121143218	0.219373	0	0	4.87626	0.951834	0.201449	0	0	1.10058	3.04076
121143219	LOC121143219	0	0.016389	0	3.15054	0.626359	0	0	0.0123944	0.186581	1.94286
101826514	Rpl22l1	21.3755	0	0.868685	10.9144	25.3279	17.9465	0.105391	0.278032	0.0176599	4.77074
101823926	Rps26	80.2176	0.253484	0.0691095	52.7787	301.338	64.3832	0.217997	0.0958502	0.0365289	101.575
121143353	LOC121143353	103.741	0.303571	0.733063	10.4328	70.2658	89.1124	1.30536	0.623145	0.787443	24.5373
101827701	Llph	29.8397	0.990065	1.46533	11.2436	53.6045	101.408	28.828	8.62845	0.0169852	55.5034
101836400	Nopchap1	21.7054	0.596622	0.0650649	20.2741	64.7451	27.8502	0.359169	0	0	7.73635
101827689	Nop16	2.98093	0.119629	0.0652309	31.8059	62.3837	12.0445	0	0	0.456844	44.3655
101827216	LOC101827216	1.54317	0.412865	0.0281407	39.0028	123.195	0.944728	0.0887663	0.0390292	5.86787	41.6926
101834126	LOC101834126	1.49811	0.450909	0.109276	36.6623	0.0251943	0.229285	0.0430871	0.151558	5.90229	90.5411
101836312	Mrto4	49.1474	0.286441	1.24952	47.3709	60.7449	58.428	0.175958	2.35193	0.00884535	108.218
101824372	Rpl11	233.87	18.7312	5.54148	69.1201	355.582	208.379	43.0143	16.2002	0.301519	233.805
121143898	LOC121143898	0.433858	0	0	3.71658	17.5988	0	0	0	0	9.35192
101832738	Rhce	0	0.0491557	0	9.28963	1.63145	0.449918	0	0	0.970466	6.02866
101832387	Zbtb8a	0	0	0.12193	3.02731	1.31724	0.292385	0	0	0	0.75738
101831798	Fhl3	1.25723	0.126136	0.068779	16.9414	68.5256	0	0.0361591	0	1.01186	31.9242
101833928	Rps8	229.145	4.03179	2.75974	54.7593	493.58	237.119	6.1232	5.31969	0.370857	161.979
121144177	LOC121144177	0	0.890402	0	4.04158	8.95514	0	0	0	0	11.9888
101839465	Tspan1	7.83368	0.654951	0.785686	86.0481	170.359	6.74405	0.450609	0.222892	3.66679	182.545
101840004	Pomgnt1	22.8209	0.239747	0.588279	2.34409	1.86871	21.6147	0	0.997215	0	2.32983
101829338	Rnf11	5.95542	0.407385	0.488703	59.4306	93.3077	6.46318	0.583921	0.143775	0.352243	128.927
101832189	Txndc12	29.6062	0.163206	0.284776	3.60189	0.705815	25.3948	0.673718	0.567762	0.489199	13.3951
121144078	LOC121144078	2.46524	0.544135	0.0539462	7.69174	0	3.39574	0.425417	0.972657	1.01582	1.57824
110341233	LOC110341233	773.743	17.5313	63.0608	176.011	609.61	734.299	5.21181	33.8278	10.2771	359.609
101824021	Snapc3	21.0414	5.81535	1.45517	71.3751	16.4045	22.7857	5.10399	1.95798	0.872474	150.108
101828605	Rpl37	206.821	1.44209	1.57267	54.5573	244.79	207.522	1.5158	1.45413	0.0808171	168.937
101830211	Prkaa1	22.6776	2.23729	1.17859	8.72468	14.4161	14.4038	0.130446	0.688261	0	13.2306
101835445	LOC101835445	13.3393	1.17772	0.408661	1.92419	12.5985	22.539	0.276229	0.809694	0.0540011	3.886
101827286	Ccdc127	16.1833	0.659225	0.652354	6.6839	29.9705	13.5203	3.19164	2.28963	0.00175925	18.1525
101836249	Rnf125	4.83342	4.49907	1.39556	9.62742	37.3169	2.28091	3.89239	2.08835	0.108705	26.7404
101828988	Mtres1	6.63043	0.68668	0.678656	44.1364	234.466	3.33897	0.221455	0.162285	0.432931	171.789
101835071	Rfpl4b	0.503674	0.101066	0	29.5889	0	0	0.086917	0.0764323	1.80598	1.92287
101829134	Rps12	149.974	7.18279	2.36347	11.9109	106.118	164.359	6.49674	1.59216	0.0267696	16.4209
101841948	Sf3b5	688.806	6.81683	2.74739	105.152	365.304	690.854	5.94747	2.31616	5.46702	174.519
101832596	Gtf2h5	712.788	26.4239	15.1268	49.7016	110.241	664.266	21.0251	7.97123	1.62969	143.141
101839503	Psmb1	1556.36	25.1281	15.9014	55.0544	362.983	1615.73	13.0818	28.7911	4.15402	154.729
106021780	Hilpda	1.0666	0	0	20.65	31.2113	2.93838	0.0613532	0	0	26.4156
101831252	Ndufa4	588.99	9.7584	18.5497	48.1679	409.957	506.134	6.64388	15.8873	4.35549	184.83
101842646	Emb	315.162	20.6042	14.8307	40.9378	40.5643	235.389	22.7121	18.3454	1.73775	81.2506
101842925	Nsa2	385.679	11.526	10.5586	23.1893	99.1631	402.094	8.32645	6.32584	0.00949136	100.923
101828683	Dhfr	15.098	1.54632	0.516228	14.748	91.4869	13.5756	1.41126	1.0501	0.00682151	67.4032
101830599	Tomm6	134.777	1.22927	3.72386	22.2268	410.119	98.1375	2.93661	4.64827	0.728273	131.613
101826447	Rpl7l1	82.4278	2.18739	6.04736	23.8071	102.182	129.961	1.55113	3.71478	1.39913	92.1417
101828545	Rrp36	139.035	0.894175	0.227534	16.3189	94.3974	132.586	0.102533	0.270493	0.227648	47.2163
101842515	Yipf3	6.0642	1.35723	0.178636	11.7785	19.6751	8.99566	0	0.0353938	0	31.4117
101842250	Polr1c	12.8645	0.376447	1.08499	61.8335	127.726	25.1035	1.52623	0.203352	0.0697484	152.06
101826448	Rsph9	47.2538	0.147005	0.921821	3.17851	11.2365	42.3839	0	0.38911	0	11.3597
101840269	LOC101840269	2.54027	0.169908	0	70.0246	95.6091	0	0	0	0	59.0332
101828197	Imp4	148.971	4.92901	10.4386	32.7578	37.8035	127.195	1.77763	7.88814	0.719472	68.973
106021571	Rpl31	400.071	15.2341	13.002	69.9446	378.709	284.329	10.0254	15.5283	3.80845	215.007
121133385	LOC121133385	0.922519	0.18511	0	6.76341	0	0	0	0	1.41381	9.06661
121133327	LOC121133327	0.186491	0	0	2.33034	1.21375	0	0.00804552	0.00707499	0.0849337	4.58944
101836465	Pin1	24.33	0.962644	1.08731	86.2299	316.557	48.7752	0.946146	0.62401	0.0495443	203.077
101831333	Cdkn2d	3.84323	0.60592	0.570681	33.382	16.8416	4.53758	0.805327	0.0416577	0	69.8302
101829997	Qtrt1	52.6229	2.36399	2.57806	20.9965	13.6578	74.0479	0.361429	1.74807	0	20.528
101840473	Ecsit	18.0023	0.195258	0	8.8419	24.4492	42.2222	0.0419807	0.590666	0.0105518	19.2464
101831299	Rps25	297.914	1.20037	2.35633	56.7237	309.663	242.81	0.929092	4.4482	3.47695	95.9205
101828363	Foxr1	113.195	3.81242	5.88512	43.1663	55.3544	126.555	2.1704	4.26387	0.499101	85.0929
101823632	Rpp25	2.00777	0.120862	0.0439356	32.8789	67.8891	0	0	0.0304678	0.00580571	83.7378
101825739	LOC101825739	220.222	0.901818	0.842984	4.55172	80.8521	158.01	0.443181	1.46145	1.16034	16.1775
101823377	Rpl30	492.055	2.68578	5.43954	36.6275	312.438	420.247	0.219979	2.99837	1.0874	87.2621
101835500	Rida	14.0849	1.82135	0.582186	53.8793	80.1889	12.3593	5.56331	0.617464	0.0181014	182.199
101831161	Rps7	526.081	24.2999	24.2473	102.852	732.44	506.511	26.0591	25.4452	3.36711	219.804
101824085	Snx17	2.88525	0.36184	0.138112	8.08332	13.6833	11.7572	0.0311184	0.711481	0	9.04498
101822707	Ulk1	0.790137	0.0132122	0.172904	2.50419	9.0691	1.63256	0.852192	0.119903	0	2.09221
101829571	Hscb	68.5117	0.628052	0.304411	17.4855	30.7757	66.1078	1.02024	0.844395	0.00502816	27.6161
101833269	Gatc	39.2823	3.09304	1.46894	15.9306	84.6941	16.8949	0.943882	1.2073	0	84.49
101833775	LOC101833775	437.959	4.86102	4.7295	12.7744	107.556	382.548	4.91823	2.30664	2.43118	40.4816
106021847	Rplp0	2007.33	7.68238	15.8725	81.7981	840.708	1946.6	15.7946	10.2127	3.51154	275.13
101841558	Ddx54	7.23628	0.896302	2.06245	5.13932	4.47118	11.1571	0.123332	0.0135568	0.00129164	9.68085
110342846	Rpl6	739.85	2.95358	3.94153	91.0559	726.569	759.793	3.27538	3.64443	1.46171	321.97
101839594	Kdm2b	7.97451	0.53696	0.415765	3.1329	8.06824	6.24173	0.517203	0.397961	0.00928559	5.53245
101836386	Denr	26.2503	0.533397	0.0363562	4.62956	65.314	46.9906	0	0.201694	0	5.11323
101825039	LOC101825039	40.3381	1.1563	0.472879	36.2904	112.612	33.9555	0	0.0728724	0.020829	85.4606
101840478	Dnajc30	16.6932	0.0712683	0.116583	11.3571	10.6262	21.6894	0.0306455	0	0.00256757	34.2533
101835794	Tsc22d4	3.7954	0	0.0377517	2.10212	4.80457	2.6932	0.0297708	0.130898	0	3.67815
101831071	Cnpy4	19.2086	4.59893	1.6718	20.3455	17.4882	22.049	0.565015	0.993715	0.00631181	43.4739
101836589	Vps37a	59.7518	3.56006	2.67754	25.6796	30.5165	94.3838	2.28745	3.34221	0.30369	22.1346
101844884	Polr1h	1324.26	5.38202	22.7951	52.4054	165.283	1356.97	8.71892	21.1084	1.47903	141.379
101824323	Gnl1	4.75332	0	0.445781	3.39113	11.3399	4.83264	0.0585901	0	0.834504	17.4188
101834509	Rps18	356.554	1.31276	1.25268	34.9199	318.135	308.899	0.376325	1.15825	0.0078824	142.173
101835458	Pfdn6	50.9825	8.11636	3.36535	24.1973	159.815	50.6863	11.27	4.73145	0.383784	52.2657
101835567	Snrpc	1986.49	40.0873	35.6521	100.825	184.682	1984.96	66.6376	47.2861	2.404	255.438
121134231	LOC121134231	9.30683	0	0.226288	1.71823	18.782	10.4457	0	0	0	7.04538
101836961	Pim1	3.92415	2.22089	0.814675	5.36855	29.0171	3.60354	1.04181	0.97721	0.264766	16.1513
101828101	U2af1	580.493	3.30049	9.6733	69.1231	144.742	639.427	5.91342	9.10015	1.25347	86.484
110342418	Tfam	11.1558	0.802933	0.862375	20.2704	39.9122	13.3621	0.753301	1.36166	0.436537	37.9172
101837951	Ddx21	1.83663	0.304441	0.14853	7.2956	20.9739	3.66647	0.05512	0.0727064	0.00346359	13.2777
101843838	Map1lc3a	571.129	30.2943	48.9922	142.375	987.169	625.91	26.1167	40.0653	9.11458	508.855
101826574	Tnnc2	0	0	0	12.1496	4.77884	1.70552	0	0	0.463203	10.2266
101830140	Rps21	22.6418	0.626653	0.256275	2.99816	37.4211	12.1884	0.404193	1.77718	0.169322	9.07957
101843487	Ogfr	13.2374	0.0624983	0	5.23087	2.73428	9.00964	0.537488	0	0.105826	10.6744
101822924	Rps27a	645.918	11.3112	5.07555	152.473	889.653	576.968	6.07982	3.56428	0.399019	295.703
101838778	Rab20	0.545615	0.0547407	0	16.5804	2.97297	0	0	0	0	15.5102
101824554	Fundc1	18.7736	3.23896	1.9773	5.85869	12.4637	19.4954	3.84523	3.59438	0.367826	2.15376
121135278	LOC121135278	1.29836	0	0.568234	57.5128	35.2418	0	0.224053	0	0	44.8394
101830299	LOC101830299	0.540984	0.0542761	0.0295955	11.003	0	0	0.933553	0	0.00391079	6.06882
110339482	LOC110339482	2.10373	0.537253	0.460353	7.77721	0.115787	3.51245	0.0330029	0.0870652	2.0821	0
101824602	Rps9	255.812	7.2424	11.1069	57.662	421.014	242.784	6.46206	3.35476	0.893654	94.7595
101829378	Hspbp1	35.597	0.751872	1.38937	4.15836	32.012	38.8058	0.790305	1.10564	0	3.00773
101823529	Rpl28	115.512	1.49909	0.691661	21.1489	140.273	115.045	0.297513	0.348832	0	59.6759
106022474	LOC106022474	12.3833	0	1.0361	20.9031	7.73608	13.88	0	0.0276347	0.00263293	41.6817
121135444	LOC121135444	2.54818	0.219133	0.438124	18.5042	0	0.668569	0.125637	0.110482	41.4418	30.4246
121135453	LOC121135453	5.35517	0.771473	0.240381	113.656	25.4108	1.00875	0.284344	0.187533	30.8193	308.762
121135535	LOC121135535	1.51538	0.466242	0.121589	3.54374	1.89606	0.278314	0.0174335	0.0153305	1.2094	9.29198
101834517	Med29	262.23	1.99762	7.87973	32.7783	95.6241	259.283	1.90073	10.7358	1.10861	50.5345
101835038	Rps16	274.902	1.5065	5.43426	85.1985	399.765	277.368	0.298983	1.5775	0.78489	154.404
101843454	Rps19	340.722	1.12772	2.15223	55.468	625.014	352.882	0	2.55857	0.792253	154.855
101837672	Rtn2	0	0	0	2.70354	0.676909	0.157957	0	0.0261025	0	3.01064
101833976	Snrpd2	435.239	3.62329	2.38446	64.4286	180.571	411.687	1.39685	2.17323	1.85451	143.432
101844682	Rpl22	10.553	0.56247	0.216495	8.61916	68.6159	6.35958	0.56909	0.325287	0.20264	15.6019
101835960	Ubiad1	1.45914	0.0487976	0.119737	1.45169	3.28821	2.12154	0.81834	0	0	4.62782
121135765	LOC121135765	0.375731	0	0	4.33315	0	0.172517	0.0648384	0.0855255	4.23452	15.9442
101829648	Taf1d	4.48713	0.0281367	0.429585	3.41376	11.291	4.12053	0.0241977	0.468132	0	7.97226
106021870	LOC106021870	15.4516	0	1.0038	14.8279	25.1897	14.1891	0	0.293096	0.160569	17.8669
101830262	Nudt21	323.154	2.48107	10.0551	41.5795	48.625	374.085	5.01716	9.17887	0.246413	113.252
101836746	LOC101836746	146.906	7.84387	5.1049	14.2787	118.97	147.641	11.0979	6.21906	1.10301	25.7369
101839601	Rpl35	124.686	0.523961	1.28567	49.3735	441.073	111.502	1.35183	1.18876	0.235958	132.777
101831107	Rpl12	152.739	0.319252	0.522242	27.0041	149.197	125.163	0.366077	0.885273	0.314378	56.006
101831995	Ptrh1	11.6632	1.10392	0	9.9321	33.9961	13.9436	0	0.166971	0.00318166	18.4181
101828969	LOC101828969	2.25519	0.2514	1.39824	49.8853	10.139	0.230104	0.0864821	0.0380249	1.81868	106.848
110339719	LOC110339719	97.0382	0.493178	0.189239	11.213	123.681	84.0108	0.235631	0.207207	0.0447481	38.479
101839873	Rpl18	870.739	2.26909	6.34107	40.6239	447.295	1096.85	2.19536	3.71806	0.633548	103.003
101825181	Znf707	4.92586	0.724833	0.682679	11.4061	2.94911	7.99136	1.67174	0.622914	0.00237395	10.396
101831541	CUNH8orf33	37.5917	0.538788	2.80732	63.3245	79.3856	64.9312	5.14845	2.44479	0.759179	166.644
101838772	Nip7	26.047	0.0392971	0.0214278	26.5339	42.4869	26.077	0.135183	0.683535	0.0028315	60.3307
121136363	LOC121136363	6.32347	0	0.908085	9.98646	0.0398792	19.961	0.75021	0.899609	0.00571408	20.8449
121136399	CUNH19orf53	55.0049	1.05618	2.33245	50.1498	93.3449	41.0854	0.317913	0.479251	0.506077	70.4403
101837393	Trir	196.7	0.997419	7.07031	34.6775	105.641	303.875	1.3071	2.90948	0.629698	73.4744
101830132	Slc25a25	4.91217	0.0156454	0.332712	2.30991	4.3744	4.86884	0.390199	0.414122	0.00450924	1.94172
101830997	CUNH1orf115	0.990275	0.0745146	0.0677185	20.5921	18.0112	0.227342	0.106805	0.0563526	1.36911	38.0673
121137188	LOC121137188	2.19098	0	0	14.7507	0	0	0	0.33248	0	14.7987
101839753	Becn2	1.86893	0.0535733	0.204486	18.997	23.9501	0.980704	0	0.081031	2.13081	26.4857
101837520	Uck2	49.6902	0.843914	1.19303	13.0878	19.0421	40.91	0.255363	1.27644	0.298405	15.0682
101831129	Serpinc1	0	0.0844439	0	3.38232	3.41838	0.386454	0	0	0.276845	16.7954
101835581	Soat1	1.42028	0.871729	0.274231	4.60257	8.18565	0.690478	0.85061	0.456408	0.00241582	13.7394
121136864	LOC121136864	4.61861	1.77204	0.538658	3.60565	9.82265	6.24537	1.04225	1.84075	0.59218	15.1821
101825830	Glul	32.3247	9.67574	11.7192	39.7563	34.4686	33.1125	7.56638	15.169	2.01594	49.6066
101831677	Cript	13.3864	1.00728	0.122055	32.0355	22.7095	15.8781	0.0481259	0.126961	0.0887068	20.6059
101840204	Ndufa7	378.756	0.128596	6.52118	20.9501	51.6689	334.275	0.995335	2.91756	1.00997	52.2078
101826037	Alkbh7	159.936	23.9759	12.6157	43.0607	35.279	127.656	38.9121	25.8224	2.6888	86.9457
101829823	Rpl36	174.133	0.76625	0.501383	30.0052	224.182	159.205	0.92257	0.347692	0.441689	48.4011
101837194	Gpx4	393.049	6.51651	1.66042	9.16724	42.5086	339.754	4.39958	4.55973	0.258905	23.3704
101832829	Rps15	425.159	0.436003	0.871722	23.2314	453.415	388.428	0.124988	0.109911	0.753975	63.0448
101842485	Tra2a	2.21532	0.848628	0.0146901	7.73036	7.00411	3.51383	0.0579225	0	0.24944	17.4234
101839709	Tomm7	40.9856	0.17498	1.62201	28.6356	45.4919	36.0354	0.150483	0	0.163903	69.1951
101841153	Kbtbd2	1.10861	0	0	2.33422	4.29875	0.654449	0	0	0	3.52073
101823986	Fam136a	11.4092	0.775421	0.100671	7.20468	34.4073	11.153	2.25464	0.111699	0	29.9278
101828607	Rpl32	265.863	3.48895	2.51614	104.442	280.888	256.503	2.51656	1.53207	2.37606	166.429
101842752	Rimklb	4.28598	0.931679	1.62828	5.37775	3.4598	3.82648	3.21527	1.91505	0.506925	6.88415
101842482	LOC101842482	16.7352	1.59064	1.44557	41.1049	9.50978	11.5933	1.36796	0.980177	27.3625	45.3176
110340139	LOC110340139	1.82266	0.81273	0.0886326	25.7758	20.5779	0.371942	0.104843	0	7.84999	70.7609
101822631	Lpcat3	1.261	0.158143	2.27651	8.2704	31.9532	1.01322	0.0272006	0.287033	0.00227895	22.1726
101830471	Mrpl51	177.184	5.47952	6.25366	25.6417	63.5045	183.994	2.68498	1.15645	0	73.4807
101836623	Rplp1	559.794	1.78952	3.67795	57.07	229.335	499.568	1.89414	3.22721	1.42827	95.6949
101841805	LOC101841805	255.195	0.673772	1.10218	13.5143	187.3	230.645	0.695336	1.32483	0.0194191	40.5085
101837182	Slc25a36	0.413951	0.272919	0.135876	5.90354	5.99094	1.79204	0.540856	0.0717906	0.0145348	8.3671
101833277	Mrps22	1565.07	10.8503	28.4391	62.4018	142.452	1547.79	7.79374	18.6026	1.37704	113.269
101839058	LOC101839058	2.2827	0.261737	0	3.67649	1.67815	1.49728	0.0562737	0	1.02782	5.09471
101823027	Rpl29	524.568	10.4851	10.9905	90.6827	402.462	470.063	16.6337	11.6248	1.89973	194.066
101822669	Acy1	280.22	0.680727	5.79048	16.1814	4.29038	258.156	1.44406	3.29477	0.00326993	47.3559
101839922	Amt	11.305	3.46342	1.57929	4.28732	7.05827	9.91794	1.67217	2.74179	0.0043781	17.6371
101839473	Dync1li1	31.7365	0.408964	1.17871	28.2244	86.4636	27.272	0.2261	0.265101	0.317826	81.9819
101823143	Rpl14	241.617	2.4567	1.20289	28.791	225.171	191.13	0.129353	0.720414	0.372091	70.9407
101842078	LOC101842078	0.391684	0.157188	0.0214278	8.19785	28.9109	0.179841	0.0337957	0.0297189	1.07314	42.8699
101824537	Trim13	17.4738	1.44587	2.01043	19.1344	52.0958	16.377	2.76669	1.31215	3.59423	37.8991
121137789	LOC121137789	1.73115	0.52105	0.142058	58.2851	15.8959	0.397427	0.149368	0.0656751	0.0125145	94.8643
121137792	LOC121137792	8.1525	5.12568	2.43812	14.1347	0.164525	28.4484	5.15842	2.63922	1.86234	20.0788
121138004	LOC121138004	0.329162	0	0	5.10466	0	0	0	0	1.23735	1.39197
121138061	LOC121138061	22.1617	4.20434	1.19035	966.86	19.9633	7.03035	1.11254	1.4675	39.3761	386.515
121138154	LOC121138154	5.92983	0.839902	2.32806	14.1976	0.10559	1.60157	0.240773	0.317593	26.0328	10.8172
121138217	LOC121138217	1.90004	0.190628	0	4.63036	50.3272	0	0	0	0	5.41242
121138225	LOC121138225	1.77049	0	0.193716	42.2531	21.4381	0	0	0	10.1624	38.1634
121138245	LOC121138245	3.54098	0	0.387432	65.4607	26.083	0	0	0.268671	14.7188	48.5621
101827476	LOC101827476	8.06722	0.784846	0.240727	134.1	1.67737	2.24488	0.379671	0.408065	5.62329	355.392
121138272	LOC121138272	8.8103	0.744358	0.684924	197.989	33.2907	7.87758	0.800188	0.246282	31.778	186.872
121138363	LOC121138363	1.73666	0.149346	0.217159	15.7044	4.30582	2.73389	0.0428126	0.0752963	2.36022	31.2559
121138396	LOC121138396	0	0	0.0837462	1.67687	2.51008	1.40575	0.0660417	0	0.0165995	4.11341
121138485	LOC121138485	4.44547	4.9698	2.57095	27.1933	1.47387	10.7889	1.2055	1.49375	97.5159	77.0801
121138488	LOC121138488	3.86874	1.6277	0.955822	6.03345	13.4616	6.41769	0.301502	1.0984	1.2053	10.5843
121138571	LOC121138571	0.584262	0.0937891	0.0127853	22.4966	0.212237	0	0.100824	0.0709292	6.09051	30.2323
121138570	LOC121138570	1.3687	0.205979	0.074877	26.2543	15.3472	0.314218	0.118095	0.207699	6.43381	96.8481
121138703	LOC121138703	0.329162	0	0	8.42269	0	1.20907	0.0568021	0	0.333133	5.62587
101832171	LOC101832171	9.29808	1.62755	1.29873	77.3448	27.0087	2.54335	0.273112	0.840583	0.0200218	171.897
121142756	LOC121142756	8.00453	0.782491	0.471587	151.566	77.9527	0.565426	0.212509	0.404894	6.29394	290.821
121142876	LOC121142876	0.20621	0	0.248184	10.6014	2.4761	0.568087	0	0.0312923	0.271308	6.23741
101839539	LOC101839539	1.22287	0.245378	0.178399	23.9062	0	0	0.211026	0.18557	2.48115	13.7184
121139495	LOC121139495	11.0059	2.37199	0.758195	399.708	0.287918	1.12296	0.422053	0.494855	18.9888	220.643
121144066	LOC121144066	0	0.022995	0	2.08328	0	0.210471	0.0197758	0.104342	0.435759	2.02597
121144114	LOC121144114	226.369	5.99325	6.79396	20.9251	270.689	191.273	8.54515	8.70711	1.37506	68.3701
121137948	LOC121137948	0.336751	0.135143	0	8.79096	26.1983	0.309237	0	0.0511017	0	23.6948
121138343	LOC121138343	0.105621	0.063581	0	3.76086	0	0.581951	0	0.032056	1.91343	2.56206
121138414	LOC121138414	1.83464	0.169908	0.200735	8.1968	1.68035	0.777575	0	0.278405	0.385638	37.2501
