# Supplementary material for: The non-redundant functions of PIWI family proteins in gametogenesis in golden hamsters
Source: Nat Commun. 2023 Aug 29;14:5267. doi: 10.1038/s41467-023-40650-x (PMC10465502; doi:10.1038/s41467-023-40650-x)
Supplement: Supplementary file 13 — Supplementary Data 10 [file 41467_2023_40650_MOESM13_ESM.xlsx]

## Sheet: Supp Table10
Supplementary Table 10: Consensus-TE expression levels in oocytes and early embryos derived from WT and Piwil3-/- golden hamsters.
temporary TE id#TE subfamily	WT-GV-1	WT-GV-3	WT-GV-4	WT-MII-1	WT-MII-2	WT-MII-4	WT-MII-5	WT-11PEA-1-8PEA	WT-11PEA-3-8PEA	WT-11PEA-1	WT-11PEA-2	WT-11PEA-3	WT-34PEA-1	WT-34PEA-3	WT-34PEA-4	WT-34PEA-5	WT-54PEA-1	WT-54PEA-5	KO-GV-2	KO-GV-4	KO-GV-5	KO-MII-1	KO-MII-2	KO-MII-3	KO-MII-5	KO-11PEA-1	KO-11PEA-2	KO-11PEA-3	KO-11PEA-4	KO-11PEA-5	KO-34PEA-1	KO-34PEA-3	KO-34PEA-5	KO-54PEA-2	KO-54PEA-4
ltr-1_family-1#LTR/ERVK	525.576	293.85	203.132	66.7565	56.5127	106.857	133.428	59.7867	64.0604	69.4634	42.9216	53.9132	18.4655	11.919	6.55799	8.55406	145.728	60.6006	301.406	192.211	303.2	47.2583	61.2952	55.5939	121.855	41.4275	26.7924	43.3871	48.5537	43.1469	6.54385	3.1252	4.80178	7.92086	1.86387
ltr-1_family-2#LTR/ERVK	5097.37	4156.67	2994.29	1204.61	1546.29	1466.11	1543.62	1083.83	967.245	1178.44	721.233	757.214	132.456	147.681	124.09	65.3733	255.374	207.092	3810.57	3903.56	3811.29	809.02	766.053	754.355	1212.73	1108.45	1023.16	836.908	1155.73	1120.41	146.749	100.362	106.762	59.6342	62.1916
ltr-1_family-11#LTR/ERVK	75.7755	56.0593	59.2453	20.8246	17.4822	7.21773	20.1565	16.1277	15.6119	14.4838	20.6021	13.494	0.0300003	0.470713	0.00714604	0.00269581	1.60194	0.839147	58.4983	77.8659	60.335	14.2207	6.42062	15.21	22.8335	25.1854	25.739	28.0425	27.0373	25.6482	0.5631	1.19531	0.89144	1.48193	0.43652
ltr-1_family-101#LTR/ERVL-MaLR	97.7709	68.2888	62.7077	20.3358	23.8758	21.9711	24.9422	19.9664	16.5004	16.1888	12.1878	12.7224	2.61913	2.16429	1.83893	1.36805	4.94086	3.67813	73.2944	69.6597	79.1766	12.5752	14.941	12.2062	25.7199	18.2971	14.4181	14.751	17.1459	18.2163	2.12449	1.27099	2.35946	2.33114	1.40473
ltr-1_family-103#LTR/Unknown	0	12.0872	9.37457	0	0	5.11874	0	0	1.87926	0	0	0	0.378407	0.644359	0.841271	0.158683	0	0.882044	0	8.76367	0	2.48389	1.99966	2.33761	2.81181	0	0	0	0	0	0.380984	0.100227	0	0	0
ltr-1_family-104#LTR/ERVK	584.892	459.435	335.264	136.663	179.137	179.229	189.904	121.086	110.929	147.551	79.8723	90.5473	16.8927	13.6939	11.9519	6.59607	23.6481	16.5156	428.15	409.001	426.7	101.971	97.2555	89.5092	145.442	131.067	117.705	104.425	111.549	139.108	12.3144	8.05557	13.6003	6.03825	3.9857
ltr-1_family-106#LTR/ERVK	0.851478	0	0	0	0	0	0.10755	0	0	0.511991	0.0681865	0	0	0.0278612	0.0181877	0.0274449	0.0494201	0.22883	0.930542	2.65251	2.36248	0	0	0	0	0	0.125257	0.0946583	0	0	0	0.00866732	0	0.0145627	0
ltr-1_family-108#LTR/ERV1	686.314	617.55	661.989	36.4764	32.1366	46.7005	31.3167	50.2216	57.2654	108.031	116.538	114.81	2.89999	1.29333	0.53727	4.0826	2.2941	1.28756	695.065	732.386	775.98	24.0213	9.48675	15.3554	36.4277	76.2839	63.4309	34.3537	44.8749	38.5027	0.764694	0.0365764	3.01768	0.24582	1.10318
ltr-1_family-109#LTR/ERV1	69.4386	22.8699	56.4371	6.42358	5.19327	4.40229	4.70627	6.01806	3.87895	8.55432	3.25501	4.01835	0.433924	0.147779	0	0.0818835	0.884687	0.303435	61.0792	45.2223	48.5571	4.27246	0	0	0.967299	7.56949	5.9794	8.28428	3.40361	4.75293	0.327659	0.568908	0.105358	0.637247	0.866603
ltr-1_family-110#LTR/ERVK	65.759	33.0239	34.1502	6.66874	6.87412	17.0929	15.1018	7.78885	6.27539	5.03245	9.09579	8.98308	1.60823	1.17365	0.638465	0.578058	1.38788	2.14211	55.532	21.2832	52.5243	10.5565	2.42816	7.09631	9.38942	6.67963	0	7.31038	3.43255	5.33805	1.21439	1.12576	1.36359	0.613454	0.611781
ltr-1_family-12#LTR/ERVK	30.1925	13.3842	12.6762	2.92366	4.42011	2.67051	4.767	5.01656	2.70119	4.79081	3.40845	2.35469	1.97151	4.27187	5.072	2.44643	3.22487	1.77495	28.4132	19.2215	23.1728	2.00993	2.40585	1.99111	2.51478	4.27552	2.80677	3.37979	3.03985	3.10253	0.73421	0.240104	0.486947	5.92399	1.67365
ltr-1_family-111#LTR/ERVK	52.7048	75.4833	33.4533	7.1859	0	0	3.6984	4.85539	17.8831	12.6765	3.28269	11.1155	1.5379	1.59681	0.687978	0	0.679779	1.0492	73.5983	39.0916	37.9122	4.4319	11.2984	0.695148	0.836164	8.17913	0	4.55712	2.52187	9.7112	1.35955	0.23844	0.485731	2.50389	2.24736
ltr-1_family-112#LTR/ERVK	23.7584	43.9104	12.9438	2.53252	0.337277	2.7447	2.43407	1.09436	6.8018	6.0318	1.90257	2.86025	0.0101452	0.477955	0.253741	0.025526	0.145555	0.472958	24.2335	11.8653	29.6636	2.76365	2.70738	0.877409	0.376928	3.31831	1.08733	1.67276	2.31152	3.87252	0.497948	0	0.533712	2.27999	5.09236
ltr-1_family-113#LTR/ERVK	964.584	759.135	610.511	215.001	295.38	305.812	280.131	233.803	197.699	225.3	157.341	150.695	17.0667	21.4599	17.7453	8.78102	17.5748	14.8516	837.531	787.798	726.522	156.346	152.858	147.355	231.374	243.036	237.703	162.676	240.606	213.813	36.6956	22.6591	27.8623	10.3732	6.84727
ltr-1_family-114#LTR/Unknown	2.11435	2.59557	0	0	0	0	0	0	0	0	0.338636	0	0.027086	0.0922451	0	0	1.59533	0.75763	2.31068	1.88188	1.95547	0	0	0	0	0	0	0	0	0	0	0.107612	0.219218	0.216969	1.40645
ltr-1_family-115#LTR/ERVK	9.65691	7.90316	12.259	0.718172	0.822545	1.67343	6.5054	1.52509	1.84312	0	0.515551	1.01833	0	0	0	0	0	0	3.51787	0	0	0.812042	0.653734	2.29265	0.919244	0	0	5.72562	0.924147	0.821238	0	0.0327664	0.467243	0	0
ltr-1_family-116#LTR/ERVK	0.942264	0.495735	3.20401	1.35144	0.687935	1.25962	1.76825	2.0727	1.61857	0.453264	0.538976	0.851675	0	0	0.00287527	0	0.343762	0	2.64795	0.838663	1.61842	1.86766	0.76545	1.24635	1.19165	1.42885	1.18811	1.64609	0.695619	1.57974	0	0.00137021	0.318205	0	0
ltr-1_family-13#LTR/ERVK	24.8169	4.51334	0.875112	0.0683556	0.0391449	0.0796387	0.116097	1.27013	0.964856	1.36327	0.956867	1.18732	8.41696	11.061	9.93761	5.18207	4.46341	5.24222	21.5966	4.63582	15.018	0	0	0	0.0437468	0.941424	3.06479	1.97549	0.351841	0.42991	1.4137	0.031187	1.11498	7.04255	3.5979
ltr-1_family-121#LTR/Unknown	10.8282	3.32316	0	0	1.38347	0	0.683856	0	0	0.651099	0	0.856381	0	0.590518	0.636055	0	0	0.485005	2.95842	0	5.00728	0.682903	0	0	0	0	0	0	0	0.690637	0.104745	0	0.168402	0	0
ltr-1_family-122#SINE/Alu	5.93102	13.3483	0.941147	0.220541	1.26296	0.513889	0.99886	0.936669	0.377332	1.90203	0.158319	0.312714	0.0506529	0.668459	0.168917	1.72052	0.344238	0.0885517	2.16058	15.8367	10.0564	0.249367	0	0	1.41144	0	0	1.09891	0	0	0.516353	0.0301863	0.758416	0.0676248	1.56799
ltr-1_family-123#SINE/Alu	26.9014	44.0319	119.526	14.0043	16.0396	18.6468	2.26527	14.8696	13.6918	8.62706	8.61706	11.3471	6.89241	6.84631	5.55464	3.17932	87.4365	44.9843	137.197	79.812	74.6397	18.0969	20.0323	8.51557	28.1683	7.51458	0	5.98122	23.1697	11.4387	7.28632	1.46044	6.13614	21.4709	1.83534
ltr-1_family-124#SINE/B2	2542.68	1262.25	857.55	92.4731	97.7653	157.462	86.5837	166.162	152.131	113.11	107.235	71.8647	20.0135	32.5146	66.4003	32.7566	930.806	544.095	1498.28	979.028	1245.84	112.603	105.22	88.9404	129.745	133.593	7.03529	150.638	146.455	138.281	140.638	71.724	188.423	679.707	106.042
ltr-1_family-125#SINE/B2	19564.1	7426.95	6785.24	564.655	566.648	1027.52	700.241	1311.38	973.758	869.607	755.36	467.68	156.86	227.144	423.728	254.568	6426.47	4288.98	10317.2	7129.7	9838.38	741.829	711.43	551.264	943.012	1068.31	54.3687	1137.93	1296.35	1057.7	985.344	516.799	1141.41	4540.97	723.565
ltr-1_family-126#LTR/Unknown	334.773	301.625	295.342	12.3341	7.06332	19.1601	25.6038	28.3751	53.3435	73.8708	68.8662	84.0445	1.25904	1.67494	0.721641	1.23743	1.42608	2.20106	385.997	232.358	258.487	11.6219	9.97994	12.3957	29.8206	63.4871	8.13253	31.4121	46.733	50.1483	9.32887	18.5079	20.1251	0.84045	0
ltr-1_family-127#LTR/ERVK	10.2875	14.2075	7.65209	0.502076	1.31439	0	0.48728	1.21851	1.71804	10.1293	0.978292	5.13596	0.23063	0.322592	0.0412018	0.44039	3.284	1.23836	9.13474	13.7346	15.1637	0.1622	0.391738	1.98442	0.642647	0.898029	0.945845	1.07218	0.830668	2.46056	0.17415	0.0163622	0.239989	0.604813	0.970546
ltr-1_family-129#LINE/L1	8.84175	3.83084	7.4278	0.812267	0.531608	0.811152	1.31388	0.862454	1.09194	1.12585	0.832998	0.575873	0.159907	0.136146	0.0666569	0.176022	0.452804	0.186367	3.41038	3.24043	7.2153	0.393615	0.422507	1.1113	1.33674	0.726422	1.68322	0.809473	0.746592	1.06153	0.372303	0.132355	0.0970644	0.284648	0.0798388
ltr-1_family-130#LTR/ERVK	22.3804	20.6055	15.9812	0	2.85943	11.6348	5.65372	3.31357	2.13576	6.05576	2.68833	3.09752	0.53757	0.305128	0.119512	0.135256	0	0.751826	18.3439	9.95983	20.6986	0	1.1363	1.9925	2.39669	1.56292	0.82307	4.97602	1.60632	2.14117	0.0541231	0.0854299	0.638113	0.956919	0.143146
ltr-1_family-14#LTR/ERV1	94.4715	80.3403	54.6627	9.08252	11.8486	11.0563	15.9333	8.32472	12.8916	19.6267	6.46156	10.5829	1.08277	0.589369	0.582957	0.423654	4.72558	1.69258	88.2808	80.1849	61.6251	12.9868	7.87832	11.3118	25.3883	10.7853	11.4132	7.91481	10.0627	15.5557	1.90541	0.472922	0.529964	0.949144	1.18164
ltr-1_family-131#LTR/ERVK	19.3772	10.1223	19.6266	2.39155	5.05683	2.14331	5.93658	3.32064	2.28196	3.76814	2.77331	2.21724	0.290485	0.530617	0.272999	0.252485	0.335006	0.184664	15.7697	12.1094	17.1586	2.49613	2.51189	2.05548	3.41434	3.91564	2.54726	3.57498	4.61618	3.1555	0.374885	0.167867	0.359064	0.606402	0.506301
ltr-1_family-132#LTR/ERVK	126.914	108.553	93.7884	24.0221	40.5088	33.1083	36.3436	32.0185	27.1087	33.0599	23.7756	23.1911	1.79605	2.49865	2.14328	0.827003	0.638223	0.738793	102.147	108.882	100.004	19.5335	24.5651	18.9269	33.3645	28.2848	35.5873	20.9852	34.3317	26.0668	6.27581	4.2161	5.34894	1.01869	0.586104
ltr-1_family-133#LTR/ERVK	75.469	99.7717	49.7448	14.8948	20.0264	27.1619	26.3976	17.1903	8.86403	16.0573	11.1574	14.6921	3.6069	2.65938	2.10804	1.73083	4.54872	2.0802	107.854	46.5032	118.12	15.3772	11.2004	17.228	18.2361	13.784	1.70799	12.2621	15.8334	13.3297	1.2916	0.94549	2.28722	2.08503	1.33672
ltr-1_family-136#LTR/ERVK	306.641	169.221	329.449	59.6264	84.1069	90.6748	108.022	85.3025	82.6875	85.9322	64.4309	91.2214	2.59479	4.97077	4.02608	1.76818	0.816401	0.252013	196.764	230.359	262.784	52.5166	45.1351	52.0952	84.3542	73.8688	54.6269	61.9233	104.188	77.5138	11.4839	9.33539	6.35855	2.69438	4.60635
ltr-1_family-139#LTR/Unknown	0	3.23594	2.50973	0	0	0	0	0	0	0	0	0	0	0	0	0	0	0	0	0	0	0	0	0	0	0	0	0	0	0	1.98892	2.87106	1.20253	0.450832	0
ltr-1_family-15#LTR/ERV1	3.25359	4.7929	2.35427	1.24854	1.42999	0.811888	0.854798	0.524107	0.6955	0.93906	0.687847	1.13221	0.0116705	0.105041	0.0111196	0.0020974	0	0.023317	4.26684	5.90756	3.61092	1.08342	0.42289	1.42128	1.63527	1.30875	0.689216	1.21531	0.448362	1.1289	0.0856066	0	0.00539736	0	0.00665927
ltr-1_family-142#LTR/ERV	44.4318	51.5958	41.1599	0.714451	2.96628	0.416191	3.33697	6.82734	3.28515	5.48776	2.94906	4.81198	1.12813	0.873185	2.75316	0.25159	0	2.00807	55.5568	43.8219	54.4205	0.302938	0.569054	1.14039	0.22862	3.35446	1.8843	2.40298	3.67744	5.31039	0.789908	0	0.107905	2.68365	3.11328
ltr-1_family-16#LTR/ERV1	91.3134	78.2136	53.7843	9.23672	9.59041	6.90606	10.5889	6.69104	8.36944	15.5724	5.04018	10.9959	1.79431	0.889045	1.62815	1.40302	1.28005	0.150198	78.5089	72.4345	58.0904	8.55694	6.05059	9.92079	11.5281	7.70983	8.87926	8.25865	7.14633	12.7669	2.57755	0.232373	0.449302	0.745566	1.65645
ltr-1_family-17#LTR/ERV1	1.46911	0.563583	0.262262	0.0409708	0	0	0	0.0652534	0.841184	0.795033	1.0147	0.726178	0.488144	0.0460677	0.317726	0.606702	2.3715	3.55334	2.50863	1.47103	1.95315	0	0	0	0.0262209	0.0512972	0.0270143	0.0612449	0	0.210828	0.754967	0.0196275	0.626408	0.794607	0.563791
ltr-1_family-161#LTR/ERVK	4.1072	1.32683	1.44069	0.434056	0.718089	0.561893	0.273042	0.153625	0.495096	0	0	0.273541	0	0	0	0.0104513	0	0	2.12617	1.34681	3.99849	0.218129	0.526815	0	0.0617314	0.241536	0.445195	0.0480626	0.248243	0.16545	0.200742	0	0.044825	0.00739419	0.0774273
ltr-1_family-165#DNA/P	50.5391	56.9916	48.6775	3.01556	4.80532	3.97159	9.79807	9.04881	8.29998	10.3181	3.2001	5.39134	1.1443	1.80752	2.47286	1.53427	3.47904	0.631727	30.8271	28.2448	52.1765	6.52294	5.2513	4.04602	4.02768	3.93977	5.87852	5.74907	3.20559	5.69725	0.17054	1.2921	0.109673	1.92974	0.03007
ltr-1_family-18#LTR/Unknown	43.3335	25.0334	38.8307	0.568704	1.30271	1.32516	0	0	1.94604	4.29163	1.22476	3.22556	23.2826	11.677	10.454	16.7197	118.209	52.748	39.0001	40.8378	21.2174	2.57215	1.03536	0	0	0.712041	0.749955	0	0.731812	0	12.0822	1.14167	23.0457	56.1512	13.4343
ltr-1_family-175#DNA/hAT-Charlie	31.7571	29.4416	25.6689	0	0.549447	1.20381	2.21454	0.195911	0	0	0.0529815	0.52325	1.24378	0.404104	1.23302	1.02093	2.96639	3.00784	19.1606	20.1686	28.2999	0.959686	0.30232	1.13877	1.36978	1.47849	0.924598	0.294202	1.09217	0.84396	0.268797	0	0	1.75954	0.88019
ltr-1_family-176#SINE/Alu	32.7353	16.3957	33.6604	0.23371	0.334595	0.953007	0.19847	0.24815	0.649779	0.440913	0.335545	0.207117	1.92233	3.93034	4.7324	4.95909	30.1867	13.1141	17.7444	24.2412	24.4625	0.198193	0.531852	0	0.598288	0.365768	0.154098	0.17468	0.30074	0.734939	0.227994	0.0479833	0.217217	10.9017	6.08367
ltr-1_family-19#LTR/ERVK	68.544	40.2428	51.0733	2.65958	0.761525	3.09858	0	0	1.13759	2.15036	2.38653	2.35695	0.916262	2.27533	0.445599	0	1.38376	0	3.2569	10.61	22.0499	0	0	0.707525	2.55315	0	0	0	0	0	1.44141	0	0	0	0.762457
ltr-1_family-186#LINE/L1	1.30516	1.6022	1.44974	0	0	0	0.0549514	0	0.166069	0.209277	0.975493	0.206444	1.18431	1.9882	0.901401	0.63803	1.16153	2.51374	0.475449	3.09775	1.20708	0	0.176708	0	0	0.0607633	0.191996	0.241823	0.0624505	0.277481	0.101002	0.00442846	0	1.69646	1.46923
ltr-1_family-20#LTR/ERVK	11.862	10.6786	10.7918	1.58789	0.875654	0.548148	0.832384	0	1.03137	1.17292	0.971022	0.0833904	0.109748	0.132254	0.0281528	0.0191169	0.344238	0.283365	3.02481	5.27891	6.09482	0.664979	0	0.78227	0.940958	0.220901	0.465326	0.322348	0.0756782	0.168127	0.0790467	0	0	0.1623	0.519291
ltr-1_family-192#LINE/L1	1.92231	2.78887	1.33107	1.0527	0.0893106	0.999343	0.882932	0.869357	0.0333539	0.378287	0.307877	0.165852	0	0.034309	0	0.323882	0	0.281788	3.43768	2.79974	3.87896	0.440851	0.425888	0.829775	2.14592	0.439342	1.64528	0.116565	0.602055	0.535012	0	0	0	0	0
ltr-1_family-198#LINE/L1	0.566931	1.7399	1.07954	0	0.0724341	0	0	0.201451	0.270512	0.136358	0.0907998	0.358699	0	0.0185506	0	0	0.0164524	0	4.02723	1.26149	1.31082	0	0	0.0672977	0	0.158365	0	0.0630254	0	0.072319	0.0109682	0.0173126	0	0	0
ltr-1_family-200#LINE/L1	0.437898	1.20951	0.31269	0	0.0279741	0.455297	0	0	0	0	0	0	0	0	0	0	0	0	0.11964	1.46157	0.101248	0.0552337	0	0.0779712	0	0.183482	0	0	0.157147	0	0	0	0	0	0
ltr-1_family-3#LTR/Unknown	32.9961	27.8477	31.4154	1.38031	2.10788	0	0.520966	0.977059	3.54243	6.44815	1.65146	0.978596	22.5086	9.76197	9.64698	14.5571	136.691	60.0406	15.7762	33.0392	38.1458	0.52024	0.418819	1.4688	0.58892	0.576066	0	0.45852	0	1.5784	7.81995	3.04384	22.8783	58.4078	23.9537
ltr-1_family-21#LTR/ERVK	7.6411	3.24042	8.86233	0.99187	0.958517	0.79447	0.701924	0.756954	0.60987	2.40589	1.60207	0.373578	0.222469	0.821292	0.457003	0.228377	0.274159	0.0124455	10.1726	11.4998	11.6925	1.15656	0.564297	0.131933	0.912505	1.55233	1.30799	1.26646	0.877486	0.886106	0.0510684	0.115963	0.0777831	0.261369	0.319896
ltr-1_family-210#DNA/hAT-Ac	4.52553	2.56408	7.29169	0.54367	0.622682	0.180974	0.351765	0.164932	0.664418	0.66983	2.28594	0.385446	0.0891913	0	0.282562	0.0561027	0.222253	0.0311849	1.52177	5.887	3.21958	0.0878187	0.282794	0.165293	0.298237	1.36139	0.20484	0.1548	0.599655	0.888133	0	0	0	0	1.05095
ltr-1_family-22#LTR/ERVK	2.75659	1.61141	0.124978	0.117145	0.402511	0.0682409	0	0.0621916	0.0501071	0.126288	0.252284	0.788999	6.18825	3.35882	3.50764	2.42012	21.0887	12.4411	2.43874	0.701002	0.97122	0.0331142	0.0266586	0.031164	0.0374858	0.0733353	0	0.0875568	0.0753716	0.669785	5.48799	0.555851	10.2019	12.9807	10.8878
ltr-1_family-211#LTR/Unknown	1.44161	0	0	0	0	0	0.242785	0	0.18343	0.115578	0.0769626	0	0	0.0314472	0.0102643	0	0.0557809	0	1.05031	0.427701	0.444426	0.121223	0.0975909	0	0	0	0	0	0	0	0	0.00489144	0.00996445	0	0
ltr-1_family-24#LTR/ERVK	16.6815	14.0261	8.92024	0.71376	1.86855	1.54436	1.73181	1.40745	1.61373	1.5939	1.31756	1.15665	0.597186	0.433678	0.737045	0.703403	9.68201	5.42472	12.2369	10.1695	9.29907	2.01763	1.02099	1.03078	1.50091	2.36181	0.739546	1.06696	1.04968	2.09878	0.86209	0.225629	0.848191	1.22719	0.841877
ltr-1_family-231#SINE/Alu	21.9924	17.3883	21.8852	2.27313	3.87348	3.1005	4.01768	2.44301	5.85749	6.21601	2.5671	2.88906	0.210107	0	0.0371562	0	0	0	35.5765	37.6004	33.3251	1.9747	1.51403	0.678464	2.94504	8.98936	2.12025	6.96169	2.21164	4.94511	1.0048	0.00126477	0.121095	0	0
ltr-1_family-232#LTR/ERVK	3.8917	1.59247	0.617544	0.549899	0	0.337194	0.950349	2.0282	0.0247591	1.68485	0	0.759206	0	0	0	0.00209063	0	0.0116208	1.13415	1.03914	0.719853	0.58905	0.50056	0.0307977	0.814995	0.289893	0.49616	0.23074	0.186214	0.330956	0	0	0	0	0
ltr-1_family-236#LTR/ERVK	4.08536	5.85102	5.1862	0.0759558	0	0.176987	0	0	0.0649779	0.245652	0.109052	0	0.043613	0.111398	0.130896	0.0274333	0.197597	0.213485	4.83677	3.03015	4.72297	0.0858837	0.0691407	0.242477	0.0972217	0.475499	0	0.0756946	0	0	0.0197595	0	0	0.0582261	0.087101
ltr-1_family-25#LTR/Unknown	10.0432	0	9.56206	0	0	0	0	0	0	0	0	0	0	0	0	0	1.16582	0	0	0	0	0	2.03965	0	0	1.40272	0	0	0	0	0	0.153347	0	0	0
ltr-1_family-241#LTR/ERVK	14.3474	4.10965	17.7581	0.2134	0.122207	0	1.6914	0	0.182557	0.115027	0.153192	0.680823	0	0.156487	1.45059	0.385372	9.8262	17.4796	16.7249	11.4929	12.827	1.32711	0.874136	1.24895	1.77545	1.20233	0.140706	0	1.64762	1.09811	0.379351	0	0.009917	2.15936	0.636252
ltr-1_family-26#LTR/ERV1	23.121	21.2874	22.0134	0	0.369258	0.751239	0.365051	0.342322	0.827416	3.12808	1.15721	1.37144	0.27768	0.409794	2.00634	0.721949	0.167744	0	4.73773	21.8651	10.6918	0.729085	0.58695	1.02922	0	0.403661	2.12577	0.321294	1.65948	1.47468	0	0.29419	0.209755	4.34978	0.665476
ltr-1_family-251#LINE/L1	6.51386	2.90777	9.86651	0	0.378293	0.461773	0	0	0.339065	0.783353	0	0.468334	0.0606879	2.40267	1.75819	0.606007	7.32075	7.85103	17.4732	18.9742	23.5499	0.448155	0.962099	0.351468	0.338212	0	1.74223	0.329155	0.510025	0.0755384	0	0.0723333	0	0.769711	5.40863
ltr-1_family-254#LTR/Unknown	0.99536	0	7.58141	0	0	0	0.251447	0.235792	0.189975	0.239403	0	0	0	0	0	0	0.173313	0	3.26335	3.54369	1.84113	0.251097	0	0	0.852738	0.278042	0.292846	0	0	0	0	0	0.12384	0	0.356518
ltr-1_family-256#LTR/ERVL-MaLR	3.66094	2.9961	2.32371	0.0907532	0	0.422934	0	0	0.388183	0.684853	0	0	0	0	0	0	0	0.801664	8.00176	7.24095	3.76205	0	0	1.15886	0.464648	0	0.718061	0	0	0	0	0	0	0	0
ltr-1_family-258#LTR/ERVL-MaLR	1.40858	0.345833	0.804661	0	0	0.439364	0	0	0.0537685	0	0	0	0	0	0	0	0	0	2.15512	3.25964	0	0	0	0	0	0	0	0	0	0.718727	0	0	0	0	0
ltr-1_family-259#LTR/Gypsy	0.37363	0.458666	1.06719	0	0.286422	0	0	0.177019	0.641802	0	0	0.709191	0	0	0	0	0	0.0334704	1.6333	0	2.76443	0.0942548	0.15176	0.266111	0.106698	0.104369	0	0	0	0	0	0	0	0	0
ltr-1_family-27#LTR/ERV1	4.82357	1.24661	2.4171	0	0.648721	0.527919	1.60333	2.64616	0.823721	0.122122	0.691224	1.88735	1.1578	0.287974	0.455511	1.16605	0.338901	0	4.16168	3.84131	3.75672	1.08874	1.44364	0.180816	0.434991	1.13466	0.672229	0.677348	1.31193	0.518152	0	0	0.963373	0.390774	0.558582
ltr-1_family-262#LTR/ERVK	29.8724	21.817	9.00043	1.77163	1.93248	0	0	4.29965	3.24767	5.54782	5.20831	0.418679	0	0	0.242309	0	11.1929	3.59061	23.9681	13.4623	16.4367	2.67093	3.30215	0	1.83572	2.11253	0	4.79219	0	3.28001	0	0	0	0.685516	3.07641
ltr-1_family-263#LTR/ERVK	17.1628	17.1185	10.5843	1.697	1.61969	2.48407	1.97076	1.75565	0.856151	2.76763	2.71757	4.18009	0.00124923	0.0531804	0.735285	0.38975	3.4978	0.952186	10.6571	12.8456	8.83846	0.885606	2.39633	1.7595	4.78982	1.52544	0.258213	1.51771	2.18371	2.08982	0	0.000992631	0.149636	0.984004	0.394191
ltr-1_family-264#LTR/Unknown	81.3392	107.721	95.9448	32.2717	19.9655	29.7873	15.8411	13.1463	12.3125	2.74662	5.03765	3.10556	0.207886	0	0.00427936	0.048431	0	0.197417	68.53	91.2974	75.0417	20.4687	19.4485	38.6691	42.2797	14.9422	4.06708	16.7485	25.9978	14.7715	0.00387596	0	0	0	0
ltr-1_family-265#LTR/Unknown	1.74512	0	0	0	0	0	0	0	0	0.209868	0	0	0	0	0	0	0	0	0	0	0	0	0	0	0	0	1.02687	0	0	0	0	0	0	0	0
ltr-1_family-270#LTR/ERVK	16.2762	20.2076	19.0185	1.11416	0	0	0	0	2.32987	2.00186	0.770193	2.7793	0	0	0	0	0	0	17.5854	16.1329	18.8165	1.91301	0.413189	0	2.5881	0	1.57808	1.0692	0	1.32124	0	0.515862	0.0038353	0	0
ltr-1_family-28#LTR/ERV1	37.2522	29.2675	22.6992	0.997342	0.380763	2.32394	1.88213	5.29482	4.55038	3.94233	0.954611	2.35695	2.13794	4.0956	2.70542	3.41003	4.92966	2.66969	30.9405	21.2201	39.9654	1.1277	1.21048	1.06129	3.4042	6.6598	10.0832	8.2826	5.98913	1.14047	0.0576564	4.45934	1.39044	12.8443	5.87092
ltr-1_family-272#SINE/Alu	41.5272	29.0185	33.2523	19.0526	16.7607	18.7101	19.5286	13.7724	19.0628	11.2174	9.24318	6.80438	0.00272813	0.0929101	0.136466	0.260837	4.26429	2.88067	31.4191	34.4972	40.3762	22.295	25.82	19.5663	32.6577	14.753	11.9671	12.5002	9.53777	15.2128	0	0	0.278206	0.466204	0.403184
ltr-1_family-275#LTR/ERV	2.70584	4.98251	1.71748	0.20123	0.230475	0.234446	0.569624	0.106832	0.430365	0.433871	0.216684	0.855997	0	0	0	0.00726791	0	0	2.95709	2.40834	1.66834	0	0	0	0	0.377922	0	0.100269	0.517888	0.805381	0.052349	0	0.0841631	0.0308517	0.253833
ltr-1_family-29#LTR/ERV1	6.57492	3.7474	5.14209	0.576284	1.38008	1.95319	3.32191	2.33631	2.46497	1.69435	1.35391	2.41427	1.50708	0.425153	0.33104	1.33966	0.327095	0	10.0083	4.38901	7.81824	2.72491	0.476888	1.56095	0.603516	2.23019	0.829036	1.56628	1.07864	1.31797	0.0318006	0.0047805	0.258069	1.28514	0.997273
ltr-1_family-30#LTR/ERVK	0	23.7095	9.19429	2.15451	0	0	4.87905	0	0	0	0	0	0	0	0	0	0	0	0	0	0	0	0	0	0	2.69754	0	0	2.77244	0	0.560486	0.0982991	0	0	0
ltr-1_family-4#LTR/ERVK	2.22304	1.06127	2.11654	0.303095	0.725846	0.0642046	0.249592	0.175539	0.165002	0.118818	0.395602	1.05489	11.0923	7.25245	7.88505	5.36602	64.7567	37.9036	0.539879	0.989308	3.1982	0.124622	0.150491	0.175924	0.211612	0.103496	0.109007	0.0823779	0.390024	0.220559	13.0769	1.15532	22.1574	36.8416	24.3614
ltr-1_family-31#SINE/Alu	8.79484	8.05707	8.99841	1.75718	1.97901	1.1601	2.38755	2.17671	1.05225	1.61017	1.38756	1.61952	0.142935	0.191851	0.109351	0.135391	0.975199	0.705543	10.6157	10.2814	9.46939	0.993427	0.799759	0.592116	1.23703	2.16339	0.888261	1.69276	2.07272	1.40655	0.259035	0.0708175	0.239532	0.466966	0.161201
ltr-1_family-32#LTR/ERVK	79.6106	41.347	20.4068	12.9796	11.7363	22.2852	9.28209	8.70417	6.42845	13.9927	7.84643	8.23353	2.47118	2.47135	1.8313	1.57909	3.02118	0.822883	26.7701	35.4288	87.7877	6.17944	6.21845	7.26939	7.86963	5.13191	0.90086	8.16948	8.79067	5.46824	1.24401	0.748032	1.20637	3.03734	0.783378
ltr-1_family-33#LTR/ERVK	26.6633	0	5.64133	1.32194	0.757032	3.0803	5.98727	3.50906	9.04707	6.41303	0.474489	0.46861	0.607237	0	0.379689	0.143236	1.3756	0.796182	6.47536	7.91057	8.21991	0.747366	4.21167	1.4067	1.69206	4.96539	4.35814	1.9761	0.850543	0.75583	0.45853	0	0.245731	0	0
ltr-1_family-34#LTR/ERVK	1.91131	1.62437	0.699902	0	0.638673	1.29936	0.408552	1.18417	1.17856	0.35362	1.60122	0	0	0	0	0	0	0	0.482027	1.30859	0.95183	0.407982	1.43322	0.20943	0.125957	0.0410693	0.0432561	0.0653781	0	0.0375093	0.628615	0.00149658	0	0	0.0677069
ltr-1_family-35#LTR/ERV1	56.2119	64.4049	60.6548	4.1804	0	0.974088	4.26006	0	6.43717	20.7307	3.90126	3.55654	0	0	0	0	2.50129	4.8677	61.4314	81.718	62.3855	4.25413	0	1.33453	9.63148	3.66382	2.20509	2.08301	3.76556	3.34624	0.145001	0.0381459	0.349685	0	2.49278
ltr-1_family-36#LTR/ERV1	41.137	33.291	31.3081	3.03982	3.41464	3.26916	4.03766	2.51383	4.02573	8.31871	4.15454	4.62112	0.0033566	0.00285784	0	0	0.585496	0.95062	34.0755	30.4339	26.0505	2.51176	1.03765	1.52405	7.59474	4.68428	4.23989	3.93235	4.13733	4.14454	0.803466	0.128022	0.320563	0	0.113961
ltr-1_family-39#LTR/ERV1	2.50915	3.24232	2.13748	0.530342	1.31607	1.785	1.56797	1.12622	0.302461	0	0.676826	0.187999	0	0.296719	0	0.00425658	0.00766483	0.0946414	5.19562	1.41048	2.93128	0.133258	0	0.532993	0.716539	0.811568	1.0102	0	2.00943	0.269535	0	0	0.0246458	0	0.290566
ltr-1_family-40#LTR/ERVK	98.6384	58.7092	51.2253	15.3381	16.0396	32.632	21.8976	19.8262	10.2688	20.1298	11.9681	10.8743	4.28861	1.89089	2.23463	0.96343	10.2356	6.42632	52.2654	77.1516	93.9908	12.0646	20.6393	5.67704	20.486	18.369	3.51764	14.6208	12.8721	19.0645	1.09873	1.03448	0.867737	2.35157	0.30589
ltr-1_family-5#LTR/ERVK	515.98	268.635	346.515	76.5742	85.3485	99.3928	154.787	81.8511	59.7916	63.7136	66.0378	53.9245	22.5447	15.1749	9.93896	12.6589	279.423	123.81	312.154	330.085	398.383	78.4477	86.077	55.234	146.033	76.5706	27.7862	59.4098	72.7448	74.6347	9.80422	7.31562	7.92905	10.4006	7.89702
ltr-1_family-41#LTR/Unknown	7.6374	0	0	0	0	0	0	0	0	0	0.611604	0	0.929471	1.41612	1.38666	0.923135	2.21639	0	0	10.1965	0	0	0	0	0	0	0	0	0	0	0.0738791	0.155485	1.02941	2.08994	0
ltr-1_family-42#LTR/ERVK	7.75536	4.36352	3.69191	0.937228	0.825721	0.16799	0.326526	0.229647	0.555072	1.94303	3.88156	1.22671	59.1175	21.6967	28.1339	41.8597	335.023	204.311	4.59088	2.87611	4.78173	0.489106	0.262503	0.306867	0.553676	0.18053	0.190143	0.359233	0.463858	0.247323	19.9866	4.38133	66.4908	150.766	91.3868
ltr-1_family-45#LTR/ERV1	6.50746	23.9655	2.06524	0	0	0	1.64391	0	1.24202	0	0.347412	0	0	0	0.139001	0	0	0	4.74114	5.79197	6.01847	0	0	1.02996	0.619447	0	0	0	0	0	0	0	0.0449799	0.370987	0.221985
ltr-1_family-47#LTR/Unknown	10.0432	12.3289	4.78103	0	0	0	0	0	0	0	0	0	0	0	0	0	0	0	0	0	0	0	0	0	0	0	0	0	0	0	0	0	0	0	0
ltr-1_family-48#LTR/ERVK	0.944796	0	0	0	0	0	0	0.223814	0	0	0	0.597775	0.03631	0	0.121086	0	0.164509	0	2.06505	0	0.873801	0	0	0.224305	0	0	3.61361	1.05032	0	0	0	0	0.0195914	0	0
ltr-1_family-49#LINE/L1	65.4441	59.6168	31.2834	6.36401	7.4965	5.95975	6.93223	3.10062	4.28991	7.70744	3.12278	3.91221	0.272905	0.0964859	0.129185	0.112016	1.86515	0.824806	57.71	77.6112	52.4284	4.48601	2.56652	5.46478	5.43912	5.82471	5.285	4.95729	4.53518	6.4022	1.09672	0.0202147	0.138514	0.423011	0.0600453
ltr-1_family-50#LTR/ERVK	382.106	142.623	167.152	58.1774	46.1809	60.3985	104.354	54.4328	41.3921	57.1293	42.1771	38.3875	14.0565	8.95477	7.94125	8.57131	114.634	61.0583	194.685	160.855	245.942	39.0782	52.9575	40.4544	80.3641	43.9928	13.6727	29.8497	27.4251	43.4728	5.89399	2.12872	4.65768	7.50653	4.49163
ltr-1_family-6#LTR/ERVK	7555.97	6070.02	4953.26	1848.34	2287.59	2241.77	2374.1	1753.27	1561.54	1859.87	1192.49	1263.84	169.163	201.549	166.601	80.131	287.867	217.27	6123.99	6080.77	5639.6	1288.39	1217.37	1154.56	1886.26	1813.5	1661.87	1316.68	1863.85	1698.48	247.312	162.651	202.55	77.8395	74.9402
ltr-1_family-51#LTR/ERVK	260.486	124.355	118.492	48.43	51.7705	87.2693	81.1581	43.1948	37.0112	51.5137	31.0579	28.8418	8.49071	5.68224	4.51304	5.55069	11.759	3.37058	132.848	90.1623	152.578	27.015	22.3362	37.7924	75.2138	44.4667	10.2184	39.2543	41.5467	41.3506	2.96772	2.0623	4.08112	5.54406	3.40623
ltr-1_family-52#LTR/ERV1	25.1956	17.4821	19.1909	1.61307	5.09461	3.41696	2.32457	3.47736	2.80167	6.2708	1.82467	4.33188	0.303122	0.649982	0.327589	0.346028	3.99288	1.7664	31.3661	19.1103	19.8576	0.939587	1.02339	1.7685	1.81442	3.97805	3.73865	1.55881	2.1386	1.84456	0.559508	0.747108	0.486115	0.419675	0.582953
ltr-1_family-53#SINE/Alu	4.94226	1.5966	1.60977	0.638375	0.764385	0.676135	0.952811	0.647008	0.421994	0.437944	0.208303	0.432017	0.174943	0.198598	0.236138	0.197028	2.61185	1.35151	2.84272	2.43095	2.40572	0.557766	0.343376	0.555795	1.07709	0.544958	0	0.780766	0.746786	0.232269	0.193748	0.0304496	0.196876	0.444877	0.133099
ltr-1_family-54#LTR/ERVK	29.8904	29.3546	5.6917	0.666874	7.63792	4.66171	4.53054	7.78885	1.71147	3.59461	4.78726	0.945588	5.05444	3.78177	2.29847	2.79395	2.08182	0	22.8661	53.208	16.5866	4.52423	0.607039	0	5.1215	6.67963	4.39705	5.31664	10.2976	4.57547	0.404796	0	0.743775	4.70314	3.36479
ltr-1_family-55#LTR/ERVK	51.279	50.6669	56.5626	3.90657	7.51046	0.650201	6.16109	5.18492	2.02904	6.46761	1.00157	6.23169	17.9449	21.458	6.94599	11.469	0	0.728263	36.2213	42.858	50.3175	4.57494	0.762012	4.60244	4.46457	1.74685	5.70358	9.03763	3.23164	5.9031	1.24615	0.00636557	2.11369	17.5403	10.5595
ltr-1_family-56#LINE/L1	6.50746	0	0	0	1.10857	0	0.547971	0	0.414006	0.521723	1.73706	0	0.055576	0	0.417002	0.139833	0.125899	0.194316	0	0	0	0	0	0	0.619447	0	0	0.482287	0	0	0.0839317	0	0	0.0741974	0
ltr-1_family-58#LINE/L1	130.362	111.831	97.3913	27.125	41.7162	40.555	38.4568	30.0248	33.3936	37.236	23.1128	26.1496	2.37594	3.51613	3.66368	1.65686	2.15893	3.10077	132.115	117.868	117.858	23.5893	20.4944	20.8918	30.5393	37.1365	35.7699	23.5475	35.5474	29.8316	9.13872	4.57691	6.20629	1.23111	1.33056
ltr-1_family-59#LTR/ERVK	0	0	2.61258	0	0	0	0.693198	0	2.09491	0	0	0	0.316373	0.0598585	0	0.044223	0	0	0	0	2.53784	0	0	0.651464	0	0.766514	0	0.610107	0	0	0.159264	0.307252	0	0.187723	0.280817
ltr-1_family-60#LTR/ERVK	4.15242	3.70725	2.15645	0.0421104	0	0.0981228	0.619853	0.894245	0.540363	0.499367	0.906889	0.477681	0	0.00823462	0.0524115	0	0	0.625603	2.68154	2.01592	4.01495	1.23798	0.536649	1.03064	0.539004	1.05448	0.999564	0.461622	0.650255	0.722307	1.06627	0.0172915	0.144813	0	0.00965788
ltr-1_family-7#LTR/ERVK	417.817	223.004	177.899	57.8991	66.9768	113.327	123.905	61.4765	47.0544	56.8004	51.1235	30.7866	20.479	12.6241	9.42354	10.3722	96.3986	32.5467	198.528	207.882	268.814	43.8628	50.596	52.3696	64.4753	57.9936	26.7232	49.045	41.7228	54.2908	5.32196	4.09453	5.75801	7.81163	3.18695
ltr-1_family-61#LTR/ERVK	45.5031	27.9296	27.8507	0	0	0	0.82107	1.5399	0.620339	3.9087	0	1.02821	0.83274	0.779904	0.277701	0.157142	3.96153	2.32928	56.8323	37.6072	24.0479	0	0	0.771637	3.71267	3.63164	0	0.722651	3.73248	0	0.0628809	0.0330845	0.539177	4.00234	0.166309
ltr-1_family-63#LTR/Unknown	25.5065	35.2255	27.3202	1.42266	0.814711	0	3.22172	5.28698	4.86818	12.2696	6.63833	7.5647	0.245064	0.417299	0.0681029	0.154149	0.555153	0.285614	38.328	31.2154	20.6411	3.21723	0	0	3.64196	8.90617	0	4.25331	7.32277	8.94759	2.03554	1.10345	4.29737	0.436234	0
ltr-1_family-64#LTR/ERVK	7.20803	12.6407	11.1111	1.22526	1.0525	0	0.86709	1.95145	1.44124	9.24622	1.81412	5.26634	0.325384	0.112311	0.0806482	0.271051	3.30701	0.830195	12.7538	11.3035	9.84086	0.259765	0.139416	1.38531	0.980192	0.287639	1.21182	0.686839	2.26647	2.27679	1.08241	0.0279511	0.455518	0.187852	0.878154
ltr-1_family-65#LTR/Unknown	4.12451	5.06322	9.81731	0	0	0	0	0	2.36162	0	0.660583	0	3.38158	0.989693	1.5858	1.46236	14.6027	10.3455	0	0	0	0	0	0	0	0	0	0	0	1.05226	1.03734	0.10496	3.33553	5.99597	3.2712
ltr-1_family-66#LTR/ERVK	16.1987	3.31423	10.2818	0.602338	0	0	1.36404	0	0	1.94804	2.59439	0	0	0.471144	0.51901	0	0	0.241851	5.90094	16.8206	9.98764	1.36213	0	0	0	0	0.794307	0	0	1.37756	0.104463	0	0.0559831	0	0
ltr-1_family-67#LTR/ERV1	1045.54	858.953	1015.55	53.8305	44.699	48.0823	117.84	100.262	73.8725	99.3795	95.6417	76.0105	17.1931	19.7152	23.1059	15.6348	129.944	120.859	745.999	732.833	676.88	69.2357	43.0797	57.0432	81.5339	98.8504	52.3527	75.1036	67.2491	83.3569	3.83158	6.86657	2.83513	52.854	30.4016
ltr-1_family-68#LTR/ERV1	19.4635	7.28176	8.29488	3.68073	2.41571	3.85464	6.22804	5.40115	1.83972	2.31838	0.623457	0.645052	0.479679	0.861286	1.35414	0.152356	5.41166	4.36724	14.3831	9.40421	4.45738	1.21581	1.69406	1.23223	0.794031	4.34952	4.8538	5.31664	8.30198	5.91146	0.0609659	0.105665	0	0	0.957982
ltr-1_family-70#LTR/ERVK	41.1125	28.8396	22.3674	6.55174	9.75509	9.15985	10.3858	5.56524	5.04433	10.5946	6.58458	3.71599	1.12858	1.21712	0.940895	0.473264	5.11325	2.89372	35.3021	15.6824	24.4434	10.3713	2.98195	10.4577	7.54748	3.28122	0	5.87629	4.21541	8.2412	1.07946	0.239137	0.548045	0.803588	0.75131
ltr-1_family-8#LTR/ERVK	138.398	96.4274	135.329	15.8559	14.815	9.72275	9.44918	12.8482	11.0656	23.8409	10.1843	15.0871	3.7136	8.40426	3.55543	1.53718	3.79923	2.01047	114.458	114.858	141.836	14.154	12.1543	6.66022	17.0907	54.3326	32.4645	34.5136	34.9008	37.2172	0.976937	1.46588	4.34353	7.93263	4.21069
ltr-1_family-72#LTR/ERV1	146.06	96.805	120.883	7.02638	10.5822	9.79765	7.64264	15.5672	12.8736	24.6329	21.8441	23.1032	0.0317675	0.535534	0	0.235791	0.0143928	0.0444289	128.728	125.807	115.82	6.25573	2.71953	4.94534	9.77259	15.1009	10.6519	6.12005	8.75681	8.09802	0.13913	0.136308	0.174833	0	0.0380664
ltr-1_family-73#LTR/ERV1	242.897	179.753	201.738	8.45545	11.8853	1.79112	6.09253	14.283	14.4668	27.7605	27.5904	14.9867	1.67719	0.338206	0.515152	1.22156	0.799877	0.46296	201.442	231.523	309.086	8.25692	4.54811	2.0449	2.95167	21.1732	17.2322	16.8528	22.2556	10.1084	0.0999838	0.631273	0.0357216	0.294626	1.05776
ltr-1_family-74#LTR/ERVK	22.4429	27.5507	21.3677	3.75536	17.2045	8.75047	4.25213	7.97477	2.14173	8.0969	4.49307	0.887479	1.15002	0.734353	0.958767	0.813803	1.30259	0	6.1317	4.99383	15.5673	2.8308	7.97629	1.33204	8.01129	9.40372	0	1.24748	4.83241	0	1.19403	0.171337	0.930757	1.15151	0
ltr-1_family-75#LTR/ERVK	3656.58	2905.12	2665.69	884.155	1201.42	1145.53	1186.78	993.602	862.939	985.834	666.215	734.944	59.3725	81.8901	69.0199	31.639	24.877	26.3947	3211.33	3280.39	3099.78	676.643	615.32	571.734	951.376	1000.62	1019.72	693.331	1003.92	940.532	159.683	110.671	135.26	37.2536	29.6257
ltr-1_family-76#SINE/Alu	39.2312	28.8959	14.9407	7.00217	2.00495	8.15799	5.94634	3.71741	1.49754	9.43584	2.51331	3.72325	0.201029	0.513474	0.502791	0.758701	2.73239	1.40576	17.1496	6.98355	14.5133	0	1.59348	1.86278	15.6846	4.3835	0	3.48905	2.25261	4.00354	0.607193	0.079868	1.13891	2.95225	0.401481
ltr-1_family-77#SINE/Alu	68.8004	0	0	0	0	1.30855	0	7.15531	5.76495	21.1893	11.9597	11.148	1.40804	2.25122	1.11115	0.743701	0	0	108.199	20.9098	103.982	0.63498	0	11.5533	0	2.34373	0	16.2298	2.40881	12.2013	1.41222	0.00854061	2.69673	0.0860987	0.042932
ltr-1_family-80#SINE/Alu	60.859	35.0315	24.8131	4.64511	6.39911	4.76849	7.4664	5.75988	4.66846	6.47842	4.0108	4.53685	2.29041	2.54717	3.02909	2.11882	36.7931	23.4247	52.667	31.8785	41.0698	5.693	5.58849	5.35772	7.69191	7.07665	0.72821	4.33779	5.30856	6.01749	3.26747	1.08041	3.4629	8.68048	3.15877
ltr-1_family-9#LTR/ERVK	153.04	114.826	134.227	14.1426	18.5294	11.7134	15.6728	19.621	15.233	29.9395	15.3622	16.5146	3.84583	7.72213	6.75821	3.35885	2.38524	4.94653	183.377	180.911	184.684	15.9111	17.6107	15.3508	29.9061	21.0979	17.763	13.1591	18.0166	18.6821	0.836516	0.02665	2.94478	11.6719	4.97698
ltr-1_family-81#LTR/Unknown	4.25559	0	0	0	0	0	0	0	0	0	0	0	0	0	0	0	0	0.762445	4.65074	0	3.93581	0	0	0	0	0	0	0	0	0	0	0	0	0	0
ltr-1_family-82#LTR/ERVK	18.2603	4.31082	6.68675	0.626768	0.179464	0	0.17742	0.332747	1.20641	2.3649	0.449935	0.88872	0.0269913	0.0919225	0.18002	0.147142	0.326104	0.188745	16.8858	10.0016	9.09364	0	0.142633	0	0	0.784739	0.206631	0.936919	0.403264	0	0.1087	0	0.0436903	0.0480467	0.143747
ltr-1_family-83#LTR/ERV1	62.9565	46.6897	29.4141	6.11072	7.36367	4.5888	9.08334	3.19802	4.88069	11.583	4.46984	7.10419	0.560397	0.218034	0.723676	0.274049	0.135613	0.0581417	50.2186	46.3296	32.4143	6.94218	3.61163	7.67359	10.713	6.74438	5.95776	6.92669	5.14283	5.86171	1.23809	0.080601	0.204569	0.115444	0.205904
ltr-1_family-84#LTR/ERVK	2.22394	1.53568	0.264675	0.0620219	0.213107	0.0361298	0.0351132	0.065854	0.0795868	0.0334313	0.467496	1.02234	7.24889	3.39288	4.1744	2.93897	25.2469	17.4135	1.13927	0.989711	0.964138	0.122725	0.0141143	0.082498	0.0793867	0.0582405	0.0613415	0.169974	0.259383	0.567382	5.25587	0.54826	10.5116	14.0257	11.7921
ltr-1_family-85#SINE/Alu	105.426	81.7388	89.8094	6.18977	4.2536	14.423	18.2223	6.57221	5.29516	8.00743	7.99816	14.0428	5.1179	5.08367	6.40017	5.27598	81.1566	38.2739	145.535	29.6319	97.5036	8.39857	11.2688	9.22128	15.8455	6.19987	0	6.16848	7.96503	4.24684	8.05118	1.52499	8.05414	13.6654	1.13568
ltr-1_family-86#SINE/Alu	4.11606	5.68445	6.85803	1.72185	1.4462	1.60485	1.29975	1.21882	0.589195	1.11374	1.07125	0.569678	0.11864	0.168352	0.197819	0.165836	1.13476	0.829628	5.62282	5.95319	3.80676	1.55752	1.0449	0.855047	1.0285	0.574886	0.454122	1.25834	1.47712	0.656317	0.159264	0.0523725	0.0640134	0.527972	0.0526533
ltr-1_family-87#LTR/ERVK	374.789	219.261	239.748	57.4872	69.583	86.7649	110.952	61.0392	73.209	85.9184	62.3711	58.8194	9.03985	6.57885	6.31689	4.57728	14.7852	6.55747	255.994	276.247	235.598	43.5804	44.0041	63.9536	93.6503	58.8898	22.3981	63.7997	75.6562	62.7493	9.85671	5.45431	6.61808	4.50701	2.24736
ltr-1_family-88#Simple_repeat	849.106	44.8325	43.4639	0	6.99911	18.9859	6.91938	75.6999	62.7332	234.97	125.757	125.643	13.5676	25.0949	4.4855	5.29712	0	0	1147.46	276.295	1131.51	11.5162	1.85423	121.386	5.21462	40.8064	2.6862	178.639	28.8334	144.418	16.7806	0	29.5346	0	0
ltr-1_family-90#LTR/ERVK	12.8834	13.6589	4.46044	0	0	0	0	0.277451	0.223539	0.985949	0	0	0.00750195	0.0510979	0	0	2.00535	0.367218	7.03984	10.4244	7.58245	0.44319	0.832511	0.278059	0.668931	1.79941	0.344586	0	0.33625	0	0	0	0	0	0
ltr-1_family-10#LTR/Unknown	122.219	84.8022	128.169	22.9207	16.2942	20.2583	30.4274	18.8821	21.2983	16.189	15.3192	20.7329	2.08758	0.0386388	0	0	4.93469	3.80819	100.659	102.475	142.522	21.4482	28.0587	39.1085	39.4545	24.2446	23.9721	27.5678	23.9007	22.143	0	0.108181	0.624404	0.242352	0.181268
ltr-1_family-91#LTR/ERV1	0	0	0	0.565832	1.9442	0	1.28137	0.600793	1.45216	0	3.24953	0	0	0	0.650073	0	0	0	0	11.2865	9.38232	0.63979	0	0.602111	3.62126	0	0	0.563886	0	1.94111	0.0490661	0	0	0	0
ltr-1_family-95#LTR/ERVK	75.9078	39.4239	13.8983	7.16501	4.47617	10.6244	26.5511	8.29932	6.68668	8.42643	10.7546	4.15619	2.05704	1.27373	0.873063	1.36449	12.031	6.27687	47.8593	23.3868	32.4017	5.15552	7.11506	5.54502	13.3397	4.89321	0	7.14038	4.1909	6.7036	2.25932	0.950987	0.847557	1.19837	0.298777
ltr-1_family-96#LTR/ERV1	48.6521	19.1973	13.2347	6.20262	6.66005	6.32315	4.38946	4.52777	4.31125	4.1792	2.50461	0.274842	2.67111	1.62985	0.334034	0.364037	1.10934	0.622619	41.7762	55.6751	56.2452	1.315	0.352881	4.12519	0.992402	8.73667	8.69065	4.24964	3.99078	3.54638	0	2.22857	1.18901	2.67457	0
ltr-1_family-97#LINE/L1	25.2036	0	1.26713	0	0.212551	4.3675	0.273169	9.89174	1.58758	10.4634	4.30306	4.55235	0.427298	0.725798	0.193665	0.138075	0	0	45.5429	9.03223	39.0034	2.09837	0	3.98907	0	2.41648	0.0734178	5.54826	2.62686	6.57861	0.671061	0.0177808	1.74554	0	0
ltr-1_family-98#SINE/Alu	9.38615	23.0447	0	0	0	0	2.37113	0	0	0	4.50987	0	0.480966	0.409499	0.40098	0.453803	16.8881	2.52248	10.2577	25.0625	17.3617	2.36782	1.90622	6.68512	8.04124	2.62191	0	2.08691	2.69471	0	1.45272	0.0955431	0.973163	1.28424	0
ltr-1_family-99#LTR/ERV1	275.575	105.247	73.8533	24.593	17.7349	20.1628	15.4702	9.18773	12.0777	26.5124	14.7121	20.3417	0.0261501	0.890577	2.31093	0	0.829344	0	160.621	297.965	228.437	15.9635	13.6806	15.9926	23.3174	15.9659	23.4224	25.87	7.61858	21.873	1.97461	0	0.0846573	0.069824	0
ltr-1_family-100#LTR/ERV1	31.1495	19.1194	16.742	3.699	1.79734	2.61186	2.66529	2.26131	1.15068	3.26266	0.804662	7.15222	0	0.0109596	0	0	0	0	26.904	23.2529	19.5156	3.0418	0.612201	2.26627	4.87811	1.26308	2.80848	3.12775	2.45207	1.79448	0.301319	0	0	0	0.154246
rnd-1_family-24#SINE/B2	131.406	51.8507	35.746	12.5646	2.39845	2.43977	8.29894	3.33524	5.37434	6.77264	10.523	5.93865	0.961932	1.74037	2.60637	1.51268	26.9664	16.3961	87.1905	66.8332	99.8297	9.47129	5.71865	3.34256	8.04124	10.4876	0	3.13036	8.08413	9.57855	4.08579	1.52869	4.67118	19.5846	1.44083
rnd-1_family-194#LTR/ERVL	16.1987	0	0	1.80701	0	0	2.04605	1.91866	4.63753	1.94804	0	0	0	0	0	0	0	0	0	0	0	0	0	1.92287	0	0	0	0	0	0	0	0	0.167949	0	0
rnd-1_family-117#DNA/hAT-Charlie	39.9445	56.0406	65.1958	1.27312	0	0	0	5.40714	1.08912	8.23492	0.913931	2.70782	0.365507	0.373435	0.243777	0	0	0.511185	12.4724	35.5526	52.7756	0	5.79446	1.35475	11.407	1.594	0	11.4187	3.27652	0	0.331196	0.116172	0.354983	0	0
rnd-1_family-171#Unknown	5.54872	6.81157	0	0	4.2536	2.88459	4.20515	1.31444	0	0	0	1.75535	0.071082	0.363119	0.118522	0	0	0	0	0	0	0	0	0	0	0	0	0	1.59301	7.07807	0.214698	0	0.345177	0	0
rnd-1_family-52#LINE/L1	0	0	0	0	0	0	0	0.405305	0	0	1.37012	0	0.021918	0	0.43855	0	0	0.613073	0	1.52282	1.58237	0	0	0	0	0.477929	0	2.28244	0	0	0	0	0.177391	0	0.262638
rnd-1_family-4#SINE/Alu	392.994	254.619	114.329	17.0488	36.2635	28.3756	44.1236	33.6183	18.7518	23.6306	12.2387	24.1742	7.69153	6.19145	14.4571	13.0189	174.239	100.726	405.625	184.609	171.635	24.7849	39.9062	20.7336	15.5872	48.7903	3.21176	21.8445	28.2066	25.0656	21.5422	3.2225	22.863	20.9108	5.02724
rnd-1_family-20#SINE/Alu	65.857	80.8455	109.729	22.0396	42.0711	17.1184	8.31838	15.6009	3.14237	15.8398	7.91075	7.81273	2.32007	1.79575	3.16511	2.65338	0.955591	0	35.986	0	121.816	4.15339	13.3748	11.7264	32.912	13.7973	0	18.3032	23.6339	4.20043	2.86675	0.335184	1.36562	8.44756	0.842452
rnd-1_family-148#LINE/L1	0	12.7102	4.9289	2.31	1.32286	5.38259	1.30779	3.67908	1.97613	1.24514	0	0.81886	0	0.112929	0	0.584018	0	0	0	4.6077	4.78789	5.22386	3.1541	2.4581	1.47837	2.89221	0	1.15103	8.91755	2.64151	0.300467	0.0526964	0.107349	0	0
rnd-1_family-33#LINE/L1	12.1368	18.6238	15.8886	1.01542	4.65198	3.94344	1.14975	5.3908	7.5284	8.39248	3.64468	1.67978	0.52474	0.959725	2.43041	2.83615	2.64159	2.58218	31.5014	48.6106	14.031	1.53086	0.924313	1.4407	1.73296	4.66161	5.35617	4.04772	3.04885	4.25754	2.26001	2.64071	6.70072	4.09957	4.03664
rnd-1_family-17#SINE/Alu	53.8028	44.0319	0	0	0	0	4.53054	0	0	0	2.87235	0	0	0.391218	0.383079	1.44515	28.1046	0	58.7986	31.9248	16.5866	4.52423	7.28447	8.51557	5.1215	10.0194	0	7.97496	0	0	2.77574	0.365111	2.9751	1.22691	0.917671
rnd-1_family-77#LTR/ERVL-MaLR	24.6964	20.2114	15.6755	0	4.20711	0	8.31838	3.90023	0	1.97998	2.63692	3.90636	0.105458	0	0	0	0	0	26.9895	7.32701	22.8406	0	3.34369	3.90878	0	2.29954	0	3.66064	4.72679	6.30065	0	0.167592	0	0.281585	0
rnd-1_family-175#SINE/Alu	0	0	0	0	0	0	0	0	0	0	0	1.86893	0.151363	0	0	0	0	1.05845	25.8253	10.5164	0	0	0	0	0	0	0	0	0	0	0	0	0	0	0
rnd-1_family-43#SINE/B2	0	0	0	0	0	0	0	0	0	0	0	0	0	0.214786	0.210318	0	0	0	10.7605	8.76367	9.10637	0	0	0	0	0	0	0	5.65361	0	0	0	0	0	0
rnd-1_family-143#Unknown	0	13.401	0	0	0	0	0	0	0	0	0	0	0.139846	0	0	0	0	0	0	9.71625	0	0	0	0	0	0	0	0	0	0	0	0	0	0.373407	0
rnd-1_family-5#SINE/Alu	125.842	103.979	64.5151	5.93919	8.65753	8.8067	15.2838	9.74587	6.46647	12.2234	4.65114	11.4838	5.33235	3.37861	7.08188	6.35725	67.14	37.0714	100.501	60.311	73.8604	7.32598	7.86371	5.74544	10.3664	10.1402	1.42401	6.99491	8.33737	8.64378	6.4143	1.3056	6.77462	13.4102	3.96257
rnd-1_family-27#SINE/B2	421.983	217.569	273.202	79.0834	36.662	39.4874	42.6404	35.987	41.8807	52.7773	40.5509	33.3737	5.08147	5.70718	11.5374	8.16082	91.6002	56.7028	350.486	338.027	304.413	66.0006	32.5659	46.0842	69.8934	58.9379	0	73.182	79.9582	47.3696	21.3895	6.87268	24.3258	41.2818	8.20506
rnd-1_family-25#SINE/B2	1042.95	483.674	360.416	93.075	51.3268	68.2761	60.5002	67.714	67.8269	65.0347	61.8661	62.3215	8.01641	12.3023	20.1323	11.579	264.103	137.029	591.002	508.832	571.6	58.467	51.7758	64.1943	110.309	99.2695	0	65.272	77.6284	63.0711	43.6432	18.9521	54.307	175.202	30.0431
rnd-1_family-38#SINE/Alu	14.5553	89.3401	97.0064	0	0	0	3.67696	0	5.55608	0	2.33119	0	3.16984	3.1751	2.48724	1.17287	16.8959	10.4311	31.8137	12.955	40.3848	0	5.91203	3.45559	16.6263	8.13172	4.28235	6.47244	12.5363	0	3.09757	0.296322	2.41457	5.9745	2.23433
rnd-1_family-209#Unknown	0	0	0	3.15591	0	0	0	3.3509	0	0	0	0	0	0	0.302147	0	0	0	0	0	0	3.56841	0	0	0	0	0	0	0	0	0.273665	0.143987	0	0	0
rnd-1_family-126#LTR/ERVK	8.51117	10.4483	20.2586	1.89889	2.17486	0	3.22513	2.01622	4.06112	1.02355	0	4.71191	0.272581	0	0.4545	0.137166	0.246996	1.14367	13.9522	3.78769	0	0	1.72852	0	1.21527	2.37749	0	0.946182	0	3.25711	0.246994	0.0866365	0.176489	0	0
rnd-1_family-135#SINE/ID	0	22.016	0	4.00124	0	0	0	0	0	0	0	0	0	0.782436	0	0	0	0	0	0	0	0	0	0	0	0	0	0	5.14882	0	0.346968	0	0	0	0
rnd-1_family-22#LINE/L1	1.62052	3.48135	1.54289	0.361548	0.414093	0.210614	0.102344	0.383887	0.46394	0.389766	1.68703	1.08939	0.415195	0.0530251	1.12498	0.744317	0.493792	0.653261	1.32825	3.24528	1.12406	0.204403	0	0.0961823	0.34708	0.226337	2.97985	4.95419	0.465242	0.103359	0.642709	0.42476	0.588059	0.304871	1.0365
rnd-1_family-44#SINE/B4	0	0	0	0	0	0	0	0	0	0	1.48937	1.47091	0	0	0	0	0.539732	0	0	0	0	0	0	0	0	0	0	0	2.66976	0	0	0	0	0	0
rnd-1_family-55#LINE/L1	2.56204	0	0	0.571606	0	0	0	0.606923	0.488992	0	0	0.405252	0.032821	0	0.218902	0	0.297403	0.229512	2.79993	4.56069	4.73903	0	0	0	0	0	0.753781	0	0	0	0	0	0.212507	0.262909	0
rnd-1_family-69#LTR/ERVL-MaLR	184.823	102.741	86.3241	9.33623	8.01981	5.43866	21.1425	19.8262	15.9737	23.4848	14.5213	12.135	0.804115	0.532491	0.223463	0.1124	0.809598	0.624781	114.331	127.256	158.034	8.79712	13.456	9.10693	17.9253	14.6117	2.05196	13.9562	13.0151	24.0212	0.404796	0.603447	1.44623	0.596413	0.356872
rnd-1_family-109#SINE/B4	1609.98	2729.31	2897.81	8.55227	156.723	821.03	699.156	639.28	222.413	1250.2	439.58	118.841	1.37498	7.8602	43.7236	23.5989	115.692	24.0374	1767.85	2586.15	2453.3	1297.73	443.741	984.686	1261.06	531.107	0	351.142	415.993	115.4	31.4443	4.21411	9.06156	61.8886	0
rnd-1_family-182#LINE/L1	0	0	9.7572	0	0	0	0	2.42769	0	0	0	0	0	0	0	0	0	0	11.1997	0	0	0	0	0	0	0	0	0	0	0	0	0	0	0	0
rnd-1_family-75#LTR/ERVL-MaLR	16.0264	0	10.1724	2.38372	1.36507	2.77719	1.34952	2.531	3.0588	1.28488	5.13357	0.844993	0.342177	0	0.456434	0.344375	0.310059	0.478556	5.83816	0	4.94069	2.69529	1.08492	0	1.52555	2.98451	0	3.56328	3.06738	2.72581	0.103352	0	0.332325	2.01004	0.273349
rnd-1_family-15#SINE/Alu	77.2553	71.1285	0	8.61806	0	20.0812	4.87905	0	3.68624	0	3.09331	0	0.24742	0.421312	1.65019	4.04641	59.412	3.46033	63.3216	51.5708	17.8625	4.87225	7.84481	13.7559	22.0619	10.7902	0	4.29421	11.0898	4.92743	3.36292	0.786393	6.40791	1.32128	0.988261
rnd-1_family-82#SINE/ID	0	0	0	0	0	0	0	0	0	0	2.14469	0	0	0	0	0	3.10885	0	0	0	0	0	0	0	0	0	0	2.97732	0	0	0	0	0	0	0
rnd-1_family-128#LTR/ERVL-MaLR	23.631	14.5046	22.499	0	0	6.14249	2.98483	0	2.25511	0	1.89237	1.86893	0.302726	0	0	0	0	0	64.5632	10.5164	32.7829	0	0	0	0	0	0	0	0	0	1.60013	0	0	0	0.604583
rnd-1_family-192#LTR/ERVL-MaLR	6.16146	0	8.79944	0	1.57444	0	0.778253	0	1.17598	1.48195	0.986821	0.487297	0.591987	0.201609	0.52644	0.645439	0.53642	0	13.4672	5.48402	8.5477	0	0	0	0.879767	0.860565	0	0	0	0	0.119204	0.188155	0.0638825	1.79143	0
rnd-1_family-60#LINE/L1	91.7775	67.2565	38.8729	23.2789	30.4073	17.5972	19.1297	25.3786	24.4435	22.2421	16.9906	19.7056	1.82393	3.18955	3.63752	1.8334	0.972192	1.78186	91.5281	49.6953	72.2941	19.3671	17.1506	18.2265	37.8685	17.3512	33.5728	24.8282	15.2282	19.1413	10.3902	2.13485	7.72099	6.83965	4.60685
rnd-1_family-105#LTR/ERVK	0	0	0	0	0	0	1.56611	0	0	4.47329	0	0.98061	0	0	0	0	0	0	0	5.51787	0	1.56393	0	0	3.54079	0	0	0	0	0	0	0.126211	0	0.212058	0
rnd-1_family-30#SINE/B2	277.79	131.159	254.31	66.7441	24.5713	38.8806	29.6895	15.186	28.5488	46.2557	32.5126	28.7298	3.14802	3.02986	6.39008	4.30469	46.5088	25.842	198.497	237.738	158.102	48.5152	19.5286	17.7559	42.7155	32.8296	0	49.886	42.9434	21.8065	12.8157	3.48021	14.8438	15.3494	4.37358
rnd-1_family-115#DNA/hAT-Charlie	17.6196	0	12.5817	0	2.25118	0	1.11277	4.17393	0	0	0.705491	1.3935	0.112858	0.0960886	0.0940895	0.141979	0.255662	0	4.81392	3.92059	4.0739	0	0	1.04577	5.03165	2.46091	0	1.95876	0	0	0.0852201	0.179353	0.0913408	0	0
rnd-1_family-28#SINE/Alu	0	18.9676	0	0	7.89643	0	0	0	0	0	0	2.44398	0.395872	0	0.330037	0.24901	0.896785	1.38413	0	0	0	15.5912	0	3.66824	8.82474	0	0	0	0	7.88389	0	0	0	0	0
rnd-1_family-97#LTR/ERVL-MaLR	9.56494	0	4.55336	1.067	0	0	3.62444	3.39877	0.912784	1.15027	0.765961	1.51294	0.30633	0.20865	0.408617	0.231223	0	0	20.9062	8.51328	4.4231	1.20646	0	0	2.73147	1.33593	0	2.12666	1.37302	2.44025	0.0925247	0	0.19834	0.65435	0.244712
rnd-1_family-3#SINE/Alu	12.2478	11.2765	11.661	1.36628	0	1.5918	0	0	2.33762	2.20937	0.980804	4.84325	0.0784502	0.0667933	0.261615	0.394771	0.177717	0	6.69253	5.45058	2.83186	4.63458	4.35291	1.45388	0.874403	0.855318	0	0	6.15347	0	0.177715	0.062336	0.190479	0.418944	0
rnd-1_family-176#LINE/L1	0	6.92637	5.37194	0	0	2.93321	1.42534	0	0	0	0	0	0	0	0	0	0	0	12.3323	0	10.4365	0	0	0	0	0	0	0	0	0	0.109158	0	0	0	0
rnd-1_family-19#LINE/L1	18.512	12.2839	11.5913	4.27898	4.47469	1.82071	5.6455	7.03233	5.57038	8.30329	7.2386	7.9403	1.33743	0.49841	1.51043	0.956839	1.24868	1.37448	16.2212	14.5469	11.5682	4.20719	2.87895	2.57362	4.52448	4.00644	6.96753	6.11829	3.44737	5.87168	1.35192	0.631517	2.54183	1.06106	2.48329
rnd-1_family-74#LTR/ERVK	0	0	13.5632	0	1.8201	0	0	0	0	0	0	0	0	0	0	0	0	0	7.78422	6.33968	0	0	0	0	0	0	0	0	4.08984	0	0	0.0725043	0	0.243641	0
rnd-1_family-12#SINE/Alu	127.533	117.418	30.3557	7.11332	8.14711	8.28748	12.0815	11.3292	0	11.5027	0	7.5647	2.0422	3.12974	5.44823	2.31223	43.487	65.6913	121.953	0	44.231	0	19.4252	3.7847	0	4.45308	4.69019	0	0	12.2013	4.31782	1.1359	5.9502	12.5417	0.815708
rnd-1_family-68#LTR/ERVK	3.09021	3.79352	0	0	0	0	0	0	0.589799	2.97302	0	1.46639	0	0	0	0	0	0	0	2.75045	0	0	0	0	1.76495	0	0	0	0.887182	0.788389	0	0.0314557	0	0	0
rnd-1_family-141#LINE/L1	0	0	7.35543	1.72361	0	16.065	1.95162	0	1.4745	1.85814	0	0	0	0	0	0	0	0	0	0	0	0	0	1.83412	0	2.15803	0	0	0	0	0	0	0	0	0
rnd-1_family-118#DNA/hAT-Charlie	32.8209	40.2906	31.2486	0	0	0	0	4.66498	0	4.73642	0	2.07659	0.252271	0.429573	0.140212	0	0	0.588029	7.17369	23.3698	36.4255	0	2.66621	1.5584	5.62361	0	0	1.45947	0	0	0.126995	0	0.408347	0	0
rnd-1_family-61#LTR/ERVL-MaLR	528.804	478.061	351.259	49.3868	46.0894	51.1456	64.2043	82.5416	79.021	101.553	51.8665	58.3563	1.36535	2.14611	1.05073	1.25521	1.42754	0.367218	515.188	459.717	492.859	66.183	34.1329	47.6872	72.579	68.7047	8.44235	51.9512	56.4899	57.5202	1.74475	2.21153	4.16514	0.981526	0.209753
rnd-1_family-112#LINE/L1	8.96713	0	21.3439	0	0	0	2.26527	1.06212	0	0	0	1.41838	0	0	0	0.0722573	0	0	24.4994	0	16.5866	1.13106	2.73168	2.12889	5.1215	1.25243	0	0	0	0	0.0867419	0.0456389	0	0	0
rnd-1_family-153#Unknown	0	8.33036	19.3825	0	0	0	0	0	0	3.26429	0	0	0.434657	0	0.144949	0.328087	0	0	22.2481	12.0797	12.552	0	0	0	0	0	0	1.50878	0	0	0.131285	0	0.140714	0	0.347227
rnd-1_family-32#SINE/B2	235.387	134.848	179.289	7.00217	12.0297	0	7.92845	18.587	14.9754	3.77434	2.51331	2.48217	2.8144	3.76547	6.03349	6.57541	81.9718	35.1439	137.197	181.572	261.239	19.7935	19.1217	7.45112	4.48131	17.534	0	13.9562	31.5365	4.00354	13.3583	3.19472	16.5955	41.3314	4.01481
rnd-1_family-45#LINE/L1	0	0	5.54322	0.649477	0	0	0.735393	0.689606	0.555608	4.90117	0	0	0.111877	0	0.0621809	0.0469149	1.52064	0.260778	0	2.591	5.38464	0	1.18241	0.691118	0	0	0	3.23622	0	0	0	0	0	0.19915	0.297911
rnd-1_family-13#SINE/Alu	0	31.2125	12.1039	5.67265	0	6.60901	0	0	2.42639	6.11538	0	0	0	0	0.27155	0	0	1.13884	27.7867	11.3151	0	9.62115	5.16367	0	10.8913	0	0	2.82657	0	0	0	0	0	0	0
rnd-1_family-1#SINE/Alu	602.591	484.351	314.182	40.0124	49.4937	37.2937	65.2398	40.7853	39.7061	55.2132	32.1704	37.4453	16.8175	14.3968	26.0494	22.6599	318.519	173.511	454.709	287.323	325.098	43.4326	27.681	52.7965	65.5552	72.14	4.22117	43.0648	43.2501	40.2641	24.8429	6.06084	24.8421	47.604	10.645
rnd-1_family-145#Unknown	0	9.13255	7.08301	0	0	0	0	0	1.41989	3.57863	0	0	0.857723	0	0.317814	0.239787	1.72714	0	0	19.8643	13.7607	0	0	0	4.24895	0	0	0	0	0	0.143927	0	0.462793	0.763409	0.380664
rnd-1_family-73#LTR/ERVK	7.02321	0	6.68675	0	0	3.65113	0	0	2.68091	0	1.12484	1.1109	0	0	0.150017	0.226372	0	0	15.3507	0	6.49546	0	1.42633	0	0	5.88554	0	0	4.03264	0	0	0	0	0.480467	0.359368
rnd-1_family-177#LTR/ERVL	0	0	6.64032	0	0	3.62577	0	0	0	0	0	0	0	0	0	0.1124	0	0	15.2441	0	0	0	0	0	0	0	0	0	0	0	0.134932	0	0.144623	0	0
rnd-1_family-58#LINE/L1	0	0	0	0	0	0	0	0.555874	0.447861	0	0.375822	0	0	0	0.451102	0	0	0	0	0	2.17021	0	0	0	0	0.655477	0.690379	1.04345	0	0.59866	0	0	0.0486582	0	0
rnd-1_family-51#LINE/L1	2.99797	14.7211	19.9804	1.33773	1.53214	0	0.757345	0	0.572193	0.721067	0.96031	0.94841	0	0	0.384222	0	0.348006	0	19.658	16.0101	24.9542	0	0	0.711749	0.856132	1.67489	1.76407	1.33313	0	0	0.290003	0.396718	0.310831	0.41019	0.153402
rnd-1_family-11#SINE/Alu	22.5184	22.1147	17.1517	2.00959	3.45248	0	1.13772	2.13376	0.859573	1.08322	1.44262	1.42474	0.40386	0	0.577195	0.145163	0.522789	0.403446	24.6093	16.034	12.4957	3.40839	0	0	2.57223	5.03218	0	2.00268	0	1.149	0	0	0.0933888	0.616204	0
rnd-1_family-70#LTR/ERVK	7.3847	0	7.03092	0	0	3.83905	0	0	2.81889	0	1.18273	0	0	0	0	0.238024	0	0	16.1408	0	6.82978	0	1.49974	0	0	6.18848	0	0	4.24021	0	0	0	0	0.252599	0.377865
rnd-1_family-159#Unknown	12.9589	0	6.16907	2.16842	0	3.36846	0.818421	1.53493	0	0.779218	1.03775	1.53734	0.0415027	0	0.0692013	0	0	0.580442	10.6217	2.88353	5.99258	2.45184	0	0	0	0.904981	0	0.720319	0.93011	0	0.188034	0.0659555	0	0	0
rnd-1_family-211#LTR/ERVL-MaLR	0	0	0	0	0	0	0	0	0	1.75042	1.16559	0	0.0932307	0	0	0	0	0	0	6.4775	0	0	0	0	2.07829	0	0	0	4.17875	0	0	0.296322	0	0	0
rnd-1_family-100#LINE/L1	2.76672	13.5856	0	0.617271	0	0	0	1.96623	0	1.99634	0.443118	0.875255	0	0.0603532	0.0590976	0.089177	0	0.495694	6.04724	0	2.55882	1.39591	0	0.656848	1.58019	0.772849	0	0.615149	0.794309	0.705858	0.16058	0	0	0.189275	0
rnd-1_family-95#LTR/ERVK	5.31385	0	5.05929	0	0	0	0	0	1.0142	0	2.5532	1.68105	0.136146	0	0.454019	0.428191	0.616836	1.42807	11.6145	4.7296	0	0	0	0	0	0	0	0	0	0	0	0	0.220378	1.27235	0.271903
rnd-1_family-86#LTR/ERVL-MaLR	0	0	8.9365	0	0	0	0	0	0	0	0	0	0	0	0	0	0	0	0	0	0	0	0	2.22837	0	0	0	0	0	0	0.363181	0	0.389265	0	0
rnd-1_family-113#LTR/ERVK	5.67325	1.50582	0.729928	0.0342091	0.548531	0	0.271141	0.508518	0.117059	0.331911	0.859514	0.242532	0.147319	0.71578	0.337343	0.163092	0.222485	0	1.84325	3.68476	2.12714	0	0.0622794	0.327622	0	0.385481	0.496229	0.306823	0.440205	0.547659	0.0860268	0.0437018	0.0826669	0.692313	0.10984
rnd-1_family-138#LINE/L1	0	10.6284	24.7295	0	0	0	0	2.05098	0	2.08239	0	0	0	0	0	0	0	0.775591	9.46185	23.118	8.00733	0	3.51664	2.05548	2.47245	0	0	0	0	0	0	0	0	0.29615	0
rnd-1_family-191#LTR/ERVL	25.108	18.4934	38.2482	3.36104	2.56634	0	3.80566	8.32699	1.91685	2.41558	1.60852	3.97147	0.0643292	0.219082	0.214524	0.161856	0.58291	0	54.8787	26.8168	13.9328	2.53357	0	1.19218	0	0	0	5.58248	2.88334	5.12453	0.194302	0.0511155	0.208257	0.515301	0
rnd-1_family-66#LTR/ERVL-MaLR	12.554	20.5482	3.98419	1.86725	1.06931	0	0	0.991308	0	0	1.34043	0	0	0	0.35754	0.0674401	0	0	4.57323	11.1737	0	0	0	0.993483	0	1.16893	0	2.79124	3.60418	1.06761	0.323837	0	0.0867737	0.286278	0
rnd-1_family-88#LTR/ERVK	74.0024	38.9335	50.3266	0.786209	1.80094	16.4877	16.0238	4.17393	10.7612	16.9514	10.7235	12.8202	0.993153	1.46055	0.90326	2.10129	2.65889	4.10383	15.4046	18.8188	13.0365	0.888972	1.43133	5.85632	2.01266	2.9531	0	2.35052	5.05849	0.89904	0	0	0.365363	1.92861	8.47477
rnd-1_family-35#LINE/L1	20.6367	6.33336	11.4614	2.68577	2.63665	0.894026	3.04105	4.88864	1.31291	3.30901	3.02974	2.17615	0.0660916	0.037514	0	0.0554302	0	0	7.51763	16.8371	9.54298	3.03681	1.74628	5.30765	2.94662	8.16653	0.505962	4.20597	7.40584	3.50995	0.166354	0.052516	0.106981	0.117649	0.0879958
rnd-1_family-183#Retroposon/L1-dep	3.9385	4.83488	7.49965	0.878704	1.00641	0	0	0	0.751705	1.89457	0	0	1.2109	0	0.168254	0.888623	0.228592	0	8.60843	3.50547	0	0	0	0	0	1.10017	0	3.50273	0	1.00481	0.0761968	0	0	0.404158	0.201528
rnd-1_family-53#LINE/L1	6.67321	0	6.35353	2.23325	0.852605	6.93836	0	2.37124	1.27365	2.40755	1.06878	1.58331	0	0	0	0	0	0.298899	0	5.9395	0	0.841718	0	0.792146	1.90568	0.932041	2.945	2.22557	1.91584	0	0.0645521	0	0	0	0
rnd-1_family-120#LTR/ERVK	0	0	10.9281	0	0	0	0	1.35951	0	0	0.919154	0.907764	0	0	0.490341	0	0	0	0	0	10.6154	0	0	0	1.63888	0	0	2.55199	0	0	0	0	0	0	0
rnd-1_family-104#LTR/ERVK	0	10.4483	8.10344	0	0	0	10.7504	2.01622	3.24889	4.0942	1.36315	0	0	0	0.1818	0.137166	0.493992	0	18.603	30.3015	0	0	0	0	0	0	0	0	0	0	0	0	0	0.291131	0
rnd-1_family-56#SINE/B4	91.3017	235.371	147.777	2.037	9.33215	66.4505	36.9033	45.4199	22.6536	151.522	26.3212	10.1092	0	1.19499	1.7552	1.76571	7.94878	0	139.691	65.0105	16.8882	133.588	38.9388	112.715	62.5754	12.752	0	36.5398	20.9697	2.32933	3.17949	0.0929374	0	2.81073	0
rnd-1_family-121#Unknown	6.56417	0	3.12486	0	0	1.70625	0	1.55499	0	0.789404	0	0.519146	0.0420452	0	0.0701059	0	0	0	0	2.92122	3.03546	0	0	0	0	1.83362	0	0	0.942268	0	0.126995	0.0668177	0.0680578	0.112266	0
rnd-1_family-7#SINE/Alu	31.7153	32.4446	10.0653	1.17931	0	2.74795	0	0	3.0266	2.54271	1.69318	0.836099	0.203145	0.230613	0.677445	0.425938	1.22718	0.947037	34.6602	4.70471	14.6661	1.33346	0	0	0	0	0	1.17526	3.03509	1.34856	0	0	0.438436	0.542422	0
rnd-1_family-50#SINE/B2	0	19.264	0	7.00217	8.01981	0	0	0	0	3.77434	0	0	0.402058	0	0.670388	0.2529	1.82159	2.81152	17.1496	13.9671	0	0	0	0	8.96263	0	0	0	0	0	0	0	0	1.07354	0
rnd-1_family-72#LTR/ERVK	6.74039	0	6.41749	0	0	0	0	0	2.57295	0	1.07954	1.06617	0	0	0	0	0	0.603816	7.36627	5.99929	0	0	0	0	0	0	0	1.49865	3.87026	0	0	0	0	0.461119	0.344896
rnd-1_family-37#LINE/L1	157.703	50.946	76.3911	29.0118	14.8466	34.5198	29.3549	28.1826	26.9309	18.6325	16.3954	11.3783	4.50127	0.784591	1.59563	1.42683	1.76639	1.73493	102.803	86.1882	89.5585	23.7304	32.0276	26.9308	30.0236	28.5954	7.326	24.606	21.4463	23.2933	1.07053	1.57712	3.78649	0.7571	1.98197
rnd-1_family-210#Unknown	2.49211	6.11858	0	0	0	0	0.629555	0	0	0	0.399136	0	1.02161	1.79397	4.41824	2.00814	2.60357	1.33948	5.44702	0	4.60968	0.628677	0	0	0	0.69614	0.733206	0	0	0	0.241069	0	0.15503	5.45563	1.78525
rnd-1_family-18#SINE/Alu	0	0	0	0	0	0	1.3864	0	0	0	0	0.868081	0.210915	0.239434	0	0	1.59265	0	0	0	5.07568	0	0	0	0	0	0	0	0	2.80029	0.743231	0	0	0	0
rnd-1_family-63#LTR/ERVL-MaLR	18.831	30.8223	11.9526	1.40043	0	0	4.75707	7.43481	0	0	0	0.992867	0.321646	0	0.268155	0.10116	0	0.562303	6.85984	0	5.80531	1.58348	3.82435	0	3.58505	0	0	2.79124	0	0	0	0.255578	0.390482	1.28825	0
rnd-1_family-142#Unknown	0	8.74393	0	0	0	0	0	1.68733	0	0	0	0	0.182494	0	0.30429	0	0	0	0	19.019	13.1752	0	1.44656	0	0	0	0	1.58368	0	0	0.137803	0.0725043	0.1477	0	0.364465
rnd-1_family-130#LTR/ERVK	5.07232	0	4.82932	0	0	0	1.28137	0	0	0	0	0	0	0	0.108346	0	0	0	0	0	0	0	0	0	0	0	0	0	0	0	0	0	0	0	0
rnd-1_family-31#SINE/Alu	11.5439	0	0	0	2.94982	0	5.83243	0	0	5.55305	0	3.65193	0	0.251818	0	0.186042	0	0	0	0	0	0	0	0	0	0	0	0	0	0	0.223336	0	0.239376	0	0
rnd-1_family-23#SINE/Alu	39.6442	64.8891	62.9083	17.6897	37.1444	20.6097	10.0149	6.26089	5.04433	12.7136	8.46589	6.27074	2.03145	1.15306	3.10495	1.27781	0	0	43.3253	11.7618	97.7737	6.66729	13.4188	3.13731	18.8687	11.0741	0	20.567	22.7632	3.3714	2.30094	0.269029	1.37011	7.68431	0.676179
rnd-1_family-57#LINE/L1	0	0	5.12711	0	0	0	0	0	0	0	0	0	0	0	0.0575132	0	0	0	0	0	2.49021	0	0	0	0	0	0	0.598657	0.773013	0	0	0.0822234	0	0.276301	0
rnd-1_family-116#LTR/ERVK	37.7563	18.5398	14.379	5.0542	1.92958	3.92565	0	0	0	1.81622	0	0	0	0	0	0	0	0	33.0098	20.163	20.9515	0	0	0	2.15642	2.10936	0	1.67894	0	1.92651	0	0	0	0	0
rnd-1_family-110#LTR/ERVL-MaLR	0	0	7.96838	0	0	0	4.22851	1.98262	1.59737	2.01298	0	2.64765	0.107215	0	0.17877	0	0	0	0	0	0	0	1.69971	0	4.78007	2.33787	0	0	0	4.27044	0	0	0	0.286278	0
rnd-1_family-184#SINE/Alu	0	0	24.3103	0	0	0	0	0	1.62445	0	0	0	0	0	0	0	0	0.762445	0	0	7.87161	0	0	0	0	0	0	0	0	0	0	0	0	0	0
rnd-1_family-54#SINE/B2	18.9494	0	0	0	0	0	0	0	0	0	0	0	0	0	0	0.305389	0	0	0	0	0	0	3.8484	0	0	0	0	0	0	0	0	0	0.392938	0	0
rnd-1_family-164#LINE/L1	0	7.3826	0	0	0	0	0	2.84927	0	1.44645	0	0	0	0	0	0	0	0	0	0	0	0	0	0	0	0	0	0	0	0	0	0	0	0	0
rnd-1_family-39#LINE/L1	9.81419	10.0399	4.67202	1.0948	1.25391	0.850344	2.06605	3.48734	5.61942	2.75391	1.57184	2.58728	0.35622	0.96339	2.02645	2.08252	3.32278	1.61181	23.2385	23.2937	9.07671	0.412634	1.32876	1.165	0.934215	2.28456	2.88745	2.54575	5.16559	4.17307	0.537969	2.28105	3.08654	1.4547	3.01307
rnd-1_family-156#Unknown	0	0	0	0	0	0	0	0	2.15376	2.71413	0	0	0	0	0	0	0	0	0	10.0438	0	0	0	0	0	0	0	0	0	0	0	0	0.233997	0	0
rnd-1_family-48#LTR/ERVL-MaLR	209.49	238.259	173.056	16.4959	18.1061	14.4141	27.2389	20.4343	30.5755	31.1209	16.2826	24.3648	0.434123	0.806437	0.592245	0.347544	0.894034	0	239.042	150.81	165.256	23.3151	10.6362	19.0164	30.7919	30.1198	2.71916	19.1791	22.996	28.2949	0.834425	1.03485	1.91648	0.526893	0.47291
rnd-1_family-93#LTR/ERVL-MaLR	4.78247	11.7418	4.55336	2.134	0	2.48624	1.20815	0	0	1.15027	2.29788	0.75647	0.245064	0.20865	0.919389	0.0770744	0.555153	0.428421	5.22654	17.0266	0	0	0	1.13541	2.73147	0	0	0	4.11906	0	0	0.0973629	0.09917	0.65435	0
rnd-1_family-174#LTR/ERV1	13.3317	5.45528	8.462	1.48719	0	1.15511	4.49045	3.15815	1.69632	0.534419	1.42347	4.21749	0.0853927	0.096939	0.189844	0.501325	0.128962	0.199045	12.1413	5.93293	18.4948	0.560524	1.35375	2.11005	1.26904	1.24135	0	2.96415	3.82744	1.70062	0.0429871	0.09047	0.0921491	0.684028	1.93279
rnd-1_family-85#LTR/ERVK	19.0693	0	18.1558	1.41816	0	3.3045	1.60576	1.50578	0	0	1.01805	0	0	0	0.135775	0.204881	0	0	0	5.65756	0	0	0	0	0	0	0	4.23985	1.8249	0	0.122976	0.0647032	0	0.65228	0
rnd-1_family-119#LTR/ERVK	7.55127	18.5398	7.18952	0	0	0	0	0	0	1.81622	1.20941	0	0	0.164723	0	0	0	0	0	0	0	0	0	0	0	4.21871	0	1.67894	0	0	0	0.153731	0	0	0
rnd-1_family-107#SINE/B2	0	0	0	0	0	0	0	0	0	0	0	2.88834	0	0.398331	0.390044	0	0	0	0	0	16.8882	0	0	0	0	0	0	0	0	0	0	0.185875	0	0	0
rnd-1_family-6#SINE/Alu	198.528	229.376	144.543	7.81638	23.8729	18.2132	26.5511	19.3651	13.3734	30.8969	3.74074	16.6248	8.07855	6.62341	12.2229	6.21076	124.716	99.3838	191.437	83.153	108.006	5.89202	14.2301	5.54502	10.0048	9.78643	0	15.579	10.0582	14.8969	8.3595	1.90197	10.1707	23.1686	2.98777
rnd-1_family-102#LTR/ERVK	0	0	19.2525	0	0	0	0	0	0	0	0	0	0	0	0.575904	0.217257	0	1.20763	14.7325	0	0	0	0	0	0	0	0	0	0	0	0	0	0.13977	0	0.344896
rnd-1_family-64#LTR/ERVK	5.54872	3.40578	7.92436	4.95181	2.83573	1.4423	0.700858	1.31444	2.64758	2.66914	1.33303	1.75535	0	0	0.177782	0.134135	0.161025	0.248532	15.1599	19.7546	0	0	0	0.658663	0.792277	3.87492	0.816249	0.616848	0.796503	0	0.107349	0.0282406	0	0.379596	0
rnd-1_family-21#SINE/Alu	127.822	67.2487	17.3856	0	9.33215	0	18.4517	0	3.48518	0	2.92458	2.88834	0	0	3.12035	4.11998	64.65	4.90737	179.603	48.7579	67.5527	0	3.70846	8.67039	0	0	0	4.05998	5.24244	0	8.12535	0.743499	7.95163	0.624607	0
rnd-1_family-9#SINE/Alu	378.25	336.244	211.11	20.37	36.662	20.342	32.9494	21.6285	27.3835	43.9196	14.6229	28.8834	10.6937	11.9499	17.552	14.9244	217.267	120.347	327.847	243.789	156.819	16.4518	29.1379	30.9657	14.8989	36.4343	3.83743	20.2999	18.723	36.6038	23.4676	3.45196	26.235	30.3381	4.67178
rnd-1_family-26#SINE/B2	992.775	446.393	450.626	101.733	48.672	90.0192	69.9891	88.8759	71.6064	83.2957	84.1237	52.0399	8.57723	11.4577	22.0689	10.6974	211.389	109.617	756.948	565.106	624.572	81.5402	57.4384	60.2941	117.029	98.3517	1.69817	101.383	119.311	89.8265	44.5554	16.8623	51.5855	113.327	23.332
rnd-1_family-98#Unknown	35.3945	21.725	25.2742	1.97418	2.26109	16.1004	6.706	7.33655	6.75541	10.6413	12.7548	8.39782	0.226711	0.289536	0.094504	0.0713023	0	0.396337	43.5162	39.3786	16.3674	3.34833	2.69557	1.05038	13.898	16.0664	0	8.85327	13.9721	16.9313	0.256787	0.225179	0.0917432	0.605346	0
rnd-1_family-106#SINE/B2	0	0	0	0	0	0	0	3.2591	0	0	0	0	0	0	0	0	0	0	15.0353	0	12.724	0	0	0	0	0	0	0	0	3.50995	0	0	0.285284	0	0
rnd-1_family-203#Retroposon/L1-dep	0	7.47208	5.79519	0	0	0	0	0	1.16173	0	0	0	0.0779748	0	0.260029	0	0	0	6.65197	0	0	0	0	0	0	0	0	2.70665	0	0	0	0	0	0	0
rnd-1_family-205#Retroposon/L1-dep	0	0	0	0	0	0	5.76615	0	0	0	0	0	0	0	0	0	0	0	0	0	10.5551	0	0	0	0	0	0	0	0	0	0	0	0	0	0
rnd-1_family-67#SINE/Alu	0	14.6773	0	5.33499	0	0	0	0	0	0	0	1.89118	0	0	0	0.192686	0	0	26.1327	0	0	0	0	0	0	3.33981	0	2.65832	6.8651	3.05031	0	0	0.743775	0.408969	0
rnd-1_family-188#LINE/L1	0	0	0	0	0	0	0	0	0	0	0	0	0	0	0	0	0	0	25.2316	0	0	0	0	2.74064	0	0	0	0	0	0	0	0	0.239376	0	0
rnd-1_family-124#LINE/L1	18.714	0	0	8.35042	7.97	3.24293	9.45505	5.91091	3.57176	4.50107	8.99172	5.9202	0.719208	0.408227	0.133245	0.100532	0.362056	0	13.6345	16.6564	5.76926	1.57365	8.86805	5.92387	8.90696	6.97004	0	1.38695	3.58179	7.95734	1.32753	0.761971	0.517409	0	0.31919
rnd-1_family-181#Unknown	3.5116	0	3.34338	0	0	0	0	1.66373	1.34045	0	0.562419	1.1109	0	0	0	0	0.40763	0	0	0	6.49546	0	0	0	0	0	0	0	0	0.895896	0	0.0357451	0	0.240234	0.179684
rnd-1_family-216#Unknown	37.197	22.8314	0	0	4.75248	0	4.69834	4.40581	3.54972	4.47329	2.97874	2.94183	1.19128	2.83995	3.5754	1.19894	0	1.66608	0	0	0	4.6918	0	0	0	10.3905	0	0	5.33952	9.48986	2.15891	2.08249	2.69963	1.27235	0
rnd-1_family-217#LINE/L1	0	0	0	2.35863	5.40282	0	0	2.50436	0	0	0	0	0	0	0	0	0	0	0	0	9.77737	0	0	0	3.01899	5.90619	0	4.70103	0	0	0	0	0	0	0
rnd-1_family-186#Unknown	5.28589	12.9778	20.1306	1.17931	0	0	0	5.00872	3.0266	2.54271	0.846589	0	0.0677149	0	0.338722	0.0851875	0.920385	0.473518	0	0	0	0	1.0735	0	0	1.47655	0	0	0	0	0.102264	0.0538058	0.109609	0.180807	0
rnd-1_family-230#LTR/ERVK	17.9521	2.44865	1.89912	0.667536	0.5097	0	0	0.23626	0.571057	4.55769	0	0.631018	18.7174	12.1833	21.1542	19.8985	152.008	111.947	17.4391	6.21377	9.22393	0.754787	0	0	0.854431	0.557188	0	0.221747	1.71798	0	7.62157	3.66489	19.8951	39.4365	23.4238
rnd-1_family-232#LTR/ERV1	519.813	353.975	513.587	9.62799	13.0322	16.316	27.7496	14.8696	20.5911	17.4563	12.2524	11.1698	0.829244	1.83995	2.09496	0.474188	0.341549	0.527159	377.291	546.463	547.876	13.8555	5.1788	6.51973	25.7676	12.0546	9.23381	5.23357	7.32098	17.015	0.227698	0.079868	1.30161	4.56256	2.20815
rnd-1_family-233#Unknown	0	0	22.1088	0	0	0	0	0	1.108	0	2.78934	0	0	0	0	0	0.336942	0	6.34436	0	16.1072	1.46449	0	0	1.65783	0	0	0	0	0	0	0	0	0	0
rnd-1_family-235#Satellite	0	0	0	0	0	0	0	4.03244	3.24889	0	0	0	0	0	0	0	0	0	0	15.1508	0	0	0	0	0	0	0	0	0	0	0	0	0	0	0
rnd-1_family-237#Unknown	0	0	0	0	0	0	0	0	0	0	0	0	0	0.22821	0.446925	0	0	0	0	0	0	2.63914	0	0	0	0	0	0	0	0	0	0	0	1.78924	0
rnd-1_family-249#Satellite	0	20.5482	0	0	0	0	0	3.96523	3.19475	0	0	0	0	0.365137	0	0	0	0	0	0	0	0	0	0	0	0	0	0	14.4167	0	0	0	0	0	0
rnd-1_family-157#LTR/ERVK	1.17464	1.44198	3.35511	0	0.300157	0	0	0	0	0.282523	0	0.743199	7.29817	3.30545	7.07553	5.05446	24.4072	14.5212	1.28371	3.13647	0	0	0.477111	0	0.335443	1.64061	0	0	1.68616	0	2.43161	1.29134	7.55084	12.0136	8.7753
rnd-1_family-260#LTR/ERVK	4.40491	0	0	0	0	0	0	0	0	0	0	0	0	0	0	0	0	0	0	0	4.0739	0	0	0	0	0	0	0	1.26462	0	0	0	0	0	0
rnd-1_family-261#LTR/ERVK	0	6.59301	0	1.19823	0	0	0	0	0	0	0	0	0	0.937249	0	0	0	0	0	4.78019	9.93423	0	0	0	0	0	0	0	0	0	0	0	0	0.367416	0
rnd-1_family-263#LTR/ERVK	0	9.3401	7.24398	0	0	0	0	5.40714	0	0	1.21857	0	0	0	0	0.245237	0	1.36316	0	6.77193	0	0	0	0	2.17276	0	0	0	0	0	0	0	0.315541	0	0
rnd-1_family-270#Unknown	33.8534	13.8527	0	0	0	0	0	0	0	0	0	0	0	0	0	0	0	0	0	20.0875	10.4365	0	0	0	0	0	0	0	0	0	0.436633	0	0	0.385993	0
rnd-1_family-272#Unknown	16.0264	0	0	0	0	0	0	0	0	0	0	0	0	0	0	0	0	0	0	4.75476	0	0	0	0	3.05111	0	0	0	0	0	0	0	0	0	0
rnd-1_family-273#Unknown	0	8.44448	0	1.53472	0	0	0	0	0	0	0	0	0	0	0.146934	0	0	2.46489	0	0	0	0	0	0	0	0	0	0	0	0	0.133083	0	0	0.235297	0
rnd-1_family-276#Unknown	0	6.22674	19.3173	0	0	0	0	1.20159	0	1.21999	1.62477	0.802317	0	0.221295	0.108346	0	0	0	0	9.02924	14.0735	0	0	0	1.44851	0	0	0	0	0	0.294397	0	0.841442	0.520506	0
rnd-1_family-275#LTR/ERVL	21.3685	0	0	4.76744	0	0	0	0	2.0392	0	0	1.68999	0	0	0	0	0	0	35.029	0	9.88138	0	0	0	3.05111	0	0	2.37552	0	2.72581	0.206704	0	0	0	0
rnd-1_family-277#Unknown	0	0	3.65856	0.309587	0	0	0	6.06859	0	3.02942	0.427388	1.63772	0	0	0	0.060208	0	0	2.44968	0	0	0	0	0	8.35204	0	8.88739	0	3.15638	0	0	0	0	0	0
rnd-1_family-281#Unknown	9.75067	0	0	0	0	0	0	2.30984	0	0	0	1.54232	0	0.212701	0.208276	0	0	0.873481	10.6561	0	9.01796	0	0	0	0	0	0	0	0	0	0	0	0.202191	0	0
rnd-1_family-286#LTR/ERVK	15.3919	0	0	0.858504	0.983272	0	3.88828	0	0	0	0	0.608654	0	0	0.246579	0.372083	0	0	0	3.42488	24.9117	0	0.781475	0.913547	0	0	0	0	0	0	0	0	0	0	0
rnd-1_family-289#LTR/ERV1	5.90776	7.25232	5.62474	0	0	0	0	0	0	0	0.946187	0.934463	0.151363	0	0.126191	0	0	0	0	5.2582	0	0	0	0	1.68708	0	0	0	0	0	0.22859	0.0601359	0.122504	0	0
rnd-1_family-290#LTR/ERVK	0	0	16.924	0	0	0	0	2.10543	0	0	0	0	0	0	0	0	0	0	19.4261	0	0	0	0	0	0	0	0	0	0	0	0	0	0	0	0
rnd-1_family-293#LTR/ERV1	4.1673	5.11574	7.93532	0	1.06487	0	0	0	2.38612	0	0.667435	0.659165	0.160156	0.272716	0.534085	0.604443	0.241871	0.746627	40.9883	11.1273	0	2.10255	0	0	0	0	0	2.77966	0	2.12636	0.161246	0	0.691309	0.855271	0.426469
rnd-1_family-294#LTR/ERV1	0	29.0093	11.2495	5.27222	0	0	2.98483	1.39949	1.12756	2.84185	0.946187	0	0.151363	0	0.252381	0.285629	0	0	12.9126	10.5164	10.9276	1.49034	0	0	0	0	1.73813	0	1.69608	1.50721	0.114295	0	0.122504	0	0
rnd-1_family-295#Unknown	12.3229	0	11.7326	1.37466	1.57444	0	1.55651	0	0	4.44584	2.96046	2.92378	0.473589	0	0.13161	0	0.357614	0	26.9343	5.48402	22.7939	1.55434	2.50264	1.4628	0	1.72113	0	1.36993	1.76892	3.14388	0.119204	0	0	0.421514	1.89164
rnd-1_family-298#Unknown	0	0	0	0	0	0	0	0	2.48941	0	0	0	0	0	0	0	0	0	0	11.609	0	0	0	0	0	0	0	0	0	0	0	0	0	0	0
rnd-1_family-301#LTR/ERV1	4.60697	5.65548	8.77253	0	0	0	0	0	2.63786	0	0.737853	0	0.0590176	0.301489	0.393622	0.296984	0.26739	0.4127	35.2432	4.10043	0	2.32438	0	0	0	0	0	0	0	2.3507	0.0891293	0	0.764246	0.472753	0
rnd-1_family-306#LTR/ERVK	0	0	0	0	0	0	0	0	3.99343	0	0	0	0	0	0	0	0	0	0	9.3114	0	0	0	0	0	0	0	0	9.01044	0	0	0	0	0	0
rnd-1_family-307#LTR/ERVL-MaLR	15.9416	19.5697	0	3.55666	0	0	0	3.77641	6.08523	7.66849	2.5532	2.52157	0	0	0	0	0	0	34.8436	14.1888	29.4873	0	0	0	0	4.45308	0	3.54443	9.15346	0	0	0	0.330567	0	0
rnd-1_family-311#LTR/ERVK	0	0	0	2.80087	0	0	0	0	0	0	1.00532	0.496434	0	0	0	0	0.728638	0	0	0	0	0	0	0	0	0	3.69353	0	0	0	0	0	0.195241	0.322063	0
rnd-1_family-324#Unknown	16.357	12.0478	18.6881	0.729868	2.50782	0	2.47926	2.32489	3.1219	3.14733	1.57184	5.69201	0	0.428173	0	0.0527219	0	0	17.8758	17.4703	27.2301	0	0	0	0	0	0	3.63679	0.939199	0.834613	0.569615	0	1.01754	1.6785	0.167393
rnd-1_family-325#LTR/ERVK	188.673	106.898	198.979	7.1236	6.67545	7.54496	13.9321	13.7523	26.0381	25.8313	18.5956	21.12	0	0	0	0	0.842356	0.260025	130.059	170.512	131.542	18.3061	2.94747	7.58033	18.2361	25.9463	5.12397	14.8436	10.8334	21.4756	1.40392	0	0.0601899	0	0.891149
rnd-1_family-327#LTR/ERVK	5.87321	0	0	0	0	0	0	0	0	0	0	0	0	0	0	0	0	0	0	0	5.43187	0	0	0	0	0	0	0	0	0	0	0	0.121788	0.401794	0
rnd-1_family-329#Satellite	4.73735	0	0	0	0	0	0	0	0	0	0	0	0	0.310022	0	0	0	0	0	0	4.38137	0	0	0	0	0	0	0	0	0	0	0	0	0	0
rnd-2_family-10#LTR/ERVL-MaLR	0	7.16799	5.55934	0.651365	0	0	0	0	0	1.4044	0	1.3854	0.0374007	0.127373	0.311808	0.0470512	0	0	0	0	0	0	0.592922	0	1.66747	0	0	0.649125	0.83818	1.48969	0.0564831	0	0.242159	0.299594	0
rnd-3_family-58#Unknown	2.15058	0	0	0	2.19815	0	0	0.509452	0	3.10352	0	0	0	0	0	0	0	0	2.35027	7.65649	0	0	0.436756	0	0	0	0	0	0.617418	0.548664	0	0.0437821	0.178379	0	0
rnd-3_family-34#LTR/ERVL-MaLR	15.0648	40.069	28.6862	0.560174	0.641585	0	2.53711	0.594785	0.958424	1.81168	2.41278	3.57432	0.0643292	0.0547705	0	0.161856	0	0	8.23181	11.1737	25.5434	3.16696	0.509913	1.78827	2.86804	2.10408	0	0	0.720835	1.28113	0.145726	0.0255578	0.104128	0.171767	0
rnd-3_family-193#LTR/ERVL-MaLR	2.9366	7.2099	16.7755	0.655174	0.750392	0	0.741844	1.39131	0.560482	0.706309	1.41098	0.928999	0.225716	0.0640591	0.188179	0.189306	0.170442	0	0	10.4549	27.1594	0	1.19278	2.09154	0.838609	0.820305	0	0.652921	0	0	0	0.0597843	0.0608939	0.401794	0.150262
rnd-3_family-36#SINE/Alu	96.0173	85.3542	48.3357	8.61806	9.58852	6.31124	13.6613	13.3336	8.00442	10.3525	7.24717	9.07764	2.50248	2.60009	4.03117	3.73515	47.4655	23.6291	90.4594	52.062	63.2843	11.1366	11.2069	12.8389	10.4006	14.4896	0.649411	7.60689	8.23811	8.72859	4.16361	1.04478	5.40095	8.00321	1.97652
rnd-3_family-741#DNA/hAT-Charlie	28.4241	34.8932	54.1249	3.1708	1.21054	0	4.78699	2.24447	2.71252	2.27884	6.82862	2.99734	0.182064	0.413362	0.303572	0	1.64975	0	5.17724	0	17.5255	0	0.962099	0	2.7057	2.64664	0	1.0533	1.36007	0	0	0.289333	0.0982344	0	0
rnd-3_family-33#LTR/ERVK	8.99927	30.9328	11.9954	1.20468	2.29959	0.935684	4.54678	3.41095	5.15281	4.76189	2.30612	3.70101	0.0691712	0	0	0.203046	0.417857	0.322468	15.7358	28.8353	19.9753	1.36213	3.65529	2.56383	2.05594	5.53044	0	4.40195	0.516728	7.34699	0.174106	0.659555	0.709119	0.12313	0
rnd-3_family-324#LTR/ERVL-MaLR	9.87045	3.02922	4.6988	1.10108	0.63055	0	1.24673	2.92278	0.94194	1.78052	0.395213	1.95158	0	0	0.105417	0	0	0	8.09023	15.3741	4.56437	1.245	0.501143	0	2.81871	3.44649	0	0.548646	0.708437	1.2591	0.0954801	0	0.0511688	0	0
rnd-3_family-300#Retroposon/L1-dep	1.1942	0	0	0	0	0	0	0.282894	0.227925	0	0	0	0	0	0	0	0	0	1.30508	1.0629	0	0	0	0	0	0	0	0	0	0	0	0	0	0.0408483	0
rnd-3_family-114#SINE/Alu	9.92192	12.1801	4.19849	1.2298	2.25365	3.43871	1.39248	2.61157	1.05206	1.8561	0.882831	0.871892	0.395437	0.408825	0.447416	0.337571	6.97445	4.04908	10.8432	12.7559	10.1959	2.22487	1.79113	1.04692	0.94447	2.77157	0	1.96091	1.89902	2.81258	0.661181	0.0673311	0.89155	0.82961	0.11282
rnd-3_family-471#SINE/Alu	15.0976	6.4465	6.87468	1.17161	0.670939	0.341249	0.663295	1.55499	0.876989	1.26305	0.315396	1.86893	0.0336362	0.0143191	0	0	0.0761974	0.0588029	7.89106	7.59518	9.71346	0.662371	0.266621	0.623362	0.562361	0.733449	0	1.16758	0.565361	0.837341	0.0253989	0.0267271	0.0680578	0.0224532	0
rnd-4_family-17#LINE/L1	39.0146	34.2821	24.0469	4.7187	8.29036	4.26998	4.4092	4.13467	9.17077	7.75394	4.20958	7.79515	0.723391	2.28892	2.16235	1.5355	2.58621	2.097	29.3973	29.9732	30.7654	4.35125	2.21021	5.84999	5.3948	4.35931	7.73292	5.25033	6.89738	6.65319	4.01237	1.27292	3.35102	1.73488	0.69346
rnd-4_family-90#LTR/ERVL	0	0	0	0	0	0	0	0	0	0	0	0	0	0	0	0	0	0	0	0	1.88026	0	0	0	0	0	0	0	1.16734	0	0	0	0	0	0
rnd-4_family-207#LTR/ERVL-MaLR	0	0	8.41237	0.657095	0	1.53112	2.97608	1.39539	0	0	0	0.931723	0	0.0642469	0.188731	0.189861	0	0	6.43739	10.4856	10.8956	0	0	0	0	1.64542	0	0	0.845554	0	0	0.0299798	0.122145	0.201486	0
rnd-4_family-172#LINE/L1	23.1141	16.7158	11.0034	3.70173	5.32157	2.85534	3.49766	5.20445	5.30698	6.41255	4.45334	3.81898	1.07741	0.866144	1.31007	0.702601	1.43453	1.24031	18.0074	16.8044	17.4616	2.07835	2.3471	2.20044	5.35899	2.84476	6.29545	5.01195	2.79234	3.61992	2.27796	0.708175	1.8555	2.10183	1.39935
rnd-4_family-13#LINE/L1	15.4735	8.95998	8.47799	3.15912	3.43173	2.27665	4.7202	4.94501	3.23189	4.63453	3.5537	3.55585	0.446938	0.35983	0.523838	0.303481	1.24546	0.61461	14.6769	10.1343	12.1507	1.98856	1.77877	2.52992	3.33493	2.97671	3.90827	3.70001	3.52036	3.42628	1.13531	0.487381	1.30161	0.843855	1.01584
rnd-4_family-1055#LTR/ERVL	1.86676	2.29162	0	0.416486	0	0	0	0	0.356291	0	0	0	0	0.122165	0	0.0300848	0	0	0	4.98454	3.45297	0	0	0	1.06619	0.521458	0	0.415054	0.535937	0	0	0	0.0774189	0	0
rnd-4_family-26#Unknown	0	0	0	0	0	3.40138	0	0	1.87314	0	0	0	0	0	0	0	0	0	0	0	3.02557	0.825267	0.664381	0	0	0	0	0	0	1.66923	0	0	0	0	0
rnd-4_family-1770#DNA/hAT-Charlie	9.08886	11.1574	0	2.02778	1.16124	0	1.14801	2.15307	1.7347	2.18604	0.727837	0.718818	0.174649	0.297396	0.194139	0	0.791281	0	4.9664	8.08954	8.40588	0	0.922919	0	1.29776	0	0	0	0	0	0.175839	0.0462584	0	0	0
rnd-4_family-506#Unknown	19.1039	23.4518	28.5822	0.608885	0.697375	1.41878	1.37886	7.11156	7.29235	6.56406	7.86775	5.18018	0.104885	0	0	0	0	0.24448	23.8603	29.1487	17.6683	0	1.10851	0.647924	3.11744	6.86114	0	6.06791	8.61868	9.05147	0	0.0277802	0	0.280055	0
rnd-4_family-41#SINE/Alu	0	0.350852	1.36057	0.0637648	0.146064	0	0.2166	0.0677046	0.218195	0.0687415	0.183098	0.271244	0.0329518	0.00623455	0	0	0	0	0	1.78067	1.8503	0.144199	0.116087	0	0.0816176	0	0	0.190637	0.0820529	0.364579	0	0	0.011853	0	0
rnd-4_family-364#LTR/ERVL-MaLR	10.7798	4.41107	6.84226	1.20252	4.13185	0.93401	0.90773	1.27682	0	0.432124	1.7265	1.42092	0.115079	0.0391918	0.230258	0.0868638	0.625664	0.643782	5.89038	1.5991	1.66163	0.453233	0.72975	0	0	1.5056	0	0.798923	1.54741	0	0.173794	0.0731528	0.409808	1.04474	0.275794
rnd-4_family-20#LINE/L1	209.791	156.714	185.291	17.1289	8.89664	12.5307	22.552	16.7068	19.5944	21.6865	16.2997	14.8268	1.30374	1.20739	2.28826	0.77691	2.74615	4.31849	205.856	195.465	185.77	14.4132	10.1529	12.7166	11.7271	28.6779	14.1831	21.2382	21.5289	26.8753	1.08809	2.11732	1.68457	1.6795	1.55311
rnd-4_family-464#Retroposon/L1-dep	0	3.16127	1.63454	0.191512	0.877381	0	1.73477	0.203345	0.491499	0.619378	0.13748	0.135777	0	0	0	0	0	0	2.81429	0.764013	0	0	0	0	0	0.479563	0	0	0.492879	0	0.033214	0.0174754	0	0	0
rnd-4_family-146#SINE/Alu	0	0	0	0	0	0	0	0	0	0.361073	1.68305	0	0	0	0	0.0241938	0	0	0	0	1.38842	0	0.304881	0	0	0	0	0	0	0	0.0871309	0	0	0	0
rnd-4_family-236#LTR/ERVL-MaLR	10.4399	12.8159	8.61447	2.32921	0.889238	1.44729	1.05493	1.81362	1.46121	2.34359	1.22618	1.21098	0.962932	0.531384	1.21906	0.953415	4.32234	1.8081	12.1699	9.91151	14.1613	1.22904	1.27213	2.97425	1.19253	0.972087	0.204769	2.3212	1.39871	0.71026	0.52514	0.290469	0.606153	2.19024	0.462969
rnd-4_family-384#LINE/L1	10.7991	0	5.14089	0	0	0	0	0	0	0	0	0	0	0	0	0	0	0	0	0	0	0	0	0	0	0	0	0	0	0	0	0	0	0	0
rnd-4_family-36#SINE/B2	177.02	186.265	230.452	4.03003	13.8472	76.063	61.1461	56.0553	20.3406	126.427	30.666	2.85717	0	0.157613	2.73943	1.92132	9.12108	1.1327	167.795	172.026	106.918	126.223	31.1817	92.6298	101.104	28.7608	0	29.318	31.6338	19.3552	2.9355	0.275803	1.31097	5.43723	2.68039
rnd-4_family-133#SINE/B4	0	0	0	0	0	0	1.59066	0.745812	0	0	0	0.49799	0	0	0	0	0	0	0	0	0	0	0	1.4949	0	0	0	0	0	2.40965	0	0	0.0652843	0	0
rnd-4_family-615#LTR/ERVL	9.9192	0	0	0	0	2.57833	0.626446	0	0.946591	0	1.1915	0.392244	0.158838	0	0	0	0	0	2.71006	4.41429	0	3.75344	0	1.17746	2.12448	2.77081	2.18876	1.10271	0	0	0	0.0504845	0.0514215	0	0
rnd-4_family-171#SINE/Alu	89.5871	71.3882	43.3959	4.90919	8.8356	8.98783	12.3083	8.19109	6.2995	9.82863	3.02069	7.70676	2.81881	2.63996	4.26363	3.82477	51.8142	27.8776	68.7058	51.7592	58.144	6.74033	6.38388	7.08964	8.07899	11.854	0.462413	7.33847	5.41472	6.81666	4.50026	1.1679	5.01903	7.90289	1.68886
rnd-4_family-642#LTR/ERVK	0	0	5.79519	0	0	0	0	0	0	0	0	0	0	0	0	0	0.11776	0	2.21732	0	1.87646	0	0	0	0	1.13351	0	0	0	0	0	0.123916	0	0	0
rnd-4_family-229#SINE/Alu	2.46761	6.05845	2.3494	0	0.63055	0	0.623367	0.584555	0	0	0	0.780633	0	0	0.0527086	0.0397681	0	0	0	2.1963	6.84656	0	0.501143	0	0	1.3786	0	0.548646	0	0	0.04774	0.0502364	0.102338	0.168813	0
rnd-4_family-2141#SINE/Alu	9.14402	5.61257	17.4119	0	0	0	0	0	0.290872	0.366552	0	0	0	0	0	0	0	0	4.99654	17.6337	5.63794	0	0	0.361815	2.17606	0.425712	0.896759	0	0	0.388811	0	0	0	0	0
rnd-4_family-148#SINE/Alu	43.4143	28.4241	22.0451	2.79818	2.46526	0.501548	3.89949	4.57087	4.23511	3.94474	1.39065	1.83122	0.259541	0.210453	0.16486	0.24877	1.1759	0.432125	29.5217	16.3151	28.5525	6.08446	1.37152	2.29045	4.13262	2.96444	0	2.14504	2.76978	5.90723	0.261309	0.117846	0.580159	0.297003	0.296194
rnd-4_family-887#SINE/B4	0	0	5.03266	0	0	0	0	0	0	1.27136	0	0	0	0	0	0	0	0	0	0	0	0	0	0	0	0	0	0	0	0	0	0	0	0	0
rnd-4_family-470#LINE/L1	0	0	0	0	0	0	0	0	0	0	0	0	0	0	0	0	0	0	0	0	0	0	0	0	0	4.87903	0	0	1.25363	0	0	0	0	0	0
rnd-4_family-126#SINE/Alu	3.84796	4.72373	1.83181	0	0	0	0	0	0	0	0	0	0.0492944	0	0.0410966	0.031007	0.111669	0	4.20527	0	1.77941	0	0.390738	0	0	0.537441	0	0	1.10473	0	0	0	0	0.0658111	0
rnd-5_family-301#Unknown	0	0	0	4.10384	16.9209	11.475	0	4.3574	0	0	0	4.0733	0	0	0.314321	0	2.77576	2.96599	0	0	34.0238	0	0	0	0	0	8.65882	0.817945	11.6179	0	0.925247	0	0	0	0
rnd-5_family-731#LTR/ERVL-MaLR	28.6205	15.9701	2.47722	0.580491	0.664855	4.05786	0.657281	2.46543	1.48978	1.87739	3.33372	2.88086	0.0333312	0.056757	0	0.0838634	0	0.233079	22.7477	11.5789	7.21904	2.62546	0.528407	0	0.743016	4.36079	0	2.31398	0	1.9914	0.0503373	0.0264847	0.269763	0	0
rnd-5_family-79#LTR/ERVL	7.70331	3.54619	3.66714	1.28899	0.246054	5.00586	2.67576	3.42158	0.91891	5.78997	1.07954	1.06617	0.0863479	0.08402	0.020568	0.046555	0.167664	0.0862594	5.26162	5.99929	6.23389	3.64368	1.17334	5.48654	1.92486	1.88285	0.5666	1.07047	2.76447	4.66759	0.260808	0.0196033	0.159737	0.131748	0.197084
rnd-5_family-536#LINE/L1	7.08476	3.95327	3.67929	0.67058	1.48121	0.33483	2.38633	1.06802	1.84391	2.06548	1.37539	1.46022	0.181519	0.805518	0.458581	0.342535	0.772562	0.692361	6.33487	8.40773	6.35383	0.379115	0.523211	1.78394	0.919637	1.91907	1.20012	0.906943	1.10945	1.8075	0.984385	0.220721	1.00612	0.506709	0.252664
rnd-5_family-72#LTR/ERVK	2.55227	1.56657	1.8225	0.142357	0	0.66342	0.483565	0.151152	0.121782	0.153467	0.510965	0	0	0.069594	0	0	0	0	0.697315	0.567913	2.9506	0.160964	0	0	0.728854	0	0	0.425602	0	0.162787	0.0123445	0	0	0.0436511	0
rnd-5_family-1304#SINE/MIR	0	6.84941	0	0	0	0	0	1.32174	0	0	0.893622	0	0	0	0.11918	0	0	0	0	0	0	0	0	0	0	0	0	0	0	0	0	0	0	0	0
rnd-5_family-1013#LTR/ERVK	0	2.20553	0	0.40084	0	0	0.90773	0	2.40035	0	0	0	0	0.0783836	0	0	0.938496	0.160945	0	0	0	0	0.72975	0	0	0	0	0	0	0	0	0.256035	0	0	0.275794
rnd-5_family-43#LTR/ERVL	1.73758	0	1.65434	0	0	0	0	0	0	0	0	0	0	0	0.0371149	0	0	0	1.89892	1.54653	1.60701	0	0	0	0	0	0	0	0.498848	0	0	0	0	0	0
rnd-5_family-1103#SINE/5S	25.108	15.4112	0	0	3.20792	0	0	8.92177	0	3.01947	2.01065	0	0.160823	0	0	0	0.728638	0	0	0	0	0	0	2.98045	0	0	0	2.79124	3.60418	0	0.242877	0	0	0.429418	0
rnd-5_family-622#SINE/Alu	4.15008	1.27365	2.96345	0	0.530236	0	0.262098	0	0.396043	0.249543	0	0.16411	0.0132912	0.0226324	0	0.0501621	0.481744	0.0929427	1.13386	0	0	0	0	0	0	0.579637	0	0	0	0.264697	0.0200725	0.0316832	0.129085	0.141956	0
rnd-5_family-455#LINE/L1	1.34088	0	1.27664	0	0	0	0	0	0.255921	0.645014	0	0	0	0	0	0	0	0	4.39616	1.19345	0	0	0	0	0	0	0	0	0	0	0	0	0	0	0
rnd-5_family-87#LTR/ERV1	4.17596	12.8159	21.8675	0.465841	0.533543	0	0.527465	4.94624	1.19554	0	0.334411	1.98161	0.160489	0.0455472	0	0	0.121187	0.374089	47.919	16.7257	27.0351	1.05346	0.424044	0.495709	0.596266	1.74976	0.614308	0.928478	0	1.06539	0	0.127523	0	0.214262	0.106839
rnd-5_family-328#Retroposon/L1-dep	10.4617	6.42132	0	0	0	0	3.96423	2.47827	0	0	0	0	0	0	0	0	0	0	17.1496	0	9.67552	0	0	1.24185	0	0	0	0	1.50174	0	0	0	0	0	0
rnd-5_family-2755#Unknown	45.7809	31.6127	27.2423	2.5535	4.38691	0	6.5054	4.06691	3.82277	4.81739	6.41574	0.452589	0	0	0	0	0.166071	0.256321	28.1429	17.827	18.5241	2.88726	1.74329	2.71722	6.53685	0	0.841829	4.45326	0.821464	2.18997	0.0553567	0.436885	0.118665	0	0
rnd-5_family-1095#LTR/ERVL	0	1.83945	0.35666	0	0	0.38949	0.0946328	0	0.214492	0.270299	0	0.0592535	0	0	0	0	0.0869691	0	0	1.33367	0	0.0945009	0.684702	0	0	0	0	0	0	0	0.0507316	0	0	0.0640683	0
rnd-5_family-479#SINE/Alu	1.7558	2.15541	1.67169	0.39173	0	0	0	0	0.335113	0.844607	0.562419	0.277725	0.0449855	0	0	0.0282966	0	0	7.67535	3.12551	9.74318	0.442932	0.356582	0	1.00281	0.490462	0	0	0	0	0.0339689	0.0178726	0	0.540526	0
rnd-5_family-38#SINE/Alu	76.1085	42.3807	32.1225	8.40261	8.4208	10.6054	12.2891	11.3381	6.58916	9.24713	3.89563	5.9572	2.20126	2.56737	3.33518	2.61752	39.7108	19.9618	82.3181	48.1865	53.6991	8.51121	9.40152	6.89229	10.9792	10.0821	0.461691	6.80364	9.68622	11.2099	3.59762	0.79868	4.44173	8.37364	2.24829
rnd-5_family-205#LTR/ERVL-MaLR	0	3.05929	4.74544	1.66801	0	0	0	1.18071	0.475644	1.7982	0.399136	0	0.0638503	0	0	0.0401629	0	0	8.17053	0	0	0	0	0	0	0	0	2.21637	0	0	0	0	0.0516767	0	0
rnd-5_family-563#SINE/Alu	82.4714	69.744	41.8776	6.54218	9.83451	6.66931	10.6484	6.94639	4.19748	8.81597	5.28346	6.08765	2.113	1.95895	3.24918	3.01265	36.9106	20.3578	74.1063	57.0918	40.6796	4.6233	5.21079	4.78612	6.80375	9.21496	0.539201	6.1122	5.26157	6.07836	4.50298	0.690246	4.52237	5.64198	1.12532
rnd-5_family-1019#LTR/ERV1	0	2.25392	0	0	0	0	0	0.869887	0.700858	0	0.882186	0.290418	0	0	0	0	0.106565	0	4.01307	1.63418	3.39616	0	0	0.435897	0	0.512878	0	0.408225	0	0	0.106564	0.0934471	0.0761451	0	0
rnd-5_family-400#SINE/Alu	0	0	3.00694	0	0	0	0	0	0	0	0	0	0	0	0	0	0	0	0	2.81099	0	0	0	0	0	0	0	0	0	1.61149	0	0	0	0.10803	0
rnd-5_family-481#snRNA	22.3182	13.6988	31.8735	4.97932	0	0	0	10.574	0	2.68397	0	7.06039	0.428861	0.973698	0.23836	0.539521	0.647678	2.99895	24.3905	0	10.3206	2.81508	2.26628	0	0	6.23432	0	2.4811	3.20371	14.2348	0.863564	0.567951	1.38838	0.381704	0
rnd-5_family-5#SINE/B4	0	0	0	0	0	0	0	0	1.12096	0	0	0.928999	0	0	0	0	0	0	0	5.22745	5.43187	0	0	0	0	0	0	0	0	0	0	0	0.243575	0	0
rnd-5_family-1573#LTR/ERVL	3.34773	0	0	0	0	0	0	0	0	0	0	0.529529	0	0	0	0	0	0	1.82929	0	0	0	0	0.794786	0.478007	0	0	0	1.44167	0	0.0647673	0	0	0	0
rnd-5_family-396#snRNA	4.3477	0	12.4183	0	1.11097	0	1.09831	0	4.97882	1.0457	2.78531	0	0	0	0	0.140135	0	0	4.7514	0	0	2.19357	0.882966	0	0	6.07239	3.83743	15.4666	2.4964	11.092	0	0	0.180309	0.446148	0.889863
rnd-5_family-296#LTR/ERVK	2.64992	9.75905	2.52297	0	1.35427	1.3776	0	0.627741	1.51729	0	0	0.419152	0.0678936	0	0	0	0	0	2.89597	0	0	0	0	0	0	1.48044	0	0	0	0.676059	0.051267	0	0	0.0906422	0
rnd-5_family-264#LTR/ERVK	1.01652	6.23934	0.96782	0.226791	0	0	1.54075	0.240804	0.582039	0.488983	0.651222	0.643153	0	0	0.238843	0.0491466	0.058999	0	1.11091	5.42851	2.82039	0	0.619327	0	0.290288	0.567903	0	0.678033	0	0.778015	0	0.103473	0.0210786	0.0695413	0
rnd-5_family-3009#DNA/hAT-Charlie	13.6333	22.3148	4.32672	2.02778	2.32248	0	6.88807	3.2296	0	2.18604	0.727837	1.43764	0.174649	0.594793	0.194139	0	1.05504	0	4.9664	8.08954	16.8118	1.14641	0.922919	0	1.29776	1.26943	0	2.02081	2.60936	0	0.263758	0.27755	0.188468	0	0.232532
rnd-5_family-673#LTR/ERVK	0	13.1392	1.69841	0.397992	0	0	0.45064	0.422583	0.68094	0	0.57141	0.282165	0	0	0	0	0.103536	0	1.94951	4.7632	0	0	0.724565	0.42351	0	0	0	0	0	0	0	0	0	0.0610185	0
rnd-5_family-100#SINE/Alu	2.15288	0	1.02487	0	0	0	0.27193	0	0	0.258904	0.172403	0.340533	0.0275795	0.0469629	0	0.0693918	0.312385	0	1.17639	1.91617	1.9911	0	0	0.766675	0	0	0	0	0	0.549253	0.0208255	0.0547862	0.111606	0.331383	0
rnd-5_family-1309#Unknown	21.0851	14.3043	14.2638	0.618977	1.27608	0	2.24274	4.20621	2.11806	4.27063	0.799816	2.19418	1.905	2.63867	2.93934	2.44126	5.8291	2.03796	11.5215	15.3098	8.21083	0.699881	0.563439	0.52693	1.90146	0.46499	1.79575	1.72717	0.637202	1.27405	0.128819	0.163796	0.264636	3.24554	1.61835
rnd-5_family-2918#LTR/ERVK	2.18806	0	2.08324	0	0	0	0	0.518331	1.25284	2.10508	1.7522	1.03829	0.532573	0	0	0	0	0	0	1.94748	6.07092	0	0	0	0	0	0	0	0	0	0.423316	0	0	0	0
rnd-5_family-346#LTR/ERVK	1.51025	1.85398	0	0	0	0	0	0	0	0.363244	0	0	0	0	0	0	0	0	1.65049	0	2.79353	0	0	0	0	0	0.444334	0	0	0	0	0	0	0	0
rnd-5_family-1800#SINE/Alu	38.688	37.2243	48.0343	0	2.2043	17.1229	10.8959	10.7749	4.3406	22.6342	6.82427	1.81931	0.147344	0.313626	0.664455	0.412856	1.44134	0.187337	43.423	36.0629	33.3632	22.0913	5.14956	17.501	19.1103	7.22902	0.0769084	8.36935	6.90441	7.2693	0.67768	0.0691829	0.314391	0.98357	0.0535029
rnd-5_family-552#LINE/L1	45.0587	38.1928	24.3684	10.6342	12.0621	12.1106	13.2024	13.0702	13.9237	10.9112	7.58481	8.04839	0.724477	1.31723	1.4175	1.44739	1.87691	1.24937	40.3655	27.964	37.2787	11.4442	7.87474	9.53307	16.6314	11.6019	17.9463	10.2909	10.4721	10.2835	4.46245	0.887677	3.56894	2.67886	2.89375
rnd-5_family-2498#LTR/ERV1	0	0	0	0	0	0	0	0	0	0	0	0	0	0	0	0	0	0	0	0	0	0	0	0	0	0	0	2.32603	3.00348	0	0	0	0	0	0
rnd-5_family-2664#LTR/ERV1	0	0	0	0	0	0	0	1.55499	0	0.526269	0	0	0	0	0	0	0	0	0	1.94748	0	0	0	0	0	0	0	0	0	0	0	0	0	0	0
rnd-5_family-1588#SINE/Alu	1.14387	0	4.35629	0	0.292294	0	0.288964	0	0	0	0.183203	0.180933	0.0146536	0	0.0244333	0.0184347	0.132781	0	2.50017	0	1.05792	0.288561	0	0	0.326656	1.27811	0	0.508654	0	0	0.0442601	0.0116436	0.0237195	0.0391269	0
rnd-5_family-1770#SINE/Alu	10.3538	0	0	0	0	0	1.30779	1.22636	0	0	0	0	0	0	0	0	0	0	0	0	0	0	0	1.22905	0	0	0	0	0	0	0.100156	0	0	0	0
rnd-5_family-145#SINE/Alu	3.83328	0	0	0.427614	0	0	0.48418	0	0	0	0	0.606331	0	0.0836191	0.0409397	0	0.222485	0.171696	0	0	0	0	0.389246	0	0	1.07078	0	0	0.550256	0	0	0	0.0794874	0	0
rnd-5_family-187#SINE/Alu	5.05106	4.13376	4.80908	0.939101	0.430233	0.875292	2.33933	0.598275	0.642698	1.41735	0.674149	1.06527	0.140198	0.220368	0.269729	0.135672	0.928357	0.754137	8.28011	2.99713	5.45008	1.91133	1.02581	1.5989	1.68284	3.05706	0	1.31022	1.20844	2.79207	0.325737	0.0514155	0.226936	0.201571	0.0430759
rnd-5_family-2655#LINE/L1	1.42949	3.00828	3.11088	0.865661	1.04365	0.530817	0.103176	3.62821	1.67597	1.17881	0.948496	0.387618	0.0313929	0	0	0.0032911	0.0118526	0	3.5708	2.90816	4.15508	0.618195	0.0829464	0.436341	0	3.36562	0.720981	1.49835	2.11062	1.61509	0	0.286862	0.050815	0.0419114	0
rnd-5_family-19#SINE/Alu	0	6.86212	0	0	0	0	0.470706	0	0	0	0	0.589457	0	0	0	0	0	0	2.03632	0	0	0	1.13524	0	0.532104	0	0	0.828568	0	0	0.0360486	0	0	0	0
rnd-5_family-742#LTR/ERVK	0	3.34571	0.648715	0.608058	0.522322	0	0	0	0	0.491637	0	0	0	0	0	0	0.0395461	0	0	1.21288	0	0	0	0.323522	0	0	0.601388	0.151492	0.195613	0.695322	0.263639	0	0	0	0
rnd-5_family-47#SINE/Alu	5.36659	2.82342	4.37957	0.513136	0.391808	0	0.968361	1.2713	0.585297	0.921975	0.368363	0.848864	0.0687488	0.167238	0.163759	0.123554	1.11242	0.755461	2.51353	0	7.7995	1.74062	0.622794	0.546036	0.656803	1.07078	0	0.681829	2.20102	0.391185	0.192819	0.148274	0.302052	0.550703	0.0784574
rnd-5_family-784#Satellite	1.72267	0	0	0	0	0	0	0	0	0	0	0	0	0	0	0	0.0999846	0	0	0	4.77967	0	0	0	0	0	0	0	0	0.878992	0	0	0	0	0
rnd-5_family-758#LTR/ERVK	4.88126	0	4.64742	0	0.311827	1.2688	0.308275	0	0.23291	0.293509	0	0	0.0781643	0.0266199	0.443124	0.0196666	0.424965	0.109318	0	3.25843	0	0	0	0	0	0.68176	0	1.89926	0	0.933996	0	0	0	0.0834834	0
rnd-5_family-2917#SINE/Alu	94.6443	25.9117	20.7448	2.27867	2.43585	5.30961	2.75211	5.64542	4.15858	4.0942	4.14398	2.58482	0.741421	0.950593	1.57075	0.757158	26.2408	13.236	61.7618	39.998	35.2648	2.40474	3.18047	3.55633	4.66664	2.09219	0	4.54167	5.66894	3.82168	4.59738	1.87828	5.1676	22.1958	3.17048
rnd-5_family-3982#LTR/ERVK	0	0	0	0	0	0	0.950227	0	0	2.71413	0	0	0	0	0	0	0	0	2.05538	10.0438	3.47884	0	0	0	0	0.525364	0	0	0	0	0	0.134011	0	0	0
rnd-5_family-183#LINE/L1	1.42054	1.74384	0	0	0	0	0	0	0.813372	0.341666	0	0	0	0	0	0	0	0	0	0	0	0.358355	0	0	0.405664	0.396809	0	0	0.407827	0.362413	0	0	0	0	0
rnd-5_family-3687#SINE/Alu	0	3.66569	0	0	0.50869	0	0	0.235792	0	0.239403	0	0	0.0127511	0.0217128	0.0212611	0	0.0577711	0	0	1.77184	0	0.251097	0	0	0.568492	0	0	0.442615	0	0	0.0962844	0	0.0619198	0	0
rnd-5_family-5656#LINE/L1	363.218	588.243	581.223	0.488169	30.1922	197.925	163.06	151.871	63.0597	262.082	77.7976	21.458	0.140151	1.28872	8.2725	4.90153	21.4623	0.19601	401.727	549.19	370.326	291.443	80.4307	205.709	274.307	111.24	4.50626	75.406	103.021	44.6582	7.15404	0.890903	1.58802	14.0707	3.13488
rnd-5_family-438#SINE/B2	0	0	2.43309	0.570152	0	0	0	0	1.46324	0	0	0	0.0982125	0.0557461	0.109173	0	0.296646	0	0	0	0	0	0	0	0	0.713853	0	1.13638	0.733674	1.30395	0.0494407	0.078039	0.0529916	0.174826	0
rnd-5_family-3259#Unknown	2.78977	3.4247	5.31225	0	0	0	0	0.660872	0.532458	0	0	0	0	0	0	0	0.323839	0	0	0	0	0	0	0	0	0	0	0	0	0	0	0.0283975	0.0578492	0.190852	0
rnd-5_family-249#SINE/ID	0	0	0	0	1.43371	0	0	0	1.07086	1.34948	0	0.887479	0	0	0	0	0	0	12.2634	0	0	0	3.41841	0	4.80677	1.56729	0	0	3.22161	0	0.108549	0	0	0	0
rnd-6_family-25#LINE/L1	13.3953	11.3687	11.494	1.66032	2.15517	1.54751	1.42041	2.27219	3.09322	2.46609	1.7481	2.48503	0.186431	0.310243	1.307	0.724929	0.614297	0.874056	16.6272	10.1562	10.5534	1.29328	1.07474	1.29563	1.46401	1.89401	3.3572	1.47077	2.13651	2.8268	1.44935	0.929221	1.82092	0.458196	0.880045
rnd-6_family-1536#LTR/ERVL-MaLR	5.31385	6.52325	12.6482	3.55666	2.7157	0	1.34238	0.629402	0.507102	1.27808	0.425534	4.62287	0.170183	0	0.0567524	0.214096	0.154209	0	5.80727	9.4592	9.8291	2.68103	0.53959	2.52313	0	1.48436	0	1.18148	1.52558	2.03354	0	0.108181	0.165283	0.272646	0
rnd-6_family-1422#LTR/ERV1	7.03551	4.31837	23.4446	9.02557	4.04502	9.14381	17.7731	7.91658	10.071	16.4987	20.846	13.3542	0	0	0	0.283461	0.204172	0.315126	13.4554	23.4823	13.0137	15.9735	8.93017	16.2855	23.6073	9.82642	4.13985	9.3856	8.58437	16.1544	1.02085	2.64977	1.313	0.360981	0.629995
rnd-6_family-11#LTR/ERVL-MaLR	0	0	0	1.27312	0	0	0	0	0	0	0.456966	0	0	0	0	0.0459819	0	0	3.11811	0	5.27756	0	0	0	0.814784	0	0	0	0	0	0.0551994	0	0	0.19519	0
rnd-6_family-2428#SINE/Alu	255.538	349.559	165.711	25.7275	22.7875	21.1019	6.52532	10.7812	11.2687	29.5106	20.2419	17.9969	279.05	111.386	24.5527	53.6415	29.6631	13.7184	197.604	152.997	270.18	12.6446	2.06088	7.37355	10.1866	39.1697	36.7317	11.7598	21.6295	13.2585	1243.21	568.631	1835.72	70.9893	49.643
rnd-6_family-8422#LTR/ERV1	19.3552	18.4802	18.4279	0	0	2.23602	1.62983	0	3.69414	10.3451	5.16655	0.340169	0.0551	0	0.0918733	0	0.12482	0	21.1524	32.5401	31.8236	0	0	0	0	1.20147	3.16362	3.82525	3.70451	2.19466	0	0	0.178379	3.67809	0.990377
rnd-6_family-748#LINE/L1	2.28774	2.10631	0.816804	0.446608	0.146147	0.148665	0.216723	0.406459	0.38206	0.206342	0.0916013	0.226166	0.0586143	0.0062381	0.00610832	0.06913	0	0.128087	1.25008	4.07241	2.38031	0.0721404	0	0	0.244992	0.399408	0	0.254327	0.0820997	0.291829	0.0387276	0	0.0237195	0.0586903	0.0292651
rnd-6_family-6027#LINE/L1	1.57912	0	0	0.176155	0	0	0.797832	0.374079	0.150696	0.379807	0.632279	0.124889	0.0606879	0.0172234	0	0	0	0	1.72575	0	0.730228	0	0.3207	0	0.225475	0.220554	0.929189	0.17555	0	0	0.0611012	0.00803704	0	0.0810222	0.0808012
rnd-6_family-2846#Unknown	15.0112	4.38752	36.0704	2.07324	0.182658	3.7161	1.44462	1.524	1.3643	0.859635	2.86213	4.52267	0	0	0	0	0	0	19.5298	8.27091	13.2221	3.06553	0.145171	1.18794	8.77764	0.399351	1.26185	0.794658	0.20522	0.547102	0.0138293	0	0	0	0
rnd-6_family-3415#Unknown	7.834	2.88509	2.98348	2.09737	0.200183	0	0.197902	0	0	0.75369	0.250939	0	0.0100358	0.0854454	0	0.0126253	0.0909376	0.421069	2.56843	4.88086	2.1736	0	0	0	0	0	0	0	0	1.39905	0.0151562	0	0.0162447	0	0
rnd-6_family-2802#DNA/MULE-MuDR	1001.54	849.743	854.51	33.1153	24.8127	41.1055	53.2652	60.1357	34.6833	85.079	44.4342	46.9555	14.0565	60.3989	80.4466	70.3538	594.182	458.79	756.477	791.418	887.796	28.3452	36.9053	29.3105	70.9088	30.6119	56.7293	23.7487	62.1272	29.374	1.12717	0.0282406	4.71742	191.791	182.561
rnd-6_family-2410#SINE/ID	6.98656	4.28833	6.65187	1.55874	0.44632	0	0.441236	2.06882	0.333365	0	1.39871	0.552552	0.201378	0.266709	0.335777	0.168894	1.82476	0.782335	1.90882	4.6638	8.07696	0	1.77361	1.24401	1.99516	0.487903	0	2.71842	1.0029	1.33683	0.20275	0.0355586	0.688153	0.836431	0.0893732
rnd-6_family-343#DNA/hAT-Charlie	4.7598	17.5293	9.06356	2.12388	1.21627	0	1.20242	2.25511	0	2.28965	0.762331	1.50577	0.182927	0.622982	0.20334	0.0767091	0.828782	0	5.20177	21.1823	8.80427	0	0.966659	0	1.35926	0	0	0	0	0	0.368345	0.145352	0.0987	0	0.243552
rnd-6_family-356#Unknown	26.7106	6.55794	0	0	0	0	1.34952	2.531	1.0196	3.85464	1.71119	1.68999	0	0	0	0.172188	0	0	11.6763	0	0	0	0	0	0	1.49226	0	0	0	2.72581	0	0	0.332325	0.182731	0
rnd-6_family-488#SINE/U	0	0	5.97629	0	1.60396	0	1.58569	0	5.99015	0	0	0	0.0804115	0.410779	0	0	0	0	6.85984	0	5.80531	1.58348	1.27478	1.49022	3.58505	0	0	2.79124	1.80209	3.20283	3.03597	0.894522	1.30161	0.214709	0
rnd-6_family-3210#SINE/Alu	4.42431	1.08625	6.73978	0.394836	0.452218	0	0	0.209616	0.675541	0.425652	0.425159	0.419891	0.0340066	0.115814	0.132306	0.0570419	0.359504	0.237802	2.90108	0.787572	1.63674	0.892888	0.539115	1.05038	0.758073	0.741527	0	0.786957	0.254039	0.22575	0.0342382	0.0180143	0.0366973	0.181604	0
rnd-6_family-1083#Unknown	0	5.50399	0	0	0	0	1.13264	2.12423	0.855735	0	1.43618	0	0.0574368	0.88024	0	0	0	0	9.79977	3.9906	8.2933	1.13106	0.910558	1.06445	0	1.25243	0	0.996871	1.28721	1.14387	0	0.0456389	0	0	0
rnd-6_family-2633#LTR/ERVK	0	0	1.11706	0	0	0	0	0	0	0	0	0	0.300604	0.435093	0.325796	0	0.885261	1.05103	0	0	0	0	0.476554	0	0	0	0	0	0	0	0	0	0	1.20397	0
rnd-6_family-1050#LTR/ERV1	1.20639	1.48095	2.29719	0.538305	0.154135	0	0	0.285783	0.921008	2.32127	1.2559	1.33575	0	0.0921066	0	0	0	0.756492	1.31841	3.22124	1.11574	0	0	0.716024	0	0.168495	0	0	0.519521	0.615559	0.0350094	0	0.162603	0.226959	0
rnd-6_family-3665#SINE/Alu	1.61207	1.97896	0	0.359662	0.205966	0	0	0.572827	0.30768	0.387733	0.387284	0	0.0619543	0.0351657	0.154953	0.0259801	0.795303	0.144412	1.76176	0.717411	1.49093	0.203336	0	0.574083	0.23018	0.225156	0	0.358425	0	0.205639	0.109158	0.0246142	0.0501421	0.192997	0.0824873
rnd-6_family-4726#LTR/ERVK	142.944	80.9015	53.9081	6.83391	8.30147	10.1334	4.92414	12.0936	7.61778	9.82304	4.45985	4.40459	1.6766	1.8628	4.14377	2.0793	45.9001	42.5729	100.425	68.5705	93.5718	7.96131	6.78627	5.72951	6.62671	7.00064	0.273089	8.04867	12.7912	7.57786	7.88341	3.13685	10.2011	33.1152	4.08457
rnd-6_family-373#SINE/Alu	15.0658	6.48512	11.736	1.52785	1.14993	1.01717	3.06449	4.31054	2.01655	3.3883	1.72352	3.68287	0.0927403	0.00426811	0.7272	0.00315325	0	0.823791	20.3136	15.3249	19.1814	2.96151	0.039736	0.743225	0.893993	6.12136	2.70556	1.78361	5.44874	5.59076	0.0075707	0.0816574	0	0.0870045	0.0100116
rnd-6_family-517#LTR/ERVL	149.154	179.632	151.425	3.42228	6.08577	1.36404	2.60033	3.63373	10.9017	18.4955	10.3765	20.5278	0.884268	1.13592	0.159514	0.972569	8.56325	0.958266	122.86	172.096	179.946	4.02235	3.64809	1.1021	4.72627	5.97622	3.56289	6.01328	2.43369	4.32536	0.0507622	0.00821793	1.02538	0.593728	1.38388
rnd-6_family-1613#Unknown	45.5215	55.8819	37.9232	9.83875	6.54308	2.95814	1.07809	4.38085	1.35754	6.84299	1.13918	1.8001	2.00459	2.69974	2.21817	1.4214	15.6048	17.2036	37.3113	25.3228	34.2069	9.68929	2.31122	5.06592	0	3.17897	0	3.47916	2.85884	10.1619	0.192651	0	0.176989	7.73681	5.45923
rnd-6_family-360#LTR/Gypsy	954.419	1143.44	952.435	113.095	123.662	95.1165	133.058	147.477	150.869	174.882	141.316	148.586	0.0202931	2.86811	2.38548	1.19988	8.87237	11.5654	865.595	1235.1	862.19	84.1193	96.6743	72.2077	109.022	106.2	157.761	142.644	250.587	128.517	19.8899	7.72377	24.751	0.0812778	3.76911
rnd-6_family-4730#LTR/ERVL-MaLR	7.94975	0	2.52297	1.18243	1.35427	0	0.669421	2.51097	0	0	1.27323	1.25746	0	0	0	0	0	0	8.68792	11.7928	7.35238	0.668488	0.538166	2.51647	0	1.48044	0	0.589179	0	1.35212	0	0	0.164847	0.181284	0
rnd-6_family-74#SINE/Alu	1.14911	4.2319	0	0	0	0	0	0	0	0	0	0	0	0	0.0245451	0	0	0	0	0	0	0.289882	0	0	0	0	0	0	0	0	0.0222313	0	0.023828	0.0786119	0
rnd-6_family-471#LTR/Gypsy	0	0	1.2181	0	0	0	0.323198	0	0	0	0	0	0	0	0	0	0	0	0	1.13872	0	0	0	0	0.365356	0.714762	0	0	0	0	0	0	0	0	0
rnd-6_family-9183#LTR/ERV1	0	2.51098	0	0	0.522676	2.12673	0	0	0.390397	1.96788	0	1.61771	1.5722	1.20473	2.66517	1.0219	2.73054	2.93176	20.1185	5.46168	0	0	1.24622	0	0	3.42824	0.601796	0	0.587238	0	0	0.083284	0.0424149	1.39932	0
rnd-6_family-895#LTR/ERV1	0.689779	1.69354	7.88082	0	0.528779	1.79297	0.871259	0.65361	0	0.99543	0.22095	0.545531	0	0	0	0	0	0	1.50766	5.52545	5.74152	0.522027	1.26077	0.163761	1.96981	0	0.405882	0.460094	0	0.17598	0	0	0.314674	0.0235944	0
rnd-6_family-1384#SINE/Alu	3.3702	0	0	0	0	0	0.851378	0	1.28647	0	0	0	0	0.0735175	0	0	0.391215	0	0	0	6.23389	0	0.684447	0.80012	0	1.88285	0	1.49865	0	0	0	0.0686115	0.13977	0.11528	0
rnd-6_family-246#Unknown	808.769	1196.36	1427.73	28.9275	41.8218	25.4149	27.9216	14.8539	17.85	18.66	19.915	26.0562	45.0645	130.986	97.2055	118.609	626.336	430.326	1641.13	1521.04	1534.32	41.2878	38.4188	46.6779	68.5902	20.4842	28.7665	33.0813	54.9208	18.1663	12.6039	0.811358	1.47653	307.072	358.476
rnd-6_family-1103#LTR/ERVK	2.02484	2.48567	9.63917	0	0	0	0	0.479665	0	1.46103	0.972894	0	0.570662	0	0	0	0	0	0	3.60441	9.36341	0	0.41122	0	1.15647	0	0	1.8008	0	5.16585	0	0	0	0.0692609	0
rnd-6_family-1312#LINE/L1	1.00032	0	0.952396	0	0	0	0	0	0	0	0	0	0	0	0	0	0	0	1.0932	0	0	0	0	0.237486	0	0	0	0	0	0	0	0	0	0.0342165	0
rnd-6_family-2650#SINE/Alu	0	5.34878	4.1484	0	0	0	0	0	0	0	0	0	0.0279085	0	0	0	0	0	0	0	0	0	0	0	0	0	0	0	0	0	0	0	0.0903501	0	0.111474
rnd-6_family-6715#LTR/ERVK	113.357	115.398	114.508	16.9633	17.3091	16.17	13.2705	32.5842	33.7724	67.9952	40.296	40.3433	3.40019	11.7155	2.81997	8.33231	63.1051	41.1143	120.862	171.643	112.51	21.6217	6.31688	19.5278	22.1074	38.8089	43.519	15.3681	36.1162	23.2773	6.55251	4.68588	7.52477	6.97471	20.4427
rnd-6_family-4468#Unknown	14.468	23.681	12.627	2.9589	6.16168	2.50714	1.82745	8.28272	5.75284	6.08969	14.6756	1.71636	0	1.39392	0	0	2.16929	0	14.4938	18.2427	15.6109	3.95395	4.89712	7.72841	5.16454	2.6943	6.38497	8.31005	12.8072	3.07595	0	1.21499	1.92506	0	0
rnd-6_family-344#SINE/Alu	4.14152	0	7.88623	0	0	0	0	0	0	0	0.442204	0	0	0.0301144	0.117951	0.211359	0.0400626	0	0	0.614361	0	0	0	0.163873	0	0.192814	0	0	0	0	0	0	0	0	0
rnd-6_family-1457#LTR/ERVL	0	2.35735	1.82831	0	0	0	0.485106	0	0	0	0	0	0	0.0418895	0	0.0309477	0	0	0	0	1.776	0	0	0	0	0	0	0	0	0	0	0	0	0	0
rnd-6_family-10#LINE/L1	13.5414	3.69406	8.23698	0.839212	1.15341	0.782189	1.61539	1.87123	1.65122	2.44272	1.68684	1.48744	0.327669	0.0492319	0.0642769	0.303102	0.502132	0.876098	13.9766	14.0613	8.6971	1.23357	0.611131	1.16092	1.61126	1.78624	0.553337	1.42175	0.431961	0.767719	0.465742	0.179957	0.140398	0.283062	0.19247
rnd-6_family-5126#Unknown	7.10603	8.7233	4.5104	0	0	0	0	1.12224	0	1.13942	0	0	0	0	1.21429	0	0	0	0	0	0	0	0	0	0	0	0.696892	0	0	0	0	0	0	0.0810222	0
rnd-6_family-3162#SINE/ID	0	0	0	1.78541	0	2.08013	0	0	0	0.962381	0	0	0	0	0	0	0	0	8.74561	0	0	0	0.81261	0	0	1.11771	0	0	2.29748	1.02082	0	0	0	0	0
rnd-6_family-35#SINE/Alu	0	0	5.09524	0	0	0	0	0.422583	0.68094	0.429054	0	0	0	0.0389133	0	0	0.103536	0.159802	0	0	0	1.35004	1.44913	0	1.52826	0.498302	0	0	1.02428	0.455109	0	0.0181583	0	0	0
rnd-6_family-9033#SINE/Alu	1.69505	1.04042	2.42077	0	0.649706	0.4406	0	1.4054	0.161759	1.22308	0.13574	0.268116	0.0217145	0	0.0543099	0	0.147572	0.0759228	4.63112	1.50868	3.13536	0.64141	0.516367	0.603635	0.484058	0.946985	0	0.188438	1.2166	0.432449	0.114777	0	0.0702977	0.289902	0.1301
rnd-6_family-42#LTR/ERV1	0	0	1.19675	0	0	0	0	0	0	0	0	0	0	0	0	0	0.218865	0	0	1.11877	1.16252	0	0	0	0	0	0	0	0	0	0	0	0	0	0
rnd-6_family-1141#SINE/Alu	44.1174	43.0079	17.2957	4.34243	6.63137	12.1421	7.21141	5.84027	4.45778	5.61762	3.3251	4.10488	1.5459	1.24543	2.5499	2.11208	26.2837	16.5059	51.05	33.4922	22.8012	6.87403	5.27042	4.31279	4.44658	4.71198	0.38176	4.9045	9.31311	7.28292	3.16305	0.541534	2.90591	6.56887	1.06232
rnd-6_family-34#SINE/Alu	109.7	95.1952	68.429	9.28348	14.4991	7.86609	14.8117	8.96098	8.30273	12.7375	6.36137	13.4626	4.28861	3.96081	5.1712	4.35884	61.255	37.1057	82.6798	101.005	101.456	11.9283	9.98699	13.0219	14.0431	10.5666	1.11293	9.25156	10.317	11.0983	6.51332	1.27067	5.9614	9.83374	2.03236
rnd-6_family-1120#SINE/Alu	5.06166	4.66024	2.81119	0.564644	0.970057	0.438565	0.959007	0.899297	0.161012	0.405809	0.608008	0.467035	0.16751	0.14722	0.0810885	0.15635	1.39546	0.831292	3.68778	3.75428	1.56044	0.425631	1.28495	0.400564	0.602277	0.94261	0	0.0937837	0.242196	0.215226	0.114247	0.034349	0.104959	0.360703	0.0647496
rnd-6_family-165#Unknown	701.291	690.846	816.072	6.95388	2.65483	9.90211	24.4962	13.9467	4.95736	7.08014	8.87459	17.8031	8.00788	50.4266	77.9684	50.1196	500.901	352.118	660.437	813.752	787.921	3.9314	1.05499	2.46658	9.39531	2.41848	12.7363	10.395	8.9483	0.883539	0.0670007	0	2.08257	176.268	169.674
rnd-6_family-1342#Unknown	0	2.6802	0	0	0	0	0	1.03441	0.416706	0	0.699356	0.69069	0.0279692	0	0	0	0.12672	0	0	0	0	0	0	0	0	0	0	0.485433	0	0	0.0422395	0.0222242	0.0452733	0.0746813	0
rnd-6_family-1109#SINE/Alu	7.36664	3.01441	3.50687	0.273924	0.313733	0	1.5508	0.581697	0.468667	0.590605	0.393281	0.194204	0.220198	0.0535653	0.157353	0.158295	1.49647	0.659916	2.68356	0	1.13551	0.619455	0.997384	0.874459	1.75308	0.342964	0	0.818945	1.76243	0.62647	0.0950132	0.0374931	0.101837	0.209984	0.0628234
rnd-6_family-1626#SINE/Alu	2.11882	7.80312	4.03462	0	0	0	0	0.501928	0	0	0.6787	0.335145	0.0271431	0	0	0.136588	0.122977	0	4.63112	0	0	0	0	0	0	0	0	0	0	0	0.0819839	0.0431355	0.175744	0.0724755	0
rnd-6_family-1818#Unknown	2.23182	0	2.1249	0	0	0	0	0	0	0	0	0	0	0	0	0	0	0	0	0	0	0	0	0	0	0	0	0	0	0	0	0	0	0	0
rnd-6_family-2198#SINE/Alu	11.1268	10.6898	8.2908	0.863466	0.618097	1.25749	0.97769	1.48983	0.738669	0.581786	0.619853	0.535651	0.204515	0.284933	0.434008	0.366438	5.64378	4.55043	8.98784	6.45878	5.36908	0.732246	0.294747	0.689121	1.10522	1.21623	0	1.29075	1.52778	1.11081	0.870428	0.379181	0.942975	3.73982	0.346558
rnd-6_family-3432#SINE/Alu	1.05829	1.29915	0	0.236111	0.270426	0	0	0.2507	0.201986	0.509078	0.169496	0.167396	0	0	0.0452106	0.0170555	0.368542	0	0	0	1.95753	0	0	0	0.604434	0	0	0	0	0	0.143321	0	0	0.0361996	0
rnd-6_family-3841#DNA/hAT-Charlie	6.86714	6.84941	8.98997	0.191512	5.70298	5.13186	4.33693	3.3552	0.819165	3.40658	0.20622	0	0.0549822	0.0468124	0.0641739	0	3.81134	0.730514	7.03573	8.40414	20.6411	0.108272	0.348658	1.73223	5.63803	4.79563	0	0.763415	0.985757	5.14643	0.0249105	0	0	0.63128	0.0658841
rnd-6_family-10095#LINE/L1	12.3532	9.09885	9.99723	0.137804	0	0.321102	0.312067	1.75582	0	0.742797	0.19785	0.488496	0	0	0	0	0.358493	0.44265	7.42516	8.79601	13.1387	0.623264	0	3.81263	1.41109	1.20776	0	0.549321	0	0.157581	0	0.0125745	0.0128079	0.0211276	0
rnd-6_family-13018#DNA/hAT-Ac	197.201	129.668	76.6424	1.71045	5.11527	2.87848	6.67093	19.473	26.5009	19.4639	7.36726	10.9813	2.38438	3.12178	2.56556	3.79587	0.840498	0.686783	114.04	47.3863	41.361	1.1819	0.605494	4.44918	1.09467	6.18673	5.88959	16.6669	3.30153	3.15121	19.2159	3.91062	29.163	3.64222	3.77031
rnd-6_family-1903#LTR/ERVL-MaLR	0	0	5.62474	0	0	0	0	1.39949	0	0	0	0	0	0	0	0	0	0	6.45632	5.2582	5.46382	0	0	0	0	0	0	0	0	0	0	0	0	0	0
rnd-6_family-6405#SINE/B4	0	0	4.98024	0	0	0	0	0	0	1.25811	0	0	0	0	0	0	0	0	0	0	0	0	0	0	0	0	0	0	0	0	0	0	0	0	0
rnd-6_family-2229#SINE/Alu	8.27356	3.38552	3.50098	0.307647	0.234905	0	0	0.21777	0.877276	0.221105	0.147233	0.363521	0.0412178	0.130346	0.343631	0.0814837	2.50771	2.63523	6.02787	0.81821	4.25103	0	0	0.218248	0.525042	0.385187	0	0.613178	0.527843	0.58633	0.426842	0.173114	0.333592	2.16969	0.282231
rnd-6_family-7934#LTR/ERV1	1.9351	2.37552	0	0	0	0	0	0	0	0	0	0	0.074369	0	0	0	0	0	2.11479	0	12.5278	0	0	0	0	0	0	0	0	0	0	0	0	0	0.29705
rnd-6_family-4169#LTR/ERVL	1.84482	0	1.05386	0	1.13138	0	0	0	0	0	0	0	0	0.00804857	0.00788112	0	0	0	0	0	1.36495	0	0	0	0	0	0	0	0	0	0	0	0	0	0
rnd-6_family-4178#Unknown	620.602	630.466	613.86	343.166	367.192	391.159	455.822	213.18	189.692	217.229	208.198	180.948	5.38376	12.5983	12.2386	15.0919	83.7436	75.9383	653.98	614.516	623.458	528.774	477.774	433.492	617.402	337.783	265.531	224.315	340.23	294.685	17.6122	13.3717	20.8663	39.4874	42.7078
rnd-6_family-5324#SINE/Alu	4.92716	2.01618	0	0	0.629519	0	0.622348	0	0.4702	0.592537	0	0.259785	0.0841592	0.0537405	0.122786	0.198515	0.953247	0.367819	1.79489	1.46181	1.51897	0.41432	0.333549	0.38992	0.234509	0.22939	0	1.0955	0.707279	0.628519	0.0635493	0.0668723	0.153255	0.337073	0.0420193
rnd-6_family-8301#LTR/ERVK	37.2246	6.39752	9.92356	0	0	0	0	1.58727	0.426282	6.9835	0	0	0.00953732	3.47543	0.0159025	0	4.70995	6.26912	16.2724	33.7944	10.3282	3.3806	0.151197	3.535	0.85042	0.623894	0.876151	0	0.641217	0.189938	0	0	0.0617515	0	0
rnd-6_family-9017#Unknown	746.766	854.829	668.176	209.172	149.036	138.852	224.105	148.494	195.846	257.29	215.415	147.219	0.139656	3.68605	32.135	7.18141	207.301	165.288	820.575	654.957	757.448	161.915	95.4789	99.9684	78.9976	191.851	178.412	153.31	121.28	187.389	7.51371	4.61913	11.9529	31.4168	70.6345
rnd-6_family-2133#SINE/Alu	1.5841	1.94463	3.01642	0	0.404785	0	0	0	0.907025	0	0	0.501132	0.162345	0.311	0.169183	0.153176	1.1033	0	0	7.04964	4.39519	0	0.965134	0	0	0.884998	0.46606	0.352207	0.454785	0.808285	0.091941	0.0644991	0.0985443	0.433481	0
rnd-6_family-2704#LTR/ERV1	0	2.91878	0	0	0	0	0	0	0	0	0	0	0	0	0	0	0	0	0.519685	0	0	0	0	0	0	0.132833	0	1.90312	0	0	0	0	0	0	0.170325
rnd-6_family-2723#SINE/B4	0	0	0	0	0	0	0	0	0.325441	0	0	0	0	0	0	0	0.0989661	0	0	1.51765	1.577	0	2.07774	0	0	0	0	0	0	0	0	0	0	0	0
rnd-6_family-5632#LTR/ERVK	0	0	0	0	1.02449	0	0	0	0	0	0.321062	0	0	0	0	0	0	0	0	0	0	0	0	0	0	0.559969	0	0	1.15103	1.02286	0.116348	0	0	0	0
rnd-6_family-922#SINE/Alu	30.5064	5.14012	11.9597	1.60145	1.22279	3.10966	1.96441	1.7004	1.36999	1.72644	0.766417	0.662306	0.781606	0.365354	0.472745	1.21465	6.49221	3.21507	11.7667	15.9719	16.5965	1.81077	1.8222	0.852064	3.92882	2.00508	0.175987	1.19696	2.06076	1.67867	1.45813	0.444483	1.38921	4.89009	0.459109
rnd-6_family-1976#LINE/L1	1.52071	1.60012	1.24102	0	0.333075	0.112938	0.713441	0.720484	0.870729	1.72429	0.765464	0.962156	0.512073	0.0142169	0.236659	0.0770244	0.390876	0.486527	0.712248	1.35351	0.803677	0.219214	0.264718	0.206304	0.0620385	0.728214	0.703072	0.434716	0.0623695	0.443394	0.0294206	0.0597067	0.351375	0.170912	0.411294
rnd-6_family-6148#Unknown	53.8028	0	0	0	0	0	0	0	10.2688	0	2.87235	2.83676	0	0	0	0	0	0	0	0	0	4.52423	0	0	0	5.00972	0	0	0	4.57547	0	0	0	0	0
rnd-6_family-1768#SINE/tRNA-7SL	0	0.265882	0.206212	0.338255	0	0	0.0547144	0.102615	0.248029	1.25024	0.27751	0.376848	0.0388445	0.0850437	0.0462636	0	0.942814	0.814897	2.13029	7.71097	6.61032	0.0546381	0	0.154261	0.432959	0.423509	0.509781	0.337091	0.124362	0.110514	0.0544733	0.0308655	0.0134736	0.125945	0.343558
rnd-6_family-3764#SINE/B2	10.2065	2.50588	1.94351	0.455426	0.521614	0	0.515672	1.45069	1.16881	0	0.326935	0	0.0784502	0.133587	0.218012	0.0328976	1.65869	0.182863	8.92337	5.45058	3.77581	0	0.829126	0	1.16587	0	0	0.45386	0.586045	0	0.592384	0.290901	1.1852	1.60595	1.67121
rnd-6_family-15420#Unknown	20.9589	14.7023	21.9911	1.9086	3.93476	1.33419	3.13356	2.73581	0.32655	4.42375	0.890577	0.608913	0	0	0	0	0	0	25.2423	43.4003	21.7576	5.82678	0.955543	1.62478	0.122148	2.50913	7.17312	5.3257	3.5612	2.29163	0	0	0.523303	0	0
rnd-6_family-9771#LTR/ERVK	7.82586	0	0	0	0	0	0	0	2.98729	0.627422	0	1.65048	0	0	0	0	0	0	5.70168	18.5744	0	0	0	0	0	0	0	0	0	0	0	0	0.919576	0	0
rnd-6_family-861#SINE/Alu	0	4.99147	0	0	0	0	0	0	0	0.977966	0	0.643153	0.0520884	0	0	0	0	0	0	0	3.76053	0	0	0	0	0	0	0.904045	1.16734	0	0	0.0413891	0	0.139083	0
rnd-6_family-7501#Unknown	0	0	0	0	0	0	3.8441	0	0	1.21999	0	0	0	0	0	0	0	0	0	0	0	0	0	0	0	0	0	1.12777	0	1.29407	0	0	0	0	0
