# Supplementary material for: The non-redundant functions of PIWI family proteins in gametogenesis in golden hamsters
Source: Nat Commun. 2023 Aug 29;14:5267. doi: 10.1038/s41467-023-40650-x (PMC10465502; doi:10.1038/s41467-023-40650-x)
Supplement: Supplementary file 14 — Supplementary Data 11 [file 41467_2023_40650_MOESM14_ESM.xlsx]

## Sheet: Supp Table11
Supplementary Table 11: Consensus-TE expression levels in Piwi-deficient golden hamster testis.
temporary TE id#TE subfamily	WT-3d-1	WT-3d-2	P2KO-3d-1	P2KO-3d-2	P4KO-3d-1	P4KO-3d-2	WT-ad-1	WT-ad-2	P1KO-ad-1	P1KO-ad-2	P2KO-ad-1	P2KO-ad-2	P3KO-ad-1	P3KO-ad-2	P4KO-ad-1	P4KO-ad-2
ltr-1_family-1#LTR/ERVK	8.46586	15.0526	81.7256	81.1829	37.983	29.0158	6.26227	4.54732	4.09581	5.99519	86.1082	79.9118	4.80595	3.45398	108.564	26.4072
ltr-1_family-2#LTR/ERVK	19.2191	14.6608	330.531	248.425	87.1466	68.3824	9.36812	7.849	11.6854	18.1492	500.357	323.702	7.34929	6.32592	525.695	108.41
ltr-1_family-11#LTR/ERVK	0.536499	0.936524	1.1358	1.26805	0.679716	0.504891	0.945245	1.21116	0.345042	0.256956	0.420861	0.322158	1.04709	0.530471	0.707994	0.207885
ltr-1_family-101#LTR/ERVL-MaLR	3.72749	5.11587	20.7451	12.0193	10.9512	10.5815	4.73763	3.53236	3.47715	5.19048	7.48036	7.05449	2.59475	2.52194	12.4689	2.36929
ltr-1_family-103#LTR/Unknown	0	0	0.510355	0.597127	0	0.625669	0	0	0	0	0	1.99612	0	0	0.694575	0.874049
ltr-1_family-104#LTR/ERVK	2.42093	1.63431	39.7051	35.4568	11.7691	10.6754	2.1222	1.9563	2.72709	3.54007	92.4364	63.0247	1.08784	1.08774	100.32	18.0297
ltr-1_family-108#LTR/ERV1	1.00214	1.9	1.11749	1.14405	1.89274	1.02749	5.26426	0.448573	3.21834	3.27734	0.434644	0.6374	2.94987	3.71005	1.6476	0.531622
ltr-1_family-109#LTR/ERV1	1.49575	0.737497	1.05341	0.975743	0.849627	1.13	2.12676	1.05713	0.73547	0.975609	0.409724	0.515018	0.695183	0.624524	0.298679	0.300685
ltr-1_family-110#LTR/ERVK	2.36195	3.34696	4.64788	5.61939	5.09827	4.74838	1.87674	1.86572	1.29802	0.573945	6.79727	7.72604	0.920187	1.5431	12.2295	2.83026
ltr-1_family-12#LTR/ERVK	1.30596	1.32388	12.0903	9.10743	6.27946	5.96214	4.03714	3.01007	1.51372	2.58671	9.1404	7.96456	2.90464	2.56689	26.2236	6.91758
ltr-1_family-111#LTR/ERVK	1.76933	2.55006	4.70479	3.46264	2.49711	2.41877	14.4011	3.28975	13.351	26.706	6.09186	4.45198	3.9061	3.23915	9.9144	1.73281
ltr-1_family-112#LTR/ERVK	0.533767	0.402333	1.78561	0.884507	0.927008	0.486458	0.49724	0.31307	0.257932	0.354821	0.715264	0.301031	0.148991	0.194687	1.17783	0.226525
ltr-1_family-113#LTR/ERVK	2.73858	2.47179	31.2716	27.5591	10.654	8.83704	1.76835	1.93851	1.95854	3.15709	62.3602	40.7856	2.01529	1.58309	72.6347	13.6358
ltr-1_family-114#LTR/Unknown	1.96561	5.52424	2.63021	2.75684	2.7578	2.88862	3.76137	2.1116	0.688632	1.82696	1.84143	1.0716	2.60364	1.4034	4.39995	0.87589
ltr-1_family-117#LTR/ERVK	0.138938	0.185942	0.154929	0.271906	0.899695	0.0949676	0.312789	0.373143	0.973513	0	0.289245	0.302982	1.53364	1.5431	0.105427	0.0884455
ltr-1_family-13#LTR/ERVK	2.891	3.55457	56.4948	40.6867	25.5296	26.1269	14.62	11.9524	3.54242	7.94208	36.267	28.0048	9.19625	8.54116	117.082	33.761
ltr-1_family-121#LTR/Unknown	2.64244	2.69441	4.63034	2.95505	4.3457	3.35433	14.4473	11.49	11.7556	8.05688	11.7881	9.87835	3.33351	3.19433	6.20624	7.44945
ltr-1_family-122#SINE/Alu	1.2406	1.10687	2.40811	1.43875	0.99179	1.63314	8.17193	6.54029	7.5658	6.35858	6.50461	4.10815	2.53595	2.25997	3.9398	3.07122
ltr-1_family-123#SINE/Alu	11.254	14.5035	8.36618	10.3324	13.4954	14.53	20.6441	13.4332	13.6292	6.88734	2.60321	8.63498	8.28168	4.62929	9.48839	8.7561
ltr-1_family-124#SINE/B2	11.4855	25.2881	10.3286	14.985	17.1942	18.487	20.0185	11.9406	19.4703	26.7841	8.09887	14.9471	15.5409	12.3448	15.1814	8.01906
ltr-1_family-125#SINE/B2	115.774	180.432	72.4623	108.414	147.521	158.269	190.016	98.2949	165.295	208.273	57.5344	125.827	96.465	91.2525	127.524	71.0847
ltr-1_family-126#LTR/Unknown	0.71381	1.14636	4.13903	2.04886	1.84891	0.975814	2.24979	0.383413	0.166718	1.47435	0.594413	1.86792	2.52137	0.906038	1.73325	0.999677
ltr-1_family-127#LTR/ERVK	0.403472	0.579968	9.46477	5.73196	1.29022	1.11335	1.11018	0.481598	0.540979	1.54326	1.36882	1.22201	0.791761	1.01951	2.78942	0.542224
ltr-1_family-129#LINE/L1	1.9824	2.81484	2.23753	2.14483	2.5048	2.37955	4.35411	2.14263	0.988133	1.39815	0.67945	1.00168	0.800577	1.30416	1.41253	0.661761
ltr-1_family-130#LTR/ERVK	1.17033	3.82865	2.17505	2.71451	2.80685	1.86655	3.22025	2.09542	2.126	3.76022	0.676786	1.70142	2.87078	2.26951	1.87477	0.579453
ltr-1_family-14#LTR/ERV1	13.3265	19.1751	12.8544	16.4542	18.7694	15.0889	6.29456	3.64631	7.4618	5.67863	13.5008	12.5876	2.08876	2.0397	14.6516	9.65021
ltr-1_family-131#LTR/ERVK	0.939029	1.56448	2.00874	1.7877	1.22028	1.2706	1.5963	1.2867	1.05184	0.98956	1.35646	1.94326	0.761534	0.942581	3.31548	0.512374
ltr-1_family-132#LTR/ERVK	0.489832	0.54154	2.63606	2.13952	0.850441	1.16457	0.239729	0.686366	0.373061	0.57185	4.10116	2.85621	0.188067	0.506856	5.25209	0.772768
ltr-1_family-133#LTR/ERVK	5.93659	5.23648	12.7884	14.9627	8.30007	9.49896	5.46749	4.71066	2.99369	4.18018	20.5047	20.7429	1.19146	3.85328	33.5805	5.66869
ltr-1_family-136#LTR/ERVK	0.392295	1.40004	4.37447	5.45944	2.68144	2.68144	0.88317	0.702387	0.152708	2.43082	9.80031	10.2657	0.288686	1.6598	12.8	0.915671
ltr-1_family-142#LTR/ERV	0.0558188	0.074703	0.228226	0.133515	0.22089	0.139897	1.71741	0.949441	0.130371	0.345877	0.0581027	0.0405747	0.944759	0.619944	0.155303	0.0236889
ltr-1_family-16#LTR/ERV1	37.0192	48.6687	25.0621	39.1159	47.5813	38.8056	14.5357	7.29362	19.7918	12.2958	35.4948	31.7355	5.294	4.5847	33.3217	22.9437
ltr-1_family-155#LTR/ERVK	0.764105	0.389566	1.37951	0.783292	0.903201	0.870475	0.327661	0.293163	0.339933	0.375771	0.530246	0.991835	0.240984	0	1.04917	0.579066
ltr-1_family-156#LTR/Unknown	4.14125	3.5269	1.67923	2.70152	0.609471	2.57332	0	0	0.219825	0	1.76346	3.28393	0	1.79198	1.42836	1.55778
ltr-1_family-17#LTR/ERV1	1.34441	1.47367	2.49383	2.03246	1.80103	1.65701	1.7007	1.30672	0.717719	1.02259	0.848538	0.92141	0.876272	0.717798	2.1504	0.698249
ltr-1_family-18#LTR/Unknown	5.80577	7.45279	11.7589	8.96599	6.64952	9.1516	13.0705	10.1828	8.4404	11.7469	3.69999	5.81356	5.75467	7.14367	7.10264	4.52554
ltr-1_family-175#DNA/hAT-Charlie	0.169142	0.267522	0.197183	0.220677	0.199142	0.289032	2.33665	1.96158	1.28391	2.01675	0.208074	0.276636	1.81613	1.58579	0.373368	0.225134
ltr-1_family-176#SINE/Alu	1.08339	3.82842	2.49761	2.78727	2.90342	2.12173	2.38421	2.2231	2.26028	1.68457	1.14039	0.862728	1.85429	1.13952	1.11766	1.00738
ltr-1_family-177#DNA/hAT-Ac	0.211578	0.444961	0.219078	0.276043	0.440382	0.299568	1.15678	0.852347	0.670649	0.998876	0.487663	1.0546	0.43373	0.959127	0.676586	0.577229
ltr-1_family-19#LTR/ERVK	2.90904	5.56171	4.78855	4.06648	3.28909	5.20772	6.54908	2.60425	10.1916	17.1672	11.5355	12.8385	4.28146	4.39576	49.929	4.85007
ltr-1_family-184#LTR/ERV	11.4323	13.2697	7.83023	11.0795	12.0176	11.374	0.492918	0.0420021	0.694015	0.742956	1.8721	1.96101	0.138105	0.0248136	1.63766	0.985612
ltr-1_family-185#LTR/ERVK	5.0785	5.22816	3.92055	4.84197	2.74049	4.53937	1.31921	2.62293	2.73724	2.8241	8.13276	10.8617	3.01852	3.0991	8.59645	8.3309
ltr-1_family-186#LINE/L1	0.475224	0.94723	0.541195	0.540867	0.665661	0.442318	1.68447	1.7651	1.72394	3.0491	0.757789	0.8489	1.40629	1.57217	1.03577	0.894684
ltr-1_family-187#LTR/Unknown	0.122207	0.490654	0.272546	0.318884	0	0.417659	1.37562	0.32821	0	0	0	0	0.269793	0.387794	0.463656	0
ltr-1_family-20#LTR/ERVK	0.69841	1.04948	1.05889	0.763335	0.945506	0.799822	1.4344	1.11884	4.42859	9.68023	12.9454	12.9858	0.797978	0.631819	48.2306	2.60127
ltr-1_family-3#LTR/Unknown	10.0652	11.546	64.2419	39.0204	18.1047	15.0045	10.7903	13.9021	7.83608	12.0776	5.1886	6.16664	6.98359	8.51713	8.94675	6.04117
ltr-1_family-21#LTR/ERVK	0.180817	0.596332	0.590484	0.383354	0.341508	0.410506	5.49547	2.49746	10.9501	5.97557	20.6499	15.9343	1.32586	1.01436	72.9292	19.9461
ltr-1_family-210#DNA/hAT-Ac	0.226539	0.259868	0.415006	0.105558	0.296884	0.254388	0.61929	0.695327	0.774761	1.00266	0.252651	0.21172	0.678737	0.718863	0.306961	0.195714
ltr-1_family-22#LTR/ERVK	3.32536	2.8172	43.3269	20.5743	5.63688	4.14556	4.29949	2.6219	1.37521	2.25587	2.16577	2.14887	2.11483	2.02331	3.50483	1.38664
ltr-1_family-211#LTR/Unknown	0.290374	0.47829	0.0249073	0.160281	0.192853	0.18321	0.201143	0.41992	0.939044	1.10725	0.0232503	0.194836	0.147934	0.389835	0.220336	0.199066
ltr-1_family-222#LTR/ERVK	0.289239	0.503219	1.03209	0.396235	0.437026	0.652417	0	0.0776804	0.0337774	0	0.0602147	0.126149	0.0638543	0	0.0877901	0.0184124
ltr-1_family-223#LTR/Gypsy	1.42327	2.28573	0.634832	3.52814	2.76492	2.72395	1.92251	1.52898	5.98354	2.35177	5.926	7.75929	1.25684	0.903275	7.34386	7.61063
ltr-1_family-227#SINE/ID	0.0132963	0.035589	0.0444798	0.00867373	0.021525	0.0136325	6.15138	5.17788	3.61788	8.60966	0.193764	0.217463	4.65256	4.55677	0.45906	0.0846416
ltr-1_family-24#LTR/ERVK	2.84666	4.56314	1.44502	2.31432	3.10666	2.62824	2.39129	2.02542	2.20796	3.46639	1.09459	2.08468	1.07868	1.146	2.28095	1.42672
ltr-1_family-233#LTR/Unknown	0	0	0	0	0	0	2.04072	0	0.176429	0.312048	0	0	0	0.479408	0	0
ltr-1_family-236#LTR/ERVK	0.237372	0.360034	0.158816	0.28905	0.256184	0.2596	1.35379	1.10501	0.720729	0.915199	0.36239	0.5694	1.95641	1.30562	0.336221	0.423099
ltr-1_family-25#LTR/Unknown	1.63391	1.8743	0.260281	1.67494	1.25957	1.43591	0.525486	1.88064	0.272584	0.482114	2.1867	1.52703	0.515305	0.370343	1.59405	0.89153
ltr-1_family-241#LTR/ERVK	3.57904	6.39641	3.74309	3.90094	4.60644	3.43403	4.0037	3.46277	5.24399	4.86705	5.06758	4.82347	3.97521	4.5852	5.58339	4.91049
ltr-1_family-250#LTR/ERVK	0.0309878	0.103678	0.0691088	0.0202147	0.0167218	0.0105905	0.592981	0.540952	1.19419	1.82413	0.0483836	0.0506813	0.581492	0.442494	0.105811	0.0591789
ltr-1_family-26#LTR/ERV1	2.0151	2.42715	0.599208	1.31454	1.59485	1.37737	2.57072	2.16477	2.82389	5.82698	0.41951	1.97745	2.6692	2.77091	1.78391	0.513111
ltr-1_family-251#LINE/L1	1.15607	1.39983	1.58072	1.22101	1.24769	1.03479	1.98297	2.58736	0.787535	0.881222	1.67612	1.57565	1.82301	2.03077	1.00255	1.08638
ltr-1_family-254#LTR/Unknown	3.19241	3.77708	2.88915	2.02218	2.94608	2.59321	0.729118	1.73961	0.756426	1.05119	1.58927	1.26117	2.14497	1.46816	1.72026	2.53292
ltr-1_family-259#LTR/Gypsy	0.850995	0.604312	1.16197	0.793059	1.29331	0.652902	1.75944	1.91236	2.06871	2.29578	1.06659	1.0415	1.41862	1.59821	1.2783	1.03923
ltr-1_family-262#LTR/ERVK	15.6079	19.618	15.4444	16.1211	17.1484	14.5009	12.4249	7.7888	14.1013	13.033	39.171	32.4647	9.81717	7.41801	28.2346	37.617
ltr-1_family-263#LTR/ERVK	1.106	1.34065	1.20802	1.09702	1.31595	1.02553	4.62269	7.27983	1.94268	1.79757	0.863439	0.736406	9.8768	7.96854	1.19006	0.663663
ltr-1_family-28#LTR/ERV1	3.25535	5.56171	3.32109	4.69905	4.11137	3.74009	4.67792	4.83647	2.10302	4.43487	1.80242	2.5677	3.82273	3.40672	4.46733	2.0723
ltr-1_family-272#SINE/Alu	0.306866	0.715381	0.397376	0.335789	0.555537	0.318009	2.07253	1.75463	1.93051	2.7193	0.391548	0.420937	1.22379	1.46064	0.743619	0.434801
ltr-1_family-30#LTR/ERVK	0	0.600736	1.00108	0	0	0.306818	0	0	0	0	0	0	0	0	0	0.571494
ltr-1_family-4#LTR/ERVK	1.14813	1.68253	9.50609	5.14174	2.36673	2.13852	2.84326	2.03513	0.764253	1.19758	1.03975	1.10164	1.57151	1.33892	2.17802	0.793008
ltr-1_family-32#LTR/ERVK	7.68564	8.19053	9.20506	10.7701	8.14114	9.72839	6.08795	4.58693	2.65935	4.70355	8.5927	10.7078	5.02736	4.7422	11.2318	3.2617
ltr-1_family-33#LTR/ERVK	0.963959	1.10578	7.21723	7.18666	2.82382	2.25905	5.58038	1.10952	3.37714	4.26649	4.15694	1.8018	1.82409	1.09246	4.38873	0.701302
ltr-1_family-34#LTR/ERVK	0.724406	0.585346	5.7383	3.74928	1.84391	1.07905	1.30775	0.936054	1.71587	3.1054	2.09852	1.91503	0.844885	0.661423	4.4493	0.857032
ltr-1_family-35#LTR/ERV1	0.95805	1.16561	0.19424	1.64767	1.69196	0.833447	1.17646	0.233911	0.711972	0	0.090659	0.569787	0.192278	0.276375	0.528706	0.110887
ltr-1_family-36#LTR/ERV1	0.937804	2.18415	0.869188	1.49765	1.42618	1.58588	0.507252	0.343451	0.725372	0.754678	1.13464	1.28149	0.322654	0.502422	1.19218	0.732669
ltr-1_family-39#LTR/ERV1	0.798003	1.10084	0.49284	0.796875	0.748622	0.755246	1.24375	1.50023	1.34052	3.5374	0.466444	0.501982	1.19255	1.14926	0.493737	0.539256
ltr-1_family-40#LTR/ERVK	1.80619	2.97507	13.6338	16.405	6.89766	6.4578	3.44068	5.59715	2.59603	3.44367	36.1557	25.9049	1.84037	1.98398	50.8156	7.42942
ltr-1_family-5#LTR/ERVK	6.7455	8.4544	85.6062	69.4981	31.316	26.4934	13.0166	4.60096	7.75238	9.95189	100.084	81.7217	3.54567	4.41693	117.807	23.9923
ltr-1_family-41#LTR/Unknown	0.71001	0.950214	1.78139	1.27372	0.95785	1.45593	3.59648	1.90686	0.207288	1.83313	0	0.19354	2.74307	1.40815	1.2122	0.112995
ltr-1_family-42#LTR/ERVK	1.66726	2.85446	15.4762	9.2497	3.50151	2.94656	3.41532	2.21869	1.36818	1.86144	1.6573	1.45759	1.52535	1.21541	2.40486	1.54899
ltr-1_family-43#LTR/ERVK	0	0.543275	0	0.0882709	0	0.369961	0.30463	2.54386	0.316039	0.838458	0	0.295078	0.597455	0.429383	0.102676	0
ltr-1_family-44#LTR/ERVK	0.0399548	0.085555	0.0712855	0.0312771	0.0776183	0.0218481	0.647638	0.72968	0.615903	1.50196	0.0831791	0.0435647	0.370469	0.431074	0.16978	0.0406952
ltr-1_family-45#LTR/ERV1	0.100828	0.809632	0.787027	0.986613	0.65291	0.827018	2.7239	2.70791	1.17747	1.24954	1.25944	0.769561	2.44853	4.47931	0.535558	0.25674
ltr-1_family-47#LTR/Unknown	0.466832	0.624766	1.30141	1.21814	1.25957	1.27636	0.525486	0	0	1.44634	0.728898	0.509009	1.54591	1.11103	1.41693	0.594354
ltr-1_family-48#LTR/ERVK	2.37149	3.40888	4.16254	4.03945	3.27039	3.09185	8.00835	6.95879	1.84629	2.90266	1.78282	2.82517	5.91413	6.48013	5.59842	2.65586
ltr-1_family-49#LINE/L1	0.24336	0.482922	0.322837	0.42152	0.520765	0.384309	0.38729	0.383138	0.235197	0.311992	0.642028	0.777742	0.166735	0.186403	1.6747	0.34189
ltr-1_family-50#LTR/ERVK	6.84046	9.63649	69.5867	63.4121	30.696	26.0851	4.86311	2.90073	3.08321	4.21385	79.0733	63.7243	3.97407	3.23693	84.8702	22.9949
ltr-1_family-6#LTR/ERVK	20.2868	18.404	366.008	281.899	97.3197	80.4203	11.8372	10.2908	16.805	27.4363	647.843	409.25	10.339	8.17355	666.049	129.603
ltr-1_family-51#LTR/ERVK	7.53388	9.18244	26.7032	26.6797	16.2619	17.196	6.05748	6.50366	3.29928	5.00175	41.5913	47.2337	2.67305	4.05563	66.1507	11.9898
ltr-1_family-52#LTR/ERV1	0.488829	1.37656	0.794925	1.04966	1.12109	0.77963	0.98586	0.464964	0.63032	0.652073	0.51943	0.755075	0.49462	0.614007	0.950495	0.473253
ltr-1_family-53#SINE/Alu	0.671048	1.06798	0.573009	0.615221	0.782951	0.838844	0.871047	0.584504	0.621273	1.01143	0.276884	0.402092	0.493817	0.345308	0.623876	0.369451
ltr-1_family-54#LTR/ERVK	3.05664	3.16102	10.0704	8.79162	7.64741	7.0276	21.8953	14.5526	80.3148	165.87	25.309	32.2676	15.0297	16.3127	119.765	14.0628
ltr-1_family-55#LTR/ERVK	1.33713	1.86729	11.4744	10.2017	4.51752	4.03334	16.2946	16.0038	81.4017	173.573	47.8973	46.8124	17.7758	14.3433	187.461	15.8026
ltr-1_family-56#LINE/L1	7.05793	11.4698	7.53297	7.82713	9.79365	8.47694	10.8956	10.0193	5.2986	4.37338	3.14859	4.83724	3.78409	4.63929	7.65082	2.43903
ltr-1_family-58#LINE/L1	6.08354	8.1738	8.74744	8.01022	8.07751	8.26179	10.5061	6.25591	3.98219	5.63789	9.31537	7.89872	4.20585	3.07349	14.9176	3.45483
ltr-1_family-59#LTR/ERVK	2.16834	2.73122	2.56014	2.6626	0.825949	3.05142	3.44581	3.08302	0.893717	1.31725	1.46045	1.80796	2.53428	2.42848	3.38747	1.78631
ltr-1_family-60#LTR/ERVK	0.280748	0.551851	0.440242	0.406351	0.416622	0.395791	1.20484	0.706875	0.225403	0.199333	0.0547941	0.239151	0.503586	0.556802	0.692356	0.106115
ltr-1_family-7#LTR/ERVK	7.2377	8.55622	85.0117	84.1995	39.7075	31.8267	5.15981	3.56366	6.90263	9.96617	74.2083	55.6359	3.19569	2.87088	90.0686	23.4977
ltr-1_family-61#LTR/ERVK	3.17264	3.63941	21.2268	15.5717	7.50037	5.98941	7.48265	1.62299	5.29288	9.36143	8.1775	10.3779	5.00296	2.87645	12.2663	5.96277
ltr-1_family-63#LTR/Unknown	0.296401	0.198338	1.65258	0.676743	0.159946	0.101299	0.333642	0.398019	0.173069	0.306104	0	0.323181	0.327177	0	0.337365	0.188684
ltr-1_family-64#LTR/ERVK	0.335047	0.640566	7.73905	4.16315	0.947047	0.785187	1.50857	0.599886	0.521691	1.12043	0.564651	0.782824	0.528337	0.784732	1.16221	0.457039
ltr-1_family-65#LTR/Unknown	2.01303	5.38812	36.6638	26.0762	9.1041	5.7004	6.68997	6.95104	3.02249	2.57391	2.99342	4.07626	3.80923	4.56275	4.94617	2.80701
ltr-1_family-66#LTR/ERVK	0.752954	1.51153	0.69968	0.409321	1.0835	1.02933	3.95527	4.04439	0.879302	1.81441	0.522508	1.64197	1.66227	1.99109	1.61881	1.03852
ltr-1_family-67#LTR/ERV1	14.6265	18.324	32.5156	21.6741	19.7699	17.7912	26.511	17.6957	26.7945	33.3957	17.657	17.2217	15.9904	15.57	27.8706	11.6907
ltr-1_family-68#LTR/ERV1	1.73188	1.06088	14.2775	6.80678	3.57088	2.49124	6.55645	3.93391	8.1604	5.65936	10.5653	9.0096	1.94024	1.70885	15.9398	6.45035
ltr-1_family-70#LTR/ERVK	0.682502	0.9134	6.24066	7.21266	3.68296	3.63876	1.84381	1.09979	0.478217	1.12775	10.9406	14.1392	0	0.866299	16.0544	3.64954
ltr-1_family-8#LTR/ERVK	5.04213	9.65653	6.78573	5.78445	7.7873	6.774	33.6624	22.4136	36.5475	55.1243	59.3616	71.3751	13.2425	10.6206	350.737	43.6634
ltr-1_family-73#LTR/ERV1	0.960888	0.750148	1.16077	0.470122	0.518521	0.766257	1.08162	0.64516	0.374043	1.15773	0.166701	0.0873087	0.530331	0.762284	0.789885	0.40779
ltr-1_family-74#LTR/ERVK	0	1.04709	1.45408	1.87144	1.12588	0.713053	0	0	1.21825	0	2.71471	3.12799	0.575759	0	4.94739	0.664082
ltr-1_family-75#LTR/ERVK	6.59748	7.78043	87.1165	70.935	28.9749	24.8695	9.41169	6.84189	7.6537	11.1534	181.93	123.905	5.1915	4.73293	223.164	36.0798
ltr-1_family-76#SINE/Alu	2.55299	5.85718	4.88027	1.66542	2.75532	5.23509	3.28429	1.959	2.12956	3.76651	1.51854	2.38598	1.61033	2.31464	2.4907	0.928678
ltr-1_family-77#SINE/Alu	1.092	3.86238	0.478378	0.203532	1.68364	0	2.19501	3.03752	1.36633	0	0.284171	0.212619	1.98028	0.0618785	1.18374	0.297922
ltr-1_family-80#SINE/Alu	9.31227	13.8303	5.42598	7.01515	7.85179	8.70585	7.35894	6.72502	6.43326	8.17734	3.28275	6.29436	3.40648	3.38237	6.04425	3.78256
ltr-1_family-9#LTR/ERVK	1.02888	2.65028	5.74884	4.18588	2.388	1.95352	29.7467	14.46	65.7741	44.8333	181.279	165.686	9.87542	8.00425	821.186	103.367
ltr-1_family-81#LTR/Unknown	0.19781	1.05892	0.661732	0.77424	1.06743	0.405624	0.890654	0	1.61702	1.22571	0	0.862728	0.436699	0.31385	0.600395	0
ltr-1_family-83#LTR/ERV1	6.55266	8.77757	5.3893	6.69527	7.80782	7.35349	2.56732	1.7015	4.74212	2.09371	5.01194	6.85521	1.02568	1.09136	7.79249	4.73593
ltr-1_family-84#LTR/ERVK	1.7186	1.49155	21.2209	10.1406	2.79266	2.20809	2.40725	1.57902	0.743187	1.21438	1.01551	1.03908	1.07689	1.09173	1.92425	0.802013
ltr-1_family-85#SINE/Alu	6.70587	8.97454	4.31405	5.21578	8.0724	10.225	8.12907	10.3903	7.52993	7.99083	3.75859	5.34319	1.70819	3.27375	6.45839	5.58233
ltr-1_family-86#SINE/Alu	1.14795	1.76035	0.853381	0.982873	1.31636	0.931773	1.77675	1.28459	0.837859	1.5313	0.522775	0.860518	0.686369	0.872734	1.07068	0.822108
ltr-1_family-87#LTR/ERVK	8.16615	12.7503	28.3805	27.2572	14.6889	13.7684	7.96655	6.57951	3.97352	5.90343	43.6347	43.481	1.80281	7.12613	71.0532	11.0033
ltr-1_family-88#Simple_repeat	13.1562	42.0297	4.73238	2.7685	19.6951	1.7405	21.0194	34.1935	14.8682	0	0.441757	0	20.6122	0	10.627	0
ltr-1_family-90#LTR/ERVK	0.680513	0.291436	10.6541	5.54022	2.02707	0.911689	0.612812	0.365528	1.11259	0.562232	5.15683	4.80814	0.360563	0.172755	4.81261	2.92845
ltr-1_family-10#LTR/Unknown	2.96401	3.85658	4.31507	3.38372	3.90978	3.2078	4.81927	3.53795	2.49988	4.93167	1.97115	1.6159	2.54471	6.27036	4.2483	1.41513
ltr-1_family-91#LTR/ERV1	0	0	0	0	0.254459	0.0805786	1.06159	0.949819	1.37668	3.89587	0.24542	0.385613	0.780764	0.935209	0.178906	0
ltr-1_family-92#LTR/Unknown	2.84364	4.43996	0.52849	0.309172	0	0.32395	0.533488	0.636427	0	0	0	0	0.523152	1.50393	0	0
ltr-1_family-93#LTR/ERV1	0.405941	0.271637	1.47115	1.12545	0.438112	0.277471	0	0	0.118515	0	0	0.110654	0	1.28815	0.462043	0.193811
ltr-1_family-95#LTR/ERVK	2.30702	1.63456	7.86896	12.6594	4.97971	6.49314	2.44412	2.18679	3.64501	1.12119	18.2225	14.5009	1.49798	0.215316	22.4485	4.75137
ltr-1_family-96#LTR/ERV1	1.29227	1.94564	1.17081	0.790314	0.871677	1.65618	3.81841	1.95222	1.50911	4.83782	0.588499	1.23289	2.13967	1.40961	1.59344	0.616976
ltr-1_family-97#LINE/L1	0.862212	1.60926	0.439766	0.363202	1.97375	0.142711	1.99331	1.1007	0.469582	0.00798598	0.00804923	0.324613	0.853577	0	0.504622	0.0369194
ltr-1_family-98#SINE/Alu	1.30887	0	1.94603	0.569223	0	1.19286	2.94665	0	0.509502	0	2.27071	0.47571	1.92637	0.69223	1.32424	1.66641
ltr-1_family-99#LTR/ERV1	0.85396	1.52382	1.58708	3.09486	1.84328	1.68625	2.13612	1.01932	0.775644	1.76383	1.58027	4.86249	1.88526	1.50546	9.07182	0.785223
ltr-1_family-100#LTR/ERV1	0.700598	0.937617	0.729152	0.914061	1.00816	1.00564	0.315449	0.188158	0.299992	0.434119	0.559102	0.942139	0.154669	0.0741056	1.32904	0.460854
rnd-1_family-24#SINE/B2	3.05404	4.96309	0.973013	1.56536	3.76695	2.68394	3.92887	2.34348	1.27375	0.901147	0.908285	1.90284	0	1.73057	0.827647	1.24981
rnd-1_family-194#LTR/ERVL	0.376477	2.01537	0	0.245592	0.406314	0.514663	0	0	0.439651	0.777603	0	0.820983	0	0	0	0
rnd-1_family-167#LTR/ERVL-MaLR	0	0	0	0	0	0	0	0	0	0	0	0	0	1.48137	0	0
rnd-1_family-117#DNA/hAT-Charlie	7.42687	11.3594	1.47887	5.53699	4.58026	5.25775	2.38857	5.69891	2.16828	3.28714	0.828294	6.94104	1.17115	0.420844	5.23299	3.03931
rnd-1_family-171#Unknown	3.86877	1.72587	3.16364	2.69202	2.22687	1.23405	2.32259	0.692686	1.50599	0.532722	0.268471	0	2.84699	1.63687	0	0.164186
rnd-1_family-52#LINE/L1	2.62444	3.40588	3.902	2.95715	2.57494	2.88106	5.90836	2.34947	1.67172	1.97116	1.15895	1.56085	2.63358	1.00945	1.75004	0.961901
rnd-1_family-4#SINE/Alu	13.1931	27.1637	16.9749	13.5716	18.0721	11.4457	25.1319	10.9023	18.3698	12.5769	13.7329	13.8318	4.48091	7.24584	16.9416	9.36753
rnd-1_family-20#SINE/Alu	18.3671	13.3147	5.97366	6.49008	11.5633	6.8003	5.16872	10.2767	4.46858	15.807	9.55932	3.33777	8.44762	7.28543	4.64568	5.35893
rnd-1_family-148#LINE/L1	2.16571	2.25431	0.804993	2.19767	2.07765	2.63168	6.50086	2.58507	0.281014	0.497024	0.500961	0.787128	0	0	2.00854	1.22547
rnd-1_family-33#LINE/L1	17.277	28.407	16.5133	12.1446	20.2445	20.5337	35.4028	23.4844	10.3763	12.9632	6.23931	9.84187	18.2147	15.8878	15.1967	7.09274
rnd-1_family-17#SINE/Alu	0.833628	0	3.7183	0	0	2.84903	0	0	0	0	8.67736	0.908945	0	0	3.1628	1.59202
rnd-1_family-175#SINE/Alu	0	1.47004	0	0	0.59274	0	1.23644	1.47501	1.92412	0	0	0	0	0	0	0.34962
rnd-1_family-43#SINE/B2	0.457678	0	0	0	0	1.25134	0	1.22918	0.534478	0	0	0.499029	0	0	0	0
rnd-1_family-143#Unknown	0	0	0.565828	0.993047	0.54764	0.346838	0	0	0	0	0	1.10654	0	0.805093	0.385036	0.646037
rnd-1_family-5#SINE/Alu	4.72456	8.58112	6.77358	6.16407	6.79866	7.07383	8.10388	6.64645	8.4074	10.4555	5.03496	6.62326	3.47675	4.28348	8.10895	4.79779
rnd-1_family-27#SINE/B2	18.4379	19.9505	10.4987	13.5633	16.0887	16.3568	22.9624	18.9645	9.6206	13.7747	6.53354	13.6876	10.3927	4.9794	9.82327	5.99348
rnd-1_family-25#SINE/B2	14.364	23.5489	9.20995	11.2444	15.5024	11.5364	23.4448	11.5732	13.0001	11.8674	3.36415	13.7041	5.54943	6.8371	9.26456	5.71494
rnd-1_family-196#LTR/ERVL	0.562448	0.75273	1.25437	0	0	0	0	0	0	0	0	0	0	0	0.853574	1.07413
rnd-1_family-38#SINE/Alu	4.73597	5.43275	5.28107	5.29625	1.46037	4.62451	3.0463	5.45114	3.16039	2.79486	1.4085	4.42617	1.49364	1.07346	2.56691	3.44553
rnd-1_family-209#Unknown	0	0	0	0	0	0.449424	0	0	0	0	0	0	0	0	1.49676	0
rnd-1_family-195#LINE/L1	0	0	0	0	0	1.90502	0	0	0	0	0	0.759716	0	0	0	0
rnd-1_family-126#LTR/ERVK	7.9124	20.3843	7.27905	6.96816	8.96645	9.73499	13.3598	2.65627	4.62006	9.8057	2.88265	5.39205	3.05689	2.19695	7.05464	2.14068
rnd-1_family-173#LTR/ERVK	1.38663	0.61858	0.515408	0	0	0.631864	0	0	1.07954	0	0	0	0	0.733352	0.350726	0.294234
rnd-1_family-22#LINE/L1	2.9942	4.03237	6.50965	4.39788	4.57287	5.08435	6.27446	4.60235	1.82529	3.03387	1.31333	1.23197	2.57756	2.27076	3.51518	1.35462
rnd-1_family-44#SINE/B4	0	0	0	0	0	0	0	0	0	1.78561	0	0	0	0	0	0.825491
rnd-1_family-76#LTR/ERVL-MaLR	0	0	0	0	0	0.443182	0	0	0	1.3392	0	0	0	0	0.49199	0
rnd-1_family-125#DNA/hAT-Charlie	1.42908	0	0	0.621499	0	0	1.07242	0	0	0	0	1.03879	0	0	0	0
rnd-1_family-55#LINE/L1	5.12086	7.01268	5.57745	4.81662	7.58314	6.83767	12.6009	6.39674	4.31127	5.65746	2.35528	3.24623	7.36149	4.53481	3.88572	2.12269
rnd-1_family-69#LTR/ERVL-MaLR	5.8354	8.6773	5.42252	4.54687	8.57209	9.41762	8.39318	3.918	4.54306	6.02642	2.36217	3.88827	6.44131	5.9152	3.68993	3.30196
rnd-1_family-109#SINE/B4	132.21	319.537	214.186	147.385	104.227	181.224	242.285	505.333	180.613	281.172	127.975	135.218	314.69	390.698	117.357	98.0003
rnd-1_family-47#SINE/B2	0	0	0	0	0	0	0	0	0	2.26877	0	0	0	0	0	1.04886
rnd-1_family-182#LINE/L1	0.476359	0	0	0	0	0	1.07242	0	0	0	0	0	0	0	0	0
rnd-1_family-134#LTR/ERVL-MaLR	0	0	0	0	0	0	0	0	0	0	0	0	0	1.3467	0	0
rnd-1_family-75#LTR/ERVL-MaLR	0.993259	3.65554	1.66137	0.971919	1.60797	2.54594	7.82639	2.00068	1.15993	0.512887	0.775424	1.35375	4.38557	5.51575	1.31895	0.948437
rnd-1_family-15#SINE/Alu	0	0	5.00541	1.17129	0	1.22727	0	0	1.0484	0	9.34485	0	0	0	4.76852	1.14299
rnd-1_family-82#SINE/ID	0.622442	1.66604	0	0.812092	0	1.27636	0	0	0	0	0	0.678679	0	0	0.472311	0
rnd-1_family-128#LTR/ERVL-MaLR	1.09843	0	0	0.358276	0	0.375401	2.47288	0	1.28275	1.13438	0	0	0	0.871395	0.83349	0
rnd-1_family-192#LTR/ERVL-MaLR	0.4296	0	0.159682	0.373662	0.463646	0.0978807	0.967152	0.384589	0.334458	0	0.149059	0.312276	0.632276	0.454409	0.217321	0.273476
rnd-1_family-60#LINE/L1	10.219	14.5663	76.981	36.7812	34.0846	34.1044	12.9272	8.01571	3.65592	5.42755	1.92482	3.69642	5.87282	5.04428	7.76654	2.20972
rnd-1_family-105#LTR/ERVK	0.288168	0.385658	0.321335	0.375969	0.622011	0.984849	0.648748	0.773927	0.336523	0	0	0.628407	0	0.457214	1.09331	0
rnd-1_family-30#SINE/B2	10.4292	9.96967	3.87653	8.4233	4.8239	9.8443	11.1806	8.00273	6.37961	6.15464	3.61864	5.95649	4.38557	3.15185	3.39159	0.948437
rnd-1_family-115#DNA/hAT-Charlie	5.11877	5.4804	2.28317	4.27417	5.52444	3.91866	3.68762	2.74948	2.63019	4.22907	0.852513	4.24175	2.71213	0.649724	3.72877	1.30341
rnd-1_family-198#LTR/ERVL	0.405941	0.543275	0.905326	0	0.438112	0	0	1.09023	0	0	0	0	0	0	0.616058	0.775244
rnd-1_family-28#SINE/Alu	0.718202	0	0	0.468515	0	1.47273	1.61688	1.92886	0	0	0	3.13237	1.58555	1.13952	2.1799	1.37159
rnd-1_family-97#LTR/ERVL-MaLR	6.44672	4.46261	2.97464	2.46528	4.07862	3.79871	3.00278	0.597029	1.29802	1.83662	0.925585	2.18147	4.4169	1.76354	1.85551	1.55664
rnd-1_family-3#SINE/Alu	2.56188	4.57146	3.33287	3.52814	4.91541	5.35062	6.72879	1.52898	2.65935	10.583	1.92595	2.48297	5.02736	1.58073	4.42791	0.906027
rnd-1_family-19#LINE/L1	6.88387	9.24388	15.0239	9.12794	10.7342	10.7618	10.0525	6.6623	2.6344	5.26786	2.05767	3.00064	3.74798	3.12412	5.97055	1.75681
rnd-1_family-74#LTR/ERVK	0.331086	1.77239	1.47677	1.51187	1.78663	0.678918	1.49074	0.889192	0.773287	0	0.344633	0.721999	2.19279	1.05062	0	0
rnd-1_family-12#SINE/Alu	0	1.98338	4.95774	3.38372	3.19891	3.03896	13.3457	0	6.05741	1.53052	2.31396	2.42385	0	2.35138	1.68682	5.1888
rnd-1_family-141#LINE/L1	0	0	0	0.468515	1.16268	0	0.80844	0	0.419359	0	0	0.391546	0	0	0	0
rnd-1_family-151#LTR/ERVK	0	0	0	0	0	0.483472	0	1.89964	0.826011	0	0	0	0	0	0	0
rnd-1_family-118#DNA/hAT-Charlie	4.57678	4.49178	0.680473	3.7818	2.9637	3.12835	2.06073	3.27781	0.712637	3.78128	0.317603	2.99417	1.3472	0.484108	4.39897	1.94233
rnd-1_family-61#LTR/ERVL-MaLR	4.19196	9.94525	4.46196	5.46919	9.04836	8.59593	7.29246	9.21131	6.89803	7.47768	3.96679	4.36294	2.52394	3.93017	4.91589	4.73057
rnd-1_family-112#LINE/L1	0.416814	0	0.697182	0.407859	0.449847	0.142451	1.40755	1.67914	0.243378	1.29138	0	0	1.38028	1.65332	0.15814	0.265336
rnd-1_family-108#LTR/ERVK	0	0	0	0	0	0	1.52315	0	0.790097	4.19229	0	0	0	0	0	0
rnd-1_family-153#Unknown	0.94628	2.95497	1.05519	0.205767	0	0.646807	0	0	1.84178	0.651505	0	0.343925	0	0.500463	0.71804	0
rnd-1_family-32#SINE/B2	8.02367	2.92859	2.44014	4.75835	6.29786	6.98012	8.21072	3.918	0.851824	9.03963	2.27781	1.59065	6.44131	1.15732	4.9814	4.64339
rnd-1_family-45#LINE/L1	2.43564	1.62982	0.905326	0.97098	0.876225	2.68222	2.43704	0.726818	1.26416	0.838458	0.70425	1.18031	1.49364	0.858766	1.43747	0.258415
rnd-1_family-13#SINE/Alu	0	0.790843	0	0	0	0	0	1.58704	0	0	0.615104	0.644316	1.30457	0	0.896793	0.752346
rnd-1_family-1#SINE/Alu	44.6825	72.7406	32.3492	40.2421	58.3002	55.613	63.0583	35.8218	55.2955	90.2241	22.9082	41.8115	33.1267	23.2787	45.5443	29.0809
rnd-1_family-145#Unknown	0	0	0	0	0	0.472728	0.778498	0	5.24976	0.714242	0	0	0.763414	0	0.262395	0.220131
rnd-1_family-73#LTR/ERVK	1.63228	1.7476	1.82015	1.27777	3.52328	2.90083	7.34946	0.876756	5.3373	2.02285	1.01944	1.4238	2.88282	2.58981	1.73401	0.207816
rnd-1_family-177#LTR/ERVL	0	1.3016	0	0	1.74941	1.10796	3.64921	0.870668	1.51435	0	0.674906	0	0.715701	0	0.245995	0.206373
rnd-1_family-58#LINE/L1	2.07238	2.1896	2.06765	1.92113	1.76576	2.16207	2.20999	1.75761	1.019	1.12643	0.227071	0.832492	1.44478	0.865287	1.07594	0.833206
rnd-1_family-51#LINE/L1	10.7302	19.0227	7.61419	11.0905	15.9421	14.5734	19.4508	21.3327	12.8562	18.7089	2.17582	8.8127	6.46053	9.28621	9.19949	4.16935
rnd-1_family-11#SINE/Alu	3.14012	5.32312	3.03467	3.68719	2.71119	2.8618	3.29902	2.2489	2.4447	4.32389	0.435814	3.42383	2.31078	2.65717	2.70043	0.799579
rnd-1_family-70#LTR/ERVK	1.71629	1.83755	1.53107	1.34353	3.70463	2.11163	4.63664	0	5.21116	2.12697	1.07191	0.748543	3.0312	2.72311	1.30233	0.218512
rnd-1_family-155#LTR/ERVK	1.09843	1.47004	0	0	0	0.750803	0	0	1.28275	0	0	0	0	0	0	0
rnd-1_family-159#Unknown	0.602363	1.00769	0.671693	0.884132	1.62526	3.19091	1.01707	0.808878	1.40688	1.55521	0.940514	0.49259	0	0.238931	1.02842	0.191727
rnd-1_family-100#LINE/L1	0.771623	1.20478	0.430217	0.755044	0.832775	0.703231	2.02667	1.38156	0.450551	0	0.267731	0.420669	0.851743	0.408091	0.780679	0.245601
rnd-1_family-95#LTR/ERVK	0.247001	3.96677	1.37715	3.06146	0.533152	3.54546	2.78035	3.98019	4.03827	1.02035	0.771321	2.69317	1.63589	1.56759	2.2491	0.786182
rnd-1_family-113#LTR/ERVK	1.51809	2.02214	9.37807	6.03025	4.69215	4.85214	5.15057	4.57479	1.48152	2.63506	4.42903	3.53587	3.46159	3.25676	13.4609	3.9427
rnd-1_family-138#LINE/L1	0	1.61577	0	0.26253	0.434335	0.550157	0.90601	2.16166	0	0	0	0	0.888456	0	0	0
rnd-1_family-191#LTR/ERVL	0.233416	0.312383	0.260281	0	0	0.159546	4.20389	4.38816	2.18067	3.3748	0	0.509009	4.12244	2.22206	1.23982	0.148588
rnd-1_family-71#LINE/L1	0.542827	0	0	2.12466	1.75754	1.48415	0	1.45786	0	0	0	0.591871	0	0	1.2357	1.03666
rnd-1_family-66#LTR/ERVL-MaLR	0.389026	1.3016	0.650703	0.634447	0.629786	0.930683	1.31372	1.5672	0.681459	0	0	0	0.858841	0.925857	1.32837	0.866766
rnd-1_family-88#LTR/ERVK	8.02623	6.7957	3.28776	6.41125	6.54094	6.1579	7.37524	7.03866	6.12117	10.4881	5.11508	5.00079	6.50911	5.97746	8.20329	2.39827
rnd-1_family-35#LINE/L1	3.11754	4.70714	2.22843	1.25151	3.88224	3.2237	5.57879	2.36154	2.98722	4.4579	0.998491	0.871592	1.58827	1.90245	2.24428	0.508864
rnd-1_family-183#Retroposon/L1-dep	1.2815	3.18508	0.816568	0.716552	0.9879	0.875937	1.64858	2.45836	1.06896	0.756257	0.190562	0.798446	1.61664	3.77605	0.27783	0.23308
rnd-1_family-53#LINE/L1	2.4815	5.81177	4.49655	2.63053	4.35201	3.92238	5.2374	2.91572	3.07902	4.48478	1.61439	1.86017	0.342395	2.21468	4.0013	0.888569
rnd-1_family-104#LTR/ERVK	0	0	0	0.77424	0.426974	0.270416	0	0	0.924012	0	0.411807	0.862728	0.873398	0	1.50099	0.755534
rnd-1_family-56#SINE/B4	6.79028	13.6313	16.0901	6.92124	6.41237	9.28265	7.64343	36.4731	9.41652	8.7657	3.97581	7.40377	11.243	21.5472	3.86436	4.05241
rnd-1_family-121#Unknown	0.457678	1.4292	0.170118	0.497605	0	0.729947	0	0.409726	0.534478	0.315107	0	0.499029	0	0.242054	0.231525	0.0971166
rnd-1_family-7#SINE/Alu	2.21131	5.26118	1.64388	4.3276	4.24277	5.54211	11.0629	3.29937	2.8693	1.52246	1.02302	0.535799	4.33941	6.62719	1.67795	1.25127
rnd-1_family-193#LINE/L1	0	0	0	0	0	0	0	0	0	0	0	0	1.2417	0	0	0
rnd-1_family-50#SINE/B2	2.18827	0.976196	2.44014	0.475835	4.7234	3.49006	3.28429	0	1.70365	0	2.27781	0.795327	1.61033	1.15732	1.66047	0
rnd-1_family-72#LTR/ERVK	0.62662	4.19306	2.09622	2.65701	3.04326	2.99817	4.2321	5.89015	3.65884	4.52993	0.326129	2.0497	3.45842	1.49131	0.950961	0
rnd-1_family-37#LINE/L1	14.7894	22.2024	12.7631	13.3391	15.8227	14.4162	19.9772	18.3056	8.71066	10.8907	5.48849	8.69383	8.80134	5.91733	11.1247	5.97628
rnd-1_family-210#Unknown	2.89598	4.03075	8.39616	7.63225	5.1258	7.36364	3.12945	2.79996	1.48805	5.02451	4.70257	7.19939	3.58028	2.20552	15.646	5.53059
rnd-1_family-18#SINE/Alu	1.2755	1.70701	0.853381	0.832062	2.47785	1.74367	0.574302	4.11069	0.893717	3.1614	0	0	0	3.64272	2.12927	0.649567
rnd-1_family-63#LTR/ERVL-MaLR	1.75062	1.95239	0.650703	0.380668	0.94468	2.99148	6.56858	1.5672	1.02219	0.602642	0	1.27252	1.28826	0.462929	1.10698	0.557207
rnd-1_family-179#LINE/L1	0	0	0	0.167327	0	0.175325	1.15491	0	0	0	0	0	0	0	0	0
rnd-1_family-142#Unknown	1.65543	2.65858	0.369193	0	0	0.452612	0	0.889192	2.31986	0	0	0.361	0	0.525309	1.00492	0
rnd-1_family-31#SINE/Alu	1.60976	0.718122	0	0.35004	0.579114	0.366772	4.83206	1.4411	0	2.21661	0.558543	0	0	0	0	0.341583
rnd-1_family-23#SINE/Alu	15.9706	8.2206	6.16455	7.21266	15.9104	5.878	4.14857	8.24843	5.02128	15.2246	7.03323	5.35799	6.78032	7.79669	5.12706	5.08329
rnd-1_family-57#LINE/L1	2.00249	3.68495	1.81429	1.87783	2.7015	3.0797	1.40881	1.68065	0.730787	2.06805	1.43304	2.31988	0.552605	1.5886	2.56415	1.03574
rnd-1_family-116#LTR/ERVK	1.053	1.87899	0	0.915893	3.03055	1.43951	1.58041	1.88536	0.8198	3.62491	0.365363	2.679	0	1.11381	0.799022	0.446882
rnd-1_family-110#LTR/ERVL-MaLR	0.389026	2.60319	0.433802	1.26889	0.839715	1.32955	0	1.0448	0.908612	0.803523	0	1.6967	0	0	0.590388	0.247647
rnd-1_family-184#SINE/Alu	0	0	0	0	0	0.540833	2.67196	3.18753	0	0	0	0	0	0	0	0.251845
rnd-1_family-54#SINE/B2	0	0	1.96439	0	0	0	1.98297	0	0	0	0	0	0	0	0.668364	0
rnd-1_family-39#LINE/L1	15.9666	22.1822	19.1608	12.35	18.2166	17.7215	29.0986	17.5608	9.2341	13.5055	5.06509	7.54395	15.7781	10.857	14.2501	6.29202
rnd-1_family-156#Unknown	0	0	0	0	0	0.358529	0	4.22616	0	0	0	0	0	0	0.398015	0
rnd-1_family-48#LTR/ERVL-MaLR	2.4344	7.85748	3.83236	2.61563	3.55462	5.28556	3.54623	3.4613	3.67904	3.84508	1.63965	3.2789	1.26455	2.49925	3.36847	2.09665
rnd-1_family-93#LTR/ERVL-MaLR	0.666902	1.48754	0.74366	0.580066	2.39919	0.303896	1.00093	1.19406	0.77881	1.37747	0	2.66624	0	0.705415	1.68682	0.849077
rnd-1_family-174#LTR/ERV1	5.37063	6.35824	2.87922	2.695	4.3472	4.44751	7.44051	4.71547	5.06571	11.9462	3.11771	3.82883	2.0521	3.27737	5.56428	1.31494
rnd-1_family-85#LTR/ERVK	2.65917	2.76795	1.64735	3.46938	0.318879	1.4137	0.665172	0.79352	0.690085	1.83081	0.307552	0.644316	1.95685	0	3.58717	0.56426
rnd-1_family-119#LTR/ERVK	0.351001	1.87899	0.7828	1.14487	1.13646	0.479836	3.16082	0.942678	3.6891	0.724983	1.09609	0.765428	0	3.34144	0.532681	0.670324
rnd-1_family-92#LINE/L1	0	0	0	0	0	0	1.81202	0	0	0	0	0	0	0	0	0.512374
rnd-1_family-101#LINE/L1	0.993259	0	0.55379	0.323973	0	0	1.11806	1.33379	1.15993	0	0	0	0	0	0	0
rnd-1_family-107#SINE/B2	0	0	0	0	3.66421	0	1.91086	0	0	0	0	0.925472	0	1.3467	0.64406	0
rnd-1_family-6#SINE/Alu	10.8565	16.7089	13.3167	10.6233	12.8887	11.8732	14.6647	5.83145	13.9461	22.4239	5.08534	13.0212	5.99191	4.30631	13.1808	8.29331
rnd-1_family-102#LTR/ERVK	0.62662	1.25792	0.698741	0.204386	0	2.35571	0	1.6829	0	0	0.326129	0.683234	1.38337	0	0	0.199448
rnd-1_family-140#LTR/ERVK	0	0	0	0	0	0	0	0	0	1.55521	0	0	1.66227	0	0.571344	0.479317
rnd-1_family-64#LTR/ERVK	1.67647	3.62433	2.44463	1.51426	2.92277	1.67479	7.25809	5.19514	2.86137	4.52814	1.07388	0.562441	0.284699	2.04609	1.56567	0.985117
rnd-1_family-21#SINE/Alu	0	1.13594	3.78591	0	0.916053	1.7405	0	0	0.991213	1.75314	3.53405	0.925472	0	4.0401	3.86436	1.62096
rnd-1_family-9#SINE/Alu	7.88157	13.7935	18.2535	11.4695	14.3951	10.7745	27.298	9.76957	13.4522	22.5404	15.777	10.5768	6.69227	6.73351	20.2419	10.8064
rnd-1_family-26#SINE/B2	30.3172	44.5235	18.5488	28.8783	37.0633	35.2101	33.2204	22.3371	18.7989	26.5994	11.4501	23.6953	13.0307	13.1961	21.5797	11.1014
rnd-1_family-127#LTR/ERVL-MaLR	0	0	0	0.435049	0	0	0	1.79109	0	0	0	0.727156	0	0	0	0
rnd-1_family-147#Unknown	0	0	0	0	0	0	0	0	0.826011	1.46095	0	0	0	0	0	0
rnd-1_family-98#Unknown	2.05653	3.30273	1.14661	2.68312	4.21707	2.67081	6.01878	3.86622	2.40162	5.09724	0.428134	3.13927	3.17809	0.652587	3.58915	1.44006
rnd-1_family-180#LINE/L1	0.248315	2.32626	0.55379	0.323973	0	0.509188	2.79514	0	0	0	0	0.27075	0	0.393982	0.188422	0
rnd-1_family-106#SINE/B2	0	0	0	0	0	0.437111	0	0	2.24041	0	0	0	0	3.04391	0.485251	0
rnd-1_family-203#Retroposon/L1-dep	0	1.13594	0.630984	0.738266	0.916053	0.193389	2.54781	0.759855	0	0.58438	0	0.616981	1.24922	0.897801	0.214687	0
rnd-1_family-67#SINE/Alu	1.1115	0	0	0	0	0.379871	0	0	0.649008	0	0.578491	0	0	0	0	0.353782
rnd-1_family-124#LINE/L1	2.0297	9.31328	5.49662	3.97219	1.87762	6.93677	3.26389	0	4.06336	4.19229	0.301821	2.21308	1.92039	3.22037	4.62043	1.84582
rnd-1_family-215#Unknown	0	0	0	0	0	0	0	1.47501	0	0	0	0	0	0	0.416745	0
rnd-1_family-216#Unknown	0	0	1.92801	3.38372	0	1.77273	0	0	0	0	0	0	0	0	0.655987	1.10065
rnd-1_family-219#Unknown	0	0.339547	0.565828	0	0	0.346838	0	0	2.66658	0	1.05637	0	0	0.402547	0	0
rnd-1_family-221#LTR/ERVL	0	0	0	0	0	0.425455	0	0	1.45378	0	0	0	0	0	0	0
rnd-1_family-186#Unknown	1.47421	3.28824	0	1.12197	1.32587	2.85503	3.31886	3.29937	1.43465	0	0	0.2679	1.62728	2.72884	0.932192	0.938453
rnd-1_family-223#LINE/L1	0	0	0	0	0	0	3.62404	0	0	0	0	0	0	0	0	0
rnd-1_family-225#LTR/ERVK	0.941333	0.933183	0.699785	0.909737	1.09119	1.07238	0.235468	0.468171	0.692146	1.00815	0.254035	0.646241	0.692717	0.553163	0.873017	0.688012
rnd-1_family-227#LINE/L1	0	0	0.733186	0	0	0	0	0	0	0	0	0	0	2.08644	0	0
rnd-1_family-230#LTR/ERVK	2.78152	2.7919	11.3728	8.01407	4.05265	3.04198	2.8179	3.98415	1.46172	1.72354	2.12324	2.17353	3.07033	2.50083	3.72877	1.62311
rnd-1_family-232#LTR/ERV1	5.19715	7.9316	4.88027	3.33085	5.51063	6.3569	8.62126	2.9385	3.51377	3.57819	2.08799	4.57313	3.22065	2.45931	6.84943	2.14757
rnd-1_family-233#Unknown	0.53969	0	0.601806	1.05619	0.291231	0.184446	1.215	0	0.945376	1.11471	0	0.294225	0.595728	0	0.204759	0.171779
rnd-1_family-235#Satellite	0	1.05892	0.882309	0.51616	0.853948	0.540833	0	0	0	0	0	0	1.7468	1.2554	0	0
rnd-1_family-237#Unknown	0	0	1.0845	0.317223	0	1.66193	0	1.306	0	0	0.506179	0	0	0	0.368993	0
rnd-1_family-240#LINE/L1	0	0	0	0	0	0	2.06073	0	0	0	0	0	0	0	0	0
rnd-1_family-249#Satellite	1.55611	0	0	0	0	0	0	0	0	0	0	0	1.71768	0	0	0
rnd-1_family-250#LTR/ERVL-MaLR	0	0	0	0.196474	0	0.205865	0	0	0.703441	0	0	0.328393	0	1.43359	0	0.191727
rnd-1_family-157#LTR/ERVK	1.91101	1.09608	11.081	7.40856	3.47672	2.23924	2.70426	1.17311	0.701385	1.8044	1.19352	1.0716	1.92863	1.81923	1.90582	0.973211
rnd-1_family-255#Unknown	0	0	0	0	0	0	0	0	0	1.28564	0	0	0	0	0	0
rnd-1_family-258#LTR/ERVL	0	0	0	0	0	0	2.0211	0	3.14519	0	0	0.978864	0	0	0	0
rnd-1_family-260#LTR/ERVK	2.04751	0.27402	0.228317	0.267136	0.883911	0.139952	0.460953	1.09979	0.956433	1.69163	0.213128	0.22325	0.452022	0	0.155365	0
rnd-1_family-261#LTR/ERVK	0.99857	2.3387	1.1135	1.95423	2.42485	1.19446	0.562017	4.02276	1.7492	3.09378	1.819	3.26637	1.65338	1.58435	5.1146	0.79459
rnd-1_family-267#LTR/ERVL-MaLR	0	0	0	0	0	0	0	1.52898	0	0	0.5926	0	0	0	0	0
rnd-1_family-271#LTR/ERVL	0	0.612515	0.510355	0	0	0	1.03036	0	0.534478	0	0	0.499029	0	0	0	0.29135
rnd-1_family-272#Unknown	0	0.332322	0	0.161986	0.267994	0	0	0.666894	0	0.512887	0.516949	0	1.09639	0	0.188422	0
rnd-1_family-273#Unknown	0	0	0.356549	1.87727	0	0.218556	0	0	0.373402	1.98129	0	0	0	0	0	0
rnd-1_family-276#Unknown	0.707321	3.47092	1.31455	0.922832	3.30797	1.1281	6.90032	3.16606	1.37668	3.40888	0.490841	0.257075	7.80764	4.11492	1.43124	0.600357
rnd-1_family-275#LTR/ERVL	0	0	0.55379	0.323973	0	0	0	0	0	0	1.0339	1.6245	1.09639	0	0	0.316146
rnd-1_family-278#Unknown	0	0	0	0	0	0	0	0	0.757177	1.3392	0	0	0	0	0	0
rnd-1_family-281#Unknown	0	0	0	0	0.489154	0.309797	3.06108	0	0	0	0.943558	0	1.00059	0	0	0
rnd-1_family-283#Unknown	0	0	0	0	0	0	0	1.07159	0	0	0	0	0	0	0	0
rnd-1_family-286#LTR/ERVK	1.60976	1.91499	1.39614	0.816759	0.96519	1.10031	2.41603	0.960737	0.626629	0.369436	0.930905	1.95023	1.97435	0	1.49294	1.13861
rnd-1_family-289#LTR/ERV1	0	0	1.22485	0.537414	0.59274	1.68931	2.47288	2.21252	2.56549	2.26877	0.571685	0	0	0.871395	0.416745	0.17481
rnd-1_family-293#LTR/ERV1	1.54965	3.62934	2.80801	2.77998	3.34492	2.51566	6.97741	6.76303	1.58347	4.40104	0.806527	2.32328	2.99347	1.84403	1.76382	0.863169
rnd-1_family-294#LTR/ERV1	0	0.367509	0	1.07483	0.29637	0.375401	1.85466	0	1.60343	1.13438	0.285843	0.898252	0	0.871395	1.45861	0
rnd-1_family-295#Unknown	0	1.53317	1.27745	0.186831	0	0	0	0.769179	1.00338	1.1831	0	0	2.5291	0	0.217321	0.364634
rnd-1_family-296#Unknown	0	0	0	0	0	0	0	1.79109	0	0	0	0	0	0	0	0
rnd-1_family-300#LTR/ERVL	0	0	0	0	0	0	1.50139	0	0	0	0	0	0	0	0	0.424538
rnd-1_family-301#LTR/ERV1	1.28486	1.43295	1.91032	2.23512	1.15557	1.61009	4.82097	2.8756	1.75054	3.53845	0.668714	0.700472	2.83654	1.69882	1.13745	0.272639
rnd-1_family-306#LTR/ERVK	0	0	0.542252	0	0.524822	0	0	0	0	0	0	0	1.07355	0	0.368993	0
rnd-1_family-309#LINE/L1	0	0	0	0	0	0	0	2.32178	0	0	0	0	0	0	0	0
rnd-1_family-311#LTR/ERVK	0.58354	0.780957	1.30141	0.761336	0.629786	0.299148	5.25486	13.713	1.36292	1.20528	0.911123	1.11346	14.815	6.94393	1.66047	0
rnd-1_family-314#Unknown	0	0	0	0	0	0	0	0	0	0	0	0	0	0	0	0.457195
rnd-1_family-323#Unknown	0	0	0	0	0.950621	1.80618	0	0	0	0	0	0	0	0	0	0
rnd-1_family-324#Unknown	5.93043	6.91923	4.57823	4.26547	5.57987	5.4048	8.21607	6.94265	5.50494	4.71121	1.74113	3.64762	4.36414	2.89519	5.5385	2.80721
rnd-1_family-325#LTR/ERVK	3.10322	2.70852	1.65497	2.55246	4.36846	2.49002	7.89748	13.0449	4.09663	7.52432	1.40443	0.882675	9.23378	9.20506	2.66187	1.20245
rnd-1_family-326#Satellite	0	0	0	0	0	0	0	0.733194	0	1.12775	0	0	1.80809	0	0	0
rnd-1_family-327#LTR/ERVK	0	0	0.304422	0.17809	0.883911	0.373206	0	0.733194	0	0	0.284171	0	0.602695	0	1.03577	0.173788
rnd-1_family-328#Unknown	0	0	0	0	0	0	0	1.71748	0	0	0	0	2.82359	1.01464	0	0
rnd-1_family-329#Satellite	0.220204	0	0.245548	0	0.237655	0	0.495742	5.32257	1.02862	3.63859	0	0	1.94455	0.69876	0.501273	0
rnd-3_family-34#LTR/ERVL-MaLR	0.233416	0.468574	0.130141	0.228401	0.755744	0.398864	1.05097	0.940321	0.954042	2.16951	0	0.254505	0.772957	0.740686	0.265675	0.148588
rnd-3_family-193#LTR/ERVL-MaLR	0.546002	0.36536	0.456634	0.623316	0.883911	1.11962	0.921905	0.366597	0.797028	0	0.142085	1.19067	0.904043	1.08287	0.414308	0.173788
rnd-3_family-36#SINE/Alu	9.28533	15.1042	7.26499	6.42534	9.96585	9.99352	9.93226	6.06214	11.143	12.3972	5.44671	8.89368	6.00245	5.77898	8.75851	5.68228
rnd-3_family-741#DNA/hAT-Charlie	6.82631	12.3774	5.15651	7.90066	7.84262	7.52574	8.92335	5.32257	4.37162	7.73201	1.60449	3.84158	4.86136	1.04814	6.18237	2.10267
rnd-3_family-33#LTR/ERVK	1.58957	2.5752	0.373163	0.436609	0.993211	0.800587	0	0.224688	0.293101	0.864003	0.174169	0.729763	0.184697	0.530958	0.571344	0.319545
rnd-3_family-324#LTR/ERVL-MaLR	0.229401	0.460515	0	0.149648	0	0.0784008	0.258224	1.2322	0.401843	0.473822	0.477575	0.250128	0.253221	0.181987	0.0870352	0.146033
rnd-3_family-300#Retroposon/L1-dep	0	0.148577	0	0.072422	0.299542	0.113826	0	0.29816	0	0.114652	0	0	1.10291	0	0.168482	0
rnd-3_family-114#SINE/Alu	1.2811	1.0287	1.25712	0.835715	1.1061	0.875662	1.26901	0.137625	0.777955	0.635056	0.480065	0.726358	0.791906	1.05696	0.894332	0.815524
rnd-4_family-17#LINE/L1	11.9213	19.9143	16.7525	12.9759	16.966	16.4602	21.5523	13.4835	6.98875	12.6763	4.56027	6.47319	8.2179	6.78445	13.1814	4.44155
rnd-4_family-207#LTR/ERVL-MaLR	0.821405	0.549647	0.152658	0.625144	0.886503	0.935751	1.23281	0.735344	0.319746	0	0.285004	1.19416	0.302231	1.08605	0.311642	0.0871486
rnd-4_family-172#LINE/L1	9.94617	14.2151	26.4878	15.0272	17.4793	16.589	14.4289	8.55649	4.88209	7.92079	3.90872	5.21362	6.09418	5.62877	9.41985	3.44003
rnd-4_family-13#LINE/L1	3.82015	6.64722	6.21951	4.12538	5.63146	5.78353	7.19488	4.57404	2.55943	4.65296	1.31371	1.98277	2.5915	2.46536	4.00572	1.25695
rnd-4_family-1770#DNA/hAT-Charlie	4.22472	2.82699	1.17774	3.30716	2.50775	2.16578	2.85332	0	2.96018	4.36302	0.439758	3.22449	2.33169	0.335152	4.80859	1.07575
rnd-4_family-506#Unknown	0.380569	0.848866	0.282914	0.662032	0.68455	0.520257	0.28559	0	1.48143	3.93027	0.528187	0.276636	0.280057	0.201273	0.577554	0.726791
rnd-4_family-41#SINE/Alu	0.0132849	0.0177793	0	0.112662	0.0286755	0.0272417	1.31596	0.784939	0.0155141	0	0	0.0144852	1.20248	0.674501	0.0604837	0.00845694
rnd-4_family-364#LTR/ERVL-MaLR	1.00214	0.558824	0.279371	0.217914	0.0901304	0.799155	1.88009	1.34572	0.585153	0	0	0.364229	1.1062	0.397506	0.190107	0.106324
rnd-4_family-20#LINE/L1	17.2624	25.8236	15.3624	15.3756	21.1832	18.0109	28.493	21.0632	14.6832	22.97	5.65841	11.2661	10.9016	11.1926	16.1215	5.36239
rnd-4_family-236#LTR/ERVL-MaLR	1.55287	3.29052	1.22655	1.41399	1.64102	2.01229	2.11214	1.8246	1.5112	1.33642	1.21231	1.6579	1.357	1.12925	1.39926	1.07091
rnd-4_family-384#LINE/L1	0	0	0	0	0	0	0	1.34813	0	0	0	0	0	0	0.190448	0
rnd-4_family-36#SINE/B2	17.5482	25.8446	16.7591	13.3645	4.80269	14.3476	11.5304	44.1973	13.1389	19.0764	7.95321	8.78865	21.6873	31.8388	9.3018	7.05528
rnd-4_family-615#LTR/ERVL	0.691602	1.07984	1.02827	0.676743	0.995218	0.866668	1.557	0	0.673046	1.1904	0.479933	0.502725	1.01789	0.731542	0.87465	0.220131
rnd-4_family-171#SINE/Alu	4.45645	8.31066	6.02842	5.76662	6.22887	6.0922	7.23674	5.29758	8.1903	11.4681	4.63879	5.33703	3.70955	3.70923	7.04031	4.74367
rnd-4_family-148#SINE/Alu	1.70409	1.98053	1.50018	1.69673	2.61352	2.17632	1.11054	2.04745	1.41398	1.66725	0.793549	1.2713	1.28702	0.711514	0.91876	0.685134
rnd-5_family-301#Unknown	0.684002	1.37311	10.2968	5.466	3.5065	6.77923	1.15491	0.459253	0.79878	0.353197	0.889986	1.30515	0.377512	0.813941	4.93072	1.19742
rnd-5_family-79#LTR/ERVL	1.25324	1.13812	0.598921	1.05113	0.676281	0.183562	0.100764	1.6829	0.731768	0.277342	0.13977	0.341617	0.395248	0.56812	0.271703	0.284925
rnd-5_family-536#LINE/L1	4.95971	9.22858	7.03282	4.81735	7.16217	7.0462	10.0649	5.94987	3.20481	5.77135	2.72155	3.7648	3.98761	3.30918	6.37589	2.17896
rnd-5_family-72#LTR/ERVK	0.622838	0.912936	0.496089	0.425652	0.416123	1.05418	0.333854	0.398272	0.484901	0.367558	0.12349	0.22637	0.327385	0.329403	0.315074	0.0755214
rnd-5_family-1304#SINE/MIR	0	0	0	0	0	0	1.16775	0	0	0	0.269962	0.282783	0	0	0	0
rnd-5_family-1013#LTR/ERVK	0.668095	2.12353	0.279371	0.653741	0.180261	0.285413	1.69208	0.672859	0.0975254	0	0.173858	0.6374	0.737466	0.132502	0.380214	0
rnd-5_family-1103#SINE/5S	0	1.56191	0.650703	0	0.629786	0.398864	0	0	0	0	0	0	1.28826	0	0	0
rnd-5_family-87#LTR/ERV1	0.291163	1.169	0.108225	0.316564	0.628477	0.72973	0	0	0	0.200463	0.303076	0.105823	0	0.615955	0.589161	0.123566
rnd-5_family-2755#Unknown	0.133	0.355992	0.296617	0.43381	0.574164	0.454546	3.59307	3.92917	0.465955	1.37354	0	0.580068	2.64259	3.58737	0.403684	0.338663
rnd-5_family-38#SINE/Alu	8.2425	13.7644	6.18168	8.75537	10.5096	10.9189	10.5918	7.05241	9.75338	14.9907	5.16303	8.66907	5.31408	5.67088	8.7728	4.62017
rnd-5_family-563#SINE/Alu	3.06678	4.67434	3.98971	4.00118	4.78086	4.36712	4.6028	3.88941	4.0788	5.98243	3.19226	3.0652	1.88067	1.89226	4.78344	2.06072
rnd-5_family-481#snRNA	0	0	1.1568	0.338372	0	0	2.33549	2.78614	0	0	0	1.13113	3.43536	2.46895	0.393592	0.330196
rnd-5_family-396#snRNA	1.61673	0.811384	0.450703	0.922832	0.436216	0.138135	1.3649	2.71377	0	1.66966	0.21036	1.10175	0.892302	1.28257	0.460043	0.257296
rnd-5_family-296#LTR/ERVK	0.369524	0.824229	1.09881	0.482113	0.531746	0.336772	0.831904	0.330808	0.287687	1.01765	0.384643	0.268607	0	0.195432	0.934652	0
rnd-5_family-264#LTR/ERVK	0.614252	1.26471	1.00108	1.01717	1.07089	0.77512	0.531868	0.380697	0.441431	0.487969	0.344284	0.978864	0.625876	0.974587	1.50585	0.751966
rnd-5_family-3009#DNA/hAT-Charlie	4.01348	3.10969	1.64884	4.40955	3.87561	2.45455	3.32887	2.26925	3.94691	5.67192	1.31927	4.14578	4.19705	0.335152	4.32773	1.21022
rnd-5_family-673#LTR/ERVK	0.331674	1.10971	0.462311	0.919554	0.26847	0.906831	1.12004	0.445386	0.38733	0.85633	0.0863112	0.994512	0.366113	0.394682	0.251675	0.105569
rnd-5_family-1309#Unknown	0.954297	2.31267	1.5243	1.21141	1.05776	1.12828	1.39355	0.761954	1.38551	1.65144	1.71821	2.1654	1.02492	0.941203	1.89838	1.54335
rnd-5_family-346#LTR/ERVK	0.280801	0.751598	0.86108	0.549536	0.60611	0.623787	0.316082	1.31975	1.06574	1.59496	0.438435	0.153086	0.774894	0.222763	0.372877	0.357506
rnd-5_family-1800#SINE/Alu	2.5152	4.86218	4.09187	2.43342	1.73101	3.39688	13.0482	14.8807	7.76175	12.7242	2.50428	1.90779	9.97883	12.2612	3.12559	1.53926
rnd-5_family-552#LINE/L1	3.65458	5.29139	14.1004	7.74232	7.68853	8.60421	5.86992	3.71173	1.53908	2.92814	0.941758	1.35156	2.12318	2.22669	2.90825	0.87525
rnd-5_family-1313#LINE/L1	0.785324	1.22618	0.851387	0.953449	1.67158	1.2376	1.22777	0.644457	0.484027	0.67586	0.249778	0.784921	0.72239	0.830676	0.860753	0.499924
rnd-5_family-638#LTR/ERVK	0.171314	0.229272	0	0.0558779	0.554674	0.175647	0.771356	0.920192	0.800245	0	0.178324	0.373585	1.13462	0.271811	0	0.327167
rnd-5_family-145#SINE/Alu	0.08909	0.11923	0	0.290586	0.0961506	0.0608953	1.00284	0	0.10404	0	0.18547	0.194278	0	0.141352	0.202805	0.113426
rnd-5_family-2655#LINE/L1	0.0474615	0.0508146	0.148188	0.0371535	0.0409784	0.0583941	1.15398	0.3824	0	0.137243	0	0.0206999	0.335294	0.617489	0.0432167	0.0302132
rnd-5_family-57#Unknown	0	0	0	0	0	0	3.96593	0	0	0	0	0	0	0	0	0
rnd-5_family-758#LTR/ERVK	0.170169	0.22774	0.316259	0.333027	0.183656	0.348945	0.510801	0.914042	0.397449	0.82012	0.118088	0.123696	1.12703	0.449991	0.25825	0.144436
rnd-5_family-3982#LTR/ERVK	0	0.467989	0.194967	0.114058	0.66045	0.597549	1.37768	0.469574	0.102091	1.0834	0.545991	0.0953201	0.385996	0.693526	0.46435	0.111302
rnd-5_family-740#LTR/ERVL	0.434262	0	0	0	0.468678	0	0	1.16629	0.253566	0.448478	0.226015	0	1.43806	0.344505	0.329519	0.829331
rnd-5_family-5656#LINE/L1	34.6818	63.8377	44.1174	31.9794	21.9533	42.476	46.023	109.533	38.4824	60.5005	24.1378	25.395	67.1355	88.7532	25.159	20.3945
rnd-5_family-249#SINE/ID	0	0	0	0	0	0	1.17427	0.700425	0	0	0	0	1.15152	0	0	0
rnd-6_family-25#LINE/L1	5.15029	7.98317	6.56596	5.04967	6.30512	6.88834	9.10277	6.54442	3.42918	4.82669	1.88036	2.90839	3.66559	2.87834	5.70459	1.95247
rnd-6_family-1536#LTR/ERVL-MaLR	0.617502	0.165282	0.27543	0.322259	1.33288	0.59091	0	0.663366	0.72112	0.510173	0	0	0.545296	0.587846	0.562275	0
rnd-6_family-1422#LTR/ERV1	0.490541	0.656496	0.729334	0.160001	0.176473	0.78236	0.184058	0.658719	0.763807	2.19526	0.085102	0.445718	0.541476	0.518869	0.434261	0.41636
rnd-6_family-122#Unknown	0	0	0.362761	0.10611	0	0.111182	1.83096	4.36851	0.569861	0.671935	0	0	5.74556	3.35502	0.246852	0
rnd-6_family-2428#SINE/Alu	0.986264	1.09037	1.1476	1.31474	1.18784	1.18218	6.11404	4.10755	2.43706	2.65709	0.862954	0.576649	3.53424	2.47198	1.42084	0.81892
rnd-6_family-8422#LTR/ERV1	1.69939	1.60539	1.4491	0.978162	1.29464	1.77653	2.92562	3.22166	3.15193	9.70421	1.04054	1.19895	2.42756	2.22047	1.2895	0.445447
rnd-6_family-748#LINE/L1	1.18303	1.67221	1.14132	0.910482	1.16202	1.53549	1.55611	1.07098	0.543304	0.68638	0.359745	0.695685	0.352144	0.632704	1.1095	0.431549
rnd-6_family-2846#Unknown	0.199359	0.355738	0.55576	0.13005	0.107579	0.0908445	1.04723	0.62465	0.19401	0.343141	0.0691719	0	0.513471	0.685332	0.252123	0.0423028
rnd-6_family-3302#SINE/tRNA	1.48201	0	0	0	0	0	0	0	0	0	0	0	0	0	0	0
rnd-6_family-3415#Unknown	0.691872	0.633538	0.609082	0.285056	0.668104	0.721813	1.47562	0.586784	0.425247	0.0752127	0.189521	0.27793	0.643126	0.866637	0.552626	0.301349
rnd-6_family-2802#DNA/MULE-MuDR	131.861	194.333	195.427	148.271	146.069	116.794	70.2584	59.3978	80.9468	71.3848	62.9564	66.4384	57.2244	40.9219	58.6148	58.9428
rnd-6_family-2410#SINE/ID	0.893069	0.651929	0.271598	1.00629	2.27818	0.9434	1.645	0.872182	0.758493	1.17384	0.08451	0.354094	0.537709	0.901705	0.554452	0.620195
rnd-6_family-343#DNA/hAT-Charlie	3.7612	1.77658	2.46712	3.89689	2.6266	1.81474	3.98473	0	3.61722	6.8547	0.921199	3.61855	1.95376	0.351036	3.35766	1.97179
rnd-6_family-356#Unknown	0.496629	0.332322	0.830684	0.161986	0.803983	1.52756	1.11806	0.666894	0.289982	0	0	0.27075	1.64459	0.393982	0.188422	0.158073
rnd-6_family-488#SINE/U	0	1.17144	0.325351	0	0.314893	1.19659	1.31372	0.783601	0	0	0	0.318131	0	0	1.32837	0
rnd-6_family-1083#Unknown	0.625221	0	0.232394	0.135953	0.899695	0.427354	0.938368	0	0.486756	0	0.650802	0.454473	0	1.98398	0.632559	0.398005
rnd-6_family-2633#LTR/ERVK	0.818046	0.729866	1.09464	0.320188	1.47146	0.708263	2.20999	1.75761	0	0.563217	0.624446	0.713565	0.72239	0.432644	0.827647	0.486037
rnd-6_family-1050#LTR/ERV1	0.252341	1.01313	4.75228	3.31056	0.7565	0.996561	2.01989	2.71084	1.89908	2.72184	0.379407	0.336283	1.42366	1.69045	0.872286	0.214181
rnd-6_family-4726#LTR/ERVK	0.81976	1.32806	0.625444	0.956948	0.698469	0.796254	1.35985	2.08574	1.20924	1.60407	0.898211	1.17608	0.571502	0.273821	1.14586	0.494379
rnd-6_family-373#SINE/Alu	0.472925	0.70595	1.23726	0.255114	0.372989	0.261092	1.59704	1.41668	0.276142	0.319343	0.0189337	0.0396657	1.4657	0.952372	0.103516	0.0521058
rnd-6_family-517#LTR/ERVL	3.2742	6.0769	4.87504	3.06003	3.53369	2.81513	11.1096	7.98719	11.2517	14.2231	8.91592	11.8967	11.35	11.3276	12.878	57.0286
rnd-6_family-1613#Unknown	1.65309	2.92029	4.57151	1.98422	1.71273	1.76269	0.446589	0.887933	0.84941	0.819457	0.688289	1.08146	0.729893	2.09826	1.95681	1.30488
rnd-6_family-360#LTR/Gypsy	72.5283	84.5503	81.6971	69.7691	78.5544	62.8368	42.6025	40.6385	62.1267	60.6824	132.213	126.69	38.2821	29.2069	120.49	167.15
rnd-6_family-471#LTR/Gypsy	0.059469	0.238764	0.198941	0.0387942	0.128364	0.203243	1.07105	0	0.138896	0	0	0	0	0.18871	0	0
rnd-6_family-9183#LTR/ERV1	1.7114	1.39968	1.90837	0.55821	1.53919	1.1048	4.0669	6.12836	1.22135	1.76742	1.78142	2.48803	7.1366	8.29689	2.2365	1.4526
rnd-6_family-246#Unknown	193.253	232.981	261.879	199.253	169.542	139.59	81.1862	77.4811	98.8224	99.4838	123.309	113.76	65.7627	64.6631	113.917	121.575
rnd-6_family-1103#LTR/ERVK	0.188239	0.503843	0.419808	0.0613981	0.304735	0.257332	4.44968	0.758323	1.7586	2.72161	0.0979702	0.205246	1.2467	1.04532	1.07127	0.0599147
rnd-6_family-2650#SINE/Alu	0.20253	1.21972	0.451681	0.132119	0.437162	0.138434	0.455953	0	0	0	0.316225	0.220828	0	0	0.23052	0.193391
rnd-6_family-2004#Unknown	0.929748	1.24429	1.74612	0.638437	1.10906	1.27101	1.32198	0.131422	0.342872	0.303216	0.305618	1.65401	0.216061	0.3882	0.928284	0.654163
rnd-6_family-6715#LTR/ERVK	20.3697	24.595	19.7047	19.7644	20.1462	21.346	22.712	17.4301	21.0488	26.8763	12.3406	10.8948	16.9522	13.3048	16.5293	10.6149
rnd-6_family-10#LINE/L1	5.40266	8.23661	5.3616	4.74481	6.58563	6.78816	9.32885	5.63488	2.51144	6.42818	2.25676	3.05024	3.35816	3.02377	5.3732	1.72518
rnd-6_family-12658#SINE/Alu	2.3685	2.72602	3.45985	1.32877	1.91716	2.44459	9.27799	6.17021	1.1617	2.25035	0.246541	0.645623	1.93468	2.14201	1.40184	0.12062
rnd-6_family-1141#SINE/Alu	3.31728	5.97321	2.95927	3.14764	4.75188	4.04017	5.56717	1.78183	3.31045	3.48816	2.38571	3.74852	1.46469	1.24405	3.47826	2.18851
rnd-6_family-34#SINE/Alu	10.374	14.2367	7.05847	8.43062	13.1887	11.2974	12.0733	7.79174	9.54812	18.7035	5.21622	10.6403	6.01674	4.88211	10.2734	5.82041
rnd-6_family-1120#SINE/Alu	0.666622	1.18078	0.655895	0.319755	0.973378	0.576267	0.838659	0.737197	0.389242	0.728941	0.244905	0.598583	0.346278	0.404406	0.624855	0.474285
rnd-6_family-165#Unknown	57.871	133.247	122.96	115.723	123.091	101.999	113.976	106.786	98.694	95.4252	64.5955	58.8871	83.1595	67.428	56.1887	63.022
rnd-6_family-1109#SINE/Alu	1.31261	1.22204	0.38183	0.781812	0.862299	0.780174	0.770884	0.306543	0.399878	1.53239	0.23762	0.808939	0.377974	0.362194	0.433048	0.472286
rnd-6_family-1626#SINE/Alu	0.689414	0.263614	0	0.128496	0	0.134638	0.443448	0.264507	0	0.406847	0	0	1.522	0.156263	0.149465	0
rnd-6_family-1818#Unknown	0.622442	1.24953	0.925444	0.47372	1.00766	1.06364	0	0.278614	0.605741	1.28564	0.86388	0.113113	0	0	1.33821	0.264157
rnd-6_family-3841#DNA/hAT-Charlie	1.4364	0.800982	2.40259	0.806886	1.09809	0.722728	1.3474	0.803693	1.11829	0.618094	0.0207663	0.26103	1.49747	1.4877	0.257349	0.228598
rnd-6_family-13018#DNA/hAT-Ac	0.0989889	0.370938	0.198688	0.322874	0.149568	0.0811937	1.91653	1.22292	1.31783	2.69885	0.123647	0.194278	1.13638	1.22505	0.525791	0.201647
rnd-6_family-1903#LTR/ERVL-MaLR	0	0	0	0	1.18548	0	0	0	0	0	0	0	0	0	0	0
rnd-6_family-4177#SINE/Alu	0.091503	0.111327	0.15769	0.0976768	0.170576	0.0625446	5.88035	3.2394	0.456573	0.773169	0.129882	0.0997702	2.60774	2.56046	0.378724	0.0741353
rnd-6_family-7934#LTR/ERV1	0.449741	0.601894	1.30391	1.05619	0.582461	1.22964	0.404999	0.241573	0.735293	0.928928	0.374514	0.098075	0	0.428142	0.750783	0.343557
rnd-6_family-6475#rRNA	1.29675	0	0	0	0	0	0	0	0	0	0	0	0	0	0	0
rnd-6_family-4178#Unknown	12.7097	17.9838	16.0667	14.8013	14.0771	12.5439	12.5652	9.77592	18.0305	16.415	10.1354	10.6829	9.1074	8.27797	11.5776	9.75142
rnd-6_family-8301#LTR/ERVK	2.73385	2.73248	48.3517	25.8933	8.06724	5.65328	2.02559	1.76586	3.79879	3.64534	15.9936	14.2628	1.45156	0.603969	17.6985	8.12885
rnd-6_family-9017#Unknown	141.063	225.323	181.384	188.878	194.354	172.881	264.383	232.89	253.425	282.465	125.868	117.411	216.61	164.418	108.192	105.847
rnd-6_family-5246#SINE/Alu	0	0	0	0	0	0	0	4.43809	0	0	0	1.35135	0.912043	0	0	0
rnd-6_family-3619#Unknown	0	0	0	0	0	0	0	2.03864	0	0	0	0.827658	0	0	0	0
rnd-6_family-8803#Unknown	0	0	0	0.0274603	0	0	1.70582	0.226107	0.0983169	0	0.0438172	0.0458981	1.02225	1.00183	0.0319417	0.0267968
rnd-6_family-922#SINE/Alu	0.722908	0.63258	0.403056	0.562273	0.840215	0.741189	0.813737	1.86683	0.649395	0.631715	0.434126	0.545692	0.491059	0.264688	0.506349	0.424791
rnd-6_family-3383#SINE/Alu	0.095898	0.15401	0.0641613	0.0125117	0	0.0393292	1.89987	1.54531	0.582348	1.0696	0	0.125475	0.550449	1.03465	0.320178	0.0366282
rnd-6_family-1976#LINE/L1	2.09029	2.91909	4.14378	2.70741	3.57465	3.56847	2.34156	1.97977	0.66038	1.29314	0.536071	0.946892	1.24841	0.672914	1.72404	0.514258
rnd-6_family-1768#SINE/tRNA-7SL	2.60749	2.88333	2.50346	2.18041	2.91193	2.0369	6.23285	7.73292	4.02086	6.8205	3.96123	4.22619	10.8906	10.7341	4.27799	4.21059
