# Supplementary material for: The non-redundant functions of PIWI family proteins in gametogenesis in golden hamsters
Source: Nat Commun. 2023 Aug 29;14:5267. doi: 10.1038/s41467-023-40650-x (PMC10465502; doi:10.1038/s41467-023-40650-x)
Supplement: Supplementary file 15 — Supplementary Data 12 [file 41467_2023_40650_MOESM15_ESM.xlsx]

## Sheet: supp Table12
Supplementary Table 12: Gene expression levels in Piwil1-deficient spermatogenesis of golden hamster.
NCBI gene ID	gene name	gene type	WT-SPG/PL-1A	WT-SPG/PL-2A	WT-SPG/PL-1B	WT-SPG/PL-2B	P1KO-SPG/PL-1A	P1KO-SPG/PL-1B	P1KO-SPG/PL-2B	WT-LZ-1A	WT-LZ-1B	WT-LZ-2A	WT-LZ-2B	P1KO-LZ-1B	P1KO-LZ-2A	P1KO-LZ-2B	WT-P-1A	WT-P-1B	WT-P-2A	WT-P-2B	P1KO-P-1A	P1KO-P-1B	P1KO-P-2A	P1KO-P-2B	WT-D-1A	WT-D-1B	WT-D-2A	WT-D-2B	P1KO-D-1A	P1KO-D-1B	P1KO-D-2A	P1KO-D-2B
106021890	LOC106021890	protein_coding	0	0	0.0631293	0	0.144357	0.0757046	0.0668144	0	0.0774915	0	0.0584154	0	0.138002	0	0.28427	0.138992	0.0981634	0.513491	0.51506	0.56364	0.154767	0.114465	0.182388	0.439221	0.594852	0.803478	1.20179	0.335847	1.11957	0.597135
101841378	Tmtc4	protein_coding	2.89625	5.64819	4.58496	5.3672	6.97068	5.00789	6.03296	0.415619	0.63886	0.983804	0.917319	1.7744	0.686246	0.703918	0.4464	0.873059	0.423911	0.554369	0.45496	0.387234	0.425313	0.449371	0.143205	1.03459	0.389216	0.709723	0.471806	0.725166	0.615336	1.09399
101841111	Ggact	protein_coding	0.0370634	0.0750881	0.0673075	0.0310134	0.041043	0.0363218	0.0854838	0.112874	0.0908822	0.0829188	0.0498253	0.0708667	0.0343316	0.0826685	0.833483	1.86721	1.05707	0.848589	0.933553	0.390614	1.45209	0.829878	4.41423	9.38922	9.17508	10.2799	8.76433	5.78292	7.85434	8.21286
101823310	Pcca	protein_coding	0.181835	0.370031	0.334341	0.299552	0.396425	0.233883	0.294882	1.83435	2.37123	0.953446	0.756253	1.42764	1.48882	1.44011	4.76753	4.7439	3.8125	3.32386	3.22035	3.27534	5.60105	3.46894	3.91748	4.00619	3.79217	3.66431	3.53604	2.91508	3.62352	3.10394
101822779	Clybl	protein_coding	0.0360034	0.187562	0.176533	0.180759	0.179411	0.246981	0.311396	0.548231	1.87802	0.241642	0.544504	0.123912	0.171513	0.271027	6.62438	6.21878	6.22203	7.17956	5.52114	5.64786	6.92456	5.33478	7.65038	7.36934	7.02336	8.61282	8.73772	8.92196	9.80963	6.86478
110342702	LOC110342702	lncRNA	0	0.0651475	0.0817557	0	0.0623165	0	0.086528	0.380844	1.30462	0.167863	0.151302	0.430395	0.178719	0	6.44253	8.10009	4.95794	7.81372	8.00434	5.29209	5.81249	3.55771	4.72404	7.96338	5.90612	4.68245	13.6962	10.0036	16.2389	6.95988
101840578	Tm9sf2	protein_coding	15.924	20.866	23.0037	17.959	25.2704	22.0726	23.3699	43.0116	39.2117	27.3941	37.8614	42.6448	40.665	33.3387	45.3454	47.1448	47.3467	58.5531	56.8499	46.3039	63.4936	42.3445	61.4966	91.0921	88.8418	100.934	83.829	74.3078	91.6358	92.6939
121139151	LOC121139151	lncRNA	0.0836295	0.217836	0.109348	0.146955	0.166696	0.13113	0.0867982	0.356564	0.436231	0.205807	0.101183	0.374173	0.159358	0.209849	1.41563	1.0232	1.23273	1.44533	2.28613	1.89157	1.80951	1.33831	1.02674	0.665687	1.45967	1.13078	1.87349	2.6905	3.68455	1.81005
101840301	LOC101840301	protein_coding	0.782192	1.01872	1.09247	1.10672	1.22249	1.05922	1.27925	4.65596	7.50396	2.48172	3.09721	3.64651	3.47214	3.15822	20.6719	15.9159	16.9874	19.332	25.8864	21.687	31.1136	21.0307	20.5494	21.1853	19.274	20.4868	47.0818	38.6432	49.7965	48.0035
101840033	Ubac2	protein_coding	6.84259	10.2196	10.1149	8.79367	10.9392	11.9924	13.0079	2.77375	4.31047	2.79521	2.54298	3.41595	2.50316	3.19372	22.0001	20.6732	17.3307	22.9746	19.8528	14.9947	24.1424	14.7413	29.6642	33.328	35.7262	37.528	30.8091	31.2713	31.815	34.2988
106021896	Gpr18	protein_coding	0.0853527	0.148217	0.139501	0	0.035444	0.0278817	0.0492148	0.259936	1.31283	0.0318254	0.129085	0	0	0	2.3033	1.43333	0.216919	0.567349	0.189694	0	0	0	3.62733	3.39702	1.46054	0.443876	0	0	0	0
110342700	LOC110342700	lncRNA	0	0	0	0	0	0	0	0	0.411278	0.458627	0.206689	0.58795	0.0813811	0.171466	0	1.47537	0.86832	0.227109	0.455604	0.498577	1.36901	0.405007	0.322669	0	0	0	0	1.4854	0.396133	0
110342714	LOC110342714	lncRNA	0	0	0	0	0	0.0755412	0.13334	0	0.154648	0	0.116579	0	0.183605	0	1.13463	0.832154	1.37132	2.04953	4.11158	2.81212	3.39752	2.96967	2.91191	2.19136	0.791424	2.8061	4.7968	3.0161	4.91548	0.794461
101839316	Stk24	protein_coding	2.36619	3.22394	3.43102	3.41161	3.31059	3.54368	3.50536	0.794518	0.852055	1.00444	1.26626	1.41992	0.794825	0.898226	1.47354	1.92127	1.3569	1.57284	2.79121	1.5051	2.57691	1.18668	3.6098	2.48371	3.61295	2.01934	4.07755	1.21335	4.43167	1.87594
110342705	LOC110342705	lncRNA	0	0	0	0	0	0	0	0	0	0	0	0	0	0	0	0	0	0	0	0	0	0	0	0	0	0	0	0	0	1.16487
101838875	Ipo5	protein_coding	9.98448	16.4142	17.2886	14.4426	19.2364	14.0576	14.3928	18.7196	27.4072	12.0489	15.1392	20.3561	15.2248	14.7927	101.205	109.458	76.8133	90.2056	95.6416	64.0964	97.4324	73.3987	161.724	189.595	188.534	205.818	194.985	159.835	189.647	207.206
110342709	LOC110342709	lncRNA	0.0121536	0.0158287	0.178776	0.0305092	0.136268	0.131015	0.0630705	0.314611	0.414513	0.0271902	0.0735228	0.0836575	0.130269	0.045745	1.47588	1.66192	2.19302	1.65612	3.56546	2.57161	3.99325	2.70127	2.46774	4.14609	4.30499	4.04509	8.16806	7.0803	6.97511	6.70147
110342708	LOC110342708	lncRNA	0	0	0	0	0	0.0587261	0.103659	0	0.0601122	0	0	0	0	0	0.220516	0.32346	0.685332	0.0995823	0.199773	0.218616	0	0.621555	0	0	0.307629	0.15582	0.559359	0.521052	1.04218	0.463214
121137143	LOC121137143	lncRNA	0.254302	0	0.138545	0	0	0	0	0	0	0	0.1282	0	0.100954	0.106352	1.55966	0.305035	1.07716	0	0	1.54622	0.339654	0.251207	0	0.963922	0.870316	0.881664	1.58249	0	0	1.31048
121137155	LOC121137155	lncRNA	0	0	0	0	0	0	0	0	0.61138	0	0	0	0.0725856	0	1.79423	2.63184	2.47832	4.05127	3.65728	4.22458	5.12843	4.33482	4.31694	4.15835	7.1962	6.65611	15.9293	5.82938	6.71309	12.2491
101844051	Uggt2	protein_coding	0.101187	0.1025	0.0551272	0.0846702	0.0420195	0.0220362	0.0972419	4.91343	8.68417	0.36472	0.731155	0.90933	1.01763	0.775825	24.3272	21.1595	18.2299	20.9255	17.1663	12.1408	18.5154	13.0609	21.7137	18.8577	16.4493	19.1194	12.3836	12.8064	13.0354	15.006
101843787	Dnajc3	protein_coding	8.81995	11.487	14.8692	12.4234	13.4703	14.0537	17.2064	15.0967	17.2362	10.7613	16.3773	16.2458	13.6164	13.4224	47.4822	44.9629	36.5287	43.1562	65.5581	41.174	70.2231	50.7267	57.9214	69.835	78.8167	75.7672	117.089	85.7791	137.01	93.7646
101843513	Dzip1	protein_coding	0.172856	0.466332	0.282518	0.309944	0.492213	0.326695	0.170862	2.98933	9.41292	0.814867	1.00834	0.616162	1.20577	1.06887	79.3745	99.1236	57.078	78.0085	74.5423	53.0608	80.4918	56.2384	156.308	201.896	201.812	227.88	220.357	172.522	219.882	220.657
110339707	LOC110339707	lncRNA	0.0644423	0.139882	0.421301	0.16177	0.0535212	0.105255	0.185789	1.86442	3.49075	0.480571	0.974605	0.443579	0.793058	0.377308	21.4215	27.1317	15.8863	20.7752	20.051	14.4192	21.776	14.0047	45.5432	60.2115	59.6575	59.9885	58.5483	44.266	61.0179	60.8827
101836554	Abcc4	protein_coding	2.54142	2.91272	3.02088	2.74908	4.27133	2.75321	2.84553	0.281445	0.129785	0.444518	0.433274	0.620223	0.330185	0.371032	0.068015	0.0332555	0	0.0614294	0.277277	0	0.0370297	0.0273871	0.087277	0.210177	0.142325	0	0	0	0.053574	0
121140502	LOC121140502	lncRNA	0	0	0	0	0	0	0	0	0.124255	0	0	0	0	0	0	0	0.0787009	0	0.619411	0.112972	0.620409	0	0.584907	0.176069	0.476913	0.322088	0.192704	0.807781	0.718078	1.75539
110342717	LOC110342717	lncRNA	0	0	0	0	0.064174	0.0504819	0	0.313757	1.34351	0.115245	0	0	0.0613488	0.0646295	10.0466	10.7513	4.18931	8.04663	13.5665	7.70494	14.8612	7.48018	14.5946	19.3303	12.1643	11.7872	29.4911	31.8012	22.0982	24.953
101836308	Gpr180	protein_coding	1.20736	2.26726	2.29456	1.97357	1.50412	2.25634	2.37993	9.6199	24.2226	3.42352	4.75602	3.7688	5.68473	5.03758	141.967	139.434	109.964	136.619	144.151	97.8236	162.234	112.998	172.626	167.466	181.04	182.379	178.745	147.217	182.63	175.658
101836054	Tgds	protein_coding	2.30422	3.04267	3.55681	2.61096	3.26927	2.75992	2.60189	3.45994	3.40291	2.47012	2.42002	2.53331	3.04912	2.20837	3.41523	2.07293	2.84668	3.51001	3.09397	3.15229	4.61637	2.08649	1.96454	0.363918	0.492867	1.16502	0.19915	1.53047	0.556575	0.494759
110342722	Trnaf-gaa	tRNA	0	0	0	0	0	0	0	0	0	0	0	0	0	0	0	0	0	2.43908	0	0	0	0	0	0	3.7674	0	0	6.3811	0	3.78185
101835607	Dct	protein_coding	0.0461837	0	0	0	0	0	0.0399446	0	0.231639	0	0	0.0794746	0	0	0	0	0.176059	0	0.153963	0	0	0	0.10904	0	0.829802	1.20089	0.431092	0.200785	0	0.237996
101835183	Gpc6	protein_coding	0	0.094768	0.0148659	0.0913307	0.0453249	0.0802225	0.0472011	0.0277001	0.036496	0.0406976	0.0412677	0.0782602	0.0216648	0.06847	0.234294	0.360035	0.161811	0.151149	0.0909662	0.199092	0.29156	0.134773	0.515394	0.827435	0.70039	0.567618	1.35842	0.790867	0.738194	0.562462
121140768	LOC121140768	lncRNA	0	0	0	0	0	0	0	0	0	0	0	0	0	0	2.47552	4.40142	3.26393	2.23583	3.6698	2.45418	4.90094	1.26865	9.81856	9.38834	14.4417	12.4037	21.6924	14.3575	18.4356	15.7577
121138786	LOC121138786	snRNA	0	0	0	0	0	0	0	0	0	0	0	0	0	0	0	0	0	0	0	0	0	0	0	0	0	0	0	0	9.04569	0
121137310	LOC121137310	lncRNA	0	0	0	0	0	0	0	0	0	0	0	0	0	0	1.30557	0.510681	0.541004	0.707496	0.709657	1.55318	0.568639	0.210282	0.335063	5.24476	2.54985	1.47606	1.76624	0.30849	2.87944	5.11928
101825656	LOC101825656	protein_coding	1.47076	0.774349	3.27328	0.903371	0.389842	0.797331	1.02848	19.8224	92.8527	3.43041	4.16469	2.36938	7.04365	5.96766	818.275	963.573	621.673	797.183	760.81	560.983	877.328	598.143	1362.24	1617.47	1676.95	1738.36	1315.79	1183.46	1560.64	1388.6
106021146	LOC106021146	protein_coding	0.12695	0	0	0	0	0	0	0	0	0	0	0	0	0	0	0	0	0	0	0	0	0.376215	0	1.4436	3.91024	1.98061	0	0	0	0.654207
110340897	LOC110340897	lncRNA	0	0	0.0867793	0.0333212	0.0992185	0	0	0.44467	0.266305	0	0	0	0.0316168	0	1.46537	1.33744	1.21444	2.02935	1.32753	0.871645	2.44659	1.25877	1.37894	2.26412	3.54337	3.03733	4.13005	3.46249	3.38578	3.42016
121141316	LOC121141316	lncRNA	0	0	0	0.248126	0	0.581194	0	1.20408	1.58643	0.221134	0.896924	0.340186	0.941738	0	2.90984	2.84549	2.00963	3.28511	3.95418	2.16357	3.96054	2.34336	8.4013	6.7439	7.10384	7.19646	4.92071	7.73503	10.3141	7.1311
101837681	LOC101837681	protein_coding	0.599209	0.365814	0.612096	0.282037	0.53654	0.403714	0.906957	7.0428	4.58324	2.8068	6.11702	4.18901	3.23363	4.08786	1.86048	1.34766	2.04633	1.86704	1.81032	1.57119	1.35054	0.443937	2.03368	0.745263	0.480636	0.876425	1.16525	0.407043	1.95394	0.675473
121141352	LOC121141352	lncRNA	0.783232	0	0	0	0	0	0	0.238528	0	0	0	0	0	0	0	0	0	1.04125	0	0	0	0	1.47937	0.890642	0	0	0	0	0	0
101838655	Ndfip2	protein_coding	4.84079	6.2071	7.70792	6.42043	6.93211	6.57793	8.54633	20.7456	30.0866	8.28989	12.3024	11.2071	14.2048	13.5869	63.4489	56.5686	52.1908	63.774	62.1388	54.7093	80.8854	59.8966	75.7621	93.9193	92.997	89.4082	91.4576	80.3849	104.439	86.5387
101839113	Rbm26	protein_coding	0.732855	1.05168	0.754161	0.98798	1.47938	1.11054	1.10337	2.78983	2.79082	1.70028	2.17564	2.242	1.96378	1.8815	3.19621	4.02901	3.51807	4.03692	3.46109	2.77258	3.3715	2.69465	5.99187	7.0218	5.99157	6.24614	7.05182	5.39868	8.45754	6.43418
101840091	Obi1	protein_coding	1.54564	2.13555	2.70194	1.65322	2.4446	2.23914	2.69691	2.74242	2.02234	2.24013	2.60182	3.238	2.89722	2.3945	0.0989169	0.0967297	0.170789	0.580705	0.448061	0.196129	0.215415	0.278811	0.190396	0	0	0.0698961	0	0	0.311659	0
101827229	Scel	protein_coding	0	0	0	0	0.205927	0	0	0.0755107	0	0.0369807	0	0.0853353	0.0393723	0.0207389	0.182482	0.297412	0.168038	0.109875	0	0	0	0	1.48302	2.06763	0.424283	0.687703	0.102863	0.359318	0.19165	0.255546
121141940	LOC121141940	lncRNA	0.072494	0.0944154	0	0.0909909	0.180625	0.213131	0	0.441552	0.290881	0.0810924	0.109638	0	0	0.0909536	1.60061	1.56521	0.368478	1.20469	0.966695	0.528937	0.290475	0.644504	0.342317	0	0	1.13101	0	0.630339	0.840511	0.37358
101827749	Mycbp2	protein_coding	1.56888	1.57069	2.0467	1.54051	1.90131	1.76759	1.64924	1.32178	1.21334	1.51619	1.60333	1.49988	1.44477	1.26761	2.90626	2.1507	2.19703	2.7431	2.32452	1.76507	2.4233	2.16126	3.25896	4.67245	3.56125	3.9592	3.45355	3.3717	3.46474	3.59325
101840641	Fbxl3	protein_coding	2.47007	3.35997	3.72311	2.92807	3.04301	3.73856	3.79801	4.97317	6.33211	2.91654	3.27907	3.96722	4.3799	3.82215	14.2402	12.3452	9.83479	11.9493	11.4368	8.91105	14.626	9.27201	14.126	10.611	5.91744	7.85006	8.88097	6.32389	8.59155	10.8903
101828006	Cln5	protein_coding	1.55906	1.79509	2.03113	1.58818	1.97042	2.23645	2.50147	1.10099	0.271988	0.909903	1.05934	1.59418	1.21093	0.963855	0.249441	0.0813084	0	0.0750962	0.451953	0.247291	0.181072	0.0669603	0	0	0	0.235011	0	0	0.392959	0
101828535	Lmo7	protein_coding	0	0.0108225	0.0407447	0.0730101	0.082818	0.048861	0.0431231	0.518791	0.983614	0.102249	0.414725	0.285995	0.257309	0.333623	0.76447	0.0598053	1.09818	0.856158	0.941879	1.06103	0.765815	1.03429	0.274671	0	0	0	0.155132	0.0361269	0.144518	0.299756
101841177	Uchl3	protein_coding	14.9108	27.5378	25.1694	21.9368	25.2245	28.8657	26.991	20.5958	25.3376	20.3251	22.7355	21.1723	21.1544	21.8767	77.2075	77.2595	64.9184	78.3976	72.5253	64.8006	87.8234	62.2978	98.111	112.806	113.563	108.052	87.9712	83.5997	111.474	95.3142
101832343	Commd6	protein_coding	7.99443	15.0093	13.151	9.77358	12.0936	13.3288	12.5717	7.98377	13.4351	7.54898	8.32205	6.52123	7.6044	7.75053	25.0247	21.6693	28.1013	25.7073	48.1104	41.4747	50.5453	34.9217	24.758	29.2203	23.4513	33.7459	85.2827	74.4771	78.545	84.5347
101841445	Tbc1d4	protein_coding	0.0633532	0.0206276	0.0647157	0.0695781	0.0295969	0.0543249	0.136987	0.0964691	0.063551	0.124018	0.0479067	0.122648	0.0471565	0.129163	0	0.142485	0.0402521	0.184238	0.369602	0.0288902	0.0317312	0.164278	0.411337	1.48585	0.569147	0.864852	0.295679	0.206572	0.183633	0.448903
101829603	Pibf1	protein_coding	0.799043	0.847053	1.45782	0.979596	1.04174	0.928741	1.22148	4.61221	7.64257	2.55673	4.83379	3.86925	4.02779	3.77689	17.7106	14.0424	14.7345	17.1692	15.549	13.5583	19.0612	15.3091	17.5492	16.482	19.3649	18.651	19.6581	19.6313	16.6972	20.3011
101841709	Dis3	protein_coding	1.43102	1.89994	2.56595	1.88334	2.47509	2.47801	3.00413	9.39317	12.4874	5.90569	9.01414	8.82218	8.22354	7.61743	17.4851	15.4486	17.0897	18.8858	18.8509	14.648	21.7668	15.4399	17.1885	14.5348	15.263	14.8118	19.9715	13.8925	15.464	13.7465
101842339	Bora	protein_coding	2.27509	3.52745	3.06919	3.26353	3.05924	2.63656	3.27958	2.14459	1.48524	2.54494	2.78539	3.07613	2.40846	2.69584	5.18269	6.75745	2.38623	5.04094	4.03303	2.43726	4.48568	2.72899	7.16201	8.00767	5.83965	8.26334	8.53951	6.35852	7.43188	7.90913
106021138	Mzt1	protein_coding	4.20431	5.22675	6.73274	4.55744	5.07898	4.07857	5.72999	5.85231	4.72864	4.4892	6.80805	6.61375	5.84163	6.2073	5.23523	4.20255	5.0187	5.36347	5.59222	3.09857	7.23195	4.84532	5.81546	4.70843	5.66827	5.74217	7.26745	5.35426	5.90856	5.58059
101835808	LOC101835808	protein_coding	0.0944019	0	0.462874	0	0	0	0	0.57499	2.27272	0	0	0	0	0	0.694772	0.849261	0	0.156875	0	0	0	0	2.89748	2.6837	0.484617	0.245468	0	0	0	0
101836564	LOC101836564	protein_coding	0.0404936	0.0527384	0	0.0508256	0.0504467	0	0.0700465	0.0616604	0	0	0.0612413	0.139366	0.0482258	0	0.298022	1.60288	0.823296	1.74958	1.07995	0.44318	1.78479	1.44003	0.956056	2.07211	2.28664	2.52704	4.78774	6.16165	3.75593	3.9648
101831379	LOC101831379	protein_coding	0	0.100393	0	0	0	0	0.13334	0.117377	0.309297	0	0.116579	0.132648	0	0	0.567314	0	0.391806	1.02477	0.770922	0	0.926596	0.228436	1.81995	0.438273	0.791424	1.60349	0.959361	3.35123	0	1.19169
121138802	LOC121138802	snoRNA	0.408955	0	0	0	0	0	2.12225	0	0	0.45746	0	0	0	0	0	0	0	0	0	0	0	0	0	0	0	0	0	0	0	0
121138780	LOC121138780	snRNA	0	0	0	0	0	0	0	1.52956	0	0	0	0	0	0	0	0	0	0	0	0	0	0	0	0	0	0	0	0	5.82316	0
101844377	Tdrd3	protein_coding	1.75881	3.87042	2.7755	3.45092	3.2489	3.52649	3.07739	8.8657	10.8292	2.96244	3.76065	5.56622	4.91161	3.70315	51.2568	50.7054	35.4511	47.1673	43.4698	30.9758	51.5997	36.4855	65.0091	69.7705	65.3821	71.1759	57.6177	59.2383	64.8092	70.3211
121144413	LOC121144413	protein_coding	0.0696206	0	0	0	0.0867329	0	0	0	0	0	0.105292	0	0.0829146	0.0873485	0	0.125265	0.176936	0.347082	0	0.380979	0	0.20632	0.328749	0	0	0.18103	0	0.302677	0.605397	1.2557
101825735	Diaph3	protein_coding	1.20415	1.16112	1.70314	1.56952	1.62994	1.3843	1.6223	1.93936	1.95124	1.46354	2.03125	1.31502	1.00661	0.973284	2.93987	1.58326	1.50071	2.73218	1.73695	1.56286	2.41245	1.54405	0.820096	0.855801	0.237752	1.02362	0.720505	1.00674	1.00681	0.656328
101824682	Sugt1	protein_coding	4.32186	9.96757	8.38813	7.45881	8.35664	11.162	12.2264	16.4524	21.3155	11.5322	12.2555	9.29652	12.2244	11.2401	46.7176	47.9526	45.6512	56.1092	66.9363	49.9281	66.0219	48.963	69.0891	81.9091	96.6036	106.292	89.928	76.5276	92.6486	83.2866
101825135	Elf1	protein_coding	0.542375	0.988936	0.952947	0.799895	0.827716	1.00989	1.00857	0.454236	0.680085	0.439861	0.512669	0.420002	0.306822	0.374266	1.89607	1.65897	1.24057	2.29833	2.03413	1.1872	1.90158	1.6475	2.43304	1.00223	0.626469	0.634637	0.843781	1.06109	1.17908	1.46737
110341045	Trnae-uuc	tRNA	0	0.969069	0	0	0	0	0	0	0	0	0	2.56085	0	0.933537	0	0	0	0	0	0	0	0	0	0	0	0	0	0	0	0
101827320	Wbp4	protein_coding	11.4399	15.6295	15.3368	14.3588	14.9969	17.5492	18.0428	11.3854	11.3256	12.9222	13.8524	12.2878	12.2886	12.9927	17.7469	13.184	11.6865	13.792	12.837	14.7298	17.5264	11.633	15.1819	14.8792	8.25252	8.1657	7.67723	8.45173	11.053	9.05481
101825569	LOC101825569	protein_coding	2.70931	3.37403	4.97759	3.82256	4.63171	3.19774	5.40498	3.07155	4.36429	2.45549	2.87122	3.8115	2.54363	2.90296	3.49309	1.77909	3.06582	2.76051	4.3512	3.67942	4.51668	2.28562	2.05441	1.23684	1.82738	1.54267	2.3382	3.18113	2.06358	3.05731
101825829	Mtrf1	protein_coding	2.41206	3.27371	3.61031	2.86815	3.03656	3.28443	3.90889	2.97697	4.0751	3.03896	3.64792	3.67014	4.05193	4.84201	9.15633	6.76108	7.54969	8.01661	10.1572	8.42903	10.377	8.50247	5.75482	5.91876	8.34184	7.92244	9.63794	9.05149	8.09539	10.729
101827843	Rgcc	protein_coding	2.78863	2.91573	2.88872	3.35225	3.52298	3.15623	3.94058	0.956912	0.236394	1.27411	2.55422	2.77112	1.63717	1.08411	0	0.848016	0	0.261075	0	0.143286	0.157376	0.116395	0.185464	1.33988	1.20977	2.24682	0.488824	0.170755	0.455379	0.404803
110341034	LOC110341034	lncRNA	0.383508	0.422634	0.675024	0.48136	0.477771	0.751669	0.255153	1.25779	0.473483	0.75899	1.60617	1.37067	1.44048	0.814275	0.868465	0.106158	0.374869	0.686328	1.18016	1.18385	1.06385	0.524547	0.139302	0	0	1.99443	2.20294	0.897782	3.59138	1.97631
106021196	LOC106021196	lncRNA	0	0	0	0	0	0	0	0.650014	0	0	0	0	0	0	0.392712	0	0.27122	0.354688	0.355771	1.16798	0.427612	0	0	1.21354	1.64355	0.554992	3.3205	5.10361	1.23733	4.39961
101826360	Vwa8	protein_coding	0.237739	0.406388	0.509989	0.503548	0.407239	0.342193	0.398394	0.52039	0.894306	0.207763	0.348313	0.204555	0.336223	0.344882	8.2017	9.19666	3.45527	4.93838	4.18567	3.30661	4.0783	3.98504	21.119	25.7247	17.849	20.3227	15.8113	10.142	13.9112	14.7016
121143973	LOC121143973	lncRNA	0	0	0	0	0.0399168	0.0628004	0	0.14637	0.385696	0.143367	0.242291	0.110276	0.114479	0.0402002	8.60725	17.5257	7.0845	8.73227	7.1567	5.49389	9.24379	5.60228	34.3449	42.8115	40.4635	47.8229	32.6997	27.0243	38.0781	33.5187
101828103	Akap11	protein_coding	1.53441	1.47094	2.04171	1.26008	2.11763	1.57079	1.63793	0.755662	0.698075	0.7593	0.828165	0.863796	0.658951	0.844478	1.78418	1.47789	1.44967	1.11852	1.29308	0.541046	1.11993	0.879011	2.96284	3.34048	2.84039	3.64869	2.91067	1.9839	2.61232	3.29221
101828900	Epsti1	protein_coding	0.048955	0.0637584	0.0800125	0.0409639	0	0.0479755	0.0282277	0.0745447	0.0327385	0.091269	0	0	0	0.0818942	0.660541	0.469771	0.787968	0.488114	1.19681	0.178595	0.4577	0.386873	2.54282	5.56685	6.11528	7.46796	7.71755	5.46271	6.81113	6.13874
101829164	Dnajc15	protein_coding	26.7044	40.4512	44.183	31.7647	36.339	34.786	42.6403	115.609	178.695	82.7217	113.58	87.2417	101.771	95.049	486.202	468.65	451.684	538.802	572.222	428.055	634.766	448.53	612.643	658.72	706.531	718.735	732.204	653.72	798.809	670.711
101827664	Enox1	protein_coding	1.35665	1.72848	2.45834	1.73982	2.16775	1.66189	2.32125	0.493996	0.828367	0.461867	0.51294	0.634397	0.43905	0.536533	2.55041	2.33482	1.72393	2.20545	1.42563	1.23732	2.06803	1.48581	2.50675	3.60522	2.95232	2.76075	3.39526	2.11562	2.82102	2.81167
101828102	Ccdc122	protein_coding	0.303296	0.323189	0.315451	0.449897	0.377844	0.40531	0.715426	6.75957	9.1826	3.88617	5.71283	5.93094	5.64801	4.73928	15.5237	11.0133	12.3329	13.8374	12.8685	11.5676	14.8042	13.6456	8.72319	7.36808	6.93565	3.01118	6.17684	6.7128	6.55343	6.39392
101828369	Lacc1	protein_coding	0.577946	0.949069	0.739252	0.756949	0.876523	1.30514	1.21707	0.612208	1.51239	0.449735	0.608046	0.908068	0.568599	1.0719	4.99326	3.34566	2.17129	4.25925	2.93194	1.83342	2.51714	2.15953	4.15292	4.85759	5.28884	3.52831	1.87642	2.73112	3.35041	3.49626
101828800	Serp2	protein_coding	0.856642	0.429108	0.861602	0.248126	0.574646	0.645771	0.79791	1.10374	3.70167	0.221134	0.0996583	0.113395	0	0.248025	6.30465	1.65987	1.17229	1.75206	2.63612	1.44238	3.43247	2.73392	2.17811	5.61992	2.70622	1.71344	2.05029	0.286482	1.91002	2.03746
101829163	Tsc22d1	protein_coding	0.775316	1.24979	0.965968	1.08481	1.41716	1.44487	1.18725	1.30639	3.93968	0.796186	0.759283	0.754584	0.893087	0.908953	15.5515	16.0766	13.7283	15.8833	15.8259	12.4963	18.0794	11.9025	21.006	26.5576	28.1545	28.4885	23.0161	19.7545	23.7992	24.8239
121133119	LOC121133119	lncRNA	0.0783232	0.204014	0.128012	0.294922	0.0975745	0.0767561	0.135485	0.119264	0.314271	0.262839	0.118453	0	0.279837	0.0982671	1.15287	1.40923	0.796214	0	0.78332	0	0.313832	0	2.5889	0.890642	2.41246	0.407319	1.94958	0.340512	0.908095	0.403619
121134656	LOC121134656	protein_coding	0.0215499	0	0.0176107	0.0270484	0	0.0316781	0.0745547	0.0328144	0	0	0.0162957	0.0556258	0	0.0270373	0.475804	1.00811	0.328606	0.358112	1.29314	0.589629	1.03618	0.478971	1.93342	2.02168	2.32318	2.46554	3.75486	2.71697	6.05896	2.94288
121138762	LOC121138762	lncRNA	0.0631014	0	0.103133	0	0	0	0	0.192171	1.01277	0	0	0	0	0	0.464409	0.908279	0	0	0	0	0	0.187	0.297965	0	0	0	0	0	0	0
101829700	Nufip1	protein_coding	3.91998	6.97315	7.03191	7.68026	7.42449	6.55874	7.00136	8.10429	8.88745	7.023	8.33839	10.9685	7.24945	6.79744	22.517	20.1842	18.7098	22.0316	25.3924	18.6025	24.7735	20.8725	19.8646	21.563	19.1418	25.1922	22.212	18.8434	18.4752	23.6495
101829969	Gpalpp1	protein_coding	0.347126	0.410993	0.704884	0.435695	0.458656	0.556659	0.618659	1.08918	1.43505	0.870728	1.32041	1.01368	1.29034	0.83144	1.858	1.09772	0.882198	1.39841	1.89363	1.26636	2.40245	1.49629	1.19209	0.598075	1.40399	1.36759	1.37462	1.23475	1.28057	1.89724
101830426	Gtf2f2	protein_coding	5.98025	9.96757	10.705	9.51668	11.53	10.884	12.6846	10.9492	11.7836	8.95922	10.3364	10.5361	9.62341	10.0934	27.6391	30.7427	23.25	25.3179	33.2273	19.8689	29.097	23.5243	49.586	65.3725	66.5165	66.8284	66.8971	55.8675	67.6854	60.9017
101830688	Tpt1	protein_coding	43.3775	62.3691	57.9696	55.9964	62.5071	64.0066	64.0257	69.0626	77.3563	44.9973	55.7904	55.0804	56.2966	56.8263	169.628	130.3	151.856	169.633	177.155	140.89	216.89	158.763	145.598	133.504	164.314	178.025	161.113	169.511	192.359	156.347
121138798	LOC121138798	snoRNA	0.83059	0.540876	0	0	0	0	0	0	0	0.464552	0	0	0	0	0	0	0	0	0	7.57528	0	0	0	0	0	0	0	0	0	0
121133303	LOC121133303	lncRNA	0.0526258	0.0685393	0.0860121	0.264213	0.196683	0.206291	0.182066	0.240403	0	0.706412	1.11425	0.271681	0.564072	0.726288	1.35559	0.189374	0.26749	0.34981	0.526317	0.57596	0	0.623823	0	0.598427	0.270157	0.27368	0	0.457584	0.305077	1.08478
101831220	Cog3	protein_coding	2.93483	2.9315	4.28859	2.57543	5.0505	3.18078	3.9366	4.18488	4.89002	3.08817	3.04679	4.98616	3.42118	3.26088	13.2709	11.098	8.47003	8.96879	9.65949	6.75973	9.26811	5.85963	16.6769	15.4138	12.7679	15.1979	11.9948	9.40724	12.4718	16.0211
101831483	Cby2	protein_coding	0.410885	0.164656	1.44642	0	0	0	0	0.962557	3.36075	0.0353553	0.0956014	0.0543897	0.0376418	0	2.79138	3.75328	0.160652	0.735323	0	0	0	0	5.37287	5.57085	0.811268	0.657477	0	0	0	0
101830508	Zc3h13	protein_coding	3.12136	5.14165	4.54112	4.28196	5.82738	4.8684	5.06477	3.9898	3.72204	3.45223	4.57437	4.2063	3.75926	4.19196	3.915	2.08824	3.4189	3.00993	3.01912	3.27181	3.17077	2.86623	0.456704	0.0499917	0.631918	0.41153	0.656579	0.802743	0.662628	0.453102
101832626	Lcp1	protein_coding	0.243023	0.246175	0.308933	0.2203	0.386855	0.370472	0.163483	0.102793	0.325042	0.271847	0.387959	0.232335	0.305507	0.321845	0.993656	0.728763	0.343127	0.58334	0.810168	0.689565	1.24426	1.00027	1.02005	0.844404	0.415857	0.561705	3.0246	2.40658	2.58285	3.13089
101830777	Lrrc63	protein_coding	0.136782	0.277112	0.173879	0.343365	0.170402	0.134046	0.105159	0.462847	1.46357	0.459017	1.14925	0.993827	0.905004	0.629244	15.4917	21.165	9.73346	13.0825	16.7197	9.75825	17.6601	12.611	40.1168	52.7972	48.7624	53.6662	55.5157	47.3749	65.726	55.3717
101832886	Lrch1	protein_coding	1.50841	1.65491	1.94281	1.63604	2.15491	1.46216	1.7726	0.12483	0.0822346	0.293446	0.285158	0.268037	0.146449	0.236563	0.030167	0	0	0	0.0819879	0.029907	0.131392	0.0242942	0	0.0466105	0.126252	0.170532	0	0	0.0950478	0.0422456
101833499	Esd	protein_coding	15.6025	22.2386	19.7838	18.4858	21.3869	21.0185	21.894	28.5238	23.9154	22.8588	35.8474	28.6709	29.5992	27.8906	5.75843	1.98745	6.19939	6.8835	5.52362	8.56319	5.34809	6.81971	1.08665	1.04673	0.708814	0.718056	0.859221	1.60076	2.13449	1.66025
101834007	Sucla2	protein_coding	18.5886	24.1771	27.327	20.1414	25.3926	24.6878	27.3704	84.5362	144.024	33.2805	44.1665	48.4965	51.3687	46.0499	537.692	594.128	436.195	541.53	539.114	429.973	666.848	472.227	853.4	1034.65	1030.37	1095.76	1017.5	914.091	1141.74	1081.06
101831569	Nudt15	protein_coding	0.934661	1.77061	0.902684	1.65306	1.11147	1.33231	1.39632	0.905689	1.96039	0.475236	1.41355	1.16975	1.41672	1.65238	8.59856	7.33826	10.3653	11.5784	10.9056	8.98942	12.2566	12.4643	10.8331	10.8699	8.50577	14.803	14.2763	13.668	12.0681	16.639
101834451	Med4	protein_coding	9.6528	13.0431	14.0018	12.6205	14.3804	16.6727	14.2625	11.2689	12.7492	8.63816	12.2263	10.451	9.4363	8.83076	15.6884	11.4338	12.9815	14.8378	13.2741	11.2981	19.6612	11.6808	15.9532	16.2362	16.7242	15.4781	13.7656	16.4366	16.3212	13.6794
101834716	Itm2b	protein_coding	65.6892	97.0254	91.4673	87.0121	99.7443	104.425	111.308	45.1265	49.9956	53.7367	64.481	69.7628	58.5769	61.3807	121.346	128.561	98.8688	121.242	140.061	99.0352	156.141	109.174	162.979	206.852	216.015	235.35	202.961	198.031	233.876	223.088
101831842	Rb1	protein_coding	2.91411	3.08179	5.31535	3.45282	4.44359	3.56405	4.61745	1.6862	2.01117	1.94281	2.57381	3.43007	2.08234	2.38381	2.70233	2.55868	2.96242	1.93704	2.48699	1.95612	2.89578	2.4526	2.75209	3.38002	2.27388	1.81858	2.3937	2.48316	2.5678	2.34268
101834976	Lpar6	protein_coding	0.134493	0.175162	0.219817	0.337618	0.223401	0.21967	0.0775494	0	0	0.250742	0.135602	0	0.266957	0.112493	0.989832	2.74251	1.59509	1.48998	1.19563	0.49065	3.23339	1.72713	4.44554	11.2154	7.82484	8.85943	12.554	9.55029	14.0341	8.77896
101835235	Rcbtb2	protein_coding	2.04934	3.09163	3.09824	2.35787	2.72325	3.34722	3.6336	7.07328	10.6898	3.83978	4.82982	4.58455	5.32876	5.2709	23.5036	19.9112	22.6125	24.4064	25.8473	22.7403	28.8086	21.6104	25.8053	28.7413	29.0187	34.4594	28.6937	29.9954	35.5416	32.8263
101835495	Fndc3a	protein_coding	3.09305	3.96159	3.92415	3.05647	4.3536	4.1532	4.46361	1.84751	3.17128	1.66305	1.75742	2.29374	1.58744	1.71521	20.5631	21	14.853	17.6349	16.7488	11.2839	17.5974	12.0275	41.8393	59.2196	51.4511	61.3644	48.7572	38.967	46.0157	46.0566
101835935	Gfra2	protein_coding	0.0801033	0.208651	0	0.140758	0.119751	0.0628004	0.0831383	0.0731849	0.514261	0.0179208	0.0242291	0.0275689	0.0572393	0.0201001	6.83864	10.6653	4.92657	6.92192	7.04988	4.38342	7.57477	5.60228	22.6192	29.9681	26.5644	25.5778	24.9236	19.4324	32.3199	25.428
101836800	Xpo7	protein_coding	3.74645	4.3581	6.25041	3.62793	5.983	3.62791	4.48069	6.41577	5.75431	4.02914	6.03589	5.56702	4.7531	4.49121	9.24548	9.20106	5.5659	7.02015	7.67163	5.02902	7.92897	5.99603	9.76403	7.26892	6.67718	5.66578	5.74193	5.99312	4.38238	6.76009
121134638	LOC121134638	lncRNA	0.515126	1.34179	0	1.29312	0.32087	1.00964	0	0	0.516734	0.864335	0.779059	1.77289	0.306744	0.969443	0	0	0.65458	0.856025	0.858639	0.939626	3.09608	0.763283	0	0	1.32221	0	1.60278	2.23952	0	5.30914
101839020	Nudt18	protein_coding	0.506003	0.823766	0.878704	0.754193	0.315188	0.495879	0.711175	2.02256	5.64686	0.7429	1.19572	0.326531	1.01693	0.991952	63.4251	83.19	44.125	59.5963	65.5769	40.2653	75.7777	44.3299	142.017	195.634	227.614	229.759	233.207	170.214	231.735	219.198
101839727	Reep4	protein_coding	1.95499	3.16216	3.4014	2.49339	2.35695	2.4412	3.32723	3.55308	11.134	1.5167	2.14597	1.57359	1.2017	1.2264	91.0865	108.135	69.3184	86.983	96.394	66.7196	103.983	71.6723	163.933	201.513	219.66	226.951	188.371	170.125	204.73	195.641
101840264	Bmp1	protein_coding	1.60922	1.9308	2.96148	1.5586	2.98345	2.30965	1.97267	0.501654	0.533844	0.481913	0.613224	0.741362	0.739436	0.890261	0	0	0.0966078	0.0421129	0	0.0462257	0	0	0	0	0	0	0	0	0	0
101841341	Polr3d	protein_coding	6.43202	8.7658	9.31493	7.83471	8.01297	7.87251	7.60526	5.82691	5.44482	4.55374	7.01864	6.81855	5.6886	5.41395	9.58743	8.00818	7.44908	9.01992	9.68079	8.21768	11.8531	8.20356	6.92022	8.33251	8.49859	6.3512	5.91095	6.84336	8.96779	8.95077
101832887	Piwil2	protein_coding	3.78831	5.8521	5.67568	4.83415	8.18039	5.62034	5.33348	31.9032	45.1795	6.16812	9.31015	10.2675	12.8834	10.0076	77.2921	56.9902	60.6549	65.3666	77.1079	54.4367	68.9817	58.4407	61.5661	51.5743	41.2719	47.4467	65.6147	59.5657	65.4567	80.1491
101841614	Slc39a14	protein_coding	0.11425	0.216434	0.0339513	0.0651825	0.271726	0.162857	0.0898328	0.126525	0.125026	0.0232366	0.0314161	0.142986	0.111327	0.104249	0.611528	0.149502	0.36955	0.241639	0.242377	0.227347	0.332937	0.0923398	1.02994	0.295269	0.266596	0.108029	0.193899	0.496707	0.180633	0.107047
101833150	Ppp3cc	protein_coding	0.561737	0.379348	0.51006	0.966199	0.544295	0.795163	0.899724	2.0909	5.50969	0.837818	1.29006	1.18147	1.66011	1.09632	33.6863	28.5992	20.7798	23.7174	25.5931	18.7473	30.7612	20.6546	42.6369	52.1664	46.5665	42.6294	52.3047	42.6022	49.8116	48.5678
110341043	LOC110341043	lncRNA	0	0.495723	0.155525	0.477743	0.118545	0	0.164603	1.01428	1.33635	0.532214	0.719558	0.327497	0.453306	0.119387	1.40065	0.684839	0.483668	0.632516	1.26889	1.38858	0	1.12798	0.449329	0.541029	0.48849	0.494859	1.18429	2.89586	0.551632	3.92292
101844021	Ccar2	protein_coding	0.871351	1.11527	1.20316	0.923968	1.55342	1.17782	1.4553	6.4511	8.83114	1.88218	2.2948	2.74038	2.77326	2.39379	22.224	14.0559	14.8523	18.6242	15.1752	11.4547	17.0959	12.8221	17.1675	15.7169	14.7305	15.8601	10.9381	14.5651	13.4121	14.3999
101844284	Bin3	protein_coding	1.29092	2.21623	2.68531	1.54665	2.96058	2.64518	2.89281	3.48466	6.88677	1.44403	3.01726	2.8778	2.65554	2.57669	31.8492	23.2268	24.2331	29.1555	27.5818	22.2629	35.7377	22.3451	36.8514	50.3773	49.5518	50.3505	48.9295	40.3065	43.7109	43.8455
121136551	LOC121136551	lncRNA	0.0318887	0.0415315	0.104238	0.0400252	0	0	0	0	0.319883	0	0	0	0	0.0400087	1.5255	0.688508	0.486259	0.52992	1.59462	0.349004	0.766648	0.472509	0.451736	0.725237	0.982214	0.663347	0.793757	0.831822	1.29404	1.97197
101833669	Pebp4	protein_coding	0.0918133	0.119577	0.450182	0	0.11438	0.314917	0.23823	0.699029	4.1445	0.66757	0.347139	0.0789979	0.546725	0.345577	39.1918	41.9595	25.4338	41.1948	41.1676	23.7813	42.4908	26.1204	60.4793	69.1678	73.5272	65.6526	71.7034	52.4896	80.37	56.0667
101822568	Rhobtb2	protein_coding	0.0746291	0.0971962	0.0871247	0.0802893	0.106254	0.188064	0.0737684	0.405854	0.278059	0.0715549	0.0967429	0.165117	0.253941	0.120385	0.74541	0.652199	0.298045	0.318901	0.497584	0.155576	0.512624	0.41073	0.956513	1.27295	0.273652	0.55444	0.796126	0.463503	0.927071	0.604344
101822836	Chmp7	protein_coding	2.4183	4.24175	6.27935	6.90292	4.90778	5.98211	7.89412	3.47451	3.59964	2.72694	3.62786	3.69165	3.41427	2.98514	3.73184	3.78968	4.46077	4.47239	4.29101	4.34	4.53235	4.91258	5.70961	3.5483	5.80676	7.80948	5.58259	5.34159	6.55733	6.33154
101834179	R3hcc1	protein_coding	1.91577	3.11884	2.23653	3.00572	4.43235	3.65429	3.66899	8.43897	19.0116	3.13795	4.60471	4.533	5.58172	4.0346	66.7209	57.49	44.4278	61.2839	59.7604	46.4269	66.7561	50.0823	68.0086	63.2151	57.6032	72.587	55.3501	53.9888	56.5211	52.0065
101823100	Entpd4	protein_coding	7.29687	12.7528	11.4513	9.54475	14.0294	12.0074	13.0065	11.9958	17.2106	9.11812	11.0614	13.7918	10.8475	10.0125	51.8164	46.1816	39.3909	49.0143	57.0257	41.4575	57.243	41.8304	65.5227	76.077	73.9527	81.6711	81.6696	72.139	78.6576	83.4831
101823371	Slc25a37	protein_coding	0.100303	0.116119	0.145721	0.0279768	0.0971888	0.141984	0.0963923	0.0509112	0.0447184	0	0	0.0191784	0	0.0279653	0.902249	0.721881	0.764743	1.00009	0.63161	0.243947	0.625184	0.330274	1.47352	2.09107	2.17407	2.14446	1.4564	1.74428	1.35676	1.60809
101823636	Nkx3-1	protein_coding	0.0601269	0.0391543	0.196544	0	0.0749057	0.14731	0.208017	0.320447	1.08566	0.0336292	0.090934	0	0.17902	0.264031	1.32755	0.324549	0.840448	0.899258	1.60356	1.09676	0.963687	0.801833	0.28392	0.341862	0	0.312689	0	0.392105	0	0
121138770	LOC121138770	lncRNA	0	0	0.125176	0	0	0	0	0.291554	0.921921	0	0.0579144	0	0	0	0.70458	0.2756	0.0973214	0.509087	0	0.139701	0	0.113483	1.26577	0.870906	0	0	0	0	0	0
121135980	LOC121135980	protein_coding	0.0848346	0	0.0693272	0	0.0528432	0	0	0.0645896	0.255298	0	0.0641506	0.145987	0.0505168	0	0.780449	0.763192	0.970209	0.704882	0.424221	0.464233	1.86958	2.01125	0.600885	0.241171	0.871005	1.32354	0.791871	1.10646	0.737693	1.96728
121136989	LOC121136989	lncRNA	0.612263	0.854363	0.428867	0.494025	0.762754	0.685729	0.529552	0.599339	3.86053	0.146761	0.529124	0.225773	0.572923	0.548691	47.9577	48.1562	28.5643	44.1863	45.4875	31.4303	49.4159	34.9926	58.2353	73.3525	70.2704	65.2734	60.4162	54.9478	68.1983	59.497
121137004	LOC121137004	lncRNA	0.550173	0.447837	0.786806	0.431593	0.428376	0.808747	0.356887	2.93215	7.86444	0	0.936071	0	0.982841	0.431416	49.8548	48.2574	44.5686	54.6274	48.8333	37.6333	56.7654	43.0025	59.1027	56.6969	57.1928	68.6679	54.3504	59.7972	68.1736	55.2859
121136963	LOC121136963	protein_coding	0.0472842	0.0615825	0	0.0593489	0.117813	0.0463382	0	0.288003	0.0948638	0	0.0715112	0.244106	0.0563131	0.237298	0.695998	0.680608	1.2017	1.10006	1.41869	0.862499	1.5157	0.840757	0.893107	0	0.728208	0.737703	1.76546	1.02785	0.274112	1.46201
121137017	LOC121137017	lncRNA	0.140354	0.0731181	0.0458791	0.140932	0.0699408	0.0412637	0.145672	0.213719	0.366059	0.0628004	0.0212267	0.0966105	0.0835771	0	0.361538	1.16164	0.677731	0.606416	0.748638	0.409625	1.29348	0.998247	1.52433	2.31422	3.09821	3.06561	4.45435	3.53911	5.61416	3.97803
101833806	Prdx3	protein_coding	1.70191	4.09579	3.14443	5.10818	4.19436	4.74976	4.09598	0.338025	0.222681	1.03466	1.56673	2.29203	0.793128	1.25331	0	0.266274	0.094028	0.860754	1.11006	1.88964	0.592987	0.438572	0	0	0	0	0	0.16085	0	0
101833366	Dennd10	protein_coding	4.68606	6.71574	9.01921	6.13151	7.6636	6.5427	7.26099	5.73048	5.62631	4.61446	4.597	6.63174	4.65431	5.2437	11.7845	10.0916	8.09283	10.6435	10.676	7.39262	10.512	7.34567	13.8404	17.5908	20.1551	19.3829	14.9744	15.3386	21.0822	17.9015
101838176	Eif3a	protein_coding	6.83031	8.38327	9.33317	7.82594	9.47697	8.39425	8.93556	11.983	10.6064	8.47559	11.2607	11.7886	10.79	9.48094	17.7093	16.4464	13.7178	18.8113	16.3462	12.5878	18.7576	14.5607	21.1525	21.8554	20.3546	24.5551	17.7048	17.5889	17.6632	19.2889
121135638	LOC121135638	snoRNA	0	0	0	0	0	0	0	0	0	0	0	0	0	0	0	0	0	0	1.39529	0	0	0	0	0	0	0	0	0	0	0
121135635	LOC121135635	snoRNA	0.408955	0.532618	0.668399	0	0	1.20232	0	0	0	0.91492	0	0.703745	0.487044	1.02618	0	0	0	1.35918	0	0	0	1.21193	3.86217	2.32519	0	2.12676	2.54487	0	0	0
110343766	LOC110343766	lncRNA	0.136145	0	0	0	0	0.133421	0	0	0	0	0	0	0	0.0854062	0	0.734875	0	0	0	0	0.545518	0.403464	1.92863	0.774077	0.698907	1.06203	0	0	0.789247	0
101832681	Cacul1	protein_coding	1.54434	1.62944	2.82762	1.90158	2.35012	1.51344	1.79222	1.02696	1.00009	1.02776	1.07911	1.2615	1.11751	1.05464	0.719363	0.492419	0.645862	0.877109	0.977542	0.606188	1.09661	0.840015	0.876934	1.0559	0.50177	0.304987	0.364946	0.212471	0.339977	0.906651
101832150	Fam204a	protein_coding	3.32792	4.53255	5.58139	4.91417	5.2569	6.30952	5.38044	5.99488	5.89114	5.01219	6.80942	6.88715	6.06165	5.5944	5.76297	7.67059	5.36208	7.15683	8.12134	6.90356	10.1099	6.25254	7.9086	8.03856	8.70952	9.72802	12.0465	9.26724	13.7442	10.088
101831897	Rab11fip2	protein_coding	0.138348	0.121888	0.186214	0.173647	0.147007	0.155518	0.147813	0.70015	0.857168	0.446063	0.652313	0.392121	0.474911	0.393098	1.45243	1.0689	1.45811	1.3118	1.28868	1.21725	1.28803	1.47114	1.21049	1.20304	1.16976	1.07921	1.3167	0.955275	1.27379	1.06941
110343776	LOC110343776	lncRNA	0	0	0	0	0	0	0	0	0.0370368	0.0206503	0	0	0	0	0.203799	0.531447	0.14075	0	0.430799	0	0	0.109416	0.871718	1.46947	1.51631	1.34407	0.459515	0.963102	0.428075	1.33186
121139113	LOC121139113	lncRNA	0.163957	0	0	0.102896	0	0.0401692	0	0.12483	0	0.045851	0.061991	0.070536	0.0488162	0.0514267	0.60334	0.295	0	0	0	0.149535	0	0	1.35486	0.932209	0	0.213164	0	0	0	0
106022441	LOC106022441	lncRNA	0.160719	0.069773	0.262681	0	0.266964	0.105002	0.278015	0.163153	0.322442	0.0599272	0.324089	0	0	0.0672147	8.67422	12.7236	8.71377	14.0662	11.2516	7.03592	9.23044	9.52578	35.1632	75.2361	79.4808	88.0395	80.6774	58.9263	82.9218	67.9145
110343773	LOC110343773	lncRNA	0.0858543	0	0	0	0	0	0	0	0.861223	0.192075	0.129843	0.147741	0	0	6.0027	6.79681	4.36387	7.70422	5.15183	4.69813	5.50414	3.30756	15.4054	12.2035	18.0702	14.734	12.288	10.4511	23.3922	10.6183
101835548	Eno4	protein_coding	1.34504	1.35514	2.11538	1.56081	1.51756	1.66631	1.36088	1.73896	3.00396	0.681314	1.18981	1.2228	0.816047	1.11441	18.5842	21.0042	11.8029	15.5196	18.7819	9.90636	19.7273	10.4538	23.6076	26.2611	33.4818	30.355	20.6881	28.3552	28.394	26.8098
101830650	Hspa12a	protein_coding	0.0414845	0.0648347	0.0678026	0.072897	0.103362	0.0243927	0.100465	0.0505354	0.0166456	0.0185619	0.0752878	0.0142776	0.0494059	0.0104096	0.519034	0.925546	0.463893	0.57908	0.580848	0.242146	0.398937	0.344228	2.27232	2.68889	3.32222	3.75387	1.91033	1.15427	2.26061	2.39433
101830919	CUNH10orf82	protein_coding	0.809413	0.263543	0.992185	0.190488	0.252091	0.446185	0.262526	1.77173	5.27761	0.0565885	0.306033	0	0.542233	0.38082	6.32938	5.46125	3.21418	6.22093	3.37294	2.95286	5.27025	5.84679	13.855	14.3815	15.8416	13.9434	19.8327	11.4366	14.0768	12.5133
101834776	Ccdc172	protein_coding	6.49474	8.19015	8.48083	6.8148	11.2163	10.1029	9.21365	15.6979	13.8574	13.7229	20.2166	16.3211	16.3293	15.6504	21.7501	19.9089	20.5233	24.4409	24.7447	16.6734	22.0307	18.4324	19.1474	19.7335	17.4644	18.0495	15.8242	15.9855	16.136	17.3543
101822425	Gfra1	protein_coding	0.298996	0.710099	0.833634	0.706419	0.547776	0.534319	0.517208	0.133908	0.352858	0.137719	0.0265995	0.181597	0.167571	0.0661996	1.94164	2.40503	1.16217	0.935276	0.879499	0.577472	0.845678	0.833948	3.40508	4.19999	2.97953	3.75011	3.39288	1.52929	2.44703	1.90334
121134237	LOC121134237	lncRNA	0	0	0	0	0	0	0	0	0.0937059	0	0	0	0	0	0.687503	0	0.35611	0.310468	0.467124	0.170394	0.374301	0	0	2.39006	0.71932	0.2429	0	0	0	0.240693
110341621	LOC110341621	protein_coding	0.0674481	0.0627455	0.0314965	0.0362818	0.0960302	0.028328	0.0166675	0.205409	0.831235	0.0215566	0.0145723	0.116067	0.0803272	0.0967118	1.241	1.35225	0.930539	0.896671	1.86306	1.51151	1.73737	1.51339	1.18296	1.75309	1.83017	2.45534	5.81612	4.39848	4.63619	4.76677
101823229	Fhip2a	protein_coding	0.173189	0.325808	0.283061	0.31399	0.203771	0.396022	0.482664	0.600691	0.810738	0.365935	0.363785	0.281473	0.263553	0.241432	0.885154	1.31568	0.806939	0.831426	1.05849	0.737121	1.04092	0.912431	1.45386	1.58646	1.13604	1.45107	1.79622	0.752942	1.67332	0.99165
121139186	LOC121139186	lncRNA	0.211195	0.0916859	0.11506	0	0.175403	0	0	0.32159	0.564944	0.314992	0.319404	0	0.419204	0.353297	1.55433	0	0.715651	3.97753	2.11218	2.05458	0.846234	1.04312	1.99453	4.80315	1.80696	0.73221	1.31424	2.75452	2.44864	2.17668
101823500	Ablim1	protein_coding	0.0239987	0.0416742	0.0653728	0.110447	0.0797264	0.0705555	0.0415133	0.0365432	0.0641963	0.071587	0.0967862	0.0275319	0.133379	0.140512	0.206061	0.287864	0.142313	0.451979	0.186677	0.0875507	0.160267	0.260772	0.528836	1.04611	0.410661	1.41445	0.796483	0.278226	0.417369	0.535908
121139206	LOC121139206	lncRNA	0	0	0	0	0	0	0	0.118056	0	0	0	0	0	0	0.855896	1.95293	0.985185	0.773024	1.80923	1.4142	0.310653	0.689275	3.29487	3.52648	5.97004	5.64469	4.34211	1.01119	4.49448	1.99765
101824025	Tdrd1	protein_coding	2.81898	5.62083	4.62775	4.75941	7.90947	5.74518	5.11366	28.6421	74.0978	2.52546	4.20674	4.57196	9.06163	7.88736	281.873	234.122	210.807	237.998	358.483	223.2	338.41	258.382	240.368	220.347	212.716	209.392	584.246	451.667	535.089	626.971
101824296	Ccdc186	protein_coding	0.961317	1.50665	1.47798	1.41111	1.46148	1.25345	1.52198	1.51344	1.91229	2.01398	2.42722	2.27112	1.79494	2.04424	1.5589	1.81759	1.71847	1.89533	1.57522	1.24826	1.69744	1.56928	1.57723	2.40863	2.42566	3.00806	2.78829	1.80633	2.50306	2.68686
101830640	Adrb1	protein_coding	0.0180381	0.140955	0.0884448	0.135843	0.0224717	0.0530315	0.0936076	0	0.0361888	0.0201775	0	0.0620812	0	0.0226312	0.199133	0.714008	0.137528	0.899258	0	0.263222	0.21683	0.213822	1.36281	1.33326	1.38899	0.750453	0.785739	0.313684	1.56853	1.39432
101824567	Nhlrc2	protein_coding	1.0231	1.00945	0.962758	1.3036	1.06214	1.18492	1.26029	0.566505	0.435396	0.676262	0.890869	0.77359	0.812304	0.564012	0.684519	0.334691	0.315168	0.87584	0.413419	0.452413	0.621127	0.367507	0.658782	0.528818	0.795775	0.564306	0.675244	0.336965	1.07836	0.479297
101830910	Dclre1a	protein_coding	0.903551	1.58538	1.70239	1.62238	1.28198	1.402	1.49785	1.29942	2.64359	1.53012	2.80892	1.98677	1.67391	2.29875	10.8061	9.03173	8.1009	10.2603	9.66407	7.82868	11.3138	9.07429	16.0589	15.7687	17.5874	16.3809	15.8528	15.1673	14.6954	16.7495
101825089	Casp7	protein_coding	2.72452	5.32259	3.95316	5.30401	3.87908	3.84155	4.95338	0.381002	0.223105	0.715271	0.630686	1.00467	0.430429	0.453446	0	0	0	0	0	0	0	0	0.131278	0.158069	0	0	0	0	0	0
101835633	Vti1a	protein_coding	0.691022	1.01452	1.33476	0.756949	1.01739	0.775697	1.13014	0.535682	0.831816	0.590278	0.91207	0.691861	0.538673	0.693585	4.25352	3.84299	2.74604	3.25707	4.10471	2.47511	3.57433	2.04783	3.97494	6.7149	6.57881	7.57933	6.02019	5.353	5.09845	6.34507
101836684	Zdhhc6	protein_coding	4.39166	6.5893	5.20493	5.38325	6.17498	5.83905	6.75267	1.56427	1.90642	2.41318	3.418	3.57979	3.05862	2.48108	4.1583	3.41944	3.78564	4.77995	3.85276	5.15308	6.99759	4.18598	6.79121	7.59308	6.4602	6.27731	3.8356	5.47105	5.65753	4.89683
101826402	Acsl5	protein_coding	3.10811	4.61381	4.561	3.37679	4.64231	4.45425	5.23192	0.636125	0.435823	0.934611	0.808705	0.690135	0.537328	0.649924	0.676405	0.481054	0.21234	0.22215	0.111414	0	0.334781	0.0990411	0.710153	1.14011	0.857829	0.695211	0.103986	0.653834	0.484355	0.0861121
121134244	LOC121134244	lncRNA	0.0654128	0.0851929	0	0	0.0814908	0	0	0	0.65617	0	0	0	0	0.0820692	1.20355	1.17694	1.66242	1.52182	1.9626	2.14772	3.40732	1.74465	2.47104	4.09108	4.0296	2.04107	2.44233	4.55014	4.17125	5.05632
110341627	LOC110341627	lncRNA	0	0	0.074456	0	0	0	0	0.208104	0	0	0	0	0.0542541	0	1.17346	1.14751	1.04198	1.66546	1.21495	0.498577	0.730141	1.48503	0.430225	1.03605	1.1693	1.18455	1.13394	1.58442	1.84862	1.87806
101837202	Shoc2	protein_coding	1.69598	2.33876	2.9146	2.55132	2.9673	2.16311	3.53774	4.84219	3.47761	4.54755	4.5641	5.6868	5.15353	4.1931	1.97325	1.21162	1.36279	1.6164	1.33033	1.09186	1.04932	1.44128	0.824398	1.06355	1.0883	1.16734	1.62964	0.921665	1.37356	1.67085
101826921	Bbip1	protein_coding	3.41956	4.82473	4.28487	3.57672	5.11207	4.57989	6.60531	14.5797	29.7287	16.7669	26.2029	22.8515	20.4983	21.8805	106.96	113.208	80.9673	101.149	91.7684	62.791	118.064	79.2126	157.435	173.038	155.65	188.504	168.108	139.498	181.716	160.065
101837474	Pdcd4	protein_coding	4.74232	5.13285	6.83069	5.84361	6.42051	6.55734	8.57792	13.0246	13.598	5.74081	7.13938	8.08624	6.08628	7.82451	24.7024	23.9225	15.4644	23.9659	26.8545	16.5897	25.5095	20.3427	33.8455	45.8007	42.3535	41.667	32.3406	32.197	42.1791	39.3915
121139318	LOC121139318	lncRNA	0	0.0795587	0	0.306692	0.0761014	0.239458	0.105669	0.744143	0.367665	0.204996	0.369542	0.210241	0.218253	0.306566	1.12395	0.43964	1.08674	1.42118	1.01823	0.445706	0.734303	0.18103	0.576904	2.43124	2.19514	2.54144	1.52054	3.45249	0.354126	0.62959
121139332	LOC121139332	lncRNA	0	0	0	0	0	0	0	0	0	0	0	0	0	0	0.559267	0	0	0	0.253329	0	0	0.675587	1.4353	0.432056	1.9505	2.37111	0.472876	1.65185	0.881046	0
121135703	LOC121135703	snRNA	0.500683	0	0	0	0	0	0	0	0	0	0	0	0	0	0	0	0	0	0	1.82656	0	0	0	0	0	0	0	0	0	0
121139327	LOC121139327	lncRNA	0.504217	0	0	0	0	0	0	0	1.26448	0	0	0	0	0	0	0.453605	0	0	0	0	0	0	0	0	0	0	0	0	0	0
101838362	Smc3	protein_coding	6.83127	9.72145	10.2694	8.81146	11.2059	9.57428	11.1304	13.5961	12.1698	7.80005	10.4314	10.3247	9.76734	9.16348	12.2388	8.7381	9.67716	10.0175	10.363	8.27269	12.9478	10.2762	7.89702	6.44655	5.62651	5.40505	6.29126	6.49027	4.92966	5.55072
101838894	Smndc1	protein_coding	8.35304	10.9405	11.3705	8.67259	10.1998	9.29901	9.94664	11.3861	13.5775	6.24683	8.73207	9.65069	8.42625	6.9471	17.6766	15.5827	15.0947	16.4369	17.1971	11.3087	19.1526	12.8329	16.984	16.9521	21.1367	20.6739	18.5537	18.3118	21.3996	18.2912
101839162	Mxi1	protein_coding	1.3221	1.23685	1.73477	1.49583	1.97184	1.55113	1.80383	0.226838	0	0.541574	0.366106	0.48066	0.465714	0.350442	4.52254	5.15962	1.9403	2.90876	4.65581	1.90211	5.07368	2.59362	7.64984	11.9638	9.46367	8.32816	8.34314	8.66228	8.8518	7.19696
101839773	Add3	protein_coding	4.29135	5.05103	6.77003	4.39257	5.91792	4.13802	6.47053	15.2705	13.766	6.28922	8.10395	8.68791	7.84382	7.94656	31.8365	32.908	21.8999	28.9065	28.115	19.4647	26.9878	18.804	43.3992	51.2776	48.8898	53.4656	39.7711	36.1662	38.3804	44.761
121139361	LOC121139361	lncRNA	0.176614	0	0.19244	0.0738926	0	0.115387	0	0.179289	0.472442	0.0658541	0.267106	0	0.210339	0.147725	1.08319	0.847394	0	0	0	0	0	0.174465	3.05791	1.3389	0	0	0	0	0	0.303379
101840214	Xpnpep1	protein_coding	5.96846	10.3821	7.8507	7.87614	9.88001	9.09406	10.2183	5.66462	9.3087	7.56807	9.11925	10.3763	8.83648	9.07821	29.7104	30.5245	25.9215	31.6569	33.7978	27.0681	41.1141	28.7724	37.9314	28.8213	34.9415	33.4837	36.2505	31.1021	31.045	36.8662
121139373	LOC121139373	lncRNA	0.235314	0.204313	0.1282	0.0984513	0.146576	0.0384342	0.0678415	0	0.0786828	0.0438706	0.0593135	0.134979	0.0467077	0	1.58752	0.141129	0.498362	0.521386	1.1767	0.143076	1.10002	0.813573	0.925961	0.445973	1.00666	1.4277	0.732162	0	1.13678	1.01052
121139381	LOC121139381	protein_coding	1.71238	1.79211	1.89914	2.07254	1.59995	1.31852	2.06289	2.00217	2.4539	0.889331	1.66484	1.78909	1.42027	1.49622	4.38842	3.52114	1.78739	3.45537	3.16011	3.68128	4.6559	3.08102	4.6205	6.43275	6.59294	4.61163	6.08909	5.98228	4.43163	7.40613
101842296	Sorcs3	protein_coding	0.26568	0.379504	0.476252	0.376496	0.37369	0.428341	0.296501	0.0391506	0.0687766	0.0862814	0.0259229	0.176978	0.0714477	0.0645158	0.599214	0.678485	0.588085	0.769067	0.714273	0.437721	0.961529	0.685746	1.13314	2.63132	1.71585	1.73822	1.91995	1.63943	3.32876	2.95905
101842561	Cfap58	protein_coding	1.44835	2.42526	2.13308	2.41721	2.6966	2.12126	2.00981	0.436239	0.734419	0.836774	0.62584	1.06816	0.871933	1.03837	1.75705	2.63458	1.61798	1.79852	2.49378	1.85804	2.8698	1.46217	4.359	4.52465	7.43518	7.28381	12.0832	6.22755	8.85757	8.11986
101827448	LOC101827448	protein_coding	0.11186	0.114467	0.117531	0.120344	0.0398156	0.0861316	0.152034	0.0486662	0	0.0178754	0	0.0137495	0	0	0.852662	1.52386	0.731021	0.743548	0.772455	0.524677	0.896423	0.68667	3.99927	7.76831	7.09597	7.77022	6.4637	3.23052	7.17944	7.16437
101842834	Gsto2	protein_coding	0.83188	0.541716	1.01972	0.522067	1.03635	0.774474	1.0073	1.01338	1.08482	1.20971	1.25811	1.64626	1.43655	0.678409	1.07142	0.748378	0.317126	1.3824	0.831973	0.910445	0.499988	1.60242	0.589221	0.709471	1.06762	0.865236	0.776501	0.361662	1.68787	0.857377
110341940	LOC110341940	lncRNA	0.162466	0.105797	0	0.0509797	0.101199	0.0796075	0	0.185542	0	0.0454339	0.061427	0.209683	0	0	0	0.584631	0.825793	1.21492	0.541613	0.296349	0	0.361098	0	0.461864	1.25104	0.42245	1.011	0.882905	0.235458	0.62792
121139403	LOC121139403	lncRNA	0.161852	0	0	0	0	0.475841	0	0.492911	0.324715	0.181049	0.24478	1.11409	0.385515	0.812262	2.38237	0	0.411337	0	0	0.59046	1.29705	1.43894	0.764267	2.76072	2.49263	1.68342	1.00718	0.703656	1.87655	0.834064
101843100	LOC101843100	protein_coding	0.667874	0.931963	1.16955	0.958038	0.832033	0.748013	0.825214	0	0.382834	0.160091	0	0.164186	0.170444	0.239411	0	0.171667	0	0	0	0	0.19115	0.141374	0.45053	0.271237	0	0	0.890591	0	0	0
101827709	LOC101827709	protein_coding	2.40553	3.45928	3.03062	2.20157	2.74706	2.89763	2.16725	0.686801	0.100543	1.17724	1.21268	0.8624	0.65653	0.50301	0	0	0.127364	0	0.501208	0.365654	0	0.148515	0	0	0.257268	0	0	0	0.581045	0.516511
101843530	Cfap43	protein_coding	0.156675	0.0510129	0.224062	0.110616	0.0975924	0.15354	0.169387	0.506966	1.45377	0.449098	0.710851	0.589777	0.69972	0.749424	11.2786	12.5092	7.73962	10.0238	11.6867	8.21636	11.6532	8.93785	20.3913	29.3409	29.6083	29.6378	28.1522	22.0948	25.6584	27.2997
101827966	Sfr1	protein_coding	10.8144	19.8423	18.1802	15.9603	20.5197	18.2846	20.9683	8.25177	12.8271	9.73087	10.7838	13.9063	10.1903	10.8247	18.892	13.257	19.2692	23.2243	16.8772	19.076	21.809	18.5247	6.50949	6.35145	5.73467	8.52875	6.35991	6.61324	7.30263	7.96136
101828228	Slk	protein_coding	0.413198	0.54793	0.687614	0.744936	0.758101	0.427018	0.818722	1.0067	0.964628	0.823569	0.74989	0.956682	0.787357	0.706928	0.552914	1.00027	1.05012	0.873911	1.10199	0.630371	0.541846	0.756968	1.419	1.06787	1.0413	1.17209	0.93501	1.01251	1.35011	1.08401
121134255	LOC121134255	lncRNA	0.050398	0	0.0823709	0.0632571	0	0	0	0.076742	0.303332	0	0.304881	0.173454	0.240086	0	0.185458	0.725427	0	0.335001	0.672049	0	0.403878	0.298707	1.66586	0.573094	1.03488	0.262094	3.44982	2.41017	1.75297	0.519427
101844063	Stn1	protein_coding	3.36661	6.57696	6.0407	4.73084	5.56175	6.06058	5.82362	5.46074	11.2326	2.45603	2.71181	2.64481	2.78919	2.29558	42.0138	32.3937	35.7122	35.1485	42.2094	28.9692	47.507	34.2685	36.9782	35.3702	29.869	45.2925	46.682	46.1366	44.1245	43.3725
101828499	Neurl1	protein_coding	0.379154	0.62183	0.321322	0.564024	0.489842	0.550471	0.510119	0.128299	0.281732	0.0628333	0.106189	0.0241653	0.117069	0.105711	2.06701	3.23409	1.39186	1.72686	3.65152	3.17626	4.22008	2.87147	2.32085	1.91622	2.73939	1.60664	4.45669	4.21253	3.01207	2.967
101822517	Calhm3	protein_coding	0.0374899	0	0.0612738	0	0	0	0	0.0570866	0.902567	0.083873	0.0566985	0	0.0892971	0.0470362	2.62119	2.69814	1.90556	3.6134	1.74973	2.05153	2.85414	1.88871	3.54055	2.55787	4.42649	3.11945	3.03283	2.60781	2.39066	4.05709
101829292	Pdcd11	protein_coding	1.72568	2.64806	2.80651	2.20888	2.45849	2.16836	2.37922	4.73512	4.88471	3.3638	4.1732	3.60177	3.85604	3.20478	6.94758	5.68724	5.40615	6.24648	6.9206	4.83074	6.29847	6.00013	7.50325	8.5488	7.28007	7.19728	7.70846	6.57393	7.47821	9.33312
101829563	Atp5mk	protein_coding	38.5133	59.0016	44.3854	47.1006	54.2847	68.7112	57.8663	75.3739	56.2168	104.666	120.787	79.4453	83.9433	90.9102	52.6922	46.1967	68.0763	65.2315	71.6034	63.9466	84.5786	59.6275	67.6147	101.767	105.826	136.735	92.1782	91.7688	120.22	96.0539
101822792	Taf5	protein_coding	2.50095	2.89292	3.06569	2.60213	3.21816	2.93465	2.3054	1.32788	1.18836	1.01228	1.94095	1.27413	1.11694	1.15603	1.33204	1.59862	1.0454	1.64054	0.767923	0.540227	1.12077	1.02396	2.56391	2.43231	2.7029	3.33711	2.04778	1.78832	2.57535	1.69579
101829837	Pcgf6	protein_coding	6.43921	9.68964	10.9747	7.66351	10.8404	9.8493	11.6153	13.3826	16.7011	8.45211	10.0894	12.8528	10.605	9.64369	31.6472	29.5906	31.2922	34.2225	40.1771	30.475	46.7211	33.1795	32.392	32.5709	36.6296	35.5988	45.5755	42.8116	53.1346	51.5679
101830106	Ina	protein_coding	1.04241	1.20183	1.61994	1.28693	1.59667	1.74167	2.03966	0.494404	0.411409	0.305849	0.387666	0.588137	0.244221	0.300161	0.377304	0.122987	0.13029	0.227181	0.170906	0.436394	0.27389	0.25321	0.242079	0.194322	0.175451	0	0	0	0.099065	0
106022906	Nt5c2	protein_coding	16.1945	22.9129	23.9853	20.4999	24.6058	21.5893	26.6994	9.93748	11.188	6.48906	6.55384	8.61594	6.76478	7.14819	11.5629	8.57362	10.1796	11.9926	11.5688	11.9042	15.5652	12.2794	5.62523	5.59528	5.40645	4.93823	5.4793	7.20573	6.20537	8.89705
101823503	Cnnm2	protein_coding	0.44831	0.412146	0.99133	0.496497	0.706341	0.58148	0.798303	1.10429	0.846513	1.00297	1.27625	1.72446	1.22486	1.38962	2.42606	1.85048	1.47446	2.32262	1.75828	0.913956	1.4265	1.40671	1.43204	0.674722	0.676889	0.822858	0.738469	0.745221	1.22301	0.543589
101830907	Borcs7	protein_coding	5.71954	8.69058	10.3868	7.41819	8.86713	8.90589	10.9931	20.3216	19.5072	21.1842	21.8174	22.5282	23.1597	22.2454	28.0628	16.9228	23.5804	17.5307	36.2278	30.8349	36.9228	29.1913	15.0043	19.1504	19.9006	19.4991	46.665	38.6802	52.6825	48.1412
101831170	Cyp17a1	protein_coding	0.217524	0.647545	0.101578	0.234022	0.967822	1.03541	0.322523	0.141955	0.561094	1.84231	0.986929	1.22992	1.22128	0.857728	1.02916	2.23645	1.97437	2.78854	6.00848	4.76135	4.35797	2.02598	2.78798	2.12018	2.39286	1.93925	2.51387	2.43178	4.32346	2.56218
121139545	Wbp1l	protein_coding	0.430306	0.626358	0.723981	0.683066	0.99331	0.595336	1.29167	0.154173	0.253911	0.283143	0.153125	0.304906	0.376818	0.206424	1.11774	0.728683	0.675456	0.504757	1.22356	0.83108	2.07917	0.862638	0.478096	1.00742	0.844616	0.789811	0.551298	1.04543	0.733685	1.3044
101831436	Arl3	protein_coding	1.47666	3.84636	3.2823	3.03962	3.60563	3.76249	3.67825	16.9989	40.5274	2.70895	6.96773	4.6756	7.59724	7.55887	139.108	141.133	122.042	154.889	159.3	123.902	170.64	132.332	214.204	224.671	221.653	236.523	191.132	185.661	235.238	213.068
101831704	Sufu	protein_coding	0.571917	0.446915	1.27466	0.469861	0.544084	0.499332	0.50365	2.62844	3.00412	1.04687	1.28956	1.05575	1.27556	1.01761	8.72443	12.6102	6.34251	8.50176	7.76508	6.14551	8.04147	6.13234	16.4982	19.4513	20.4984	22.0635	16.5654	14.9186	18.6269	17.1475
101831974	Actr1a	protein_coding	8.99498	14.1269	14.7015	12.5946	15.0197	13.5559	16.6384	24.9478	34.0829	10.1464	14.8041	15.5765	15.6412	13.7986	104.099	114.785	83.9488	107.648	106.213	85.7602	124.027	87.9216	169.005	205.108	213.516	236.643	208.611	174.251	216.029	205.474
101832229	Mfsd13a	protein_coding	0.210835	0.659013	0.447967	0.264629	0.341453	0.247939	0.401175	0.160521	0.803673	0.212257	0.0318859	0.399093	0.0251093	0.343877	6.05157	6.67644	4.07225	4.83497	7.16918	4.69185	7.34968	3.81131	11.7476	17.2618	16.2349	17.4334	15.0879	9.53273	14.4223	14.0156
101832493	CUNH10orf95	protein_coding	0.239522	0.155975	0.195738	0.100212	0.248662	0.117365	0.207164	0.0607874	0.16018	0.0446552	0	0.137393	0.047543	0.0500855	1.32211	1.43653	1.116	1.85748	2.12932	0.873811	1.43961	0.946426	3.01606	0.907897	3.48386	0.622815	3.47786	1.04133	3.47133	1.85147
101824483	Cuedc2	protein_coding	2.32385	3.7832	2.5773	2.81261	3.36031	3.90404	4.95301	14.5966	11.9053	3.75996	6.33868	4.07038	7.66029	4.94608	6.719	5.82379	11.6009	9.10264	8.85376	11.8083	11.1404	11.1909	2.74331	3.77505	2.9824	5.39516	5.16464	3.60821	5.05185	5.77384
101825093	Fbxl15	protein_coding	0.700851	1.24138	0.687287	0.950048	1.01281	1.62091	1.26084	0.341504	1.34984	0.846696	1.10234	0.675389	0.801291	0.773795	4.74542	5.34666	3.20611	3.26105	3.55138	5.5227	4.94249	3.73853	4.10369	3.98482	4.17351	3.49897	3.31459	4.75327	5.03801	4.76739
101825961	Psd	protein_coding	0.465853	0.746734	0.566165	0.704657	0.729166	0.714063	0.950477	0.254643	0.503254	0.307319	0.433563	0.472772	0.441	0.209812	2.10988	1.71935	1.06251	1.11159	1.31409	0.827961	1.7709	0.814169	2.59459	2.58078	2.82072	2.36054	2.30428	1.92144	2.7006	2.64688
101825354	Nfkb2	protein_coding	3.02874	4.73352	5.15403	4.56183	6.28124	5.1506	5.6398	7.54184	5.03983	6.89552	8.43364	6.99017	7.08684	6.79523	0.393365	0.256445	0.226393	0.651342	0.47515	0.389975	0.214162	0.263989	0.336511	0.709078	0.548759	0.741219	0.776071	0.309824	1.1361	0.826298
101832754	Gbf1	protein_coding	2.66459	3.68587	4.5579	3.21982	4.12363	3.76283	4.38021	8.98428	11.3557	6.90543	8.29745	9.56936	8.45579	7.44407	26.4012	30.5521	21.241	25.4401	25.2695	19.0189	28.8138	20.2561	40.9507	46.5792	42.3957	54.0084	54.7905	42.0922	51.1378	54.4986
101826572	Pitx3	protein_coding	0.211195	0.229215	0.460238	0.220901	0.131553	0.206969	0.30444	0.696779	0.35309	0.275618	0.106468	0.484576	0.251522	0.176648	1.16575	0.633319	0.536738	1.05288	0.469374	0.770469	0.282078	0.208624	0.997263	3.00197	4.15602	3.11189	2.84751	2.90755	4.48917	2.72085
101833289	Nolc1	protein_coding	5.6934	8.58483	8.68973	7.07335	8.62688	8.14918	8.57049	8.0959	8.6031	4.53749	5.74035	6.4319	5.9869	5.16197	13.4342	11.0519	13.9172	13.8186	13.9574	14.3754	16.7759	15.4556	12.9975	11.3669	11.453	11.3763	13.5226	14.612	12.1775	13.438
101826839	Pprc1	protein_coding	4.36558	7.1136	6.82563	5.92983	8.38142	6.12432	5.91374	1.71501	2.35958	2.54203	2.68315	3.25883	1.56688	2.42598	2.23733	1.93679	2.00113	2.9151	2.45882	1.74535	2.67578	2.18576	3.81224	4.70358	3.53049	3.11002	2.04678	2.68659	3.00457	2.72223
101827096	Ldb1	protein_coding	2.26948	2.78315	2.19307	1.93368	2.66221	2.54876	2.98016	0.630618	0.764395	0.833867	1.00213	0.627147	1.10481	0.914486	0.853426	0.417278	0.799907	0.440453	0.717922	0.604336	0.995646	0.54001	0.938673	0.753493	0.595281	1.29223	0.927767	0.432115	0.960324	1.0244
101827968	Armh3	protein_coding	2.00881	3.55735	3.11787	3.50088	3.69083	3.05914	4.04985	4.37922	5.33489	2.57039	3.99975	4.20291	3.30459	2.95549	4.89264	4.52443	4.95835	5.33151	6.16682	5.00864	6.42768	5.95307	2.45671	2.30072	2.8192	2.7808	2.69796	3.07866	2.42959	3.12791
101829565	Oga	protein_coding	2.75281	2.50132	3.43545	2.86593	2.93761	2.26902	2.27018	2.40457	2.3975	1.19353	1.64594	2.00135	1.7663	1.55286	3.69076	4.64582	2.35915	4.11356	2.77446	3.4254	4.36078	3.5098	7.15437	9.0391	7.7779	8.54517	8.16679	8.48886	9.52551	10.6119
101830021	Npm3	protein_coding	17.4876	32.1751	27.493	28.7086	30.0161	36.8868	34.5718	84.5355	143.679	24.4677	36.355	29.7111	37.6866	36.1497	436.98	462.078	369.94	446.701	452.877	365.973	521.193	389.586	606.085	660.018	716.477	732.459	618.735	546.675	673.596	581.618
101831525	Fbxw4	protein_coding	0.140293	0.133991	0.0917182	0.140871	0.198079	0.155817	0.177966	0.996922	0.863148	0.272016	0.480928	0.241421	0.467828	0.316829	0.929263	1.27893	1.25979	1.58532	1.06011	0.989495	1.42408	0.859227	1.63407	1.32943	1.96854	1.45918	0.640216	0.691249	1.35548	0.915753
101831797	Dpcd	protein_coding	4.23988	6.14126	6.80017	6.11745	7.20724	6.91213	5.89479	11.1625	15.82	4.38816	6.23248	6.88702	6.51241	6.11495	73.199	75.2877	57.7037	65.453	76.8812	55.5102	84.4673	59.3012	95.6131	111.747	123.678	128.999	105.29	95.0935	127.26	117.209
101832059	Poll	protein_coding	1.45919	1.80993	2.15778	1.51172	2.10639	2.11094	1.80295	1.26968	1.95166	0.984538	0.875726	1.39501	0.993039	0.958964	8.60842	7.5846	5.47436	6.3123	5.48222	4.30936	7.61013	4.25564	12.7963	15.4078	12.9603	11.3225	11.6747	11.3787	11.0102	10.8616
101832496	Btrc	protein_coding	1.12948	1.75676	1.69994	1.36667	1.82214	1.75986	1.81323	2.01684	2.9181	1.09074	1.29036	1.35636	1.30644	1.30494	13.5454	18.1876	12.8243	15.9068	14.1404	10.6125	17.126	10.8122	32.0005	42.874	44.8842	51.8926	40.2501	34.5497	40.5581	37.1004
101834402	Sfxn3	protein_coding	0.562262	1.02977	0.775378	1.23502	1.48848	1.18812	0.638276	0.321063	0.31726	0.648606	0.664334	0.604726	0.523145	0.352717	0.0646577	0.126456	0.223274	0.350383	1.05436	0.192301	0.211212	0.208282	0	0.0999014	0.1804	0.0913761	0.21868	0.076389	0	0.271639
101833547	Pdzd7	protein_coding	0.247565	0.322426	0.343929	0.372878	0.262153	0.21835	0.492478	1.75292	2.65722	0.401546	0.524173	0.66033	0.972963	1.11817	4.37282	4.58793	3.61773	5.18362	4.70426	3.38682	5.803	3.4115	10.1703	14.9907	15.3142	14.4839	10.0907	6.40395	11.553	10.6526
101835027	Lzts2	protein_coding	0.385859	0.628174	0.659318	0.737474	0.874002	0.627367	1.0012	0.480727	0.158344	0.313909	0.185679	0.226364	0.229769	0.297069	0.48406	0.441799	0.512606	0.320606	0.380056	0.159963	0.667632	0.415814	1.07665	1.04708	1.26053	1.68741	0.654859	0.99127	1.22011	0.85864
101833798	Twnk	protein_coding	4.28061	6.47579	6.81296	5.9359	5.96151	5.56886	6.49929	2.39094	1.65009	2.53008	2.51604	3.1202	2.5156	2.39215	6.46591	7.39918	3.99052	5.77772	6.48084	3.00051	5.16805	3.93307	11.1216	14.6667	15.6414	14.5816	10.12	10.4834	13.6538	15.0271
101835283	Mrpl43	protein_coding	17.5143	29.6772	28.0312	25.406	28.7651	30.6455	33.8608	28.6995	47.0532	21.5575	26.8546	19.5018	24.6839	22.3542	207.177	232.037	151.092	190.34	201.629	146.361	207.376	146.012	354.562	382.817	393.552	383.871	391.832	308.527	369.591	362.271
101834053	Sema4g	protein_coding	0.0837297	0.0908739	0.114041	0.140125	0.0869249	0.0820544	0.096558	0.0212495	0.0559941	0	0.021105	0	0.132957	0.0875419	0.410818	1.05455	0.673847	0.324661	0.837391	0.712736	1.84523	1.07524	0.922536	0.476061	0.501469	0.725725	3.38675	3.15481	4.8539	3.30801
101835542	Slf2	protein_coding	1.4458	2.00579	2.42724	2.08098	2.76048	1.76339	1.35922	2.18958	3.20014	2.13586	2.36483	2.6232	2.25528	1.9914	9.42624	9.75504	7.56847	10.2371	9.11583	6.76509	9.66574	7.45147	14.5075	17.1108	14.0374	15.6915	13.0065	13.1862	14.3942	14.1318
110343001	LOC110343001	lncRNA	0.170041	0.299622	0.261569	0.150655	0.311524	0.303872	0.415257	0.548312	0.581953	0.570629	0.786623	0.705715	0.655182	0.602372	0.772959	0.467918	0.711776	0.498655	0.633559	0.729807	0.521023	0.385347	0.802937	0.568707	0.872916	0.41614	0.560194	0.565316	1.04373	0.721631
121139882	LOC121139882	lncRNA	0	0	0	0	0	0.133083	0.117454	0	0.272448	0.151907	0	0	0.0808654	0	0.249862	0.244337	0.345127	0.225669	0	0	0.272068	0	1.60312	0.772115	0	0	0	0	0.393623	0.349905
121134258	LOC121134258	lncRNA	0.22797	0	0	0	0	0.223409	0	0.173567	0.228682	0	0	0	0.407252	0	1.25835	2.05087	1.15875	0.378837	2.65995	0.415835	1.37018	0	4.84415	7.12892	2.3406	1.77834	10.6397	7.92886	0.660784	0.587394
101836236	Hif1an	protein_coding	1.68032	1.73065	1.84957	1.89385	2.87299	1.70551	2.00203	1.07046	1.46197	0.556214	0.687178	0.899924	0.592184	0.806705	3.02858	2.96161	1.9827	2.73533	4.48707	2.62716	3.26337	2.66764	3.8458	3.60703	2.94869	2.94255	9.86956	7.41705	9.79069	11.2657
101836484	Ndufb8	protein_coding	66.4335	110.641	94.1664	82.7384	97.2276	122.359	104.24	101.048	128.269	73.5732	89.8024	67.657	79.6441	79.1086	245.548	244.349	254.936	276.239	413.786	309.383	420.194	304.023	281.08	278.694	298.033	313.766	416.608	411.507	450.303	462.398
101834315	Sec31b	protein_coding	0.122647	0.0675797	0.154196	0.100653	0.129286	0.171044	0.106078	0.495623	0.577293	0.395751	0.549327	0.365288	0.578646	0.497141	0.676985	0.373444	0.815213	0.689825	1.38386	0.963702	1.02067	0.852737	0.378668	0.509588	0.484318	0.44157	1.0274	1.06642	0.875072	1.04528
121139941	LOC121139941	protein_coding	1.26844	0.680238	1.34145	1.68574	1.02249	1.16994	1.6779	1.70425	3.14358	1.08503	1.91835	1.54079	2.31041	0.936138	8.51168	9.66596	6.25771	9.42343	8.95472	10.6159	8.07222	8.18138	9.86522	13.5755	11.4911	14.7452	11.6079	13.9487	16.4368	15.7647
101834849	LOC101834849	protein_coding	0.497429	1.49004	1.5447	1.56087	1.98302	2.0474	1.97906	0.605955	0.299389	0.667713	1.05321	1.19839	0.947859	1.06096	1.09828	0.178999	0.379255	0.661293	1.49245	0.725877	0.996571	0.442237	0.469772	0.282822	1.02143	2.0695	0	1.73007	1.15346	1.53802
121139945	LOC121139945	lncRNA	0.0967023	0.62972	0.158051	0.424816	0.301178	0.0947674	0.167277	2.13513	2.3281	0.54086	1.17	0.332818	1.03651	1.33459	4.09229	6.08969	9.83051	10.124	5.6416	5.64454	5.42466	6.44795	6.84943	12.9207	15.6374	18.1044	6.61941	7.9879	10.9316	9.71745
110343210	LOC110343210	lncRNA	0	0	0	0	0	0	0	0	0.148454	0	0	0	0	0	0	0.798821	0.188056	0.49186	0.246681	0	0.592987	0.219286	1.39764	1.26215	3.03889	2.6937	5.06513	1.9302	0.428962	1.9066
101835362	LOC101835362	protein_coding	0.496047	0.581441	0.486446	0.435829	0.617972	0.388897	0.772263	0.37767	0.0995191	0.61037	0.150041	0.341446	0.17723	0.311179	0.365077	0.535506	0	0.659456	0.496103	1.26676	0.993803	0.294005	0.234234	0	0.254648	0.257968	0	0	0	0
110343266	Bloc1s2	protein_coding	6.35867	7.69459	10.8018	7.79256	9.16909	10.1568	11.1725	14.7143	18.784	10.2492	13.1756	9.90833	13.3568	10.1764	30.7688	24.6833	24.4311	25.9592	26.0384	20.6402	29.2902	24.1854	35.6998	36.4381	26.4739	34.8908	28.3527	28.2975	29.3154	23.2213
101836654	Cwf19l1	protein_coding	3.02131	3.679	3.29204	3.23725	3.79453	3.8756	3.9941	2.91746	4.38596	2.63779	3.49201	4.14245	3.71525	3.72901	7.68318	5.12672	7.55363	6.36779	6.05969	5.64551	8.75968	8.29847	6.61138	4.6088	4.53953	7.15357	3.82139	5.01916	7.54706	7.08859
121135654	LOC121135654	snoRNA	0	0	0	0.927479	0	0	0	0	0	0	0.558774	0	0.880038	0.927099	0	0	0	1.22795	0	0	0	0	0	0	0	0	0	0	0	0
101837015	Chuk	protein_coding	1.60325	1.29176	2.42051	1.82473	1.94654	1.75758	2.42079	1.57236	1.44471	1.17028	1.62332	2.10427	1.44013	1.56829	1.04995	0.684492	0.725134	0.587038	0.951188	0.693937	0.871058	0.684496	0.449101	0.772507	0.418493	0.706583	1.43734	1.12232	0.472587	0.490116
121139960	LOC121139960	lncRNA	0.151873	0.148348	0.124111	0.0953115	0.141901	0.186042	0	0	0	0.127414	0	0.261348	0.135654	0.190545	1.67661	2.32268	3.76325	3.65949	2.15177	1.93919	4.71616	3.48806	4.12358	5.39687	17.7369	13.2293	8.26947	6.6027	13.8666	14.0875
101837475	Erlin1	protein_coding	5.53295	8.59771	8.58857	7.7347	9.86526	8.60675	11.7485	6.19626	8.66306	9.12008	10.9579	13.5767	10.7907	10.5597	20.953	20.0683	14.2477	16.4432	17.0789	12.5489	17.5365	12.0157	26.5414	30.7928	24.6466	26.4904	21.1321	20.6183	23.2502	22.252
101838699	Cutc	protein_coding	5.26294	7.79982	9.90689	7.47136	9.17914	6.93613	8.78998	8.45612	8.15571	10.2721	14.1075	11.8049	10.5473	11.5212	15.7606	14.8897	15.4048	19.7837	16.2141	12.182	22.106	15.2739	19.8813	22.4941	18.6328	19.0645	13.1002	17.5156	22.9349	20.3877
101839163	LOC101839163	protein_coding	3.38825	5.39625	5.66436	4.10695	5.90948	5.25581	5.15772	6.95775	9.3225	4.35323	4.42152	4.76446	4.63475	4.61539	18.9518	17.9057	16.4348	16.2802	24.3336	20.1305	27.7733	22.2624	16.365	17.0629	12.7223	14.0964	24.0967	26.8516	26.2642	29.9323
101839421	Entpd7	protein_coding	0.461402	0.647872	0.577373	0.606275	0.610737	0.544017	0.448954	0.515961	0.506234	0.258064	0.316195	0.496248	0.360613	0.343717	1.45913	1.06366	0.787857	1.50953	1.75448	1.20984	1.61769	1.41009	1.05533	0.696836	0.555147	0.824832	0.71781	1.06566	1.37919	1.30031
101839686	Slc25a28	protein_coding	0.275298	0.322691	0.494945	0.58742	0.68593	0.431664	0.61908	1.59297	2.31973	0.954648	1.04088	1.51598	0.918026	0.690798	6.07836	9.60939	6.29688	11.0711	7.34211	5.12207	13.2371	7.7505	16.5095	22.5397	30.6677	34.7899	17.6454	15.5593	31.9187	30.9272
106021088	LOC106021088	lncRNA	0	0	0	0	0	0	0	0.125118	0.824238	0	0	0	0	0	1.20946	0.295678	0	0	0	0	0	0	1.16398	1.40153	0	0	0	0	0	0
101840215	Got1	protein_coding	1.15877	1.75485	1.84987	1.35296	1.51074	1.47891	1.818	0.90276	1.40568	0.542601	0.815112	1.39121	0.930725	0.946686	0.991657	0.096973	1.71218	0.716512	2.1561	0.884799	0.863828	1.27777	1.14525	0.612876	0.83004	0.700719	0.167695	0.58579	0.93733	0.555484
101841842	Hps1	protein_coding	0.689782	1.03811	0.952015	1.00046	1.73775	1.382	1.29926	0.396797	0.522796	0.411518	0.556375	0.949602	0.511152	0.538487	0.0564067	0.165478	0.233738	0.10189	0.153302	0.279603	0.307098	0	0	0	0	0	0	0.066641	0	0
101842996	R3hcc1l	protein_coding	1.96238	2.53449	2.91333	2.05257	2.9133	2.69237	2.57421	1.99211	2.26379	1.90245	2.30008	1.9136	2.20077	2.35949	7.34165	7.70894	6.81594	8.20697	6.32395	5.071	5.76624	5.62164	11.8919	18.8748	15.8665	17.0089	15.7734	14.3614	14.1254	16.2645
101843257	Golga7b	protein_coding	0	0	0.0572477	0	0	0.0514885	0	0.0266678	0.175679	0.0783619	0.0264865	0	0.0834296	0.175782	0.837803	0.94532	0.356071	0.814889	0.525457	0.255564	0.701737	0.103801	2.06744	2.58895	3.5063	3.73417	1.41677	1.06595	2.13205	1.89525
101844431	Zfyve27	protein_coding	1.80583	2.37719	2.79279	1.16985	3.19312	3.17785	2.75428	3.5481	4.20729	2.49787	2.58425	3.20779	2.33566	1.97332	10.2894	8.17525	6.7114	8.45414	11.0693	9.06728	11.0482	8.63155	8.43547	8.05935	6.2799	6.56375	10.3916	9.2016	9.79321	7.80496
101823058	Avpi1	protein_coding	2.1125	2.80633	2.96932	1.32575	2.15803	2.15304	3.58116	0.965024	0.593347	0.850702	1.78913	0.945171	0.8554	0.68911	0.155474	0	0.322128	0	0.563397	0.462403	0.677165	0	0	0	0.650678	0.219721	0	0.367366	0	0.217725
101823324	Pi4k2a	protein_coding	1.31561	0.936416	1.60019	1.07526	1.20065	1.24432	1.19081	2.11978	1.47318	1.02674	1.24934	0.816078	1.02026	0.748536	1.29476	0.715639	0.349907	0.610119	0.764978	0.502279	1.28723	0.498684	0.650129	0.173957	0.549726	0.556893	0.285589	0.399047	0.443416	0.551835
101823590	Morn4	protein_coding	1.45919	1.66772	1.80085	1.12133	1.40976	1.51754	1.85446	4.44387	6.87064	1.33246	1.62134	1.94733	2.02154	2.39118	27.2864	37.7206	20.964	31.5725	31.6689	21.2933	29.3534	24.0042	46.9665	54.1811	52.2828	59.469	50.7757	47.3847	59.904	54.7854
101823855	CUNH10orf62	protein_coding	1.00539	0	4.10806	0	0	0	0	2.67913	4.68247	0.0401657	0.0543044	0	0	0	8.06007	3.23027	0.0912551	0	0	0	0	0	4.91702	4.28726	0.552989	0	0	0	0	0
101824828	Ubtd1	protein_coding	3.32131	5.62685	6.31105	4.06707	6.05513	4.92198	4.76436	8.42905	17.1189	4.10792	5.43143	4.18203	4.85596	4.74297	152.626	191.325	114.055	163.245	192.37	111.709	224.94	119.632	286.634	358.334	440.392	273.27	475.534	222.932	588.891	268.422
101825094	Mms19	protein_coding	5.12836	8.3489	6.95992	6.66675	8.87978	8.60062	9.66319	3.53267	3.09275	6.7781	6.09398	7.85327	6.03491	6.56827	1.7973	1.86741	1.97829	1.87691	1.83176	1.78181	1.89587	1.8545	0.576575	0.867805	1.09695	0.714374	0.379918	0.86263	1.15025	0.550578
101837738	Zdhhc16	protein_coding	2.46486	3.93087	4.0286	3.94614	3.97939	4.58461	5.17742	1.14897	0.756906	1.71623	1.63566	1.60143	1.34795	1.54625	2.68409	2.53423	1.08666	1.67186	2.93469	2.11041	2.31794	2.83239	2.1378	0.858027	1.03294	1.04641	1.72167	1.96826	1.74968	1.42574
101838001	Exosc1	protein_coding	10.4817	14.258	16.0654	11.9867	14.3928	11.6416	16.9226	5.17835	11.5892	5.73217	6.55223	6.89425	4.8823	6.48768	35.8283	32.5215	31.2559	35.1461	43.4845	35.8594	50.5854	38.9314	34.5362	25.1626	28.9369	35.8554	39.1357	35.0378	44.5598	35.5297
101838267	Pgam1	protein_coding	6.62631	8.06012	8.7356	7.25777	7.28154	7.964	6.92063	3.3316	2.19476	2.30758	3.63985	2.42041	2.49404	3.29407	3.91062	3.5992	2.85968	4.25915	3.23017	3.99095	4.75912	3.24195	5.01812	4.79824	4.01138	6.01425	3.50105	4.2125	2.35554	2.89927
101838526	Rrp12	protein_coding	3.34601	6.04005	4.52378	5.15704	6.88099	4.89448	4.76657	4.23337	6.46612	5.10517	5.00458	7.0069	6.57806	5.29383	27.2965	30.6769	25.9487	33.8935	41.2557	24.6827	41.7493	28.2893	41.01	38.6082	44.7736	51.6908	49.7579	47.4912	51.6307	61.8079
101838800	Frat2	protein_coding	0.129216	0.134632	0.126715	0.162186	0.160977	0.126631	0.22352	0.39352	0.622175	0.115634	0.156338	0.044472	0.123112	0.0648477	2.37749	1.11596	1.31358	1.46016	0.947692	0.848519	1.24261	1.30196	2.44064	3.2326	1.99001	2.28476	1.44737	1.34825	3.14614	1.99765
101839332	Arhgap19	protein_coding	1.85629	1.9237	3.1155	1.7036	2.54879	2.00498	2.96936	9.49803	13.0547	4.46552	5.55443	7.00703	5.89534	5.49688	32.8324	27.3659	25.1862	30.947	32.7716	21.0807	29.7919	24.3409	41.5651	52.2608	48.8253	54.8596	60.0552	44.4734	54.8471	60.5329
101826215	Pik3ap1	protein_coding	0	0.0684552	0.06443	0.0824654	0.0654805	0.115897	0.0909213	0.080036	0	0.0587954	0.059619	0.0452247	0.140845	0	0	0.283712	0.0333953	0.0436726	0.262836	0.0958755	0	0	0.434341	1.2701	0.94439	1.50339	0.490622	0.114256	0.228527	0.338577
101826479	Tm9sf3	protein_coding	3.20999	2.31036	4.63896	4.15625	4.08318	3.44378	4.23758	4.3734	5.79602	2.36232	3.24498	4.01208	2.95774	3.37027	5.47097	7.05227	5.28123	7.07496	6.30806	4.25276	7.10799	6.10819	9.57322	10.4703	10.9279	11.334	11.9852	7.05121	13.4178	12.7982
101827970	Znf518a	protein_coding	1.5737	1.77759	1.84068	1.75993	2.26713	1.53491	1.76751	1.51047	1.25691	1.46001	1.77091	1.43747	1.37678	1.22583	1.42717	1.12722	0.701329	1.0411	0.795643	0.516971	1.10573	0.839899	1.40873	1.27217	2.14411	1.93934	1.1603	1.29701	1.90241	1.46051
101839867	Ccnj	protein_coding	1.88025	2.88741	2.84376	2.94119	1.87043	1.80138	2.50004	1.58111	1.12604	1.50681	1.65525	1.08658	1.45386	1.60203	0.516347	0.252465	0.356607	0.466352	0.233888	0.153569	0.393565	0.45741	0.0662578	0	0.0720325	0	0	0	0	0.144618
101840138	Cc2d2b	protein_coding	0.168601	0.230564	0.234229	0.232782	0.409583	0.429592	0.291649	0.783034	1.38685	0.169739	0.254987	0.232108	0.250994	0.169227	7.84843	10.0714	4.79908	6.52815	8.09377	5.25895	8.64726	5.64601	14.7683	21.9043	16.0122	20.4735	20.8263	17.0789	17.3977	18.3326
101840694	Entpd1	protein_coding	0.03395	0.11791	0.0739842	0.0568164	0.169179	0.0332707	0.0978787	0.379106	0.771935	0.0379767	0.0342299	0.0389483	0.0404327	0.0141983	6.03834	5.90482	3.1349	5.00234	6.79076	3.2615	5.98549	4.05795	9.45841	11.3887	10.3989	11.4762	15.4928	10.4303	17.4506	16.7371
121140037	LOC121140037	protein_coding	1.88119	1.17176	1.60416	1.64256	1.12084	1.68324	2.68818	0.622723	1.47683	0.731936	0.989584	1.26674	0.876679	1.1288	1.5049	2.94324	2.07867	2.1747	2.454	1.19354	1.63864	0.727158	1.15865	2.32519	2.09939	1.70141	2.54487	1.06676	4.74151	2.52893
110339773	LOC110339773	lncRNA	0.280487	2.19182	1.4899	1.05616	1.57243	2.06156	1.33428	0.854206	2.11022	0.470633	1.37865	0.724009	0.58458	0.439887	5.93489	6.05599	4.09883	4.19497	7.4805	3.5814	6.18135	6.23415	7.94678	9.56857	12.5991	6.56401	13.5271	8.84083	9.75608	11.5634
101828233	Tctn3	protein_coding	1.94775	2.82439	2.72395	2.04146	2.85175	2.20395	2.50088	2.20147	2.73939	1.01077	1.27546	1.24395	0.765251	0.932138	6.94576	6.93669	5.20523	5.73934	10.7105	6.73939	9.89631	7.4978	7.49056	8.22008	10.1019	9.71152	14.8695	12.4836	13.7358	12.9346
101828502	Aldh18a1	protein_coding	5.78754	8.65432	9.50926	8.35964	9.32733	7.33726	8.025	2.448	3.87041	2.38065	3.26497	3.47789	2.55284	2.76619	21.5227	27.0523	13.8915	20.5074	20.1617	13.0704	22.6379	14.7919	50.6089	66.7699	56.2773	66.2475	49.4493	36.4775	48.1075	51.917
101829033	Pdlim1	protein_coding	4.43001	5.28064	4.7247	4.94775	4.67701	5.15078	4.54591	0.685999	0.828512	0.881901	0.794892	1.4859	0.491822	0.942042	0	0	0.0954118	0	0	0.13696	0	0.222513	0	0	0	0	0	0	0	0
101831527	LOC101831527	protein_coding	0.147747	0.230909	0.241479	0.185445	0.220875	0.0579163	0.051115	0.269973	1.65993	0.297488	0.312827	0.0508497	0.211151	0.29659	10.9825	16.0563	9.83783	12.3744	8.37327	5.28222	7.93288	7.26824	29.3018	42.1701	31.5522	36.5737	20.5948	21.0685	24.3247	25.2777
101832576	Hells	protein_coding	12.0491	19.8688	20.699	16.7293	21.9713	18.5373	21.431	4.19227	6.14082	8.76807	10.14	12.4017	8.7372	10.322	8.64133	8.15886	9.75458	10.0653	9.77208	8.92134	10.188	8.73484	4.66485	3.40695	3.40865	3.11621	3.62805	5.63265	3.47371	4.59013
121135653	LOC121135653	snoRNA	0.878247	0	0.717707	0	2.18823	0.430337	0	0	0	0.491207	0	0	0	0	0	0	0	0	1.46391	1.60199	0	0	0	0	0	0	0	0	0	0
101842829	Tbc1d12	protein_coding	0.312489	0.211631	0.367729	0.423598	0.24915	0.22049	0.259463	2.3411	3.10957	0.517337	0.756157	0.580762	0.72943	0.784119	6.02556	4.31803	2.89078	3.48961	4.12531	3.19201	3.65615	2.66704	4.30868	3.97983	3.14419	2.60015	3.42245	4.02131	4.63752	3.80038
101843095	Noc3l	protein_coding	0.650589	1.01678	1.24699	0.957634	1.44416	1.21718	1.08448	1.14377	1.56629	1.19087	1.2165	1.39436	1.26788	1.20212	1.37115	0.979022	1.18746	1.63153	2.09001	1.74772	2.01438	1.77026	0.921626	0.706181	0.910863	1.19956	1.06734	0.694257	0.960027	0.944837
101832834	Plce1	protein_coding	0.0250195	0.0407314	0.0306691	0.0549557	0.0389615	0.0245189	0.054099	0.0761954	0.0752929	0.0349838	0.0567581	0.0538182	0.0148985	0.0706284	0.414308	0.652736	0.302031	0.644442	1.0843	0.296643	1.27819	0.685841	0.974675	2.38274	1.66971	1.78906	4.43725	3.72548	3.66228	3.06213
101833457	Slc35g1	protein_coding	0.313776	0.516199	0.37788	0.68403	0.699505	0.323682	0.457073	0.603527	0.9277	0.332519	0.449568	0.397863	0.236015	0.227917	2.3093	1.60454	1.59488	2.19548	3.57855	2.04841	3.90414	1.66398	2.02752	1.97182	1.01734	0.944718	1.84982	2.5847	1.14884	0.936137
121134262	LOC121134262	lncRNA	0	0	0	0	0	0	0	0.919174	2.11934	0	0	0	0.539178	0.378674	6.10861	11.404	0	0	0	0	0	0	14.252	13.7284	0	0	0	0	0	0
101831558	LOC101831558	protein_coding	4.76968	4.42293	5.48811	5.12459	4.80117	6.2074	5.28043	5.51979	8.3443	6.44517	7.32893	8.07652	5.77133	7.75554	14.3222	11.8086	11.7339	12.8087	11.0669	11.4147	13.3017	11.8733	12.9729	28.4206	23.506	29.3687	21.3704	16.589	17.9174	20.2534
101834403	Rbp4	protein_coding	0.471594	0.737038	1.15617	1.42061	0.763761	0.970532	1.63154	0.574484	0.378453	1.10781	0.570579	0.89269	0.50548	0.82835	0	0	0	0.313474	0	0	0	0	0	0.268133	0	0	0	0	0	0
101835108	Cep55	protein_coding	3.41789	5.57064	8.10803	7.1091	8.6863	8.99582	9.05431	13.6804	22.4914	10.9237	11.9037	18.4852	14.4679	13.3057	49.8064	50.8838	53.6073	56.8628	62.5057	46.4558	67.1453	47.2874	77.3765	69.0707	105.576	102.789	120.079	87.9675	114.694	102.258
101836755	Exoc6	protein_coding	1.31167	1.44091	1.6964	1.1596	1.34988	1.14011	1.5784	1.35469	1.7391	1.28862	1.36273	1.53095	1.6708	1.80308	5.16253	4.39168	4.31908	3.94242	3.76434	2.95431	4.93579	2.90688	6.73229	10.8948	10.3052	12.1597	8.80112	7.2397	10.3809	8.58143
101837374	Hhex	protein_coding	0.590879	1.3681	1.71687	1.11246	1.14507	0.997265	0.908544	0.0499857	0	0.183601	0.0992919	0.112979	0.0390948	0.288298	0	0	0	0	0	0	0	0	0.310015	0	0	0	0	0	0	0
101843634	Kif11	protein_coding	3.18359	3.82638	5.404	3.62831	4.64868	3.46243	3.97094	2.86259	2.95662	1.97609	2.64311	3.39761	2.19389	2.46529	3.40678	3.29746	2.95305	3.67347	4.44052	2.79154	4.20162	3.52744	5.21915	7.25109	7.0319	5.0602	7.28952	5.1338	8.32418	6.96152
101837906	Ide	protein_coding	2.41544	3.56609	3.84235	3.07803	4.61708	2.9092	3.49253	1.81094	1.47969	1.39222	1.54766	1.66581	1.52617	1.61935	2.47657	4.21328	2.22586	2.81895	3.50371	2.58975	3.62017	2.43158	9.35968	12.7899	12.5418	13.0409	15.4899	10.6214	15.7663	16.1056
121140300	LOC121140300	lncRNA	0.091892	0.239358	0.450568	0	0.114479	0	0	1.95896	11.6145	0.308373	0	0.158131	1.75102	1.49878	66.9537	54.8917	52.546	45.8113	69.8458	54.9786	91.3139	71.0757	77.2369	61.6513	52.834	56.3902	78.3409	95.0817	118.261	107.021
101838169	Marchf5	protein_coding	4.92896	5.9991	6.61737	5.96563	6.43286	4.91659	6.03938	8.71164	8.53488	3.34752	4.70337	6.86633	4.78696	4.74846	7.44949	7.39034	5.51768	6.43566	7.92243	6.95715	10.3451	7.39039	7.34257	9.00787	9.63925	8.23917	7.30291	9.18375	7.99383	7.25718
101843901	Btaf1	protein_coding	0.939989	1.44607	1.81472	1.30652	2.11415	1.41578	1.6151	3.74646	4.7336	2.87922	3.56833	2.76832	3.32838	2.84151	10.2842	11.873	8.32115	11.7206	14.3433	11.0702	13.2204	10.4695	15.2224	22.3822	17.6502	18.8318	27.1664	24.2181	27.6849	27.4385
101844155	Tnks2	protein_coding	1.70915	1.96281	2.42191	1.91275	2.28658	1.68321	1.58749	1.52564	1.35132	1.20551	1.528	1.46334	1.33361	1.36267	0.867509	0.57565	0.449349	0.75553	0.392953	0.368585	0.809661	0.623774	0.795136	0.765927	0.475439	0.437853	0.785898	0.658869	0.683319	0.303713
110340189	LOC110340189	lncRNA	0.211195	0.366744	0.805417	0.265081	0.877017	1.17282	0.487104	1.60795	1.69483	4.0949	2.98111	4.24004	4.77892	2.5614	0.777167	0.759983	1.78913	2.10575	1.17344	0.513646	0.282078	0.417248	0	0	0	0	0	0.306058	0	0
101840317	Hectd2	protein_coding	0.470482	0.435376	0.505895	0.528365	0.586124	0.376135	0.535426	1.8853	1.83813	0.609383	1.08604	1.0866	1.28284	1.0097	3.50818	2.0049	1.98235	3.3331	2.76543	2.21324	2.72854	1.83456	3.44936	2.11185	2.28813	1.80286	2.38842	2.26074	0.861295	2.2331
101840966	Pcgf5	protein_coding	5.02817	6.92049	7.76442	7.91378	7.36077	7.63229	9.50724	6.24355	7.93973	2.555	4.40195	4.47646	3.74033	3.75129	12.0532	9.58917	10.6423	12.2041	11.2895	10.3869	13.0608	10.5764	10.7106	9.01849	9.97482	8.78506	9.67314	9.75775	11.1722	7.76526
101841843	Rpp30	protein_coding	6.22386	8.97883	8.8421	9.43435	10.0201	9.33667	11.4287	10.7894	16.3286	6.9085	12.0194	9.47445	10.2632	10.1513	39.1112	39.4523	33.0952	47.2581	42.1355	32.1371	45.6563	34.9023	48.379	51.1749	56.0362	57.5138	68.2248	51.8272	58.8387	56.9914
101842111	Htr7	protein_coding	0	0.0851409	0.0267115	0.0820528	0.0610808	0.0320324	0.0565415	0.0746584	0.065577	0.0548449	0.024717	0.056248	0	0	1.6238	2.88174	1.16299	2.00975	1.52554	0.476979	2.16102	0.532761	9.72377	14.403	14.3467	16.9985	12.8144	5.25789	10.706	8.42207
121140326	LOC121140326	lncRNA	0	0	0	0	0	0	0	0	0	0	0	0	0	0	0	0.493049	0.696433	0	0	0.499852	0	0.812087	1.29398	1.55805	6.33038	2.13764	0	1.78703	1.58859	0
121134275	LOC121134275	lncRNA	0	0	0	0	0.182852	0	0	0	0.294468	0	0	0	0	0	0	0	0	0	0	0	0	0	1.38615	0	0	0	0	0	0	0
101842734	Kif20b	protein_coding	3.85266	4.84292	6.87638	4.35451	4.93095	4.75234	6.21678	4.45097	4.47996	4.69555	5.88462	5.77222	5.19325	4.54511	7.40603	6.06971	6.06476	7.48524	6.77327	6.01361	7.75699	5.11222	5.83783	6.92024	6.29742	8.17377	8.28972	7.91645	5.66691	7.75381
101844699	Pank1	protein_coding	0.785574	0.762327	0.906317	0.812011	0.71001	1.02647	1.03916	0.422191	0.154515	0.344608	0.256252	0.265068	0.183447	0.309211	0.736871	1.49658	0.86123	0.767912	1.07836	0.786714	1.35784	0.958603	4.50957	6.30568	6.80038	8.25083	5.65534	5.2234	6.96502	5.63581
101844160	Acta2	protein_coding	0	0.38258	0	0.368703	0.457443	0.323859	0.190551	0.111826	0.147335	0.739335	0.999588	1.5165	0.174922	0.644966	0.270242	0.132133	1.11983	0.976302	2.08098	1.47352	1.47129	0.979346	0	0.208773	0.188499	0	0	0.319274	0.212864	0.189222
101824746	Rnls	protein_coding	1.05237	1.62559	1.32	1.44376	2.53061	1.99068	1.82041	1.4534	1.91491	1.2867	1.77664	1.72673	0.990998	1.32034	2.88192	2.02558	2.55014	2.76556	3.26353	2.49995	3.33416	2.32088	2.658	3.47875	5.15113	5.60012	2.89364	4.78801	3.54692	5.04478
121140361	LOC121140361	lncRNA	0	0	0	0	0	0.216947	0	0.337094	0	0	0	0	0	0.277747	0	1.59324	0.562614	0.735757	2.95202	1.61523	0	0	0	0	0	0	0	0	0	0
110340255	LOC110340255	lncRNA	0.101464	0	0	0	0	0	0	0	0	0	0	0	0	0	0	0	0	0	0.338252	0	0.813111	0	0	0	0	1.58299	0	0.441118	0	0
101825008	Pten	protein_coding	0.216561	0.362631	0.235966	0.440084	0.282637	0.282971	0.12487	0.690929	0.931016	0.173033	0.218347	0.461396	0.294758	0.284644	4.02252	3.19139	2.30634	2.77619	2.23461	1.9563	2.27264	2.10869	5.98953	6.33239	4.7116	5.95289	4.87713	3.72118	4.78258	4.88911
101825273	Atad1	protein_coding	5.33472	9.14313	10.338	7.76459	9.95811	8.80412	8.50666	6.93257	7.91376	5.79251	7.72641	10.1371	7.61577	7.34718	7.54547	6.3156	6.71268	8.48972	8.74737	5.8956	9.19082	8.08491	8.77978	7.50878	6.7796	7.04874	7.5694	5.59045	6.54783	6.89517
121134278	LOC121134278	lncRNA	0.0280634	0	0.0917342	0	0	0	0	0.0427327	0	0.031392	0.0424422	0.0482926	0	0	0.826156	1.31282	0.713214	0.652893	0	0.511897	0.112447	0.249496	1.32516	1.91472	0.432195	1.0216	0.698539	0.244013	1.46418	0.723089
101825526	Minpp1	protein_coding	7.3147	7.31791	12.7233	9.33493	11.2762	11.3132	12.7591	3.79571	2.91042	3.95401	4.48063	6.64531	4.91539	4.43484	4.812	3.60272	4.56958	6.31539	7.49263	5.59045	6.79515	4.90458	1.83313	0.813195	1.04889	0.637542	1.27146	1.24361	1.65826	1.47409
101825787	Sgms1	protein_coding	0.403754	0.55871	0.639277	0.775994	0.691616	0.766621	0.763896	0.634016	0.911282	0.239935	0.324394	0.412534	0.420744	0.411583	5.75731	9.44388	4.71371	5.87081	6.64586	4.09665	5.91507	4.15042	13.7627	16.5715	22.0871	24.3436	20.7282	16.895	24.7958	21.3266
101826480	Cstf2t	protein_coding	3.5468	5.64369	6.47607	5.43899	6.26737	5.11923	5.64757	12.7224	17.4768	8.18397	9.65084	10.2916	10.3569	9.5888	41.1758	39.9449	34.7736	42.2198	36.2636	27.8817	38.4726	28.6741	51.0149	67.7544	59.9559	73.626	56.7019	46.7111	54.199	54.8327
101827192	Dkk1	protein_coding	0	0	0	0	0.0414026	0	0.0574885	0	0	0	0	0	0	0	0	0.119592	0.253386	0.110455	0.110792	0	0	0	0.313862	0.566872	1.19426	0.864162	0	0.144485	0.385321	0.68505
101828235	Uhrf2	protein_coding	0.842623	1.54024	0.966449	1.09473	1.65747	1.21691	1.58544	1.53069	1.127	0.992173	1.27436	1.42458	1.10915	1.00154	1.95836	1.43629	1.65307	0.786107	1.33061	1.29432	1.4216	1.0076	2.23375	1.42886	1.21422	1.76819	0.643942	1.47818	1.54256	1.59977
101828504	Tpd52l3	protein_coding	0	0	0	0.136118	0	0.0531388	0	0.743108	1.74058	0.12131	0.328025	0.0933103	0.516622	0.204093	12.9698	12.683	8.8196	14.7777	11.569	11.869	9.77709	10.1235	22.788	30.2133	32.0114	35.2487	20.9205	29.9389	31.7484	26.2663
101828763	Ranbp6	protein_coding	0.69316	0.933366	1.13291	0.973243	1.5368	1.17437	1.21936	1.07338	1.17852	0.788516	0.781793	0.95021	0.965437	0.913884	2.42104	1.94473	1.88106	2.26471	1.9583	1.50011	1.93007	1.63637	3.60597	2.67193	2.05059	2.56611	2.12017	2.29846	1.97511	2.36117
101829379	Kiaa2026	protein_coding	0.680519	0.649954	1.04869	0.82975	0.823564	0.793932	0.683881	1.38165	1.59934	0.594488	0.911573	0.903391	1.01115	0.780621	3.24356	3.28845	2.81661	3.87728	2.67917	1.84424	3.29809	2.20878	4.00912	4.27456	4.12563	4.28054	4.35577	3.43758	4.09533	4.14146
101829650	Ermp1	protein_coding	1.51973	1.45416	1.6728	1.15487	2.1251	1.32722	1.78834	1.32236	0.933352	0.982983	1.29773	1.5122	1.31743	1.49164	1.78804	2.34374	1.70782	2.43956	1.9645	1.62177	2.77544	1.65442	3.46604	9.46363	8.43847	9.57002	6.49771	3.64063	4.61478	5.48741
121134294	LOC121134294	lncRNA	0	0	0.647396	0	0	0.0970446	0.51389	0.150789	0	2.99082	1.49764	3.74897	2.7125	1.86362	0	0	1.51001	0.987356	1.32049	1.08378	0	0	0	0	0	0.514983	1.23245	2.15259	1.72219	1.02061
101831707	Insl6	protein_coding	0.238367	0.543282	0.292192	0.598374	0.296956	0.408797	1.64933	10.3445	25.5849	3.73295	4.05562	1.33312	3.76145	4.03737	195.387	232.025	152.055	186.768	214.753	141.962	243.792	160.529	393.388	578.027	597.457	623.842	603.343	444.835	641.519	524.205
101831977	Jak2	protein_coding	0.550793	0.292795	0.771618	0.310392	0.616157	0.396568	0.330553	0.85582	0.924613	0.51553	0.476001	0.464241	0.468547	0.366677	0.620462	0.485394	1.17127	0.971335	0.974301	0.656122	1.17104	0.799478	0.477707	0.766931	1.09639	0.350742	0.699492	0.879644	0.58647	0.86889
101832233	Rcl1	protein_coding	18.43	25.8283	31.2102	21.5052	26.19	27.1948	26.4256	15.6324	12.7936	12.5028	15.0492	17.4855	14.8553	15.2101	11.4752	8.95195	9.61706	10.8299	11.5638	11.2485	15.0221	12.9793	7.77613	12.3513	6.83503	8.56408	8.28539	7.15944	6.4998	7.94461
121140434	LOC121140434	lncRNA	0.29364	0.169971	0.106651	0.163806	0.0812923	0.0639478	0.169315	0.645857	1.96371	0.839419	1.03622	1.17905	1.28227	1.26897	11.5259	11.9755	8.95523	11.0605	16.2064	10.9505	15.9493	10.4424	11.8629	15.9534	9.37949	12.0469	17.4607	16.7378	18.7249	13.6188
101832497	Ak3	protein_coding	2.35933	3.9734	3.22451	3.16554	3.90209	3.90669	5.03114	0.495531	0.734492	0.887305	0.430642	1.01501	0.581346	0.94417	0.598759	0.439139	0.671976	0.811176	0.61024	0.445199	0.162993	0.482196	1.34458	1.27206	0.522058	0.211546	0.126567	0.442123	0.47163	0.209624
101832934	Cdc37l1	protein_coding	4.75476	8.51476	7.80473	6.84256	8.14475	7.33088	8.54393	6.11669	6.33207	4.03489	5.67217	6.0661	5.17452	4.39698	14.7818	14.8975	11.1464	13.01	11.8199	9.86931	13.714	8.98887	16.4519	17.5955	19.3587	22.1691	17.855	17.5529	19.7224	22.0734
101833458	Spata6l	protein_coding	0.126569	0.479539	0.338506	0.216631	0.272354	0.338281	0.179133	0.665789	1.15422	0.167323	0.226222	0.217804	0.342584	0.259851	0.719803	0.0828102	0.350909	0.22945	0.115075	0.335811	0.461042	0.47738	0.543326	0.78505	0.472543	0.538542	0.429611	0.450213	0.133406	0.237178
101826834	Slc1a1	protein_coding	0.0528595	0.0516327	0.043197	0.0829332	0.115241	0.0906532	0	0.301838	0.397684	0.0886935	0.159886	0.159184	0.0786911	0.132639	0.923949	0.998625	0.63811	1.05409	0.572708	0.964195	1.27081	0.939889	0.686408	1.2773	1.2211	0.962132	0.657874	1.5512	1.22573	1.08959
121140457	LOC121140457	protein_coding	0.186449	0.161886	0	0	0.0774257	0.121812	0.107508	0.851729	1.62094	0.139042	0.751946	0.748647	0.51812	0.233926	4.11664	2.4601	0.789748	3.09837	2.48627	2.72077	4.73152	3.49941	3.81513	3.887	3.19049	1.61604	2.70724	4.59336	4.68375	3.523
101833714	Glis3	protein_coding	0.343217	0.660344	0.509961	0.548277	0.641366	0.435726	0.472263	0.118778	0.0938969	0.0174511	0.0943764	0.0805392	0.0278696	0.0587199	1.3491	1.48769	0.892089	1.73698	0.98816	0.682967	1.28147	0.809071	2.76251	3.10454	1.76192	3.48866	3.83472	2.84864	3.61757	3.49717
121140466	LOC121140466	lncRNA	0.191822	0.107068	0.0895758	0.034395	0.136554	0.0805644	0.237012	0.834544	0.439819	0.950253	0.953202	0.943126	1.17488	0.687618	1.0084	0.690269	0.766076	0.910758	1.37031	0.399882	1.09801	1.38055	2.32916	4.05094	3.09485	2.85019	3.23999	2.26358	1.74745	2.40065
101834320	Pum3	protein_coding	5.46749	8.63701	9.44578	7.30611	8.1063	7.72136	9.9612	6.74266	7.79933	7.34847	8.64614	10.6608	9.65583	8.18992	11.1691	8.00454	11.0951	12.0222	11.7817	9.17676	13.661	11.151	6.77342	4.49157	5.86965	5.51374	3.881	7.50157	7.95403	7.82053
101828402	Smarca2	protein_coding	0.99237	1.07866	1.2195	0.899061	1.24558	1.19188	1.01965	0.159063	0.209572	0.20866	0.180551	0.308158	0.177724	0.159143	5.60123	9.96131	3.94425	5.43087	4.99972	2.77648	5.68045	3.53789	21.6683	33.1326	31.2174	36.3585	30.8305	19.3011	34.2145	31.491
101835716	Dmrt3	protein_coding	0.652718	1.17705	0.738559	0.535669	1.03208	1.00869	1.25936	0.611634	0.60439	0.252739	0.455607	0.345607	0.298982	0.409462	4.34192	5.14929	4.0195	5.5068	5.60731	4.48766	5.6331	5.05899	6.51991	5.85219	7.08814	8.09445	11.4042	8.94969	9.45968	7.50345
121140492	LOC121140492	lncRNA	1.06719	0.27798	0	0.803692	0.2659	0.209168	1.10763	0.97502	0	1.67128	0.645595	0.367293	0.762583	0.267788	0	1.53611	1.08488	0.709375	0	0	0	0	1.00786	0	1.0957	2.21997	1.3282	0.927929	1.23733	1.0999
121140493	LOC121140493	lncRNA	0.646571	0.962386	0.905796	0.579675	0.230141	0.271558	1.11845	1.68779	0.370623	1.75649	1.95571	4.29163	2.09009	3.01307	0.679798	0.997149	1.17373	1.53494	0.615852	1.01091	1.85053	0	1.30848	1.05034	0.948345	1.92142	1.14958	1.60628	0.535463	0.951984
101835976	Dmrt1	protein_coding	11.0422	11.6665	13.5862	11.6483	13.4162	12.8882	13.8642	1.02018	0.497826	1.77644	2.28919	1.96423	1.50715	2.27266	0	0.0892924	0.0630628	0.412351	0.165444	0.181049	0	0.0735354	0	0	0	0	0	0	0	0
101836661	Cbwd1	protein_coding	2.02554	2.19837	3.56523	3.58538	4.14098	3.10477	3.00969	7.07815	7.18969	6.47784	8.83664	8.49065	7.17511	6.06007	4.77803	4.01824	6.40175	5.61001	6.666	7.86317	8.53235	6.23354	4.04658	6.0536	3.06615	4.45661	9.37272	7.79002	6.32277	8.16316
101841160	LOC101841160	protein_coding	0	0.0537128	0	0	0.102757	0	0	0	0	0	0	0	0	0.0517434	0	0	0	0	0	0	0	0	0	0.234488	0.211717	1.07239	0	0.1793	0	0
101837376	Pabir1	protein_coding	0.280879	0.268264	0.244838	0.681589	0.174959	0.330311	0.437283	0.997967	0.657431	0.911162	1.51509	1.24059	1.18195	1.32738	0.344532	0.168457	0.452097	0.435642	0.343336	0.341563	0.937877	0.471683	0	0	0.240318	0.146071	0.174787	0.0814087	0.0542762	0.048248
101830018	Fxn	protein_coding	6.295	5.9781	11.4675	6.17279	7.35213	10.7958	8.16689	2.69593	3.28888	3.74087	3.96681	3.83657	3.43613	4.19578	12.3063	18.6411	9.83232	15.0375	14.8649	12.2002	22.3332	11.8538	26.319	32.8088	28.9495	38.5342	30.1958	35.635	33.0716	33.4534
101837639	Tjp2	protein_coding	0.836918	1.03617	1.03012	0.804054	1.3773	0.931554	0.929396	0.235998	0.103646	0.416081	0.593798	0.515627	0.332242	0.350009	0.26615	0	0.210072	0.446421	0.378894	0.150775	0.207002	0.306197	0	0.0587463	0.212166	0.214932	0	0.17968	0.0598975	0.10649
101838273	Apba1	protein_coding	1.00315	0.993363	1.5447	0.790841	1.56989	1.19432	1.31937	1.57801	1.39715	0.955201	1.1159	0.855994	1.12558	0.842524	3.93551	6.17548	3.72934	3.2238	6.4673	3.87134	5.24861	3.41505	14.7587	25.5483	19.62	27.1621	34.3077	16.8321	26.7218	29.0943
101830552	Ptar1	protein_coding	0.016035	0.0626516	0.0611516	0.0134176	0.0665878	0.0366665	0.0739671	0.260446	0.493276	0.0298949	0.0161673	0.0735832	0.0636564	0.0268242	1.59318	1.51948	1.698	2.20279	1.78187	1.15046	1.69193	1.09295	2.06961	1.42833	2.30487	2.22373	1.89589	1.37102	2.01406	1.95564
101830818	CUNH9orf135	protein_coding	0.0677711	0.0441322	0.221531	0.0850629	0.0422144	0.232453	0.234463	0.257991	1.22369	0.0379046	0.153742	0.233246	0.242136	0.042514	4.86307	4.26779	0.43059	0.337862	3.95376	4.07944	2.71551	3.51468	8.64042	11.7524	5.04464	2.11466	13.4954	13.9952	10.6077	11.0011
101839075	Smc5	protein_coding	3.39573	4.57547	5.03339	4.53421	5.44549	4.99168	5.13974	10.3965	11.4873	6.42511	8.07217	7.94157	7.2816	6.26597	19.7407	18.8817	16.6174	21.5513	20.202	14.6944	22.0379	16.7541	25.7578	34.9683	38.2024	39.5459	40.4077	34.9051	39.7896	38.7213
101844233	Abhd17b	protein_coding	1.69656	0.684659	2.85098	1.40963	1.6968	1.70945	2.72806	5.3487	7.14301	1.0959	2.52968	2.09711	1.59365	2.2185	25.3241	26.9998	17.9755	24.3811	21.9861	16.6501	25.2768	20.1817	31.4805	47.8229	52.2562	50.4523	47.8803	42.0734	49.7298	49.3783
101844500	CUNH9orf85	protein_coding	0.378417	0.404838	0.530133	0.322301	0.57245	0.715202	0.654592	0.617382	0.406713	0.362829	0.694943	0.744222	0.402389	0.576513	0.596796	0.680866	0.618251	0.718681	0.495602	0.493043	0.812291	0.440563	0.446722	0.53789	1.11007	1.05426	1.09332	1.17513	0.783473	0.905393
121140563	CUNH9orf57	protein_coding	0.0411467	0.0535891	0	0.103291	0.0768905	0.0604852	0.213529	0.595222	5.8198	0.184108	0.155573	0.389438	0.392029	0.645302	62.9127	75.4397	49.6716	64.6844	116.87	84.1363	139.398	92.8556	96.8562	101.182	96.7428	98.8601	315.966	274.68	358.037	323.996
101822428	Zfand5	protein_coding	7.34202	5.61392	14.6321	14.0906	8.73357	12.0924	21.5086	15.3272	13.0668	13.326	21.7778	26.8176	19.0675	20.1169	24.5773	20.3691	19.502	23.457	27.0817	20.823	36.9157	22.4598	26.6169	28.0091	42.6755	23.8946	41.8565	16.7835	50.3885	19.6499
121134315	LOC121134315	lncRNA	0	0	0	0.16203	0.321643	0	0	0	0.25899	0	0	0	0	0	1.42512	0	1.31231	0.429044	0	0	0	0	4.267	2.20192	1.3254	0	0	0	0	0
101832405	Tmc1	protein_coding	0.0400846	0	0	0.0754683	0	0	0	0.0610376	0.241258	0	0.0303113	0.0344895	0.0716081	0.0251458	0.147506	0.216366	0.865916	0.999176	0.801782	1.46234	0.963687	0.415765	0.18928	0.113954	1.13177	0.416919	0	0.609941	0.348562	0.413132
121135541	LOC121135541	snRNA	0	0	0	0	0	0	0	0	0	0	0	0	0	0	0	0	1.27245	0	0	0	0	0	0	0	0	0	0	0	0	0
101822890	LOC101822890	protein_coding	0.233152	0.573569	0.804471	0.487734	0.677737	0.964721	0.761807	0.749496	1.66314	2.52112	2.2332	2.49646	2.62245	2.30766	0.857966	0.466108	0.790054	1.63588	4.74992	2.4572	2.28363	0.767712	0.122327	0	0.398965	0.404167	0.806039	1.46414	0.750891	0.800992
101823325	Anxa1	protein_coding	0.216457	0.422866	0.648595	0.498091	0.13483	0.106063	0.873671	0.164801	0.57902	0.484261	0.763845	0.931218	0.859297	1.26735	0	0	0	0.119901	0.120267	0.263222	0.289106	0.106911	0.170352	0	0	0	0	0.313684	0	0
101833964	CUNH9orf40	protein_coding	2.07071	1.69419	1.90914	1.93263	1.68671	1.56099	2.11243	2.18292	4.95327	1.24725	2.20824	1.23347	1.64408	2.36484	22.9575	27.9907	20.5781	23.8228	24.515	16.5613	25.5296	15.7347	35.351	48.754	57.1028	49.5637	45.5958	43.7428	50.9406	47.8822
101834227	Carnmt1	protein_coding	0.10063	0.114677	0.102794	0.0315765	0.141035	0.246542	0.108795	0.402233	0.45425	0.211061	0.209261	0.497859	0.359537	0.378763	1.43493	1.62953	1.05495	1.21238	1.42576	1.23901	1.91527	1.3047	2.1383	3.57595	3.03497	2.87829	3.28759	2.67964	4.15647	2.3984
101824299	Ostf1	protein_coding	4.61168	6.06233	6.90339	5.24738	7.73186	7.72945	9.02112	2.69078	4.1505	5.44793	7.10492	6.60093	6.00557	5.02894	2.22042	1.24075	3.28606	5.30005	5.31624	4.87426	4.83549	2.55451	3.66332	2.20547	2.4338	1.56898	2.41384	1.6864	0.999416	1.33262
101834768	Pcsk5	protein_coding	0.275781	0.232798	0.292146	0.237175	0.29903	0.255249	0.282697	0.0855428	0.0922141	0.211374	0.131304	0.16698	0.152056	0.108928	0.169139	0.128644	0.0908549	0.271578	0.18728	0.14905	0.306951	0.211886	0.43408	0.871114	1.46817	1.24828	1.65259	0.621686	1.06582	0.473723
101839901	Rfk	protein_coding	4.33195	5.92656	4.90416	4.73888	5.37196	5.18001	5.2248	4.47825	3.26907	3.93439	4.86854	5.88159	4.35449	3.989	0.658113	0.715068	1.01003	1.45296	1.25866	1.59486	1.67207	0.765548	1.59515	2.37262	4.48846	2.79019	4.08066	2.8509	1.72794	2.86725
101835541	Vps13a	protein_coding	0.689055	0.797147	1.22686	0.893858	1.10779	0.999699	0.998831	2.15709	2.99651	1.79132	2.36366	2.19927	2.22808	2.04296	5.83619	5.59632	4.39265	5.82124	5.46686	3.96024	5.50651	4.41483	7.32542	8.12003	7.70696	7.34701	8.69556	7.78208	8.36842	7.95475
101836321	Cep78	protein_coding	2.64093	3.43951	4.24784	3.1043	3.47283	3.38916	3.73442	2.55326	4.41529	1.54742	2.34571	2.88546	2.54612	1.99856	18.5881	17.272	11.0264	15.9523	17.9575	15.0634	22.8435	15.0315	23.5553	18.3522	28.9438	26.2692	19.6949	23.6008	27.8248	20.414
101836566	Psat1	protein_coding	3.36761	4.75143	5.45819	3.31104	4.85961	3.96028	5.04863	5.38432	4.56047	3.70425	4.79597	4.68438	3.74327	3.73219	4.64713	2.92859	4.63589	4.94333	6.82953	4.29994	7.53395	5.23943	2.78283	1.91472	0.86439	2.91887	2.27025	3.05016	3.90448	2.31388
121134340	LOC121134340	lncRNA	0	0	0	0	0	0	0	0	0	0	0	0	0	0	0	1.62002	0	0.748123	0	0	0	2.00121	2.12582	6.39915	4.62218	5.85306	0	1.95723	2.60982	0
101825872	Tle4	protein_coding	0.8192	0.728213	1.2964	0.979256	1.26354	0.866524	0.922217	1.18801	0.704364	1.20727	1.49458	1.05169	0.851736	1.19094	0.0956997	0.0467918	0	0.0864336	0.0433488	0	0	0.154139	0.0614011	0	0.0667524	0.135246	0.0809169	0	0.150761	0
101840589	Lpxn	protein_coding	0.0955524	0.248893	0.156172	0.119933	0.337276	0.249708	0.523412	2.08549	3.06722	2.28023	2.48076	3.06936	2.78805	2.73734	7.97005	8.99727	8.29705	8.73329	11.4676	9.06332	9.44408	7.9759	16.7696	19.7392	22.6458	19.3798	22.0997	17.3783	21.8801	21.7479
101840854	Zfp91	protein_coding	2.19133	2.21501	2.95788	2.25783	2.52622	2.26501	3.07396	7.22138	8.39898	4.02442	4.50123	4.67144	4.44049	4.45909	19.6179	18.7133	16.2918	20.5084	20.462	15.4317	19.9197	17.4465	24.4015	26.53	26.3603	28.1781	24.2198	20.4756	24.9011	22.0793
101833360	LOC101833360	protein_coding	0	0	0.332929	0	0.507536	0.399248	0	0.310178	0	0	0	0	0.242596	0	0.749587	2.19904	0	0.677008	0	0	0.816203	0	0	2.31635	1.0457	0	0	0	0	0
110339831	Trnav-uac-2	tRNA	0	0	0	0	0	0	0	0	0	0	1.10989	0	0	0	0	0	0	0	0	0	0	0	0	0	0	0	0	0	8.50873	0
110339820	Trnar-ucu	tRNA	0	0	0	0	0	0	0	0	0	0	0	0	0	0	0	0	0	0	0	0	0	0	0	0	0	0	0	0	8.50873	0
110339819	Trnal-uaa	tRNA	0	0	1.05494	1.6203	0	0	0	0	0	0	1.95234	0	0	0	0	0	0	0	0	0	0	0	0	0	0	0	0	0	0	0
110341911	Trnak-uuu-2	tRNA	0.733877	0	0	0	0	0	0	0	0	1.64184	0	0	0	0	0	0	0	0	0	0	0	0	0	0	0	0	0	0	0	0
101823057	Gtpbp6	protein_coding	1.07542	2.61695	1.61892	1.59847	2.04489	1.99687	2.30088	3.31823	6.87013	1.17132	2.52526	2.14283	1.71893	1.84636	33.1173	36.4586	23.0877	28.6879	30.9455	21.7846	34.1326	24.9089	54.3897	48.9161	49.3961	53.7196	53.8899	42.3249	59.7184	51.4816
110341903	Trnaf-gaa-2	tRNA	0	0	0	0.921127	0	0.719194	0	0	0	0	1.10989	0	0.874011	0	0	0	0	0	0	0	0	0	0	0	0	0	0	0	0	0
101823323	LOC101823323	protein_coding	0.312211	0.3765	0.529179	0.391872	0.244895	0.328628	0.260032	0.669095	0.579973	0.336307	0.507154	0.537264	0.440684	0.551297	1.82972	0.582549	0.617139	1.07608	0.732429	0.506218	0.880329	0.616821	1.25585	1.24917	1.36531	1.80405	2.59046	1.15626	2.01102	1.13219
106021056	LOC106021056	lncRNA	0.0620059	0	0.101343	0.23348	0.154493	0	0	0	0	0.208081	0	0.213404	0	0.0777948	0	0	0	0	0	0	0.248451	0	0	0	1.90986	0	0	0	0.359454	0
101823589	Patl1	protein_coding	3.1252	3.67854	4.08202	4.02108	3.69788	2.8192	3.37029	3.14599	2.93821	2.99856	3.4608	3.82533	2.70971	2.08354	0.288711	0.282327	0.232626	0.869188	0.0871843	0.286223	0.366763	0.155004	0.246983	0	0.335636	0.204007	0	0.113698	0.0758039	0.134769
106021470	LOC106021470	protein_coding	0	0.256833	0.214872	0.0825058	0.0818908	0.0644186	0.113707	0	0	0	0	0.113117	0.313142	0.082472	1.69324	0.709628	0	1.31082	0.438275	0	1.05355	0.389602	1.24158	0.373742	1.34979	2.39293	1.22716	0.857338	1.52426	0.677485
101834405	Stx3	protein_coding	0.258618	0.285787	0.448305	0.491825	0.390526	0.345604	0.352466	0.214801	0.251564	0.254226	0.284455	0.364123	0.28	0.226147	0.576774	0.394814	0.497925	0.599067	0.757652	0.457442	0.690835	0.580613	1.14718	0.401023	0.643698	0.652091	0.438912	0.817707	0.545176	0.767325
101835285	Mrpl16	protein_coding	15.3736	19.4794	22.4011	18.5767	20.8403	23.697	19.9226	12.7761	19.2378	10.9595	14.1868	15.8733	12.7233	13.796	45.8335	44.4449	45.4283	46.0721	48.8188	41.0657	50.1155	38.1463	60.044	52.4456	54.0409	60.1659	52.8605	44.1804	63.1409	62.5735
101825698	Ms4a14	protein_coding	0.0951081	0.0530862	0.355304	0	0.0169264	0	0	0.186201	0.599689	0	0.0410967	0	0.0161813	0	0.849963	0.928953	0.172651	0.180627	0.0452947	0.0495669	0.163323	0.120793	1.47562	1.69952	0.836987	0.635925	0.169099	0.177208	0.236294	0.490116
101836240	Ms4a5	protein_coding	0.0707702	0	1.73501	0.0888273	0	0	0.122419	0.323289	1.56181	0	0	0	0	0	2.34382	1.27333	0.359716	0.705627	0.235927	0	0.567137	0.419453	6.0152	3.21902	0.726605	0	0	0.307675	0.410262	0.729393
101826213	Ms4a13	protein_coding	0.330698	0.107674	1.28368	0.363191	0.308986	0.243061	0.429035	8.8123	31.6803	1.34096	2.1881	1.6361	4.0369	2.85248	177.214	185.493	127.433	165.551	178.597	134.065	200.583	150.31	251.801	317.291	328.708	333.424	306.111	283.23	357.298	322.301
121140872	LOC121140872	protein_coding	0.307639	0.114476	0.143659	0.0551618	0	0.043069	0.228068	0.66921	2.20428	0.540771	0.0664661	0.226884	0.104681	0.220557	23.2882	41.751	20.7747	27.4602	49.0812	31.4247	42.2631	30.0855	103.347	174.664	168.757	187.642	241.76	181.895	222.162	208.132
101836758	Ms4a15	protein_coding	0.697431	1.11018	1.01323	1.1996	1.02975	0.987244	0.804285	0.039333	0.155469	0.144473	0	0.177802	0.0922894	0.291674	0	0	0	0	0	0	0.103501	0	0	0.146866	0	0	0.160741	0.3369	0	0.399337
106021877	Ccdc86	protein_coding	4.29425	7.27453	6.87132	4.59841	6.50949	8.32838	8.36329	4.80132	8.31409	4.46767	4.95035	5.78775	5.25729	4.21976	29.3944	28.4203	19.9192	29.7421	34.6382	25.6354	45.4832	28.9226	34.174	33.6357	32.8359	32.4832	46.5309	47.2609	53.0961	50.7582
101837640	Prpf19	protein_coding	21.184	29.2504	32.6197	29.8513	28.7429	28.2329	28.1196	18.3688	24.5459	15.8252	20.5429	19.6617	17.1698	17.1959	52.5109	54.879	40.0669	56.8792	51.2496	40.4302	53.3461	41.8524	56.7307	55.7619	69.6046	67.4519	49.8922	40.9325	52.4484	44.9807
101838090	Tmem109	protein_coding	1.01767	2.209	2.69294	2.34177	2.32431	1.87589	1.84421	0.147583	0.388894	0.894437	0.659611	1.04241	0.259713	0.638403	0	0	0	0.0805306	0.0807765	0.353582	0	0.0718059	0	0	0	0	0	0	0	0.124864
101838364	Tmem132a	protein_coding	0.524017	1.18429	1.20912	0.812478	1.20963	1.07238	1.35968	0.117343	0.216446	0.362046	0.419562	0.477396	0.330394	0.522093	0.22686	0	0	0	0.05138	0	0	0	0	0	0	0.0801513	0	0	0	0
101839777	Vps37c	protein_coding	2.31372	2.1804	2.95147	1.58189	1.94505	2.65455	2.86345	1.63268	3.01912	0.967926	1.2233	1.58614	1.54578	1.25084	9.82938	12.8612	6.78851	11.1908	10.2844	8.23493	12.6626	8.91927	14.3008	15.2941	15.4506	15.1629	11.9398	10.9586	13.631	16.0915
121140923	LOC121140923	lncRNA	0.104228	0	0	0.0654108	0.259692	0.204285	0	0.476129	0.418213	0.174885	0.315261	0.179359	0.434455	0.32692	7.09556	8.06385	3.97332	4.33009	5.73317	4.75297	9.39666	6.48642	7.13638	8.88909	8.56093	8.94357	17.8364	10.1955	13.2928	11.8165
101840051	LOC101840051	protein_coding	0.0373592	0.194625	0	0.0468914	0.139625	0.0366117	0.0646245	0	0	0	0	0.0642891	0.0889857	0.0468722	1.23729	2.95761	1.04441	1.86248	0.747268	0.545167	1.94602	1.54999	2.64616	4.46066	6.13713	6.02286	3.25473	4.0605	4.11493	2.88782
101840593	Ddb1	protein_coding	5.05215	8.24545	8.75396	7.15174	10.6792	7.42039	8.93642	29.056	34.7261	11.8976	13.5388	17.2571	16.8291	14.6471	72.7341	68.8475	56.2824	62.9982	66.7786	48.6412	64.6369	50.3193	87.772	89.9904	76.2464	94.9538	83.1278	67.7647	77.2935	90.8288
101840859	Tkfc	protein_coding	2.13553	2.59409	3.65813	2.55155	3.53019	3.19957	3.30335	36.4578	78.4374	8.40681	12.453	12.0494	16.4092	13.4223	434.709	491.82	342.443	430.016	460.286	329.907	519.416	336.998	683.19	797.049	815.151	886.328	786.741	699.891	845.761	807.274
101841130	LOC101841130	protein_coding	1.13985	1.88512	2.42484	1.33985	2.07368	1.93267	2.25341	4.73867	6.06189	2.73225	3.77611	3.26917	4.11561	2.724	22.637	22.9828	17.1513	20.7458	22.8599	15.3133	25.5912	16.8361	26.9974	34.8731	35.2018	35.3785	41.7707	30.0479	39.8568	33.7519
101841400	Tmem138	protein_coding	0.0350839	0.274157	0.0573414	0.264213	0.393365	0.206291	0.182066	1.1753	1.0558	0.470941	0.530597	0.181121	0.584963	0.088035	3.3567	3.28247	1.24829	2.56527	2.10527	2.68781	2.81154	1.97544	2.31933	3.98951	6.12356	3.64906	2.83819	3.50814	5.89816	3.43512
106020966	Tmem216	protein_coding	0.789951	0.795	1.2911	0.811234	0.35786	1.02046	1.61492	4.92085	7.13176	1.96812	2.82383	1.79191	2.13816	3.01835	21.1412	21.0613	17.886	23.5097	18.554	16.6362	27.1924	19.1537	16.7857	18.9864	23.9629	22.0345	21.2271	23.2598	21.6482	21.8344
101841662	Cpsf7	protein_coding	3.69371	5.74294	5.45204	5.12134	6.54568	4.60192	5.05211	9.83193	10.0817	7.22266	8.55258	9.7315	6.95658	6.87954	13.2235	7.98537	8.15024	10.2302	8.06598	8.14778	10.6126	7.59448	4.66464	4.23281	3.52778	3.0526	2.94	5.1661	4.23276	3.68887
101842113	Sdhaf2	protein_coding	3.60155	7.78512	6.37694	7.00048	7.25987	7.23055	6.31655	6.05541	9.2327	5.59545	5.97643	6.45592	6.1956	5.83657	41.2322	45.9905	30.3197	41.8949	49.8604	38.4133	57.5236	40.1725	65.5461	71.2438	66.5081	75.6996	73.3058	70.6777	82.2093	79.5231
101828584	Ppp1r32	protein_coding	0.0350151	0.0456032	0.228916	0.0878984	0.0436216	0	0.0605696	0.426545	1.89672	0.156673	0.105911	0.0602553	0	0	4.50977	8.8201	2.93662	4.77136	3.73536	2.5548	7.15538	3.4243	23.1478	33.048	28.221	30.0457	32.6841	24.3566	32.2748	29.7728
101842387	Lrrc10b	protein_coding	0.0498122	0.0973124	0.0814136	0.0625219	0.0310279	0.0732234	0.129249	0	0	0.0278602	0.0376672	0.0428594	0	0	0.458255	0.80662	0.379784	0.662215	0	0.363445	0.898165	0.516662	1.29368	2.54895	1.53428	1.29524	0.929924	1.51592	1.58822	1.15513
101842651	Syt7	protein_coding	0.530816	0.563305	0.722975	0.505859	0.636795	0.751393	0.765178	0.404142	0.670522	0.175933	0.104065	0.101494	0.0936554	0.160329	5.85998	6.72085	3.17273	3.75709	4.71889	2.72543	3.82058	3.32091	15.0855	23.0266	21.2951	23.5154	21.4096	12.949	20.5716	20.4144
101843259	Dagla	protein_coding	0.592707	0.597627	0.765606	0.779933	0.726481	1.03054	0.942591	0.101898	0.230151	0.181792	0.0433738	0.19741	0.0796965	0.131935	0.0351787	0.0344008	0.0485912	0.12709	0.0637391	0.244128	0	0.0849909	0	0.0543539	0.0981513	0	0	0	0	0
101843805	Tmem258	protein_coding	75.0606	101.304	86.289	76.273	90.2396	113.197	103.267	100.231	99.483	94.1869	109.549	57.389	86.7301	84.2928	156.711	123.507	134.917	144.769	200.314	150.749	207.259	140.322	172.168	209.516	233.093	234.11	200.874	188.949	236.731	216.952
101844066	Fen1	protein_coding	11.096	17.5481	20.4024	13.9583	16.2918	14.4178	17.9088	7.50521	7.45358	6.95411	7.45419	8.95054	6.93188	6.99182	25.3376	28.6098	23.7937	27.6587	28.734	20.8725	30.8644	24.2218	51.6939	56.4699	59.6322	64.4026	68.1244	49.6401	65.9043	57.6912
101844332	Fads1	protein_coding	5.37992	7.00675	7.8424	5.6576	7.84951	7.10887	8.88708	1.79587	3.17645	1.84336	1.46602	1.5847	1.7894	1.86482	12.4254	10.8135	9.03304	11.7055	14.8113	10.4322	15.6659	11.5864	16.0206	13.5949	9.70366	10.6704	10.6568	11.3786	13.8613	14.4032
101844598	Fads2	protein_coding	0.271393	0.377024	0.443568	0.499605	0.58604	0.549657	0.563353	0.192853	0.326689	0.89051	0.519899	0.716103	0.430954	0.4313	0	0.0651071	0.367856	0.661461	1.14601	1.05609	0.652466	0.375326	0.17087	0.10287	0.0928808	0.0940918	0	0.393297	0.104886	0.372949
101829114	Best1	protein_coding	0.409933	0.0667365	0.0418748	0.0964738	0.127673	0.200865	0.0886385	0.195066	0.462614	0.0286596	0.0387481	0	0	0	0.471405	0.460981	0.130227	0.0851522	0	0	0	0	1.08883	1.89373	0.263051	0.13324	0.159435	0.222774	0	0
101822971	Fth1	protein_coding	60.4857	103.909	87.4662	89.6563	106.642	107.148	106.522	65.2614	84.7132	49.295	53.3178	57.6934	50.7678	54.2777	172.34	159.408	129.565	164.46	187.815	150.47	206.814	148.52	222.507	242.697	223.86	231.572	222.969	220.138	268.826	240.156
101829376	LOC101829376	protein_coding	4.87903	5.65764	7.3273	5.18385	6.17157	6.01871	6.21882	3.19334	3.6707	2.04665	2.5729	3.49834	1.64381	2.42977	9.52831	11.3583	6.79811	9.63699	10.0588	5.81604	9.04605	5.70747	20.26	31.3907	31.1986	37.7818	38.5512	29.2126	33.6806	35.6742
101829647	Asrgl1	protein_coding	1.23247	0.990414	2.95725	1.18489	0.849371	0.950829	1.58762	15.8122	73.4951	4.48794	5.47286	3.15876	5.96492	4.606	793.873	1045.06	548.542	742.629	789.743	548.539	885.754	580.81	1643.76	1996.07	2017.76	2158.48	1909.05	1604.61	2089.46	1885.1
101830470	Eef1g	protein_coding	32.1229	51.6938	54.3262	45.4848	61.9613	52.1594	56.5924	39.9917	54.7899	18.6102	27.2711	37.0323	29.2014	27.2184	154.787	155.631	143.333	167.389	166.737	141.492	196.913	148.22	202.081	228.053	236.882	251.761	234.189	225.177	264.671	250.553
110340556	LOC110340556	lncRNA	0.275899	0.253643	0.291779	0.224073	0.38415	0.254474	0.252664	0.247127	0.45584	0.272314	0.220903	0.167568	0.193283	0.203619	0.597217	0.817616	0.659934	1.18666	1.46081	1.30255	1.43064	1.58715	1.45607	2.39915	2.99931	2.61641	7.67547	4.51568	6.67991	7.27614
101830731	Tut1	protein_coding	2.3002	2.99576	3.75947	2.76372	2.59616	3.08264	3.26476	2.21529	1.65658	1.75933	2.0813	2.33437	1.96676	1.97328	4.05135	2.19312	4.0471	4.57384	5.24321	2.72543	4.88404	3.96179	3.89902	5.4772	5.44994	4.80531	7.09575	4.95735	6.38233	4.55904
101831000	Mta2	protein_coding	1.20464	1.48175	1.8048	1.99501	2.00098	1.90198	1.96804	2.36934	2.7189	0.917063	1.06275	1.90024	1.67378	1.07057	4.0635	3.67262	4.80489	5.33826	5.41034	4.82197	5.8995	4.31367	6.79439	5.61254	4.20861	5.91668	7.49631	6.40103	9.11726	8.7944
101831260	Eml3	protein_coding	0.755614	0.846329	0.963287	1.11912	1.41201	1.08112	1.12408	1.12758	0.697336	0.777617	1.14277	0.754168	0.755914	0.587773	0.889778	1.03325	0.768139	0.552492	0.2519	0.551318	0.54498	0.62699	0.356802	0.601466	0.620637	0.314365	0.188083	0.459907	0.613253	0.389387
121141157	B3gat3	protein_coding	0.490532	0.958294	0.916262	0.615691	0.742051	0.515054	1.03036	1.92071	2.10884	1.37178	1.37775	1.80884	1.21012	0.659399	3.09444	1.13475	2.31522	1.97966	4.08822	3.06777	3.36944	1.14218	1.81995	0.996074	1.07921	2.00436	1.52626	0.913971	0.812475	0.541678
101823234	Ganab	protein_coding	4.26567	5.75081	6.63774	4.80668	6.65542	5.02173	6.15296	7.53303	6.39798	5.854	6.47188	7.73922	6.65458	6.42908	9.42829	10.4949	8.03546	10.8707	10.9039	7.60689	10.2662	7.26973	14.7369	20.9988	21.4083	18.6399	18.488	16.7084	19.2772	20.7179
101824301	Ints5	protein_coding	2.59548	3.64179	4.78113	3.38371	3.84082	3.72398	4.39049	2.05252	2.38782	3.2081	3.60002	2.96115	2.52752	2.53674	2.84947	2.01245	3.09769	3.57441	2.53363	1.51708	3.04525	1.8698	3.25018	2.77205	3.45983	2.53549	3.21242	2.99242	3.74079	2.51246
101824573	Lbhd1	protein_coding	7.98396	11.3594	11.8428	9.55792	12.4121	13.2486	11.0254	8.07083	18.9117	7.80518	7.96524	8.0241	6.51212	7.49168	38.8851	38.7496	40.9225	47.3842	57.0347	41.7319	63.5785	41.9524	48.9471	46.5387	50.8021	47.6264	76.8209	73.9421	91.2064	82.8053
121135616	LOC121135616	snoRNA	5.75281	4.21447	2.35061	3.15903	6.27096	5.63771	6.84152	9.85491	8.65616	3.21757	5.43773	3.71237	2.56924	3.60884	3.96929	1.29384	1.82755	0	2.39727	2.62339	0	2.13105	3.3956	0	1.84577	0	2.23743	7.81578	0	11.1171
121135778	Trnak-uuu-5	tRNA	0.733877	0.955794	0	0	0.91426	0	2.53895	2.23498	0	1.64184	2.21979	0	1.74802	0.920749	10.8023	5.28171	0	4.87817	12.2327	10.7092	0	4.34967	10.3961	4.1726	7.53479	3.81652	9.13364	19.1433	17.0175	15.1274
121141172	LOC121141172	protein_coding	6.38401	8.65733	10.9719	10.8215	10.7409	8.19121	12.1816	9.01954	10.8273	4.85897	7.66426	6.11583	5.95702	5.94528	36.3283	37.1828	23.2496	37.1856	50.6829	31.4532	59.0714	40.5684	47.5489	53.1365	53.3822	62.635	140.887	129.045	161.389	132.95
101824830	Ubxn1	protein_coding	24.2897	35.3601	30.349	27.688	29.7767	34.1139	36.3977	44.4427	49.8983	27.5503	37.3949	32.955	34.3553	29.9273	87.777	67.3429	76.0237	94.5857	95.0362	77.4694	108.593	77.4418	78.9823	86.0046	96.817	84.9685	102.276	90.0024	88.5331	94.1904
101825610	Bscl2	protein_coding	5.01723	8.14747	9.09227	6.82435	8.76106	8.12616	9.5504	7.89555	13.4772	6.24634	7.3339	7.73071	7.60033	6.61085	69.7566	87.6283	47.9628	64.3978	72.4325	47.4821	74.6941	56.7988	150.574	218.424	223.723	225.33	211.496	170.484	220.392	202.297
101825356	Gng3	protein_coding	0.219742	0.915806	0.861955	0.220647	0.492755	0.602967	0.30409	0.66921	0.617198	0.98322	0.598195	0.75628	0.523403	1.04764	2.26413	2.68851	0.893536	2.62917	2.93022	0.48099	1.93706	1.69312	5.39564	6.74667	6.54272	9.82777	6.83712	5.1588	3.8216	4.52954
101825873	Hnrnpul2	protein_coding	1.42269	1.47652	2.50691	1.95309	1.57852	2.09133	2.73016	3.18183	3.34483	1.71576	2.21886	1.75965	2.06499	2.11963	7.52573	3.91964	4.3501	5.8366	6.07674	5.51455	6.59126	4.87488	4.09374	2.14863	2.28232	1.84967	4.42659	3.38251	8.63407	3.55118
101826138	Ttc9c	protein_coding	0.357154	0.338293	0.477602	0.326023	0.808981	0.477283	0.224658	1.87874	1.36794	1.3075	1.27671	1.78794	1.00538	1.54797	1.07532	2.68727	2.06292	2.48195	4.22138	3.7904	6.37479	4.04124	1.99312	1.66145	3.66693	3.71474	9.09212	6.21094	8.28183	9.03519
121141221	LOC121141221	lncRNA	0.166894	0	0	0	0	0	0	0.508266	0	0.186689	0	0	0	0.418783	0.614148	0.600568	0	0	0.556377	0	2.67491	0.494589	0	0	0.85676	0	1.03856	0.725577	1.93501	0.860048
101826408	Zbtb3	protein_coding	0.695085	1.6429	1.43059	1.64794	1.34701	1.51373	1.73676	0.470409	0.568134	0.547149	0.54508	1.01892	0.367916	0.710583	3.22096	2.03806	1.30853	2.48128	3.26126	2.62969	4.53873	2.05987	4.2547	3.95204	4.09689	2.94538	5.76723	3.80536	4.92492	4.77593
106023023	Polr2g	protein_coding	18.2515	27.2322	24.7138	25.2807	24.5036	28.5949	23.7043	23.1149	22.7522	14.2715	18.5806	15.0432	15.5462	13.7838	21.7356	14.0283	25.3691	21.9867	25.4013	23.703	28.4006	19.0796	16.1768	9.40329	7.8837	8.29367	6.6161	7.44696	8.21791	3.34821
101826664	Taf6l	protein_coding	2.32545	1.65718	3.33461	3.57965	1.91313	3.46138	5.42671	3.44079	2.02462	2.69943	4.61183	5.09653	4.15423	4.78925	3.39064	1.81572	3.23376	2.18739	2.55974	1.44061	2.90083	2.66555	1.3467	1.37207	1.35145	0.912714	3.13992	0.381507	1.90767	1.01748
101831795	Tmem179b	protein_coding	3.83015	7.35462	6.17978	5.85519	4.71041	7.74765	5.18145	2.09363	5.22133	1.81265	0.742641	0.84501	1.75443	1.66342	11.7454	7.4215	11.1069	13.8722	14.4056	10.9276	16.3308	13.6789	9.50675	4.46709	6.04993	7.40566	6.72256	9.39326	7.11661	6.3262
101827098	Tmem223	protein_coding	3.95752	2.86346	3.2341	4.1394	4.19984	5.09929	4.43708	0.223192	1.76439	0.573859	0.775862	0.756694	1.30922	0.735592	2.42719	2.63724	4.47013	3.65362	5.86365	1.87154	3.52385	3.0406	2.42244	3.7502	5.64336	7.24147	3.1924	2.23033	4.6734	4.90968
101827368	Nxf1	protein_coding	5.99568	6.89896	8.68943	6.84356	8.48464	6.52224	7.38419	10.5184	11.9509	5.33941	6.33857	8.5813	6.33175	7.9606	37.2005	37.7046	28.4535	34.4369	32.7309	26.9698	40.8953	25.9909	38.207	44.3495	42.533	43.693	41.5364	38.973	45.4436	41.9962
101827799	Stx5	protein_coding	5.69982	9.16004	8.67484	7.02286	11.1398	9.27546	9.54304	12.8198	16.0513	8.0137	10.1624	11.3832	8.96789	10.1035	31.3656	29.9194	27.3767	27.981	34.5165	27.566	39.2865	28.5138	41.3596	44.8946	49.5277	47.726	68.6605	55.0164	65.327	61.0357
121141250	LOC121141250	protein_coding	1.16972	0.457028	2.29416	0.146817	0.145723	0.343894	0.404679	3.02796	7.74424	0.654228	0.884522	1.20774	1.39307	1.46757	6.88704	8.41844	5.94553	3.49886	6.23919	3.41384	6.5617	2.07986	14.9132	13.9664	8.40672	5.47479	12.3743	11.1878	15.5962	10.2473
101832057	Wdr74	protein_coding	11.2606	17.8877	17.4981	13.4913	15.7288	16.4275	16.7488	12.6002	16.858	8.5883	11.6115	12.111	9.90569	8.34832	49.4423	46.6607	45.3119	51.7432	49.3417	39.8354	54.0072	44.7469	64.653	69.6019	62.624	61.4441	64.499	61.0091	61.3225	65.5019
106021977	LOC106021977	lncRNA	2.87426	3.01552	2.87083	1.90403	4.07806	2.66027	3.72896	6.92977	10.5719	3.21517	2.77721	3.43482	4.7543	2.80479	10.8707	5.45881	6.0873	5.57245	9.04962	10.777	12.1567	7.09819	9.04819	11.3487	12.7058	7.88899	14.9051	7.98351	11.1083	11.9317
121135594	LOC121135594	snoRNA	0	0	1.38985	1.06734	0.52969	1.25003	0	0	0.853021	0.951226	0	1.46334	0	0.53345	0	0	0	1.41312	0	0	0	0	0	0	0	2.21116	0	1.84849	0	0
121135593	LOC121135593	snoRNA	0	1.05717	0	0	0	0	0	0	1.62849	0	0	0	0	0	0	0	0	0	0	0	0	0	0	0	0	4.2213	0	0	0	0
121135590	LOC121135590	snoRNA	0	1.0112	0	0	0	0.760886	2.68613	0	0	0.868511	0	0	0	0.974126	2.85712	0	0	0	0	0	0	2.30091	7.33253	0	0	0	0	3.37551	0	0
121135584	LOC121135584	snoRNA	0	2.14686	0	0	0	0	0	2.51005	1.65355	0.921958	0	0	0	1.03407	0	5.93176	0	0	0	0	0	0	0	0	0	0	0	0	0	0
121135586	LOC121135586	snoRNA	1.44792	0	2.36649	0.908679	0	2.12843	2.50464	1.10239	2.90488	0	3.28468	0	0.8622	0.908307	0	5.21033	3.6798	4.81225	0	2.64111	0	4.29089	13.6742	4.11621	0	7.52989	4.50511	3.14744	0	0
121135588	LOC121135588	snoRNA	0.776421	0	0	0	0	0	0	0	0	0	3.5227	2.67219	0	0	0	0	0	0	0	0	3.11103	0	0	0	0	4.03777	0	3.37551	0	0
121135589	LOC121135589	snoRNA	0.686834	0	0	0	0	0	0	0	0	1.5366	0	0	0	0	0	0	0	0	0	0	0	0	6.48647	0	0	3.57187	0	0	3.98165	0
101832315	Slc3a2	protein_coding	14.9618	22.664	23.5773	20.7313	24.8525	21.1003	25.6029	26.049	35.6655	12.6573	14.4769	15.3189	15.1683	15.1384	70.0553	52.5857	71.2109	73.966	86.7956	68.5711	94.8679	68.5748	33.679	37.8081	37.5778	39.1833	33.2043	38.8184	36.9947	28.6024
101830380	Plaat5	protein_coding	0.402805	0.229516	0.452614	0.53718	0.125453	0.271388	0.348389	1.11171	5.70738	0.42242	0.418818	0.303258	0.419755	0.568545	84.7671	111.52	48.37	74.8024	88.8788	54.463	88.7697	62.7442	215.764	287.995	281.094	305.838	325.545	254.581	328.228	321.742
121141257	LOC121141257	lncRNA	0.992094	0.215349	1.62149	1.86784	0.411981	0.648162	1.43012	1.00712	0.663461	0.184961	0.500137	0	0.196922	0	13.9946	17.8502	14.2876	16.4864	19.2929	9.04825	11.2631	7.35014	49.9699	55.4672	112.045	73.091	59.6787	43.1315	74.7665	45.1605
101832574	Lgals12	protein_coding	0.10235	0.0761714	0.0955899	0.128465	0.200369	0.114631	0.126462	0.0222644	0.0293342	0.0327114	0.0663391	0.0503223	0	0.0183446	0.053805	0.263076	0.222957	0.485953	0.292462	0.213365	0.468693	0.389974	0.483299	0.997596	0.30024	1.44474	0.727899	0.0635672	0.678097	0.37674
101830643	LOC101830643	protein_coding	0.516616	0.807402	0.506617	0.259372	0.901035	0.556907	1.07238	0.157332	0.103646	0.115578	0.312525	0.177802	0.184579	0.194449	0.190107	0.185904	0.131295	0.515101	0	0.376938	0.828009	0.306197	1.21973	0	1.32604	0.53733	1.60741	0.6738	0.299488	0
101830913	Atl3	protein_coding	4.67458	5.77093	7.65302	5.03898	6.30315	5.91302	6.71356	7.60856	6.05258	6.42423	8.4361	9.11225	7.70985	7.69829	2.60195	1.21567	1.99667	2.14113	2.95959	2.72284	3.05355	2.70076	1.22424	1.11673	0.685634	0.286001	0.293337	0.512341	0.59208	0.769238
101831176	Rtn3	protein_coding	11.1988	15.9971	17.5293	13.7523	18.4226	16.8127	20.537	15.0172	21.7073	11.8559	14.6922	16.8624	14.5907	14.1428	60.7304	63.8189	51.9199	65.5543	65.2282	49.9549	72.58	55.801	91.6963	117.77	123.246	139.631	113.833	99.0669	131.61	125.563
101831440	Spindoc	protein_coding	2.44969	4.96695	4.25403	5.17114	4.71643	5.98805	7.00634	11.7628	8.54484	7.8782	10.3988	9.70049	9.54804	7.98054	0.512189	0.300518	1.16733	0.832673	0.464009	1.06633	0.501936	0.783709	0.328621	0.395686	0.357262	0.144768	0	0.0605119	0.0806881	0
101833097	Mark2	protein_coding	1.37668	1.80687	1.95354	1.8351	2.15379	1.96618	2.2891	3.96508	7.94329	0.787888	1.42031	1.17534	1.88104	1.56656	31.8489	25.1155	22.2129	29.5455	61.4772	52.5981	75.6019	52.3412	25.8516	22.6933	22.2974	21.7557	72.7189	71.7753	81.6016	78.643
101831708	Rcor2	protein_coding	0.30182	0.786174	1.02183	0.595304	0.510293	0.549308	0.596678	0.131311	0.0865035	0.241156	0.260836	0.148395	0.231076	0.243433	0.0793326	0.0775784	0	0	0.07187	0.235946	0	0	0	0.122575	0.110672	0	0	0	0	0.111097
101831978	Naa40	protein_coding	5.4807	8.22332	7.25522	7.70379	8.34512	7.78958	8.23316	5.58811	7.26612	3.19086	3.24767	4.43993	3.2827	3.23708	17.9863	17.8769	14.1325	16.7774	21.156	13.2711	22.4101	17.9517	25.4259	28.1547	25.9142	22.9185	28.5211	22.6431	35.3024	33.1158
101832408	LOC101832408	protein_coding	26.4786	47.5846	31.3674	38.5162	36.8226	50.5902	46.3358	8.43897	7.61836	14.6948	17.0736	9.36034	9.04484	17.1256	1.88833	1.10794	2.60829	1.02329	2.73712	5.61616	4.52352	1.82486	1.45386	1.16705	0	1.60118	0.638655	0.892376	0.594959	0
101832674	Otub1	protein_coding	24.8974	42.9615	35.3091	33.074	39.0429	43.482	40.0515	44.1075	52.477	26.3333	33.6249	33.342	30.7476	32.8173	85.2022	75.823	83.9567	93.5343	81.5474	86.2349	112.571	72.3477	92.6346	96.943	80.5664	95.7235	91.6337	81.7081	82.837	70.6413
101833201	Macrod1	protein_coding	0.660886	0.699343	0.405059	0.103689	0.566038	0.688142	0.500155	0.314482	0.994424	0.277227	0.187407	0.355399	0	0.310939	1.97597	1.33773	1.46965	0.960965	1.7901	0.904128	1.65506	1.10167	5.2662	9.15912	8.05764	15.4662	12.3378	8.08092	12.4515	11.0686
101832935	Flrt1	protein_coding	0.525515	0.793165	0.866934	0.844535	0.703631	0.84229	0.875061	0.104701	0.0886804	0.362596	0.282255	0.245098	0.175475	0.258802	0.271097	0.212082	0.299566	0.35911	0.70404	0.447933	0.393585	0.189211	0.904467	1.3683	1.56319	1.37924	1.92545	1.85764	1.73677	1.97414
101833459	Stip1	protein_coding	22.828	40.6113	37.5485	31.4569	35.6698	38.9832	39.0262	51.2905	56.42	37.2168	48.3709	49.8982	45.7263	40.9199	81.9486	77.1653	71.9646	78.9374	86.7887	74.0661	92.248	75.855	89.1023	85.194	90.5097	108.361	90.3717	93.6498	103.194	105.249
101833625	Trpt1	protein_coding	1.28482	2.38323	1.65448	1.66151	2.03715	2.63269	2.82864	2.90498	2.34333	2.78731	2.11977	2.81396	2.27205	1.75852	3.58179	0.980724	2.96844	2.19978	1.94691	2.41462	2.96407	1.61532	1.47077	0.442732	0.599607	0.202475	1.69596	0.677065	0.677112	1.00318
121141321	Nudt22	protein_coding	2.75997	3.40199	2.81933	1.91767	3.06996	2.80135	3.66594	0.525333	0.494391	0.441047	0.521762	0.169624	0.46957	0.37101	0.725452	0.177353	0.501022	0.982814	0.821513	0.539399	1.38236	0.876336	0.232725	0.28022	0.253008	0	0	0.428538	0	0.507958
101833878	Dnajc4	protein_coding	7.25691	8.13091	8.72115	6.56349	7.91053	9.25568	9.04563	4.8751	7.06546	4.17819	5.48756	3.85658	5.08389	4.08376	22.3846	20.3535	14.1035	20.9266	25.9713	16.7411	29.9329	21.5057	22.1729	26.698	23.2836	30.5245	32.2088	23.8942	34.3358	27.4975
101834505	Vegfb	protein_coding	0.643179	1.57679	1.29856	1.1397	1.08407	1.18647	1.37437	0.288053	0.834949	1.05804	0.62941	0.585957	0.540701	0.71202	3.06293	6.67114	5.19226	5.78421	6.8109	3.58863	5.3059	3.2515	7.86073	13.337	13.0129	10.0345	15.3034	8.05975	13.1597	12.283
101834935	Fkbp2	protein_coding	33.5563	52.0222	46.3165	45.4492	42.6447	55.7632	55.3228	13.3564	16.5147	27.9761	33.4021	24.4603	24.9104	29.3465	49.6578	63.1277	45.6128	58.6036	68.2297	44.9632	75.1585	45.0561	100.679	128.131	140.396	151.116	169.908	127.113	180.448	144.644
101834135	Ppp1r14b	protein_coding	5.27268	7.79965	9.04329	7.84357	6.2443	9.82403	9.57118	1.98242	4.83206	2.83981	3.34721	2.12834	2.01564	2.77679	16.5283	18.0367	10.4224	17.7404	18.0116	13.2986	28.6911	12.3461	33.1969	36.2707	45.4468	24.0353	40.5076	20.9421	40.3777	25.8296
101834401	Plcb3	protein_coding	2.96067	3.79966	3.90295	3.30922	4.54991	3.31441	3.92518	1.08593	0.390208	1.05157	1.29099	1.13425	1.01662	1.31501	0.596434	0.777661	0.302073	0.430948	0.648396	0.394196	0.303072	0.192129	1.3266	1.04441	0.610169	1.06767	1.00861	1.45628	0.438479	1.22502
101836153	Bad	protein_coding	1.84826	2.92297	2.15772	1.92215	2.69727	2.61341	2.51204	8.40292	16.5273	3.75099	3.67375	3.22599	4.43381	4.83654	67.6247	76.1058	54.0853	72.5727	72.6183	57.1204	88.5518	62.0498	105.603	120.098	123.617	138.96	117.15	106.641	127.656	122.458
101835369	Gpr137	protein_coding	4.73638	6.54474	6.98594	5.79987	6.22436	7.47186	6.34463	14.4683	27.522	6.42885	10.3953	8.29963	9.665	7.50051	183.219	204.942	135.052	169.51	194.387	137.494	212.694	149.691	266.61	302.793	316.236	337.481	325.111	302.218	349.411	343.048
101836569	Kcnk4	protein_coding	0.193172	0.167723	0.473583	0.28287	0.441196	0.347063	0.389844	0	0	0.108042	0	0.221612	0	0.12118	0.355423	0.810983	0.409112	0.214006	0.751309	0.587266	1.29003	0.190821	2.88851	3.11189	3.96663	5.69267	1.60278	2.37949	4.10608	2.32275
101836842	Catsperz	protein_coding	0.377275	0.491359	1.23324	0.473537	0.335719	0.475363	0.559386	0.90276	3.56827	1.92925	3.26045	0.834723	0.385127	0.676204	103.529	163.496	71.0897	112.313	102.774	73.5366	124.391	65.326	432.14	586.829	643.281	674.372	622.149	457.151	649.257	572.426
101837378	Esrra	protein_coding	0.782954	1.23601	0.930668	1.19118	0.532036	0.976549	1.47749	0.867069	0.475999	0.557339	0.717645	0.612426	0.367332	0.863253	3.14309	3.50047	2.47221	3.39074	3.95476	2.85633	3.80268	2.24996	2.91288	3.37245	3.04495	2.46772	3.54343	3.50706	2.88837	3.91249
101837102	Trmt112	protein_coding	47.5848	69.6337	63.7041	57.9814	67.6735	84.3581	80.9257	85.8102	109.304	31.6382	47.7885	35.7905	46.4831	42.1937	215.636	174.312	196.484	209.506	224.405	206.95	256.008	185.54	194.905	187.867	216.283	229.391	197.631	199.438	210.455	181.295
101834667	Prdx5	protein_coding	19.2763	28.0396	40.4046	25.0587	28.1466	36.9839	33.1279	146.667	268.199	32.4839	50.2603	36.6177	55.4547	52.06	756.093	798.83	668.357	788.343	853.552	651.17	972.245	660.09	987.656	1108.09	1209.64	1223.46	1114.63	1020.07	1234.29	1097.53
101834931	Ccdc88b	protein_coding	0.0741276	0.0413755	0.0346157	0.106333	0.118733	0.0207555	0.0366363	0.193501	0.2337	0.0236913	0.0160155	0.0364462	0.0252235	0.079717	2.88367	4.00121	2.0723	2.60445	2.25938	1.50667	3.18237	1.56911	8.25073	10.5366	12.0141	11.4548	10.8073	7.5964	10.7431	8.67681
101837823	Rps6ka4	protein_coding	1.32983	1.03467	1.80653	0.975468	0.882134	0.829322	1.16512	0.236683	0.207893	0.270465	0.156716	0.237758	0.185114	0.23835	2.09725	4.22605	2.1507	3.32917	1.72724	0.567047	1.79922	0.61417	9.37841	24.2541	26.5977	31.1658	15.1535	8.78481	10.8128	10.9469
101840143	Rasgrp2	protein_coding	2.14531	3.46666	2.11028	3.26612	3.0438	3.44557	3.95151	0.21173	0.0797039	0.466619	0.480665	0.273461	0.141942	0.473518	0.730966	1.14368	0.353381	0.858247	0.662206	0.652199	0.238778	0.470932	3.18912	2.93644	2.75326	2.99576	2.10138	2.76349	1.7273	1.22837
101835714	Pygm	protein_coding	0.44878	0.243536	0.397307	0.375524	0.326134	0.201575	0.291115	0.199315	0.187575	0.125502	0.1414	0.193069	0.244967	0.164224	0.550482	0.672887	0.237614	0.559329	0.4987	0.409303	0.449553	0.443317	0.618083	0.42527	0.575958	1.26418	0.465449	0.81295	0.867207	0.385445
101841131	Sf1	protein_coding	13.8681	18.6048	22.4895	16.6506	20.7014	20.2952	19.9555	32.3109	32.1605	16.1004	19.0585	22.9347	18.2451	18.9689	60.2392	57.6846	46.8233	59.8985	60.03	45.6351	62.5606	48.3749	70.6631	74.3718	89.7442	91.9584	74.6712	70.1618	77.6198	76.8777
101842114	Map4k2	protein_coding	0.952858	1.60599	1.52072	1.32261	1.88534	1.69181	1.60949	0.136559	0.0449804	0.338572	0.35603	0.50156	0.133507	0.407873	0	0.0403395	0.0284898	0.0372574	0	0.0408961	0	0	0.0529342	0.127474	0.0575476	0	0	0.0487362	0	0
101842388	Men1	protein_coding	9.60255	14.6903	15.8676	12.1413	14.1179	15.2054	15.4198	22.6856	17.9193	17.3562	22.6915	21.9617	21.8002	18.3373	6.23578	4.06526	7.98523	7.74399	5.82573	6.37522	6.64849	6.32959	3.00066	1.30471	1.81232	0.734381	0.659066	2.45573	1.22795	0.818675
121135737	LOC121135737	snRNA	0	0	0.818321	1.8853	0	0.98133	2.59827	0	0	1.6802	1.51443	0	0	2.5127	0	0	2.54491	4.99214	3.33826	0	4.01236	0	0	2.84672	2.57028	7.81138	9.34704	10.8837	14.5126	18.061
101843536	Ehd1	protein_coding	11.7508	19.0844	17.0632	14.8666	18.2357	16.3483	18.0592	6.60598	8.48449	8.5361	8.87397	10.876	8.08453	8.63434	33.9958	43.4644	30.0622	35.1646	41.5148	29.0345	41.2065	28.7651	77.3729	106.384	109.351	121.733	120.319	88.9442	116.339	108.323
101843806	Atg2a	protein_coding	0.243145	0.535903	0.38721	0.430388	0.559217	0.476561	0.301967	0.56011	1.08819	0.446334	0.339439	0.482785	0.445498	0.524076	1.95008	2.10887	1.44186	1.51261	2.28624	1.0235	1.49886	1.27483	2.11963	2.33953	2.65642	2.62622	2.48297	1.57207	2.52994	2.60236
101844773	Ppp2r5b	protein_coding	0.769274	0.924826	1.06388	0.891282	1.35153	0.695892	0.750653	0.150178	0.158293	0.286839	0.298314	0.407322	0.117457	0.296972	0.435511	0.14196	0.401039	0.131114	0.197272	0.143919	0.237108	0.175364	0	0	0	0	0	0.257265	0.228696	0.203296
101844503	Gpha2	protein_coding	0.219662	0.476808	0.797816	0.490149	1.15542	0.358778	0.717729	0.817625	1.51795	0.573336	0.664419	0.714004	0.668548	0.918652	0.718511	0.526967	0.682314	0.567823	1.05775	0.623278	0.977956	1.44659	0.230499	0.555079	0.501175	0.634637	0.303761	0.636657	0.282978	0.503099
101844236	Majin	protein_coding	17.9006	20.4623	28.836	20.9593	30.1618	25.283	35.7914	63.8625	71.6538	33.3249	46.0943	57.1759	53.8847	43.6788	52.2867	44.3337	58.8031	67.626	123.072	106.648	146.376	115.51	31.6216	30.5088	27.5461	30.5841	189.662	151.354	188.631	176.75
121141382	Batf2	protein_coding	0.139604	0.0454547	0.171128	0.175224	0.478274	0.205216	0.422606	0.159433	0.21006	0.117122	0.316699	0.480472	0.290957	0.306517	2.82548	2.00946	1.77398	1.97192	3.02509	2.80113	3.07658	1.96514	2.30724	1.98436	3.04582	2.72253	2.60621	2.276	1.21395	2.15824
101822617	Arl2	protein_coding	12.2274	17.8506	15.0581	12.7775	14.7369	17.7233	17.3144	17.0601	17.1148	10.306	13.2457	13.1142	11.9207	13.4857	28.0435	26.1955	22.114	20.2247	29.1974	23.2373	29.3963	17.865	21.7524	26.8384	27.1517	27.5057	30.4358	27.6921	31.3206	24.9113
101836235	Snx15	protein_coding	4.01015	5.50839	5.06928	5.78048	6.47895	6.17119	6.50327	3.14857	2.38846	2.76857	3.03241	3.18084	2.31332	1.84742	1.49874	1.24012	1.51281	1.35362	1.87997	1.94299	1.25533	2.3211	0.591748	0.178128	0.482491	0.814637	0.584873	0.817229	0.726476	0.484343
101823059	Sac3d1	protein_coding	6.07564	6.38274	11.1919	12.2182	7.40172	14.2766	16.8969	3.42459	3.03047	3.90503	6.14266	5.14095	4.47739	5.76968	2.71749	2.29503	2.38864	3.01218	2.90947	1.22458	3.49699	2.58636	1.58504	1.14511	1.72318	0.34913	0.417767	0.583735	0.778368	0.864898
101836483	Naaladl1	protein_coding	0.062683	0	0.0341499	0.0786766	0.05206	0	0	0.0954486	0.167677	0.0934902	0	0.0719115	0.0746522	0.0262148	0.153776	0.676693	0.265508	0.833322	0.557245	0.381128	1.1721	0.12384	1.18396	0.475194	0.643572	0.977946	1.43025	0.454193	1.45352	0.538368
101823327	Cdca5	protein_coding	4.67438	7.59904	7.04384	5.90866	6.60802	7.11495	9.69152	4.79566	8.51332	3.89379	6.31732	5.87601	3.90871	4.53366	48.4314	74.6793	39.0933	54.4296	54.5958	38.2177	53.3997	41.5574	128.208	189.244	202.18	208.437	201.347	159.405	201.408	198.173
121141391	LOC121141391	lncRNA	0	0	0.182038	0	0	0	0	0.169598	0	0	0	0	0.265292	0	1.63943	0.400795	0	0.370173	0	0	0	0	1.05186	0	1.14353	0.579222	0	0.968442	0	0.573961
101823858	Zfpl1	protein_coding	6.1018	9.74622	8.84384	8.18853	8.84461	9.85337	9.09456	8.64853	16.5533	8.97192	9.11209	9.04735	8.0439	7.4148	65.9492	57.8623	45.4492	52.4211	63.0718	42.9805	66.7357	49.6987	93.868	96.8783	99.0939	112.36	110.091	89.26	108.343	95.9144
101823594	Tmem262	protein_coding	0.348632	0.0756757	0	0	0	0	0	0.44239	0.34972	0.129994	0.0878765	0.199979	0	0.218703	0.641458	1.04546	0.147671	0.193116	0	0	0.232821	0	1.92061	0.330368	0.596573	0.604351	0.361581	0	1.01053	0
121141399	LOC121141399	lncRNA	0.459855	0.299455	0	0	0	0.225327	0	0	0.922581	0.514397	0	1.58267	0.547663	1.1539	0.846101	0	0.584346	0	0	1.67762	0	0.681386	2.17144	0	1.18034	1.19573	1.43081	0	2.66583	1.18487
101824574	Vps51	protein_coding	1.94152	2.5564	2.58043	2.54401	3.93376	2.78083	3.43228	1.94926	2.82506	1.31262	2.45228	2.01931	1.75324	1.9273	11.3841	10.9021	8.51293	9.9273	11.0956	7.93911	12.3103	7.14465	13.3992	14.4354	13.1431	12.4269	14.2061	12.9858	12.6157	15.7223
101824117	Tm7sf2	protein_coding	0.414553	0.747567	1.0945	0.840528	0.754809	0.625014	1.10323	1.16538	1.72737	1.14147	1.061	1.04263	0.721579	0.840184	7.04077	5.73757	6.24033	5.61715	9.03615	5.93307	9.96642	6.89863	7.52894	5.9832	8.34882	7.13098	10.3188	9.15004	12.016	11.5031
101824831	Znhit2	protein_coding	5.04941	5.40005	8.65539	6.3893	6.44396	8.60938	7.24329	11.9396	18.4488	8.49543	11.3617	10.2434	10.2671	10.4556	76.5906	85.681	58.53	78.9983	79.9238	61.1038	99.6818	63.7485	123.288	156.151	149.628	169.512	131.818	126.004	155.641	141.951
101825097	Fau	protein_coding	140.562	244.555	185.37	171.367	215.959	249.424	226.41	127.685	123.836	147.814	165.432	116.703	129.419	139.263	189.559	177.308	180.095	196.514	252.365	179.428	260.609	161.683	233.936	260.794	258.004	256.709	285.991	216.162	272.656	239.142
101834613	Mrpl49	protein_coding	13.6717	22.6575	21.7175	20.8234	24.6391	23.4091	24.9781	16.6077	25.1173	12.5439	15.1009	16.059	13.2637	14.3102	74.617	78.9094	59.9267	76.4544	75.0235	54.92	82.4792	67.7161	129.66	167.038	158.506	154.581	173.978	133.402	156.064	149.417
101834879	Syvn1	protein_coding	4.91219	7.4831	8.34736	6.12103	6.40678	7.49023	6.718	5.99471	9.10793	2.26141	1.95783	3.05166	2.68221	2.22492	18.272	17.2936	15.6839	18.8014	15.962	12.6801	17.7641	13.4536	18.9248	13.5109	16.8417	17.9835	11.5871	13.3378	15.2149	12.0629
101825612	Pola2	protein_coding	7.42052	11.127	11.7683	9.17568	11.3567	11.4152	14.2074	5.66645	8.92359	6.0346	6.09415	6.93418	5.58569	5.41475	27.2255	31.6153	28.9317	32.4931	39.8595	27.8744	38.115	26.6889	38.5749	49.9528	54.9362	49.6979	56.4536	47.8648	46.5917	47.5444
101826139	Dpf2	protein_coding	10.9046	18.4486	17.3638	14.8795	18.2119	18.9605	18.9004	27.3566	39.6392	13.5507	16.5571	18.6536	17.9759	15.3339	100.597	86.3285	82.1525	94.6603	96.749	78.6968	117.757	79.4774	121.133	147.205	156.743	154.631	149.825	128.706	138.448	138.316
101826745	Tigd3	protein_coding	0.790088	1.82565	1.49961	1.31158	1.46055	1.3987	1.45488	0.0388091	0.0511326	0.199567	0.231272	0.350868	0.212474	0.127906	0	0	0.0647729	0	0.16993	0.0929792	0	0.0755295	0	0	0	0	0	0	0	0.131339
101827277	Frmd8	protein_coding	3.45028	3.98075	4.26002	3.17736	4.48522	3.93253	3.85996	0.713832	0.902883	0.734145	0.737339	1.323	0.692295	1.01163	2.3461	2.49665	1.66795	2.43055	2.00039	1.23135	2.47946	1.50038	5.04705	7.14321	6.5458	8.48397	8.05148	5.54354	5.97875	5.8945
121141414	LOC121141414	lncRNA	0.281694	0.100057	0.125564	0.289283	0.255224	0.175673	0.354384	0.779892	1.59269	0.315105	0.542213	0.176273	0.365981	0.192776	1.69625	0.645065	1.30165	1.87245	0.512228	0.840813	0.513053	0.607124	1.08831	0.145602	0.394388	0.532707	0.637434	0.111334	0.890732	0.395902
101828139	Scyl1	protein_coding	13.7231	23.1607	19.7085	17.8107	20.3587	20.71	21.8071	18.949	16.454	12.4896	18.1755	17.1875	14.7479	13.4735	14.8659	11.3229	15.8905	14.7084	18.2725	16.8114	21.1489	15.1604	11.599	7.61787	9.17081	10.0294	9.85353	12.356	10.3562	9.206
101827539	Ltbp3	protein_coding	0.858253	1.66196	1.36582	1.11976	1.47719	1.00708	1.25021	0.275132	0.0679684	0.11369	0.273262	0.194331	0.174839	0.297536	0.041556	0	0	0	0	0.0411978	0	0	0	0	0.0579722	0	0	0	0	0.116389
101828588	Znrd2	protein_coding	23.3381	30.6674	26.9854	25.5328	28.0329	35.2283	35.4297	39.5684	57.3044	16.9885	22.9686	15.3451	21.3229	22.201	116.131	105.541	115.438	134.292	132.845	135.717	161.903	110.453	137.178	153.686	157.716	160.135	155.634	141.139	170.025	140.371
101828850	Fam89b	protein_coding	2.67229	5.05481	4.00365	3.63364	3.36875	4.48941	4.45748	0.629749	0.638246	1.49462	1.20282	0.98541	1.09874	0.838188	0.117067	0.457915	0.565955	0.845858	1.69688	1.27664	1.27471	0.942773	0.450663	0	0.816568	0.661772	1.18781	0.829846	0.368846	0.983641
101829295	Ehbp1l1	protein_coding	0.478568	0.496317	0.666298	0.456068	0.684523	0.564529	0.659202	0.148444	0.142241	0.118962	0.0938222	0.0915043	0.116101	0.111191	0.782696	2.20049	0.99102	1.44328	1.86131	0.77595	2.20166	0.945486	2.97122	2.62021	2.86621	3.08794	2.86777	2.92823	2.92844	3.69927
101837014	Map3k11	protein_coding	1.82212	2.33573	2.64979	1.72878	2.00187	2.19341	2.23365	0.852033	1.49678	0.593816	0.71605	0.592548	0.700566	0.630025	3.48456	2.89122	2.2607	3.19485	2.91763	2.19833	3.56428	1.70073	4.74239	4.56818	4.05091	6.04367	4.10696	2.68215	3.74279	3.54891
101843925	Pcnx3	protein_coding	1.14951	1.44943	1.73517	1.452	1.73306	1.52832	1.81113	1.71694	1.85084	0.958246	1.28448	1.19695	1.19461	1.15745	1.37409	1.29101	1.37697	1.04637	1.39128	1.01501	1.34952	1.25847	1.21006	1.08235	0.977247	0.989989	1.41242	0.732122	1.52801	0.980997
101830381	Sipa1	protein_coding	0.419176	0.879555	0.323522	0.716121	0.812322	0.524897	0.745239	0.0886511	0.140162	0.130248	0.334584	0.160297	0.221874	0.11687	0.128543	0.796101	0.384695	0.464386	0.038817	0.0849564	0.0933107	0.0345062	1.5395	4.30319	3.46689	3.45154	0.652119	0.30373	0.270001	0.0600033
101831177	Rela	protein_coding	3.76766	6.22893	5.82048	5.13926	6.77269	6.81133	6.96376	3.14361	4.21087	2.00142	2.44576	2.72368	1.96694	2.05054	21.5881	23.0299	17.664	18.5829	23.6867	15.314	25.0921	14.9892	28.8392	27.682	31.6176	34.2666	29.1197	24.9066	28.2244	24.6464
101831441	Kat5	protein_coding	4.79297	7.2827	7.20193	5.56309	6.83782	7.39915	6.68626	6.47434	11.1668	4.23728	6.07959	6.2968	5.76956	4.5909	60.4036	75.7591	48.1348	61.3209	54.2062	35.535	59.37	39.1753	114.379	130.25	150.011	156.657	117.38	93.769	115.623	121.372
101832234	Rnaseh2c	protein_coding	29.5099	46.9035	40.1263	39.7944	45.7768	50.4298	46.6873	26.8621	31.3145	14.2771	17.8273	13.1501	15.1035	14.5853	36.7957	28.3761	42.5606	32.9628	50.1372	46.8587	58.3071	39.0282	29.5582	30.9684	37.1423	27.9029	34.906	27.921	46.1847	36.8659
101832498	Ap5b1	protein_coding	2.45406	3.04661	3.09616	2.37771	3.45058	3.09409	3.32654	1.20191	1.15168	0.738455	0.933285	1.38298	0.957127	1.02632	7.44627	10.4318	4.85087	5.96213	6.12387	4.60727	9.2581	5.40126	15.5185	17.2984	17.0184	16.4939	13.3065	12.5408	18.2198	12.0547
101832936	Ovol1	protein_coding	0.489252	0.614439	0.342702	0.570221	0.674811	0.428092	0.604511	0.133034	0.385612	0.0977287	0.317112	0.300687	0.104049	0.241149	4.69384	7.29378	2.84206	4.00707	4.48531	2.48606	3.50067	2.33018	11.6338	16.591	18.0297	17.8104	17.1799	14.1296	16.3084	16.7482
106021364	LOC106021364	protein_coding	0.0473679	0.0462685	0	0.104044	0.0295053	0.0348151	0.0204844	0.504896	0.78401	0.105972	0.286551	0.203781	0.26796	0.267432	1.56876	2.2585	0.96306	1.77109	1.26329	0.993628	1.75563	1.33355	2.85181	3.50114	2.55324	3.01761	3.16871	2.62565	3.29516	2.50201
101837550	LOC101837550	protein_coding	0.202258	0.296346	0.123965	0.095199	0.0944893	0.0495528	0.0437336	0.808453	0.710113	0.367652	0.497069	0.348053	0.481758	0.12688	11.1642	23.8362	15.4208	19.7463	23.768	11.8981	22.4893	8.6162	67.4514	131.528	136.796	156.33	153.08	98.3741	136.451	128.853
121133913	Snx32	protein_coding	0.416012	0.481608	0.377741	0.406122	0.518265	0.407688	0.399791	0.492698	0.556414	0.465354	0.419442	0.477259	0.660598	0.521943	0.680385	0.33267	0.352423	1.84352	1.54096	0.16863	1.4817	1.23284	0.654804	0.262812	0	0.480769	0.287643	0.401916	0.535925	0.714604
101826507	Cfl1	protein_coding	77.7808	98.7006	108.635	87.6029	94.2561	100.722	107.493	110.458	129.594	49.0864	59.3827	53.3245	60.2362	55.9427	207.703	173.025	182.347	218.696	209.796	198.629	242.161	183.662	170.874	161.759	170.179	172.831	147.276	159.312	163.965	149.184
101837820	Mus81	protein_coding	3.21519	4.60617	5.71474	3.60677	5.05689	4.66721	4.10174	4.49804	6.20856	7.30546	8.17516	5.98236	5.81548	4.94152	21.5924	23.0673	15.4231	21.3049	21.437	18.3273	24.397	15.6619	27.6125	39.6459	33.9391	39.5023	39.7652	36.081	38.4425	41.2145
101833202	Efemp2	protein_coding	4.77499	7.3565	8.47051	7.2724	10.0474	9.15917	8.9146	4.21184	3.5048	2.93122	4.62355	4.40911	4.19573	4.0548	0.642853	0.628638	0.73996	1.83859	2.1354	2.01815	2.68327	1.89825	0.54994	0.827716	1.64414	1.05991	5.25432	2.53163	5.40119	4.65127
101833884	LOC101833884	protein_coding	8.17429	12.8845	10.3455	9.94428	12.638	11.6669	15.5178	5.68101	11.9423	4.82982	7.35413	6.56443	6.24049	5.8379	30.6973	32.2812	30.4692	34.2731	38.9895	32.7266	38.8003	28.5724	32.8587	29.5543	37.0136	34.6622	36.5203	31.164	34.2646	32.4032
101834321	Ccdc85b	protein_coding	8.80934	11.073	13.1424	10.0285	11.1022	13.2006	11.7833	1.87174	0.616524	2.23438	2.86599	2.46782	1.52492	2.1848	0	0	0.52066	0.170223	0.341486	1.12108	0.410442	0.303562	0	0	0	0.266354	0.637434	0	0	0
101838088	Fosl1	protein_coding	1.04796	1.28213	1.55709	0.8769	1.18686	0.964752	1.59305	0.145068	0.191133	0.177615	0.240137	0.163943	0.0756405	0.278899	0.233718	0	0	0	0.211733	0.115852	0.127244	0.0941096	0.74977	1.44446	0.489069	0.825743	0.988079	0.966432	1.28867	0.490946
101834770	CUNH11orf68	protein_coding	1.1942	0.950468	1.13856	0.707813	1.2811	1.85298	1.49193	1.61638	1.33103	0.44528	0.602022	0.799175	0.829634	0.374571	0.976552	1.31307	1.51749	1.54349	1.76938	1.57322	1.59501	0.884747	1.87967	3.20631	4.08698	4.65781	2.27068	3.60542	4.80756	4.6155
101835889	Drap1	protein_coding	27.8476	38.3583	42.7227	35.8625	36.498	48.2402	47.0073	25.4582	30.2192	17.1386	24.2675	16.9239	17.5072	21.3009	49.7139	40.2328	46.8312	50.2334	54.5281	37.0113	63.0503	45.8648	58.1714	57.6826	62.9756	68.1037	63.1324	47.0321	67.815	57.349
101836154	LOC101836154	protein_coding	0.220077	0.245679	0.616622	0.434076	0.274171	0.277295	0.217539	1.10109	3.84761	0.211011	0.237741	0.162307	0.411872	0.236671	39.1043	46.9511	28.1254	35.1091	31.9672	23.7421	44.5951	23.9449	73.6352	100.461	103.617	123.443	102.322	72.0327	102.612	82.6282
121141510	LOC121141510	lncRNA	0.0207006	0	0.0676664	0.077947	0	0	0	0.0630423	0.0415304	0.0926233	0	0	0	0.077915	0.914103	0.595927	0.368264	0.550396	0.483067	0.453112	0.580614	0.490766	1.07523	0.823878	1.27521	1.50714	1.03053	0.989958	1.32004	1.60013
101836407	Sart1	protein_coding	1.91609	1.36118	2.59391	1.65191	2.00126	1.70705	1.70746	2.21035	2.01915	0.995901	1.90262	1.6986	1.40606	1.06844	5.98262	7.66114	3.73829	5.66065	5.29081	3.17735	6.28164	4.58852	9.32196	10.8943	9.43891	9.46133	7.94904	5.13278	6.17098	4.08927
101836662	Eif1ad	protein_coding	11.1284	18.4993	16.726	17.1264	17.2774	15.2352	17.7991	5.36465	6.84376	5.75502	5.32818	7.79482	4.7286	5.26211	31.6908	34.0086	23.8764	31.4102	32.9976	20.4011	39.6608	26.6815	63.1111	98.8835	88.9939	89.2818	89.7823	75.6107	95.3102	77.8083
101836936	Banf1	protein_coding	72.1567	101.823	105.12	85.7384	96.8558	103.224	105.354	107.664	96.1209	66.9918	91.0127	71.7038	84.3787	86.9784	82.2758	63.7383	85.2337	80.8236	155.123	130.56	175.394	120.686	66.8423	51.1793	52.1718	44.5467	109.319	114.877	125.406	118.959
101837203	Cst6	protein_coding	7.37477	12.0336	9.55959	10.4268	12.9891	12.2115	14.5166	3.09785	1.70064	6.82715	9.74317	6.85594	5.75436	6.7002	0	0	0.215431	0	0.28259	1.23698	1.35862	0	0.800546	0.481961	0	0	0	0	0	0.436828
101837476	Gal3st3	protein_coding	0.898709	1.82073	1.46886	1.31602	1.11961	1.27216	1.77052	1.55855	2.65446	1.08908	0.490815	0.902144	0.743276	0.908307	5.78747	7.2765	4.75836	5.80789	5.57595	4.18935	5.00143	4.80876	12.849	11.9228	12.3028	13.372	9.01021	8.79111	9.69623	9.39119
101839719	Sf3b2	protein_coding	14.6091	22.8321	20.9812	18.1947	24.0239	23.221	23.869	25.4317	34.9823	13.1578	17.8751	15.3435	16.9497	16.579	91.9115	91.9141	75.2145	89.841	92.5663	77.4342	100.306	77.929	117.941	133.972	141.961	154.694	142.407	118.504	141.187	136.483
101837742	Pacs1	protein_coding	4.69506	6.99982	8.17849	8.14165	9.43547	7.5313	9.08335	10.8744	11.1298	5.97061	8.14706	7.46284	6.29788	6.13861	32.963	34.3238	24.8378	28.0056	31.551	19.5172	29.6051	20.7607	52.3331	65.9638	66.6619	76.9764	73.5799	48.3976	59.5925	67.6817
121141518	LOC121141518	protein_coding	1.11979	1.22813	0.674282	0.96166	0.807647	1.44393	1.22339	2.0641	2.95601	1.78002	1.0696	0.202839	1.89513	0.961266	7.15695	7.42286	7.78871	8.22688	8.64496	6.02022	9.6822	7.16092	10.297	10.723	11.1944	11.6469	12.4696	9.48039	10.5915	8.20026
101838007	Klc2	protein_coding	11.1279	15.9652	16.34	12.5927	15.4915	14.5404	17.3855	41.1515	43.0915	17.7826	24.7902	26.11	25.2014	22.139	74.2287	69.2821	67.0663	77.7258	76.9622	68.176	86.9828	67.2112	75.8167	86.268	95.9351	90.4803	73.3145	77.2528	79.6645	81.1022
101838893	Rab1b	protein_coding	10.0745	13.5921	15.5562	11.9464	13.9029	13.2821	13.8646	15.0016	20.6586	7.90728	11.743	11.1108	10.3742	9.88143	83.5675	79.6166	61.3217	83.8931	85.0771	60.6125	97.3503	62.3505	113.542	124.53	111.865	134.02	105.988	98.7297	127.454	118.175
101838702	Cnih2	protein_coding	0.679574	1.37677	0.678762	1.04252	0.37627	0.887969	0.522461	0.459911	0.681695	0.168928	0.456785	0.0649687	0.269779	0.284206	1.80609	0.951005	0.287849	1.25478	0.755167	0.55093	0.756383	0.447535	1.4262	1.28795	0.193813	1.57072	1.64457	1.64137	0.437729	1.75101
101838441	Yif1a	protein_coding	8.2383	8.72162	8.89777	10.3403	11.3436	11.0479	10.3339	15.6991	23.3906	5.33525	7.50475	7.87599	8.66387	5.56093	45.3851	44.9016	42.9762	50.758	57.1767	42.8848	65.6339	38.263	45.4986	42.7316	50.4533	59.1286	49.1672	51.1062	47.479	60.3294
101838967	Tmem151a	protein_coding	1.81254	1.77048	2.25549	1.47359	1.74486	2.15979	1.28265	0.282272	0.0413228	0.253441	0.529557	0.212666	0.269831	0.284261	0	0.148237	0.0523463	0.136911	0.0686647	0.0751412	0	0.122078	0	0.234217	0.105736	0.642689	0.128173	0	0	0.318426
110340802	LOC110340802	lncRNA	0.389151	1.01365	1.48407	1.1397	0.646402	0.762729	0.673159	2.96283	2.34219	0.725511	1.37326	2.23222	1.69935	0.488242	1.90936	0	2.30767	0.862243	1.72975	0.946452	2.07904	1.92207	0	0	1.99772	0	2.42163	1.12789	0.751982	3.34232
101839779	Brms1	protein_coding	12.0839	16.7188	17.1764	14.1789	14.4143	15.2639	14.9222	16.1068	19.7792	12.9045	14.7031	13.1364	11.8229	10.4795	27.3353	22.2962	29.1445	29.5807	30.584	27.5992	32.3707	26.7817	27.6411	26.6646	36.025	32.7562	31.3141	28.5743	35.5219	24.5204
101840053	B4gat1	protein_coding	4.99945	5.65449	7.31103	4.35952	6.81833	5.49251	5.00681	1.04175	0.475111	0.824147	1.23364	0.905605	1.00279	0.990393	0.193656	0.189374	0	0.0874524	0	0.191987	0.105433	0	0	0.149607	0	0.547359	0.163742	0	0.305077	0.271194
110341916	Trnas-gcu	tRNA	0	0	1.06781	0	0	0	0	0	0	0	2.96423	1.12427	0	0	0	0	0	0	0	0	0	0	0	0	0	0	0	0	0	0
101840319	Slc29a2	protein_coding	0.395958	0.438337	0.841304	0.646082	0.813914	0.698463	0.753427	0.482346	0.754668	0.265753	0.329358	0.238483	0.636613	0.471944	2.69558	2.27976	1.81134	2.23718	3.30002	2.02231	2.69715	1.76012	0.747886	1.12564	1.11797	1.13254	0.615997	1.03286	1.60679	0.510117
101823711	Mrpl11	protein_coding	27.1264	38.7896	39.589	33.5048	40.3371	40.9957	39.4415	34.249	38.3063	27.2334	32.3341	32.8568	31.2023	30.39	85.4962	82.7163	74.2793	90.1561	91.8734	84.9847	104.236	82.4029	97.746	95.2093	109.12	108.293	108.05	108.799	117.851	102.852
101824143	LOC101824143	protein_coding	1.56506	1.56793	0.787059	0.302212	1.64978	1.7697	1.04125	0.549955	0.483059	1.34668	1.82072	2.48604	1.43377	1.3594	3.54412	4.33219	3.05961	5.20155	2.80939	3.95277	3.3767	2.14062	4.54782	3.42247	6.79825	8.13905	5.99331	6.80412	4.88535	14.8895
101841132	Peli3	protein_coding	0.597647	0.716099	1.09402	0.750137	0.50629	1.00738	0.951113	0.473225	0.911259	0.668532	0.759244	0.65821	0.398589	0.509884	9.23688	16.9469	9.72085	13.1891	11.237	8.45957	11.2072	8.7139	46.2823	86.1741	69.4606	99.8307	78.8444	56.3308	70.2625	67.2633
101841760	Dpp3	protein_coding	9.68913	12.6903	11.4222	10.0543	11.9115	11.4444	10.7948	3.66762	4.31973	1.71454	2.78721	3.1714	1.69503	2.63273	2.6187	4.13668	4.17362	4.54836	5.53553	3.66121	6.36088	4.59634	4.73892	6.53602	5.33928	4.83954	7.03999	6.58431	6.66411	6.9583
101839161	Bbs1	protein_coding	1.34441	1.68986	2.22286	1.98175	2.22015	2.02222	2.0822	6.07005	7.96618	2.36072	2.95529	3.90068	4.18898	2.86354	30.7764	25.483	19.6263	23.64	33.3013	26.0057	40.4643	26.0821	27.3863	27.1091	29.4521	27.9663	59.2434	54.7105	66.7899	62.0303
101835918	Zdhhc24	protein_coding	2.49922	2.12824	2.09474	2.37278	2.5946	2.79462	2.54958	1.36612	1.02852	1.21862	1.06608	1.21303	0.763191	1.64821	0.117908	0	0.325724	0.319473	0	0.116891	0	0.284862	0	0	0	0.16663	0	0.1393	0	0
101842197	Actn3	protein_coding	0.13062	0.0972107	0.152491	0.210791	0.162726	0.0914336	0.225949	0.312554	0.187183	0.500959	0.62086	0.899107	0.533357	0.491644	0.549332	1.00722	0.426811	0.86825	1.11973	0.476522	0.598151	0.221195	1.14547	1.06095	0.766339	0.582248	0.812833	1.05463	0.973569	1.34624
101842466	Ctsf	protein_coding	2.21376	3.85625	3.34683	3.50799	4.68842	5.28808	5.26543	1.09556	1.05482	1.42389	1.75771	1.71429	1.28528	1.35401	1.7311	0.896198	0.843921	0.827726	1.10701	1.21142	1.44142	1.14808	1.69868	1.57334	2.27289	1.15126	1.89419	1.20305	0.962506	1.56861
101842735	Ccdc87	protein_coding	0.0870871	0.0567106	0.0237227	0.0728716	0.144657	0.0568964	0.10043	0.486233	1.65982	0.0974163	0.131708	0.124886	0.190146	0.218525	16.7178	23.817	10.845	16.0156	18	11.8081	18.4943	12.2589	34.9542	39.2819	39.7143	43.9308	54.3737	44.1715	52.5888	51.0863
101842998	Ccs	protein_coding	2.72662	3.4196	4.37389	3.99271	5.59844	4.89879	4.45452	9.38017	18.0316	1.92038	2.7491	2.51982	4.02902	2.47066	63.5461	43.426	52.6132	57.8966	71.5398	63.9194	78.2978	58.2081	44.3477	31.8667	41.2141	40.9637	38.9622	44.782	34.5402	40.5917
101843260	LOC101843260	protein_coding	3.33433	4.76115	4.79307	4.20669	5.22631	4.85924	4.85446	10.4429	12.573	4.09572	5.91067	5.73784	5.51568	4.9394	21.6465	21.1059	20.0546	24.2999	21.5809	18.9057	24.582	17.8576	23.4138	23.1672	23.4511	22.0258	21.3205	19.0121	21.4919	21.9441
101822619	LOC101822619	protein_coding	5.04054	6.9261	8.72958	6.29761	6.79796	7.45485	9.07917	6.61909	9.41673	4.55209	6.1195	7.28134	5.25953	6.03395	25.1851	26.4587	19.9205	22.5928	24.666	19.4852	27.7939	21.9952	41.9255	40.885	39.2886	40.2818	45.7549	39.0027	54.1518	42.1798
101823235	CUNH11orf80	protein_coding	1.10251	1.28938	2.09615	1.32734	1.28941	1.34505	2.10175	1.23342	0.631974	3.19646	3.53898	3.87193	3.24239	2.96411	0.331191	0	0	0.0747808	0.0750092	0.246252	0.180312	0	0	0.127929	0.115506	0	0.280032	0.195641	0	0
101823505	Rce1	protein_coding	11.8848	16.3835	17.1535	12.6223	16.6739	17.9543	15.2449	6.90479	10.638	6.1768	7.02377	7.11094	5.66168	5.5974	22.0691	15.5279	19.2379	24.3076	24.9914	17.4764	27.1074	16.1472	16.2317	12.683	10.7004	9.31856	17.2947	15.2624	17.8073	14.6989
101824381	Pc	protein_coding	4.75064	7.027	8.34522	5.91322	6.32818	5.6873	6.82915	11.1815	12.5407	12.586	14.1505	18.0033	14.7165	12.4325	31.9126	34.6639	20.2674	28.0354	31.4113	19.0593	29.7921	18.4853	48.1586	52.076	50.0589	53.8597	52.2464	42.909	53.3253	56.5578
101823954	Lrfn4	protein_coding	1.07375	1.84474	1.45623	1.63446	1.70766	1.85825	1.30412	0.104363	0.0916679	0.332219	0.552817	0.43245	0.13604	0.114652	0.336275	0.16442	0	0.151858	0.0761607	0.333377	0.27462	0.135405	1.18665	2.07829	0.703676	1.90094	1.27949	0.993221	1.32439	1.05956
121135738	LOC121135738	snRNA	0	0	0	0	0	0	0.866089	0.762399	0	0	0.757217	0.861594	0	0	0	0	0	0	1.66913	0	4.01236	0	0	0	2.57028	0	0	0	5.80502	0
101824832	CUNH11orf86	protein_coding	0.0539779	0.0351501	0.044111	0.0338752	0	0.0264489	0	0.0410966	0.0541464	0.03019	0.0408172	0.0928872	0	0.0338613	0.496578	0	0	0	0.179947	0	0.108142	0	0.764652	0.306901	0.415647	0	1.00769	0.46934	0.625831	0.556323
101825613	Rhod	protein_coding	6.33307	8.6758	7.82062	7.12462	6.66241	9.74627	7.62795	1.0715	0.376465	1.31189	1.4899	1.13018	1.00565	1.70685	0	0	0	0	0	0	0	0	0	0	0	0	0	0	0	0
106021491	LOC106021491	protein_coding	0.0638992	0.133155	0.0835499	0.112284	0.127368	0.100193	0.221068	0.797864	0.923021	0.786259	1.31429	1.34151	0.776226	1.12238	0.611364	1.37964	0.682062	1.40166	0.979897	1.39868	1.84347	0.984694	2.23282	1.74389	2.42742	1.79446	1.98818	1.94462	4.44516	1.90987
101839946	Kdm2a	protein_coding	1.24713	1.8634	1.76321	1.54613	2.05885	1.46211	1.87937	1.45631	1.94945	1.06127	1.31913	1.47463	1.34859	1.5167	2.28056	2.42286	2.19726	2.44117	2.24458	1.64683	1.77811	1.51915	2.529	3.34964	3.37785	3.89937	3.52327	2.32844	2.97174	2.40511
101825875	Grk2	protein_coding	0.929013	1.0755	1.3075	1.23083	1.2538	0.910425	1.60702	1.21815	1.03546	0.721667	0.897645	0.710524	0.676137	1.23033	0.854659	0.278587	0.327921	1.45805	0.946323	0.188287	0.620409	0.611803	0.487423	0.146724	0.132476	0.40261	0.321173	0.560959	0.448799	0.531937
101826140	Ankrd13d	protein_coding	3.73366	5.02263	5.45997	4.62464	5.81421	5.36807	5.01387	1.64575	1.13345	1.40132	1.67171	1.77533	1.60896	1.26355	0	0	0.249707	0	0.491326	0.448057	0.0984234	0	0	0	0	0	0.611422	0	0	0
101826573	Ssh3	protein_coding	2.34133	4.60786	4.36526	3.80945	4.53726	3.60319	4.59008	3.24828	2.08768	3.10403	3.04259	3.04417	2.89168	2.39353	0	0	0.308536	0.115282	0.0578171	0.0632704	0.208477	0.102792	0	0	0	0	0	0	0.20108	0.0893737
101840213	Pold4	protein_coding	1.23015	1.84245	2.71427	1.15802	1.53251	1.26581	1.70235	0.468293	0.123399	0.688028	0.744176	0.211689	0.586019	0.694526	0	0	0	0	0	0.673165	0	0	0.290439	0	0	0	0.765506	0	0	0
101827278	Rad9a	protein_coding	1.57568	1.66737	1.77052	1.29787	1.65626	1.15811	1.02211	1.08719	1.33363	0.550802	0.744689	0.381303	0.586423	0.370669	5.52648	5.75866	3.31622	5.23686	4.43209	4.04178	4.43923	4.15877	10.8118	14.978	15.9249	15.6204	11.9501	10.1684	13.7016	12.4335
101827540	Ppp1ca	protein_coding	46.6556	75.8444	80.1868	66.1098	79.2461	74.6069	82.9817	57.762	48.1966	27.167	36.332	40.4991	34.2968	32.8291	9.68414	4.46443	12.612	13.1197	11.6558	9.60067	13.1056	8.24453	4.61564	3.42006	5.5969	5.08333	6.55058	6.53783	4.79474	4.84343
101828677	Rps6kb2	protein_coding	1.67879	2.47581	2.98593	2.72688	2.82957	2.66135	1.96447	1.0902	0.544833	1.51889	2.05356	1.57191	1.55832	1.54873	0.181697	0.266519	0.501945	0.492313	0.493816	0.450328	0.395689	0.804789	0.233154	0	0	0	0	0	0	0
101828947	Coro1b	protein_coding	13.8841	20.0552	16.7327	16.3353	18.9041	18.8564	16.6421	8.6702	14.6871	4.80045	7.8477	8.15717	6.61411	7.24933	43.5569	45.5208	38.7073	47.1701	44.4155	37.7582	55.7445	35.9918	55.2301	61.3983	68.107	74.2463	61.4393	54.7522	72.3576	63.454
101829751	Tmem134	protein_coding	5.91501	6.16291	7.82611	6.43433	7.2987	7.61846	6.82125	8.92111	14.6924	3.52884	4.08945	3.97457	5.09885	6.14898	39.5941	41.9621	31.9264	42.1261	37.1842	33.4985	62.9764	31.3853	66.7677	73.027	78.6598	78.8065	72.5649	57.0642	85.2349	81.8646
101830383	LOC101830383	protein_coding	9.90172	12.7269	12.5793	11.397	13.0896	16.1444	13.8372	4.27965	5.63861	3.33735	5.29685	6.25021	4.01664	5.20792	12.4108	11.3584	11.3186	12.7899	14.847	10.7265	11.4347	11.2761	17.7632	14.2589	14.206	19.3383	18.5658	13.3468	13.5357	13.5921
101830645	Pitpnm1	protein_coding	1.14391	1.73812	1.51906	1.52551	1.46961	1.48302	1.66957	0.653194	0.597646	0.439857	0.468545	0.635655	0.56764	0.493346	0.96466	0.686058	0.999341	1.18808	1.27115	0.695524	0.66843	0.706241	1.18159	0.541992	0.917549	0.309837	0.444899	0.93247	0.897997	1.10528
101830915	Cdk2ap2	protein_coding	12.6658	19.7281	19.3724	13.8029	14.0199	16.8155	17.4684	9.5781	6.86777	6.4618	8.02456	6.55348	6.06432	6.87179	6.92829	4.92734	5.11116	7.11075	6.56187	7.18079	8.57274	5.0723	5.85958	2.4329	3.95396	3.78299	5.05925	6.51107	4.21699	4.18964
101841030	Gstp1	protein_coding	1.18674	4.52641	1.52399	2.6599	2.95688	2.326	4.5456	1.29077	2.21084	5.6893	4.10239	3.79265	3.43243	3.93504	0	0	5.38578	2.25384	7.34734	5.25715	3.05689	1.00483	0	0.481961	0	0.440832	0	1.10559	0.491406	0.436828
101827130	Ndufv1	protein_coding	24.3732	34.5521	37.4299	29.4749	34.1168	34.7212	35.1737	16.8887	19.9852	13.4406	16.3597	16.2585	15.4105	17.7378	31.9961	33.0132	36.9743	39.0238	30.2417	28.0987	44.1667	31.9555	34.5918	30.9465	36.9036	31.6881	31.1011	28.1278	34.5297	35.1048
101831980	Nudt8	protein_coding	5.76941	8.75258	7.56438	7.24147	6.79257	7.89071	7.56726	5.79243	14.3732	3.75875	3.35595	3.92764	4.60588	3.49994	60.1923	51.5607	48.3382	63.2141	69.5366	56.4354	81.2919	60.6869	53.2889	47.5824	67.3717	66.9313	54.0506	69.7352	62.1137	46.3937
101833028	Unc93b1	protein_coding	0.666687	0.837276	0.895061	1.04599	1.33482	0.933354	0.823747	0.0362563	0.191077	0.399515	0.0720197	0.368762	0.396995	0.0597464	0.0876184	0.171362	0.181537	0	0.0793764	0	0.0954051	0	0.224864	0.270755	0	0	0	0	0	0
101842109	Aldh3b1	protein_coding	0.206249	0.134308	0.252821	0.0647182	0	0.126326	0.178386	0.0392573	0.155169	0.230711	0.116971	0.0887301	0.0614079	0.0646917	0.758966	0.185546	0.327605	0.514109	0.515679	0.658372	0.309906	0.611214	1.70434	1.17266	1.85288	2.27926	0.641728	0.784587	0.747278	0.929994
101833294	Ndufs8	protein_coding	30.2915	59.7026	46.9395	41.1666	48.2165	54.6662	46.0051	42.9555	58.897	18.6768	24.0304	22.7369	26.108	23.3999	118.66	105.182	106.46	116.208	138.09	109.888	149.803	99.337	133.809	152.662	159.865	168.798	172.373	149.055	182.007	150.407
101829318	Tcirg1	protein_coding	0.712724	1.31501	0.841304	0.74548	1.47984	1.16411	0.479454	0.150733	0.119158	0.155022	0.209592	0.102207	0.188626	0.124196	0	0	0	0.0657994	0	0.0722255	0.0793279	0	0	0	0	0	0	0	0	0
101842385	Chka	protein_coding	5.47229	6.32283	6.36866	6.0935	6.76429	7.01128	8.02957	10.8618	11.1923	7.69336	9.53202	9.19707	9.07845	9.08307	21.3909	23.2932	16.8297	19.5321	20.0176	15.6136	20.903	17.4791	25.438	32.9297	32.0274	35.2133	34.4508	31.5669	34.6859	32.8086
101833552	Kmt5b	protein_coding	1.12748	1.7248	1.62338	1.75209	1.32657	0.97338	1.91937	4.18307	3.23142	2.32222	3.11259	1.40126	2.01415	1.89732	3.81968	3.73522	2.68348	4.49073	4.29563	2.97064	4.48182	3.1026	3.84508	4.42628	4.96111	5.35154	7.01614	3.92917	5.86174	6.13296
110341747	LOC110341747	protein_coding	0	0	0	0	0	0	0	0	0	0	0	1.24582	0	0	0	0	0	0	0	0	0	0	0	0	0	0	0	0	0	0
101843168	CUNH11orf24	protein_coding	1.9152	2.90436	3.13022	2.6673	2.94157	2.87959	2.49605	5.39317	10.2638	2.2304	3.17423	2.03162	3.40573	1.94205	31.8593	32.8542	30.5377	39.5867	38.5706	30.819	45.9388	32.9655	34.316	30.7284	29.4953	33.7001	32.8153	35.3586	38.1747	40.2891
101834231	Lrp5	protein_coding	0.874963	0.617824	1.01654	1.13791	1.01123	0.816134	0.72941	0.176573	0.190344	0.153297	0.0318859	0.253968	0.0878826	0.0925822	0	0	0.0535823	0	0	0	0	0	0	0	0	0	0	0	0.0611115	0
101834506	Ppp6r3	protein_coding	3.76415	5.36613	6.11891	4.89058	6.65382	5.52329	5.71938	9.41866	10.7766	7.067	8.55456	9.40112	8.43273	7.82427	18.7932	18.2312	15.7974	17.3117	18.8568	12.7672	18.1806	12.6926	26.6135	28.1694	25.5383	31.9556	28.1086	23.8395	28.9573	29.411
101835286	Gal	protein_coding	8.26967	7.21143	8.4622	7.94271	7.07723	10.9935	7.09031	3.17547	1.73123	4.66548	4.35018	4.94983	5.82361	4.6915	1.58772	1.29384	0.36551	2.86797	1.91782	0.262339	1.44068	0	5.0934	6.13287	12.5512	8.22729	10.7397	3.75157	7.50367	4.44685
101835545	Tesmin	protein_coding	4.28078	6.39998	9.02513	4.13309	6.43743	5.9824	6.66008	188.764	311.821	40.0932	61.9829	65.1218	84.5274	69.5982	682.864	504.789	654.047	695.375	618.292	626.062	789.02	598.27	330.718	214.588	213.514	185.869	190.096	271.453	196.767	211.331
101843436	Cpt1a	protein_coding	3.40673	3.9884	4.66345	3.50413	4.90292	3.67605	4.10597	0.543096	0.123371	0.619083	0.279002	0.613757	0.439413	0.447481	0	0.0442567	0.125025	0.0408754	0.164001	0.224337	0.0985589	0.109341	0	0	0	0	0.153066	0.0534688	0	0.0633782
101835813	Mrpl21	protein_coding	9.30549	14.1104	12.7104	11.7632	11.5099	14.5909	12.6475	6.17392	9.4679	5.27895	9.44924	5.37588	5.93698	6.42125	28.6173	18.4172	21.1155	19.2191	25.2606	13.0941	20.5074	21.2734	26.0505	31.7449	35.1452	35.2578	26.8853	30.6309	26.2018	28.7721
101836074	Ighmbp2	protein_coding	2.64167	4.97395	4.07085	4.09251	4.3817	4.37879	4.54349	1.51706	2.60449	1.23265	1.25563	2.23398	1.18653	1.553	8.38782	10.864	5.908	7.82651	7.90074	6.33301	8.40742	5.81549	15.7529	23.6882	21.3104	24.4928	20.9477	13.4535	19.4269	18.4361
101836761	Tpcn2	protein_coding	1.11119	1.21203	1.3621	1.0809	1.57465	1.12979	1.08121	0.274954	0.250797	0.372894	0.273085	0.549749	0.148879	0.243973	0.357788	0.0499824	0.1059	0.230818	0.0463046	0	0.055655	0.0411623	0	0.0789732	0	0	0	0	0	0
101837554	Ccnd1	protein_coding	8.30766	8.02222	11.9739	7.21346	8.61288	7.87657	10.8273	1.01808	0.485176	0.954762	0.645424	1.27294	0.525195	1.03517	0.209391	0.255951	0.144612	0.141837	0.189694	0.0518965	0.398999	0	0.134345	0.647051	0.365135	0.591834	0	0.247382	0.494799	0.0733073
101837824	Lto1	protein_coding	2.00939	1.81336	2.76697	2.10504	2.87779	2.3103	2.87375	1.83102	2.98381	1.59287	1.89036	2.58656	1.62051	1.90567	3.37691	3.92852	2.45284	4.31198	4.11416	2.65515	4.31098	3.75104	4.93095	5.57743	6.17292	4.69006	11.0273	7.0162	7.61288	9.05031
106021039	LOC106021039	lncRNA	0.0948196	0.154365	0.309948	0.148766	0.118126	0.162614	0.287036	0.144384	0.285347	0.053033	0	0	0.112925	0.029741	3.22754	3.32677	2.10856	3.46652	7.66544	3.97803	5.88894	5.76042	3.80578	3.09991	6.57127	6.04057	18.144	13.6036	13.4671	14.1702
101838365	Fgf4	protein_coding	0.615782	0.343709	0.862663	0.662485	0.328773	0.258626	1.36953	0	0	0	0.133041	0.454141	0.209533	0	0	0	0	0	0	0	0	0	0	0	0	0	0	0	0	0
101838622	Fgf3	protein_coding	0.780948	1.08491	0.850926	0.588125	1.10262	1.32656	1.17078	0	0.208903	0.232953	0	0	0	0	0.191585	0	0	0	0	0	0	0	0	0	0	0	0	0	0	0
101838895	Ano1	protein_coding	0.566727	0.632656	1.09639	0.522608	0.706025	0.850083	0.720245	0.105669	0.0232039	0.103501	0.0524755	0.159224	0.110195	0.130598	0	0	0	0	0.0385572	0	0	0.0342752	0	0.0657598	0	0	0	0	0	0
101839512	Fadd	protein_coding	1.09777	1.47699	1.54213	1.25261	1.31108	1.43145	1.56937	0.317742	0.582452	0.334902	0.452791	0.359083	0.443	0.34148	0.567554	0.326473	0.507258	0.391988	0.725881	0.89364	0.363525	0.591496	0.385563	0.0515833	0.139722	0.0943627	0.225827	0.433872	0.368159	0.233764
101839780	Ppfia1	protein_coding	1.35161	1.09559	1.79199	1.09144	1.27171	1.15784	1.48785	1.9142	2.35138	1.42734	1.84401	1.49639	1.63222	1.15029	3.61727	3.63933	3.17081	2.60734	3.59211	2.4482	3.67363	2.85706	4.10612	4.9441	4.60954	4.62049	8.76381	6.16382	6.84917	8.13419
121141944	LOC121141944	lncRNA	0	0	0	0	0	0	0	0	0	0	0	0	0	0	0	0	0	0	0	0	0	0.46152	2.20615	0	0	0	0	0	0	0
101840217	Cttn	protein_coding	2.38217	2.61146	4.3416	2.53826	2.60473	2.70399	2.31234	1.20043	1.13463	1.76369	1.2441	1.76949	1.46955	1.44062	0.0630651	0	0.0435549	0.284794	0.457062	0.312608	0.343348	0.0507879	0	0	0.0879782	0.0891254	0.106647	0.223522	0.1987	0
101841305	Dhcr7	protein_coding	4.33127	4.36238	4.93962	3.72092	5.08411	4.86716	5.59426	1.49494	1.00413	1.46427	1.92147	2.25259	1.42141	1.59402	0.141675	0	0.244615	0.191937	0.705917	0.49159	0.848464	0.285237	0	0.10945	0	0	0	0.251071	0.22319	0.297602
101822699	Nadsyn1	protein_coding	0.557124	0.754616	0.874146	0.83913	0.888399	0.808046	0.848076	0.509006	0.447091	0.623203	0.337031	0.460186	0.477725	0.447352	2.70618	3.44827	2.09553	3.18481	4.45749	2.92676	4.28608	2.37748	1.57845	3.16763	3.43203	2.20196	3.46691	5.42553	4.3924	3.4452
101823231	Cars1	protein_coding	4.0659	5.77449	5.34792	4.47148	6.51249	5.35068	6.36342	2.80079	4.77778	4.48317	5.32925	5.19759	4.17358	5.02835	12.6108	13.0983	8.95547	10.6819	9.42362	7.69903	14.3521	9.12299	16.4565	16.8427	15.1077	15.4054	19.7593	16.1615	17.6217	15.9639
101842913	Nap1l4	protein_coding	18.0902	30.2762	29.843	27.1622	30.5402	27.8349	30.3787	18.0531	28.8735	11.0399	13.9991	14.9105	11.6531	14.1323	109.264	111.639	75.2465	100.791	88.6292	74.3991	106.442	69.7054	160.565	200.903	205.261	215.631	168.07	146.545	184.136	173.16
121135644	LOC121135644	snoRNA	0.421835	0	0	0	0	0	0	0.642336	0	0	0	0	0	0	0	0	0	0	0	0	0	0	0	0	4.33102	0	0	0	0	0
101822519	Tssc4	protein_coding	4.52136	6.83074	6.17455	5.49843	5.30723	7.26666	5.38788	5.47721	5.64415	4.18097	5.50076	5.87862	4.42742	5.06757	10.3525	8.96662	6.84338	7.81404	9.51267	7.9907	8.37389	6.37196	10.3428	9.94004	10.3158	10.7638	9.50364	10.3962	11.0668	11.5981
101822794	Cd81	protein_coding	18.906	26.4328	29.5852	22.0775	26.423	26.591	32.1346	2.67282	2.27433	6.1359	6.47071	7.36266	5.31327	6.74441	0.53827	0.921144	1.85874	1.33692	4.26682	3.86882	1.90484	1.40882	1.20874	1.03959	1.31409	1.14105	0.455123	1.27186	0.847969	1.13068
101824027	Ascl2	protein_coding	3.84461	6.08349	4.9917	4.19419	5.99818	5.59871	4.97232	0.273564	0.432518	0.803853	1.14116	1.85494	0.770255	0.856525	0	0	0	0	0	0	0	0	0	0	0	0	0	0.468632	0	0
101824029	Igf2	protein_coding	1.40624	0.827114	1.55696	0.967924	0.734659	1.17805	1.21626	0.828891	0.273025	0.837256	1.26919	1.09286	0.756341	1.0529	0.166928	0	0	0	0	0	0	0	0	0	0	0	0	0	0	0
101825012	Mrpl23	protein_coding	32.8298	50.4152	52.0557	36.5937	43.0357	57.5432	45.6294	23.0056	33.9154	19.184	20.2555	16.302	19.2575	19.7751	61.9072	49.0772	62.0574	63.2414	71.3299	59.884	79.1891	54.2117	47.0467	34.3603	35.6352	40.7716	29.9837	33.3743	37.8742	35.3511
101830112	Ctsd	protein_coding	43.0648	67.2268	64.6162	49.0429	67.0116	68.7597	67.8245	14.8021	14.3271	27.3363	26.4872	34.0166	27.6166	30.1155	5.19582	3.12673	4.96857	4.60249	8.32789	7.72656	3.48158	4.18432	1.66682	0.463152	1.11513	1.12967	1.52073	1.88878	0.944456	1.53919
101831091	Mob2	protein_coding	3.01172	4.86923	4.04945	3.61257	4.08467	4.33269	4.97875	3.47904	2.53001	2.22383	3.07395	3.80404	3.14508	2.73624	1.09189	1.01436	0.754099	1.03548	2.4235	1.7861	2.73454	1.80263	1.1209	0.337413	0.837779	0.462929	2.21575	2.06401	1.46211	1.60553
121142038	LOC121142038	lncRNA	0.350151	0.912065	0.457832	0.263695	0.261729	0.068629	0.726836	1.27963	1.26448	1.25338	1.16502	1.44613	1.41784	1.58152	3.86552	6.04807	6.94111	9.30997	9.10494	5.87604	11.2241	4.77326	9.25912	18.3158	17.6157	22.5798	20.9178	18.5719	21.9225	21.653
101832676	LOC101832676	protein_coding	5.56086	6.1474	8.17262	5.59118	7.2217	6.20127	7.5015	15.947	18.9393	5.95643	8.14237	9.39166	10.4347	7.75412	52.8135	57.4843	39.8486	53.7787	59.4012	40.5198	57.2115	40.3464	96.1184	137.036	130.392	148.815	138.051	104.72	131.256	130.588
101833204	Ap2a2	protein_coding	11.4939	16.447	18.0552	12.9594	18.0879	14.8014	15.6204	14.2388	16.852	8.10139	9.73999	12.2461	10.3449	9.83419	38.3741	36.6596	31.8903	36.4485	38.3936	27.8845	36.7335	28.4245	39.8262	40.0051	36.7085	39.4518	38.0086	32.732	34.8767	41.1603
101833631	Chid1	protein_coding	14.0942	22.4462	25.541	18.4881	21.3776	23.9974	26.8379	26.4142	31.3516	44.6632	49.1335	51.5315	48.1749	46.5765	75.5273	82.6017	66.8886	74.427	91.7288	63.9654	93.9237	66.2528	109.804	110.106	123.596	141.15	119.113	112.961	132.42	131.776
101833885	Tspan4	protein_coding	4.48921	5.60015	5.34821	4.44661	6.67073	5.91002	6.08142	0.658873	0.37979	1.30079	1.71778	1.81496	1.06284	1.79827	0.398065	0.0973156	0.343646	0.179761	0.36062	0.295975	0.32508	0.320571	0.893895	0.615042	0.277658	0.140639	0.504863	0.705432	0.313547	0.139362
101834508	Polr2l	protein_coding	107.497	162.702	131.34	110.553	116.578	159.452	145.685	58.9561	63.1273	79.4232	96.7667	60.1855	62.9669	81.4501	92.5446	79.5542	97.2094	99.1344	133.753	94.734	126.078	93.2472	135.324	129.688	156.725	152.686	130.294	134.762	143.757	112.721
101834772	Cd151	protein_coding	10.3222	14.5835	14.3056	11.4028	14.4762	14.8186	14.1487	2.61965	1.57436	3.24114	3.10395	3.89537	2.04888	2.80219	0.333197	0	0.767057	0.300935	1.00618	0.550542	0.60468	0.0894439	0.14252	0.343211	0	0.156961	0	0	0.174968	0.311071
101835287	Pnpla2	protein_coding	2.18941	3.44992	4.28524	2.61234	3.19899	3.62899	2.75864	5.43296	12.8521	2.47933	3.35208	2.83735	3.18692	2.4417	87.9279	102.908	66.565	83.9958	84.3425	69.6177	108.955	69.5289	155.715	196.868	183.717	197.779	176.276	146.421	182.706	173.139
101835718	Rplp2	protein_coding	182.662	289.262	235.864	191.181	264.994	307.064	276.989	196.567	191.363	153.467	215.411	155.635	172.456	175.477	200.779	173.931	218.045	234.229	280.746	206.621	302.189	215.589	232.436	280.996	301.913	271.923	286.631	289.634	320.31	267.925
121135640	LOC121135640	snoRNA	0	1.53911	1.28765	1.48329	1.47223	1.54415	2.04423	2.99914	0	0	0.595751	0.677872	0	0	2.89914	0	0	0	2.62643	1.43708	0	0	0	0	0	0	0	1.71258	0	2.02997
101835979	Pidd1	protein_coding	1.52748	2.03081	2.08043	1.29811	1.8831	1.38776	1.54131	0.218055	0.414983	0.355968	0.312827	0.547612	0.208444	0.339367	0.936817	0.572564	0.646998	1.1634	1.43217	0.696557	0.446281	0.612984	0.976728	0.271398	0.571767	0.744714	1.78224	0.62257	1.38358	0.73795
101836242	Slc25a22	protein_coding	3.41675	4.79413	5.36839	4.07529	5.45592	5.23532	4.60419	0.574889	0.113616	0.717944	0.88502	0.714655	0.404669	0.592096	0	0	0.143925	0	0	0	0	0	0	0	0.0969063	0	0	0	0	0
101835303	Gatd1	protein_coding	3.43881	3.83886	5.19784	3.40755	4.05857	4.89031	3.89113	4.29144	9.54461	2.02457	2.03338	2.22468	2.77136	2.66004	33.5864	42.2409	34.1696	42.5368	53.4412	44.333	70.4487	48.5024	51.5224	64.9773	75.5243	73.013	123.408	101.954	131.002	128.311
101826136	Taldo1	protein_coding	21.3344	34.6339	40.3637	30.4024	37.6391	36.4509	40.3341	11.7476	10.9815	13.21	18.7726	14.5369	13.4997	11.5179	6.97846	6.51396	8.3247	8.45144	8.0462	6.91831	7.59863	6.64173	5.08794	4.65599	3.98259	1.79312	3.75486	5.43395	4.49737	6.44102
101830673	Eps8l2	protein_coding	0.100891	0.131399	0.274828	0.126633	0.188534	0.148308	0.20361	0.256047	0.236147	0.0752382	0.0508614	0.0868084	0.040052	0	2.41322	2.90444	1.70939	2.0119	3.30735	1.71763	2.89719	2.44174	6.74911	10.9946	13.2072	10.4936	16.4282	15.1326	17.7412	14.7309
101837204	Tmem80	protein_coding	1.29693	1.81903	1.87513	1.69045	1.49142	1.53984	1.51001	1.97486	3.05229	2.25983	2.15003	2.4464	2.55449	1.78363	13.2162	10.6802	11.8531	12.9312	16.2966	14.1941	18.6879	13.3042	7.53735	8.93378	10.1148	9.98727	13.6579	13.8792	16.3381	15.5517
101836937	Deaf1	protein_coding	4.66765	5.49851	6.77167	6.28648	7.44833	7.50384	6.80408	1.67705	1.63089	1.78931	2.41916	2.30138	2.09241	1.9411	6.94772	3.86886	4.33183	4.27049	6.73126	4.3049	7.14487	5.98372	9.2868	10.7348	10.2308	15.0008	10.1172	10.2604	8.20886	13.243
101837743	Phrf1	protein_coding	3.65952	3.86409	5.07862	3.31277	5.46847	3.60464	3.64275	5.47265	5.25761	3.45493	3.68025	4.54188	3.76753	3.39361	7.61151	7.64528	6.04171	7.06116	6.27149	4.50705	7.87542	4.24366	16.4406	17.5076	14.8945	17.3277	14.0946	9.56218	12.7505	15.0964
121142271	LOC121142271	lncRNA	0.38384	0.856986	1.52357	0.688252	0.683122	0.967268	0.758825	1.50295	2.53025	0.552042	0.912225	0.377443	0.914267	0.756767	8.27308	7.10354	4.59881	6.01408	7.67766	4.20091	7.69002	6.98752	8.02676	3.1177	5.62989	5.98846	6.48329	7.62858	7.62912	7.62951
101838173	Rassf7	protein_coding	3.07249	4.9474	4.9304	4.10185	5.18478	4.73551	5.12158	1.27597	1.96133	1.1873	1.56299	1.29778	1.06449	1.15646	2.0557	1.00512	3.47835	2.41365	3.81777	2.85317	4.58869	3.22823	0.131894	0.317622	0.143389	0.290517	0.173815	0.364302	0.971539	0.575757
101838442	Lmntd2	protein_coding	0.404464	0.430993	0.420674	0.438436	0.71001	0.666624	0.795054	0.699869	0.885222	0.370175	0.417067	0.537831	0.569277	0.530521	1.69133	1.52162	1.16809	1.22205	1.28707	1.20726	2.50463	1.41655	1.73626	1.35889	0.755031	1.33853	0.800839	1.27885	1.49209	1.89482
101838703	Lrrc56	protein_coding	0.825653	0.737363	0.694005	0.621791	0.499602	0.71666	0.856936	3.69987	7.09912	2.24298	2.14061	3.20698	2.80946	2.13098	33.942	40.6617	24.5806	33.7917	34.9959	25.6459	41.212	27.4742	57.4785	70.6842	72.5394	69.1914	65.9122	59.1762	75.8985	72.2099
101838968	Hras	protein_coding	2.51857	2.33503	5.09315	3.96488	2.1272	3.43035	4.20899	7.80016	4.79595	2.53079	3.55077	2.86489	3.30453	2.89211	4.86963	5.99084	6.18382	6.81	8.82312	7.16362	9.06538	6.45172	9.2723	9.22293	9.64213	11.9878	11.4225	7.42343	9.40367	7.47933
101839513	Rnh1	protein_coding	7.26508	10.5815	10.5598	8.84034	9.15443	10.7339	13.5266	3.88461	3.89423	5.89347	5.32599	8.20744	4.85456	4.80105	13.2652	14.1693	11.1346	15.1142	14.4209	10.3184	17.5551	12.3263	15.5816	17.6579	12.8115	11.8249	14.3221	14.2254	16.2357	15.7186
101839781	Ptdss2	protein_coding	2.44805	3.64379	4.17975	4.2798	3.81221	4.84099	5.44459	7.68838	13.5063	5.33013	7.04109	7.40985	5.88308	6.77357	58.3944	59.6201	50.1059	56.1547	57.7835	39.6307	70.0649	46.2492	82.4663	87.8628	102.445	107.418	100.245	85.9991	116.447	100.022
101840054	Sigirr	protein_coding	0.6188	1.05014	0.674248	1.05912	0.724176	0.716677	1.07041	0.0571066	0	0.0419512	0.283592	0.0968049	0.245653	0.164684	0	0	0	0	0	0	0	0	0	0	0	0	0	0	0	0
101840863	LOC101840863	protein_coding	0.333789	0.326042	0.40916	0.418955	0.519789	0.245333	0.288696	0.254133	1.33932	0.653412	1.51443	1.57959	1.49072	1.04696	0	0	0.424151	0.277341	0.278188	0	0.334364	0	0	0	0	0	0.51928	0.362788	0	0
121142324	LOC121142324	lncRNA	0	0	0	0.368451	0	0	0	0	0	0	0	0	0	0	1.08023	0	0	0.975634	0.489307	0.535458	1.17623	0	0	5.84163	3.01392	11.4496	4.56682	3.19055	5.95611	2.26911
121132778	LOC121132778	protein_coding	1.21757	5.73309	2.60232	3.29158	3.03368	4.86462	3.24026	0.8557	0.939516	3.35257	3.54118	1.61172	4.01556	3.05521	0.689306	0	1.6662	0.933845	1.87339	3.75851	0	1.11023	0.442259	0	0	0	1.16566	0	0	0
101841403	Pgghg	protein_coding	0.0706536	0.0920184	0.0288692	0.110851	0.154035	0.15579	0.122218	0.0268964	0.0708742	0.0790336	0.0267135	0.0607917	0.0420724	0.0886445	0.259995	0.444931	0.448904	0.763169	0.235538	0.515509	0.353876	0.10469	0.834067	3.41457	3.08298	3.85804	1.75867	0.230376	1.53595	1.36536
101827967	LOC101827967	protein_coding	0	0	0	0	0	0	0	0	0.313355	0	0.236216	0.268777	0	0	0	0	0	0	0	0	0	0	0	0	0.801807	0	0	1.35808	0	0
101828230	Psmd13	protein_coding	18.7963	28.1476	27.9019	23.283	25.6527	27.8373	31.2355	24.4409	38.8399	17.3639	24.0618	23.8654	22.8466	22.0369	122.533	139.203	106.185	125.76	134.358	114.928	159.797	107.233	189.148	231.151	218.462	239.616	228.02	213.629	251.393	229.458
101841665	Sirt3	protein_coding	1.23215	1.93907	1.97189	1.12769	1.40709	2.08797	2.1314	5.78503	10.5575	3.87646	4.89161	5.52171	5.6863	4.99199	63.3838	65.8619	48.4069	54.0899	64.1819	46.2619	66.0338	38.5687	88.2434	101.582	106.872	104.127	101.275	88.834	114.882	104.372
101841932	Ric8a	protein_coding	1.21378	2.07676	1.06971	1.40399	2.26818	1.83089	1.39975	0.779165	1.33694	1.21132	1.1698	1.72013	1.02039	0.970448	0.394108	0.0428215	0.604854	0.553697	0.952094	0.911659	0.476813	0.846359	0.168573	0	0.0610884	0	0.222153	0.155204	0.137969	0.0613228
101842390	Bet1l	protein_coding	3.70452	6.0773	5.70539	5.54391	5.14757	6.00412	7.70209	2.65775	3.28731	3.62592	3.23227	3.43263	3.18165	3.93277	8.12684	7.69078	6.51794	7.10318	7.95611	4.67814	5.13817	5.80582	7.73719	5.26568	5.66863	5.74254	5.98484	4.95554	4.54289	7.70955
101842654	Odf3	protein_coding	0.0462634	0	0.151227	0.116135	0	0	0	0.281785	0.742526	0	0	0	0	0	0.340486	0.832393	0.235151	0.307518	0	0	0	0	1.52919	2.36735	0.712487	0.721777	0	0	0	0
101843440	Syce1	protein_coding	4.62887	8.72559	9.23783	6.48266	8.98378	8.61888	11.9685	11.9453	20.3329	9.91974	11.7904	13.2479	11.6348	11.1872	74.4996	77.674	64.5161	75.3831	83.2478	68.0804	109.234	71.1148	109.403	128.405	121.564	134.679	147.208	126.358	144.339	129.438
101843716	LOC101843716	protein_coding	0.0857169	0.0279092	0.0700482	0.0806907	0.266964	0.0630014	0.111206	0.391568	0.300946	0.0719127	0.129635	0.221257	0.127606	0.0537718	0.551996	0.154226	0.435688	0.356106	0.714388	0.234531	0.429323	0.635052	0.101189	0	0	0	0.933458	0.558985	1.24227	0.441721
101823237	Mtg1	protein_coding	5.00067	6.5633	8.80672	6.22794	6.03663	7.59785	8.78435	9.85768	15.321	6.41768	9.08715	7.33789	8.63323	7.34401	50.9258	49.9392	39.703	47.9275	51.8215	42.8502	51.1025	41.1267	64.2499	77.3621	72.6355	79.6305	70.6799	75.6705	76.1815	72.9142
101823694	Paox	protein_coding	1.44267	1.84279	2.17654	1.32326	1.93552	1.54975	0.863847	0.675933	0.667927	0.372412	0.293711	0.429681	0.132165	0.452507	4.69627	7.48766	3.52544	7.00779	6.56674	3.74488	6.22529	2.46654	13.4936	16.0897	16.0939	14.8609	8.97755	8.20191	12.2233	8.43524
101823956	Echs1	protein_coding	7.85023	7.68051	9.57593	7.40194	8.82565	9.6446	10.7973	5.77276	7.4522	1.45642	3.53278	2.89949	1.77863	2.3542	40.8656	42.029	23.8437	33.8543	30.0002	26.8227	42.1958	27.6899	47.5566	50.5126	65.069	54.1678	50.519	47.6142	67.264	50.5184
101825176	Znf511	protein_coding	15.3066	18.0208	22.6978	14.1864	16.3537	18.5766	21.7432	5.1709	8.33814	4.19547	6.3622	4.0993	3.74245	4.4513	50.5443	57.2693	39.1584	47.1664	46.8036	40.3088	55.4423	38.752	87.8343	89.3338	98.3515	99.3703	94.62	76.6819	91.3783	99.7737
101825438	Tubgcp2	protein_coding	13.0564	16.8385	19.2859	15.0621	17.7174	16.7033	17.1357	15.611	20.7509	14.992	18.2314	21.6845	16.6989	16.2896	57.226	48.3594	46.9731	54.8927	55.9102	49.1595	68.0029	50.0789	56.9231	61.8103	58.9863	65.4373	72.1827	61.6713	66.1885	68.5027
121142368	LOC121142368	lncRNA	0	0.11927	0.149676	0	0.342261	0	0.158413	0.55779	0.183728	0	0	0	0.109065	0.114897	1.68497	3.29542	0.930958	0.608729	6.10588	2.67272	6.23802	2.44251	5.62161	6.24819	2.82072	3.80999	9.11802	7.96274	12.2104	5.19116
101825963	LOC101825963	protein_coding	0.0811713	0	0	0.101882	0	0	0.280823	0.432604	2.19847	0.0453994	0.184141	0	0.0966709	0.0509202	26.1362	24.5359	16.4002	20.5031	23.2717	15.5465	22.7671	19.6048	48.1031	54.9202	62.7129	64.1638	59.8565	50.111	63.0548	59.1889
121142369	LOC121142369	lncRNA	0	0.072154	0.181097	0	0	0.38005	0	0.0843606	0.333446	0.185917	0	0.381347	0.0659801	0	0	0	0.140799	0.184129	0.369384	0.606336	0	0.492543	0	0	0	1.44057	0	0	0	0
101830107	Utf1	protein_coding	4.88186	9.17774	6.31378	8.47189	9.36066	9.44355	7.63696	1.09889	0.851669	0.569831	0.89882	1.53407	0.707796	1.38477	2.65563	0.611037	3.45236	1.83415	3.25494	2.94247	3.57202	2.13864	2.00454	2.41362	1.08962	1.54536	1.585	2.58379	1.23046	1.0938
121135486	LOC121135486	protein_coding	0.461269	0.600751	0.323101	0.827088	0.820922	0.904079	0.683923	0.501702	0.793215	0.663401	0.298975	0.566977	0.706304	0.496049	0.484973	1.65987	1.33975	0.438015	1.09838	1.44238	2.11229	1.36696	1.24464	0.749322	1.69139	0.342689	0.820118	1.43241	1.91002	0.679152
101827004	Cfap46	protein_coding	0.11108	0.0340397	0.160191	0.0574089	0.0814014	0.0512269	0.0678167	1.08451	3.3559	0.109636	0.187757	0.168662	0.459125	0.229542	13.5852	12.4148	10.578	11.2491	11.7191	9.98784	12.9336	10.5919	17.3091	18.7983	16.1678	17.8058	17.8094	15.7944	17.0455	18.7215
101827279	Nkx6-2	protein_coding	1.1899	1.00911	1.71864	0.972512	0.896315	1.11185	1.38816	0.294957	0.111034	0.216679	0.334802	0.333334	0.0988679	0.104155	0.610976	0	0.632941	1.01167	0.369002	0.504758	0.776152	0.492034	0.261335	0.157334	0.142056	0.143908	0.172199	0.120305	0.160418	0
101830376	Inpp5a	protein_coding	0.115542	0.250801	0.125895	0.169193	0.263893	0.283076	0.266489	0.67443	1.08176	0.301575	0.349485	0.198829	0.27521	0.386569	0.850359	2.28678	1.17457	1.79205	2.24691	0.702524	0.771608	0.913087	0.727455	1.53285	2.17485	2.60379	1.19834	0.418602	1.67453	1.29007
106020979	LOC106020979	lncRNA	0.222989	0.217814	0.182227	0.279885	0.208349	0.0546318	0.0964324	0	0.44737	0.124719	0	0	0.0663921	0.0699424	2.25656	1.40424	0.566712	2.03807	1.11507	0.610122	0.893492	0.82603	1.31619	1.5848	0.572362	0.869737	2.42835	1.21181	2.58538	1.4364
101830639	Lrrc27	protein_coding	1.68734	1.38794	2.10464	1.39333	1.13402	1.91467	2.18909	6.05148	10.9129	3.82462	5.07018	4.81393	5.10316	4.06686	50.4087	48.8946	36.7889	48.1843	47.2212	42.0367	55.5113	38.9505	74.6442	87.9842	85.8226	95.0239	98.6456	72.1993	100.648	84.3214
106022085	Bnip3	protein_coding	7.80127	9.27496	11.904	8.61351	11.0899	7.89897	9.57513	8.33019	5.84487	6.37293	8.02878	9.80395	7.20914	5.97013	6.31329	5.00884	6.08779	6.77785	7.44604	6.49506	5.96642	4.89239	3.36278	5.70549	6.31466	4.54523	4.02873	4.92559	3.56544	5.67164
101828589	Ppp2r2d	protein_coding	0.958087	1.03984	1.30492	1.73701	1.42566	1.40838	2.30183	2.55307	2.18912	1.36943	2.41497	1.41973	2.09189	1.66952	7.05126	11.1092	6.69603	11.4987	8.1624	6.11667	10.877	6.3095	24.0028	39.6448	52.1896	53.0085	29.6446	23.7191	34.5591	34.2866
101831172	LOC101831172	protein_coding	0.545249	0.589766	0.709908	0.545176	0.644729	0.597736	0.671417	0.88655	0.945578	0.899374	1.28584	1.0337	1.00156	1.12469	1.39431	1.82905	1.69104	1.81217	1.97174	1.58458	1.33307	1.88971	0.698216	0.577988	0.616743	0.720905	1.09266	1.48658	1.17863	0.523862
101829119	Glrx3	protein_coding	31.7657	46.2417	51.4374	42.8241	47.5824	50.7717	50.6604	56.7518	88.1763	33.1832	39.7803	45.553	41.8346	39.169	287.595	299.984	259.918	305.553	320.494	252.925	367.702	263.858	394.637	473.025	480.584	529.897	508.826	465.272	528.576	508.628
110341188	LOC110341188	lncRNA	0	0	0.615178	0.157476	0.468906	0.122954	0.217029	0.382092	0	0.28069	0	0.215903	0	0.157411	0.46169	0	0.318859	0	0	0	0	0	0.592441	1.4267	0	0	0.780744	0.545457	2.18198	0
121142436	CUNH10orf143	protein_coding	2.77189	5.9074	3.78906	4.23822	4.39498	6.02553	4.44614	4.83474	5.56109	3.38254	4.34456	3.5558	4.80171	3.92033	6.1201	5.4407	4.86717	4.85752	7.05651	3.12561	5.85624	2.68837	5.71151	3.72511	6.20929	4.1935	4.7043	4.82034	5.55109	5.71369
101830288	Mgmt	protein_coding	9.44882	14.5118	14.6419	11.1325	12.8818	14.5885	13.3379	1.08588	1.07302	1.5954	1.55034	1.38056	0.902369	1.95717	0.492034	0	0	0	0	0	0.178587	0	0.631379	0	0	0	0	0.193769	0	0
121134557	LOC121134557	lncRNA	0	0	0	0.0783709	0	0	0	0	0	0	0	0	0	0.0783388	0	0	0	0.207521	0	0.227788	0	0	0.29484	0	0.320536	0	0.388552	1.08583	0.361968	0
101831975	Mki67	protein_coding	2.34296	2.67963	3.62823	2.51448	2.28111	2.22373	2.52028	2.43591	2.44903	2.04823	2.94044	2.09216	2.22759	2.51345	3.26033	3.08197	2.67702	3.27183	3.03569	2.22665	3.17535	2.47976	3.20748	4.08595	3.63863	2.81575	3.7675	3.1885	3.25292	3.27212
121134561	LOC121134561	lncRNA	0	0	0	0	0.0748217	0.117716	0	0.0914537	0.60247	0.201549	0	0	0.214583	0.150706	2.87314	1.51287	0.61055	1.99611	5.00552	2.41016	1.68456	2.31381	1.98521	0	0.924955	0.937015	3.73742	1.56666	0.696342	3.71402
101833292	Adam12	protein_coding	0.0347201	0.0180876	0.0907949	0.078442	0.0259524	0.0476355	0.144142	0.0528689	0.139314	0.0854439	0.136525	0.0597476	0.0496198	0.121971	0.664378	0.799615	0.300012	0.99239	0.833375	0.506655	0.50083	0.411569	1.04927	2.28992	2.06755	1.98617	2.11737	1.14719	1.48944	2.14705
101831801	Fank1	protein_coding	1.05545	0.568801	1.30865	0.867937	0.317382	1.03433	0.944343	5.37564	20.3717	3.29763	5.88952	4.69721	6.67502	3.60731	131.785	146.158	104.242	125.436	135.889	101.173	164.496	108.071	217.226	290.321	303.232	310.593	301.671	247.942	316.687	284.703
101833550	Dhx32	protein_coding	2.12542	3.50086	3.49935	2.74618	3.32926	3.27749	3.56845	2.37972	3.44891	1.9055	1.44176	1.90943	2.10318	1.70586	11.5593	15.5778	10.3266	13.193	13.9627	9.06515	16.3438	9.72585	25.9024	33.6765	39.151	41.4495	37.928	30.099	37.5074	38.1738
101833800	LOC101833800	protein_coding	4.72831	6.55357	6.02642	5.44472	5.07988	5.44142	8.25414	8.12464	11.923	5.33765	6.16687	7.09158	6.97439	6.25886	22.6673	22.9465	23.7027	27.1044	27.4765	25.4787	33.0248	23.3966	27.0383	38.7224	41.1973	37.4482	39.6814	29.0431	46.5224	40.0142
101832238	Uros	protein_coding	1.79793	2.68096	2.59785	2.77996	2.79169	3.77927	3.92141	1.38871	2.03879	1.86544	2.60091	1.65907	2.11021	1.86344	6.71201	8.15761	6.02621	8.22716	8.25229	7.0344	7.93495	6.10033	8.48983	10.3706	8.56093	10.8407	10.7018	10.9885	9.51645	10.8765
101832939	Edrf1	protein_coding	2.59301	3.5785	4.41301	3.41884	4.54917	3.77673	3.80645	2.51758	2.12384	3.03362	3.70572	4.01184	3.11648	3.28313	2.23229	0.727642	1.7533	1.66035	1.46716	1.38858	1.81109	1.19848	1.12332	0.338143	0.305306	0.742289	0.222054	0.310271	0.34477	0.796843
101834055	Tex36	protein_coding	0.120524	0	0	0.151276	0.150148	0.0590564	0.312727	0.0917623	1.08811	0	0	0.311104	0.0717691	0	0.665269	0.867412	0.153153	0.40057	0.200896	0	0.241464	0	4.83749	1.02789	0.618718	0.313392	0	0	0	0
110341784	LOC110341784	lncRNA	0	0	0	0	0	0.0972244	0.171614	0	0	0	0	0	0	0	0	1.42802	0.756403	0.989184	1.32294	0	0	0.882016	0.936935	5.07666	5.09296	2.57968	1.8521	1.29395	4.60102	2.045
101834317	Ctbp2	protein_coding	0.207326	0.202514	0.237199	0.286248	0.154971	0.162542	0.268977	0.12628	0.31196	0.0927666	0.0313553	0.107032	0.0740744	0.0780356	1.41142	1.30561	1.29092	1.41257	0.933072	0.529449	1.49532	0.645128	2.98594	2.94698	2.07542	1.77902	1.35467	2.25339	2.58407	1.86971
101834587	Zranb1	protein_coding	1.38116	1.53621	1.99375	1.44253	1.49458	1.57089	1.62184	1.70399	1.5574	1.69159	1.82963	1.94304	1.6569	1.36605	4.897	3.30131	1.89599	3.1496	2.65509	1.83894	3.47401	2.21085	5.8554	6.87842	4.86486	4.87586	4.01509	3.68168	4.90925	5.61086
101833632	Abraxas2	protein_coding	1.56966	1.86654	1.67313	1.41337	1.53037	1.90609	1.88885	1.61075	2.32761	1.14511	1.54819	1.64416	1.42235	1.66966	8.03634	9.70051	4.42279	7.48504	8.98673	4.73045	9.84434	6.1685	12.8903	15.909	18.2179	22.8918	20.3849	21.0658	25.5181	22.3322
101833886	Eef1akmt2	protein_coding	0.754398	1.27728	1.53244	1.32564	1.47687	1.37299	1.54732	2.29747	2.48648	2.16997	2.33075	2.26257	2.10494	2.23102	3.37096	4.11083	3.72496	4.44148	3.30535	2.90942	2.67733	2.71471	6.61565	8.14961	7.96678	9.07949	8.04774	6.23155	5.81028	7.05322
101834140	Fam53b	protein_coding	1.04978	1.36722	1.69712	0.945259	1.62055	1.05114	1.02639	0.36488	0.6181	0.229753	0.172571	0.274903	0.163074	0.214743	1.88953	1.72457	1.50797	1.13772	1.25531	1.08232	1.64597	1.21735	5.49589	7.00676	4.04183	5.28135	3.12431	2.62923	4.36582	4.41015
101834406	LOC101834406	protein_coding	3.86997	6.16861	5.94749	6.7786	6.836	5.43408	6.94412	1.97895	3.59235	1.6799	1.48504	1.44125	1.78854	1.95665	8.18323	7.06695	6.82598	7.77483	8.27997	6.74302	12.4978	7.87396	7.36416	7.38921	4.59602	2.85364	3.23493	4.26897	6.6969	4.01835
101835111	Oat	protein_coding	3.02058	4.09133	7.50404	3.85195	5.59938	4.47574	6.68807	10.1925	7.32051	11.8395	12.9372	14.3047	10.3604	10.8235	1.77845	0.869564	3.00924	2.16844	3.70567	3.70256	3.67936	1.28901	0.684634	0.686963	0.372151	0.879676	0.300747	1.47079	0.420255	0.498106
101838997	Bub3	protein_coding	11.8256	16.8887	19.138	13.3124	15.8172	16.8429	17.9116	26.4358	43.2951	9.37446	15.6893	15.8869	16.0429	14.7154	95.5794	93.5356	84.7019	98.8684	94.7828	81.2695	108.572	83.6258	126.395	167.156	162.747	178.054	148.984	127.394	156.855	152.3
101836157	Hmx2	protein_coding	1.32917	0.913636	1.38793	0.509762	1.01192	1.48349	1.21348	0.281105	0	0.206503	0.279194	0.254143	0.0879432	0.277938	0.271732	0.132862	0.281501	0.490843	0.492342	0	0.14794	0	0.523031	2.72901	2.84307	1.53608	0.229757	0.802585	0.642113	0.570797
101836571	Hmx3	protein_coding	1.65645	2.10057	2.45796	1.91495	2.19936	2.75535	1.99821	0.464635	0.218634	0.341327	0.49444	0.375063	0.337443	0.929739	0	0	0	0	0	0	0	0	0	0	0	0	0	0	0	0
101835106	Acadsb	protein_coding	0.979995	1.10229	1.48037	1.19277	1.35036	1.36782	1.2072	1.5827	2.71085	1.94332	2.26808	1.96748	1.78605	2.38456	7.70425	8.44224	5.96234	8.83357	8.71205	6.12111	8.98389	7.96455	13.5321	18.151	15.3212	18.1464	16.3547	15.1701	19.4536	19.2824
101836844	Ikzf5	protein_coding	2.17172	2.31274	3.43181	2.22886	3.52763	3.01014	2.94722	3.05113	3.49041	2.37562	1.97792	3.01452	2.27204	1.80644	7.59425	7.21044	6.3731	8.6933	8.35986	5.51528	8.50953	7.28923	11.4447	13.0299	14.0436	15.6618	12.6183	11.789	12.7983	13.4173
101837105	Pstk	protein_coding	3.33673	4.58715	4.39316	3.37375	5.08063	4.49621	4.32895	4.51636	6.88025	3.99169	3.15398	4.06723	4.5258	4.94226	26.4333	30.018	22.378	31.2671	34.4525	21.9788	41.0382	25.6822	39.609	44.794	47.8192	48.4427	48.4494	43.721	52.9256	65.4365
101837381	CUNH10orf88	protein_coding	1.07264	1.99023	2.20942	1.34632	1.66578	1.74236	1.95713	2.5283	3.15426	2.23536	2.46667	2.45268	2.58991	2.10161	5.8937	6.5565	5.75082	6.20207	6.12304	5.46767	6.88848	4.57216	6.59144	7.35182	8.22193	7.94707	5.12045	7.4102	6.13301	5.83044
101843664	LOC101843664	protein_coding	0.0885505	0.115327	0.289456	0	0.110316	0	0	0.269675	1.06592	0.29716	0	0	0	0	1.62927	1.27459	0	0.294303	0	0	0	0	2.09068	2.01388	0.909157	1.38152	0	0	0	0
101837644	Htra1	protein_coding	2.02846	3.25513	3.01932	2.9552	2.9783	1.91688	2.44367	0.606723	0.799383	0.405188	0.766944	0.997328	0.733365	0.45446	0.533175	0	0	0.601938	0.603776	0.26429	1.16112	0	0	0	0	0	0	0	0	0
101837910	Plekha1	protein_coding	1.58774	4.03232	3.84928	4.01892	4.81313	3.43611	4.2113	3.68697	4.72501	5.8018	6.58343	8.60658	6.11397	6.19192	9.6891	7.71319	7.76766	8.22325	9.17465	8.0127	10.126	8.39103	7.43485	5.5669	7.19983	4.54136	7.24555	7.70807	6.82653	7.77293
121135534	LOC121135534	snRNA	0	0	0	0	0	0	0	0	0	0	0	0	0	0	0	0	0	0	0	1.80965	0	0	0	0	0	0	0	0	0	0
101838534	Btbd16	protein_coding	0.0282707	0	0.323442	0	0.0352195	0.0277051	0.0978064	0.473532	1.36123	0.0632478	0.171023	0	0.067338	0.070939	12.1718	14.039	8.54995	14.1879	9.70738	9.17908	12.0074	8.12665	20.1577	22.0212	30.6223	35.1382	33.4257	25.0732	26.7138	29.5743
121142728	LOC121142728	lncRNA	0	0	0	0	0	0.0732234	0	0.113775	0	0	0	0	0	0	0	0.268873	0.569676	0.248331	0	0.81775	1.79633	0.442853	0.352821	0.424825	1.15071	1.55429	0.464962	0.32484	0	1.92521
101838970	Tacc2	protein_coding	1.87362	2.14736	3.18475	2.336	2.36527	1.97078	2.24711	0.26628	0.125298	0.503003	0.358923	0.60185	0.446277	0.376114	0.0459644	0.0898961	0.0634892	0.0415139	0.166563	0.0455683	0.0500493	0	0	0.0710188	0	0.454708	0.155457	0.217216	0.0724105	0.0643682
101839951	Nsmce4a	protein_coding	10.6232	9.52126	21.0966	21.6016	13.6138	21.1572	29.3098	3.76865	2.2917	3.2796	4.20371	5.56944	2.7208	4.63385	0.420344	0.548066	0.193536	0	0.634673	0.555628	0.152567	0.564189	0.898978	0.216489	1.56372	0.594042	0.236942	0.993221	0.662193	1.17729
121142741	LOC121142741	protein_coding	0.174505	0.495869	0.33707	0.199118	0.217397	0.41976	0.301862	1.18367	2.19608	2.36018	2.66315	2.70265	2.38056	2.58748	5.77939	8.6772	5.88637	8.17241	8.72623	7.23432	8.39067	7.19299	15.057	19.3926	22.4772	22.1103	26.8519	19.9322	23.9111	24.8525
101836658	Ate1	protein_coding	4.37175	5.80609	6.01703	5.13823	6.25846	6.06939	7.51256	5.22628	4.92395	6.00559	7.24966	6.66517	5.54906	5.6774	7.44396	6.76187	5.18978	5.92661	14.9896	12.6961	17.5171	13.4954	9.73319	11.556	12.5501	14.0599	28.4576	24.0496	31.3459	30.3841
101837472	Wdr11	protein_coding	1.64305	2.7803	2.58741	2.52892	2.89853	2.18608	1.80489	1.62533	2.38204	1.66353	1.70497	1.93998	1.67113	1.61002	5.47247	3.7115	3.20036	4.02583	5.07764	2.62515	4.75744	3.23426	5.88966	5.38692	4.00186	4.55299	5.52271	4.11907	4.86676	5.06787
101840419	LOC101840419	protein_coding	1.53066	2.2063	2.51578	2.10469	2.56037	1.88768	2.27588	2.73668	3.12263	1.26011	1.48259	1.28741	1.31088	1.62912	5.88576	4.39407	4.39272	4.71569	5.13144	4.29785	6.27101	4.84189	6.25325	7.48053	6.3568	7.06577	7.49164	7.92568	7.92623	9.12865
110341288	LOC110341288	protein_coding	8.95879	13.6069	15.1668	12.4851	15.3821	14.3391	17.4064	3.18567	3.06425	5.3409	6.36686	7.81875	5.09016	5.84546	0.330616	0	0.228334	0.725181	0.599031	0.327766	0.87428	0.418398	0.0606067	0	0	0.0667479	0	0.0558002	0	0
101840701	Inpp5f	protein_coding	0.136559	0.0957668	0.446386	0.184587	0.327162	0.267653	0.163538	0.143959	0.0210746	0.117504	0.0953202	0.271149	0.175145	0.105435	0.154621	0.264603	0.266966	0.453861	0.455247	0.076644	0.378814	0.21791	0.644832	0.836155	0.916733	0.928686	0.457577	0.68503	1.15702	1.19091
101838270	Bag3	protein_coding	1.20262	1.0034	1.56632	1.03776	1.10025	1.03124	1.46272	3.94864	6.74817	0.504474	1.61988	1.39046	1.76795	1.13164	15.2126	16.0934	14.088	16.4251	16.9138	13.2306	16.5645	12.1954	18.2786	19.338	21.8009	21.8898	15.5522	16.6656	18.4097	15.0094
121134605	LOC121134605	lncRNA	0	0	0	0	0	0.0777795	0	0.241709	0	0.177562	0	0.136579	0	0.0995773	0.584123	0	0	0.263782	1.05835	0	0	0	0	0.451258	0	0	0	0.345052	0	0
101833993	Tial1	protein_coding	1.12213	1.58198	1.66385	1.58268	1.31147	1.4738	2.12118	3.31169	3.27246	2.14812	2.93926	2.16989	2.28704	2.24968	10.8979	13.5293	7.14426	10.4194	9.37142	5.65521	9.03886	6.54798	14.312	15.4569	12.8869	14.8598	10.3663	13.529	12.742	9.83641
101841405	LOC101841405	protein_coding	0.0598359	0	0	0.0250343	0	0.0195462	0	0.0303711	0	0	0	0	0	0.0500482	0.146792	0.143546	0.202759	0.132579	0.265967	0.145527	0.239756	0.0591076	0.188364	0.340208	0.30717	0.103725	0.37235	0.173425	0.23125	1.13061
101841933	Rusf1	protein_coding	0.0622219	0.135062	0.203392	0.234294	0.18087	0.121954	0.251142	0.221075	0.957048	0.255207	0.25094	0.249839	0.444619	0.156132	7.25065	9.55328	5.11297	6.7554	7.1909	5.29654	6.1498	3.9952	11.8504	17.0991	14.6933	13.1591	17.1658	13.3452	16.352	16.0322
101842655	Armc5	protein_coding	1.41626	2.64153	3.05775	1.8654	2.28714	2.33034	2.17766	1.01172	1.15759	1.506	1.45438	2.49733	1.37434	1.71108	3.21706	3.52344	2.39956	2.67312	2.79786	2.67904	3.99337	1.91718	2.14663	2.48531	3.59034	3.27344	5.98426	3.42068	4.3585	4.32494
101842915	LOC101842915	protein_coding	0.450952	0.520193	0.61069	0.695387	0.561793	0.505062	0.624051	1.25563	1.08566	1.2683	1.44195	1.419	1.05878	1.13156	0.853426	0.417278	0.818618	1.41312	11.2536	8.22569	11.2545	7.29286	1.09512	0.58605	0.529139	0.335024	25.2559	21.0056	28.9804	27.0896
101838803	LOC101838803	protein_coding	0	0	0	0.424688	0	0	0.195098	0	0	0	0.170573	0	0	0	0	0	0	0	0	0	0	0.334238	0	0	0	0	0	0	0	1.16242
121142813	LOC121142813	lncRNA	0.196238	0	0	0	0	0	0.339456	0	0	0	0	0.675389	0	0	0	0	0	0	0	0	0	0	0	0	0	0	1.22116	0	0	0
101844333	Fus	protein_coding	27.4108	34.0356	43.4242	35.6439	41.383	38.1025	40.886	64.0676	66.0613	36.9308	46.2858	40.324	42.2239	42.7697	83.0238	62.5889	76.0831	88.5923	80.8284	72.6685	97.383	65.9146	54.5707	46.7218	54.7059	52.399	58.183	58.8272	53.6972	59.1056
101823330	Kat8	protein_coding	5.90121	8.75056	9.12208	7.98697	9.69892	8.46568	9.47008	8.01152	8.77248	5.2491	7.95706	8.87036	7.70544	6.69025	30.3496	28.9109	22.7674	24.3391	26.1911	19.3238	30.3403	19.8059	47.0022	49.7223	53.471	62.1178	55.9685	44.511	51.7271	50.9283
101822893	Bckdk	protein_coding	13.2898	16.2646	17.6642	11.5208	17.104	19.3079	17.0405	6.69307	5.96538	3.8756	5.51357	4.53834	4.58813	4.11982	6.94562	5.02425	5.65112	4.81225	6.72324	6.41413	6.21606	6.58958	4.51736	4.85125	4.24741	4.03387	4.50511	5.50801	7.04475	5.06316
101840628	Vkorc1	protein_coding	22.1908	31.4662	31.0109	28.5944	28.5449	38.2821	28.6192	9.69723	8.16642	15.8631	15.5888	15.0262	11.2593	15.2386	2.65754	0.708758	1.83539	1.30921	1.09434	0.95805	2.36759	1.5565	0.62003	1.11985	0	2.04857	0	0.856288	0.380599	0.676655
101824032	Znf646	protein_coding	0.586497	0.821341	0.968884	0.498677	0.911354	0.76635	0.665446	1.49805	2.29005	0.430319	0.772548	0.716254	0.908786	0.538034	11	12.8219	7.34054	8.82406	9.71298	6.55692	8.8442	6.1113	27.1882	38.0077	28.198	36.5025	32.3763	18.726	27.7848	31.6211
101824304	Znf668	protein_coding	0.924484	1.34689	1.40855	1.37671	1.2298	1.24381	1.1384	0.668075	0.943089	0.595942	0.663533	0.64714	0.615821	0.806026	0.461284	1.07133	1.15485	0.781163	0.992495	1.37193	1.2557	1.67168	1.03586	0.623632	1.0457	1.05934	1.2676	1.29432	2.18007	2.09943
101824911	Stx4	protein_coding	1.74436	3.2443	2.89201	2.59109	3.29875	3.25288	3.10425	2.42685	1.98898	1.67049	2.20159	1.91119	1.74116	1.58236	0.461798	0.225793	0.893013	1.08442	0.606619	0.709617	0.678831	0.669415	0.29629	0.0713515	0.0322113	0.358944	0.117139	0.0818377	0	0.0970047
101826219	Setd1a	protein_coding	2.43858	2.89981	3.30486	2.95623	2.7738	3.26555	3.20957	1.89123	2.38542	2.00774	2.69158	2.38491	1.83092	2.15688	2.20161	1.41712	1.63599	1.88776	1.91877	1.68532	2.4883	1.72812	0.965544	1.03342	0.971939	0.78769	1.08393	1.25114	0.702445	0.975669
101826669	Orai3	protein_coding	0.356814	0.962615	0.499869	1.05566	0.825531	1.17391	1.23444	1.62998	2.5055	0.598702	0.65527	0.921028	0.849894	0.799414	4.78317	6.60339	6.67161	8.80948	6.54232	6.41557	8.78253	7.40189	5.17498	7.53529	10.2053	11.2662	10.309	7.31307	8.4217	9.45643
101826929	Fbxl19	protein_coding	0.30526	0.927656	0.970121	0.745008	0.443672	0.864217	0.498707	0.72306	0.544378	0.398377	0.461665	0.75877	0.262563	0.510653	0.686469	0.976422	1.1206	0.563638	0.791503	1.29924	0.88338	0.603088	1.6016	0.771382	1.48001	1.41111	1.37193	0.81102	1.67131	1.57308
106020935	LOC106020935	lncRNA	0.107721	0.514412	0.117373	0.270411	0.17893	0.211131	0.186337	0.164028	0.72038	0.401657	0	0.18537	0	0.0901001	0.660662	0.387632	0.730041	0.477354	1.79555	1.30993	2.302	1.06409	0.169553	0	0.18433	0.373466	1.34066	1.09274	1.24894	0.925185
101841165	LOC101841165	protein_coding	0.072445	0.188703	0.177607	0.136394	0.180503	0.31948	0.438608	1.15829	1.23541	0.688819	0.109563	0.249332	0.47453	0.636245	4.93187	2.86762	3.222	3.49124	4.46794	2.11432	3.48335	3.43503	4.10503	0.617849	4.27685	3.95586	4.28274	3.93695	4.4097	4.66659
101827458	Bcl7c	protein_coding	1.52784	1.15539	2.25546	1.23721	1.96478	3.38094	1.96085	0.600381	0.988782	0.330785	0.894449	0.678495	0.46957	1.0512	0	1.06412	1.00204	0.491407	0.985816	1.0788	0.789922	0	2.09453	1.68132	6.57821	5.63876	2.14687	0.857075	2.28569	1.01592
101827718	Znf629	protein_coding	0.435553	0.863221	0.95948	0.689299	0.802118	0.593862	0.753427	1.34087	1.19676	0.614313	0.873516	0.798398	0.789359	1.02164	2.57838	3.64576	1.82884	2.29726	2.87245	2.27981	3.86982	2.21673	3.97924	3.71463	2.72201	4.08701	4.06558	2.59338	2.47006	5.46491
101827976	Rnf40	protein_coding	5.10464	6.36426	7.83997	5.05484	8.10095	5.94519	7.25487	4.6286	9.57213	2.51072	2.7738	3.55343	3.16188	2.8804	46.8665	55.6147	32.0743	39.2595	43.6124	27.1851	40.5991	31.0532	82.7293	96.9147	84.6063	97.1152	86.7564	67.8601	92.2709	90.4829
101829215	Ccdc189	protein_coding	0.79647	0.709741	1.5073	1.0523	0.783345	0.57513	0.362565	3.76606	4.54144	0.890937	1.83853	2.59692	1.94703	1.36744	22.9844	20.666	16.9392	22.9881	21.1018	17.7397	27.3786	18.3857	36.2238	45.2847	49.7102	44.4723	46.4329	41.1876	53.7055	40.18
101828949	Phkg2	protein_coding	4.87028	4.97349	5.6082	3.89005	3.7921	4.42029	4.26021	9.5229	25.5933	2.75492	2.97137	1.90476	3.85585	3.43711	131.258	157.034	90.6512	118.825	114.483	89.9479	131.946	88.4021	211.42	242.295	242.347	258.603	210.083	179.856	236.937	222.885
121142889	LOC121142889	lncRNA	0.265213	0	0	0	0.1652	0	0.45877	0.80769	1.86229	0	0.8022	0	0.947566	0	15.6152	18.6102	9.77333	8.81451	14.5884	10.6429	28.161	19.2559	25.6729	27.8965	34.7179	35.1705	33.8329	38.0497	73.7985	51.935
101829483	Tmem265	protein_coding	0.440413	1.27009	0.668399	1.18454	0.822995	1.26397	0.870666	1.62866	2.0196	1.26681	1.85547	1.62403	1.27381	1.14458	9.02938	8.71652	7.67507	7.00503	6.50206	6.65628	11.4705	6.89868	11.8836	19.6747	17.7641	17.6685	17.8141	13.4029	25.1665	16.6974
101840415	LOC101840415	protein_coding	1.76747	2.02649	2.30444	1.69386	2.08899	2.06274	2.00343	2.14696	2.77819	1.81939	2.17044	2.201	1.48727	1.96482	3.35394	3.95023	3.12259	3.12961	3.20632	2.53511	3.43006	2.22349	4.96957	5.86924	5.99724	5.97069	4.79432	3.15246	4.96256	6.17595
121135639	LOC121135639	snoRNA	0	0	0	0	0	0	0	1.25503	0	0	0	0	0	0	0	0	0	0	0	0	0	0	0	0	0	0	0	0	0	0
121142890	LOC121142890	lncRNA	0.0915779	0.71562	0.299351	0.344832	0.114087	0.358982	0.792064	0.418342	0.551183	1.22928	1.66199	1.10313	0.545323	1.26387	1.01098	2.63634	0.698218	1.52182	1.22118	0	2.93554	1.35695	1.29729	4.68615	0.940239	2.38125	5.12889	3.58323	1.06177	3.77539
121135677	LOC121135677	snRNA	0	0	0.527472	0	0	0	0	0	0	0.722015	0.488085	0	0	0	1.1876	0	0	0	0	2.35473	0	0	0	0	1.65675	0	0	0	1.8709	0
101840697	Fbrs	protein_coding	0.674462	0.527047	0.864919	1.08098	0.594632	0.976198	0.771814	2.70184	3.16426	1.59017	1.80468	1.19635	1.64357	1.73147	7.02577	6.90775	4.85223	7.20765	6.19191	5.37533	7.40068	5.16602	6.81061	10.2654	8.6826	7.77053	7.49018	5.59381	7.51909	7.11176
121142892	LOC121142892	lncRNA	1.65535	4.70379	1.47574	2.07771	2.2497	2.21213	1.30157	3.66637	3.62294	4.71338	6.37253	4.66132	5.73508	4.90894	4.98391	2.16609	1.5298	2.50075	2.50838	3.84297	2.41193	3.12174	0.710597	3.42247	6.95275	6.26081	4.68227	5.23394	5.2343	3.87746
101829753	Prr14	protein_coding	2.23498	3.02609	2.85719	3.02743	3.19783	3.6432	2.79431	5.08801	4.92786	1.83173	2.37612	3.04636	3.42601	2.33211	4.6415	3.50368	3.59924	4.26563	2.9508	3.79421	4.78799	1.90175	5.747	3.77447	6.36147	5.17855	5.92121	5.38743	7.18374	5.81571
101825462	LOC101825462	protein_coding	0.707604	1.37024	1.29347	0.94658	1.31069	1.17703	1.22402	1.16255	1.43831	0.801946	1.23913	1.13756	0.920339	1.07469	2.56962	2.01024	2.60285	2.13515	3.69361	2.61541	4.40216	3.64211	2.72581	3.4409	3.68032	4.2125	6.72086	5.30261	9.33757	8.78029
101830025	LOC101830025	protein_coding	5.74155	7.42021	6.78538	5.4326	6.9327	7.53108	7.25787	3.69886	2.3924	1.53153	1.87026	1.82405	1.63057	1.71777	1.46271	0.63572	2.13265	0.733937	2.35577	2.25572	1.41574	2.61769	0.208551	0.251112	1.13364	0.459367	0.549675	0.576035	0.768101	0.455194
101830290	Znf768	protein_coding	1.01802	1.49158	1.9065	1.49072	1.69098	1.18471	1.28405	1.2595	2.46789	0.782898	1.31509	1.86133	1.06085	1.19741	4.91683	5.26602	3.61133	3.31294	3.32306	4.02336	4.419	3.83394	6.20914	8.07924	5.87929	9.15451	7.3908	6.17775	7.49988	6.88549
101840963	Sephs2	protein_coding	5.62126	6.17516	12.7825	8.95745	8.98202	8.76616	10.7807	37.5506	93.163	13.0954	19.2576	21.4494	22.1214	18.1529	668.95	742.37	513.678	660.145	648.473	494.223	804.784	529.668	1025.05	884.478	1255.91	1185.73	1171.84	959.905	1318.92	1141.46
110339856	Dctpp1	protein_coding	22.5421	29.5443	28.6815	23.3691	23.7281	30.2004	25.6667	0.977617	1.43117	3.43125	2.15771	2.45514	1.61418	2.32701	0.262505	0	0	0.711264	0.713437	0.780728	0.857502	0.422804	0	0.405592	0	0	0	0.620267	0	0.735221
101831266	Znf771	protein_coding	1.22399	1.79848	2.10309	1.53629	1.95492	1.63009	1.84583	10.5615	15.6152	4.35324	5.83815	5.67077	6.91477	6.22139	26.4472	20.3285	24.726	27.5372	26.9936	22.212	27.1628	18.1364	18.3764	21.0561	22.0725	19.4224	14.8428	14.736	16.5564	16.8201
101831712	Septin1	protein_coding	0.152891	0.83632	0.649705	0.422183	0.647601	0.449496	0.476052	0.325934	0	0.171025	0.369964	0.368341	0.25492	0.306916	0.337571	0.330107	0.233138	0	0.305817	0.334661	0.367571	0.271854	0.721953	0.173858	0.784874	0.318043	1.52227	0.664698	0.531796	0
101831982	Mylpf	protein_coding	1.41167	1.65469	1.49972	1.24031	1.49486	1.59094	1.34307	1.71967	4.95629	1.81598	1.17423	1.45756	0.924678	0.885569	4.67529	1.52397	5.56091	4.69178	6.11795	7.20999	5.93925	4.811	2.66638	2.80922	5.43518	2.56949	3.9531	4.90983	2.45509	2.90988
101832239	Tbc1d10b	protein_coding	1.59725	2.92932	3.91584	2.39347	2.59898	2.47572	2.42463	3.22634	3.00828	1.34914	1.25711	1.54259	1.61108	1.5541	0.719713	0.410549	0.455637	0.704196	0.760681	0.416214	1.0449	0.579603	0.461769	0.278004	0.167338	0.33904	0.709962	0.779438	0.47242	0.839901
101832503	Cd2bp2	protein_coding	3.89622	5.86727	7.26353	4.73752	7.5842	7.09959	5.94993	4.44964	4.21373	3.16661	3.82093	4.24286	3.80642	3.01702	7.72884	7.77701	6.73027	7.48633	7.91509	4.33082	8.53767	5.95361	6.32431	6.92271	4.68784	9.81452	8.9027	7.14611	6.88192	11.294
101841494	Spn	protein_coding	0	0.0192637	0	0	0	0	0	0.0225226	0	0	0	0	0	0.0185573	0	0.159676	0.150362	0.0983176	0.0986179	0.0539598	0.118532	0.0438329	0.20953	1.09326	0.987095	0.692284	1.47268	0.321522	1.02894	0.83844
101832940	CUNH16orf54	protein_coding	0.026146	0.0681044	0.213666	0	0.0651449	0.128114	0.271366	0.119439	0.786828	0	0.0790846	0.0449929	0.124554	0	2.59776	3.76344	2.85728	3.21521	3.48652	2.57537	5.55249	3.40926	3.58038	6.68959	6.97952	5.57484	4.71838	6.59287	6.66912	4.31157
101833205	Kif22	protein_coding	15.4688	23.8273	26.1897	19.194	21.1572	22.7019	27.0201	21.3644	27.1866	15.497	18.5477	20.8873	16.379	16.3367	57.5731	51.4873	55.9874	60.1338	65.1126	47.5948	72.8008	53.8433	37.7731	45.7688	51.9468	53.5427	51.3493	54.4152	51.0544	46.5544
101833461	Maz	protein_coding	3.80893	4.86842	5.18297	5.20327	5.05413	4.65288	5.05648	6.98689	11.9068	2.73478	4.82275	4.14614	5.1903	3.46742	35.1386	28.8153	29.8959	39.6851	36.6171	28.1788	41.0299	34.9131	15.9781	10.7778	12.0958	10.5951	12.0166	19.4092	10.6809	11.777
121142951	LOC121142951	lncRNA	0.0940703	0.245032	0.461248	0	0.117192	0.184376	0.244087	0.286485	0.943641	0.368297	0.355672	0.16188	0.336099	0.118024	17.8275	42.1447	14.464	24.3866	23.3634	13.0409	25.6312	18.3992	115.936	152.968	167.813	169.512	144.005	116.148	169.872	167.972
101833716	Pagr1	protein_coding	11.2669	13.0914	14.142	11.3226	13.3941	14.5776	16.4962	6.33551	8.71664	3.91278	6.0697	5.57579	4.82358	5.03533	46.0674	51.0111	24.5168	39.649	42.1022	35.3274	44.7027	25.3148	63.6343	66.7816	59.5404	61.0827	73.5493	64.6706	50.374	53.6971
101833970	LOC101833970	protein_coding	0.301171	0.276877	0.144776	0.333543	0.331056	0.260422	0.245163	0.242788	0.177713	0.0990861	0.34831	0.0304863	0.253186	0.133362	0.456346	0.191252	0.180096	0.23552	0.413419	0.452413	0.212958	0.105002	0.752894	0.805819	0.272837	0.0921316	1.87415	0.847226	0	0
101834408	Cdipt	protein_coding	2.97161	3.5781	3.71135	2.74458	4.26081	3.79129	3.92799	2.39053	1.46232	1.22301	1.52632	1.54375	1.70274	1.12552	1.13478	0.10088	0.498727	1.21125	1.68223	1.12499	0.336988	0.332314	0.264754	0.159393	0.287828	0.437372	0.87226	0.487515	0.162516	0.288933
110341409	LOC110341409	protein_coding	1.35852	1.07698	3.37884	1.18619	0.883012	0.984035	0.81739	4.76689	7.34708	1.71787	1.60794	0.813147	1.26621	1.55624	5.21653	4.46354	0.450339	1.76679	0.19691	0.215482	0	0	5.29931	5.70914	3.03219	0.307173	0	0	0	0.608766
101834671	Sez6l2	protein_coding	0.263088	0.522982	0.248944	0.260696	0.483005	0.325673	0.479046	0.147593	0.1389	0.232336	0.188472	0.11914	0.197889	0.173726	0.203816	0.797238	0.140763	0.184082	1.10786	0.858754	0.110965	0.0820692	1.2423	1.96821	0.781912	0.792108	5.08382	2.52836	0.240813	0.0713557
101836243	Kctd13	protein_coding	4.71953	8.63856	6.5149	7.92498	7.78645	8.43769	8.38457	8.06056	12.9872	8.91775	9.50081	10.6458	10.5578	9.20201	41.7752	33.5074	34.0381	43.0295	38.8023	35.3657	52.7709	35.9107	27.4053	33.5422	28.9753	32.1723	38.1003	35.907	35.6784	32.8661
101836491	Tmem219	protein_coding	1.07146	3.16114	1.25086	2.74458	2.61516	2.78578	2.79906	2.29747	2.41283	3.15535	3.14168	2.2201	3.04691	1.92042	3.0577	2.3606	2.27847	2.97967	2.91587	2.95158	3.15421	2.72165	1.96183	2.98383	4.60237	3.86637	1.90502	2.56677	4.81698	5.07077
101836939	Taok2	protein_coding	0.871408	1.32809	1.57575	1.501	1.66304	1.20828	1.63566	1.4963	2.23182	1.06809	1.16367	1.1805	1.18133	1.20961	3.44546	4.30332	3.67534	4.71399	3.73944	2.73937	4.1231	2.71977	4.42122	5.69246	5.13967	5.64058	3.63433	3.38544	3.17071	3.96509
101837911	Hirip3	protein_coding	6.40142	10.1584	9.95465	7.87873	11.1493	10.5368	10.267	6.81383	11.5959	6.81307	7.56646	8.50249	7.06864	6.51094	29.2739	26.1665	25.7458	28.0919	41.2306	36.1636	46.319	41.7167	23.9179	18.0215	24.2477	16.9685	44.4762	50.5269	45.5765	45.3186
101838443	Ino80e	protein_coding	2.52463	5.15831	3.78557	4.12815	3.75111	4.58506	5.08832	4.16172	5.99438	2.9277	3.32776	3.46761	3.06187	3.45808	52.2472	75.6793	40.6751	53.8085	53.0463	30.5035	58.5609	34.3883	144.368	202.408	227.935	236.809	214.901	161.919	225.709	208.28
101838971	Tlcd3b	protein_coding	0.0200799	0	0.0328187	0.0504065	0	0.0196781	0	0.0917279	0.684847	0.0673845	0.0607363	0.0691084	0.11957	0.0755787	14.6304	19.654	9.3388	10.9448	11.9823	6.29986	11.425	6.96224	38.7803	53.2022	49.9943	54.9275	48.7321	31.078	52.1495	42.6323
121143144	LOC121143144	protein_coding	0	0	0.0871247	0	0.132818	0.05224	0	4.95142	4.38478	0.715549	0.806191	1.46771	1.58713	1.0032	5.88482	12.6603	5.55448	7.6182	11.1956	5.63963	10.8933	4.89716	21.6474	23.0344	19.9766	21.0687	18.5763	18.0766	18.2324	17.8556
101839423	Aldoa	protein_coding	11.0315	19.39	15.9778	16.2477	16.648	18.809	19.5996	5.4172	6.53761	7.25682	4.74739	6.07058	4.98459	5.32616	12.4314	12.5868	8.12965	11.1283	15.5475	10.7973	8.26542	6.82184	17.9283	24.4767	18.7235	18.5012	18.2316	12.0874	20.4504	15.406
101840219	Ppp4c	protein_coding	18.9118	30.6251	30.8073	25.3092	28.085	28.782	32.9306	30.8475	27.2	23.7467	30.4484	28.2876	25.4316	23.8453	44.4749	40.1113	38.753	45.4759	46.763	41.3502	59.2169	37.8581	38.589	49.4907	44.8454	47.2213	43.2553	46.0103	58.0841	45.8243
101840971	Ypel3	protein_coding	2.70348	3.73655	4.86947	6.37105	6.25482	6.75865	7.63514	0.588092	0.664144	2.09838	1.16819	1.99382	0.854208	1.59211	0	0	0.280438	0.366742	0.183931	0.201279	0	0.981027	0.260528	0	0	0.286927	0	0.239866	0	0.852962
101842391	Bola2b	protein_coding	26.6083	48.2687	33.9757	27.1355	33.2965	46.5642	38.6303	72.5327	87.4621	52.4862	67.5484	40.4739	50.2217	57.6765	156.926	157.731	172.681	166.209	197.209	172.041	244.647	148.906	224.927	220.176	251.848	223.008	254.284	181.784	269.94	184.254
101842294	Slx1a	protein_coding	0.884044	1.87509	1.85772	1.49005	1.3216	1.75746	1.57293	1.38461	4.05396	1.15842	1.4516	1.65169	1.44391	0.982393	17.0094	15.6334	13.0953	19.7277	29.9767	19.4429	24.4922	20.5845	18.1291	11.3453	14.2632	13.9237	35.8369	29.6491	33.385	33.9725
101842656	Sgf29	protein_coding	6.44458	12.1008	10.9854	10.9176	10.1466	13.29	11.8319	4.81634	5.94911	8.7569	9.74658	10.7499	7.62808	7.53995	2.32787	1.99185	5.02408	2.49669	2.63612	2.45204	2.69317	2.34336	3.36052	2.02317	0.202967	0.205613	0.246035	0.859447	0	0.407491
101843361	Cln3	protein_coding	1.19531	1.79459	2.17069	1.60448	1.73729	2.00113	1.60818	0.530868	0.9992	0.761394	0.928981	0.799918	1.08743	0.812325	0.794186	0.776625	1.22356	1.3794	1.10689	0.90847	2.32821	1.03316	0.62714	0.283173	0.681797	0.863359	0.516544	0.577404	0.866166	0.51331
101843174	LOC101843174	protein_coding	18.1893	28.941	29.961	22.7188	30.0069	26.4595	29.897	25.0735	34.7815	21.976	27.2402	30.72	25.9146	24.6038	133.606	152.513	104.868	134.425	148.87	107.895	152.455	119.02	236.784	303.59	295.993	326.734	326.856	261.097	344.344	319.738
121143217	LOC121143217	lncRNA	0.414652	0.432031	0.542169	0.832721	0.206628	0.406356	0.860726	1.8942	0.665515	1.48427	1.50506	0.856259	1.67902	2.80928	1.22069	1.49212	2.10763	1.1025	2.48819	2.1178	2.32605	1.72034	1.17479	6.12971	7.23737	8.19429	3.61245	3.60542	7.21135	5.5557
101843643	Atxn2l	protein_coding	5.16882	7.18362	7.01163	5.87807	7.44768	6.59522	5.48068	26.2356	42.8484	6.73907	9.14625	8.57633	9.51602	8.55961	121.315	108.77	96.3324	113.565	105.316	81.3745	109.254	84.059	119.524	126.166	134.453	134.402	115.779	96.0195	118.382	116.735
101822521	Tufm	protein_coding	20.2374	31.9514	32.5817	24.7934	28.5656	29.4671	30.4021	22.0639	29.2522	12.6216	15.4175	16.9701	14.4466	15.9782	94.9529	97.7518	80.7229	97.4215	105.988	81.9953	118.421	84.7154	120.987	131.747	137.898	138.752	129.699	132.434	158.529	140.142
101822796	Sh2b1	protein_coding	4.34609	4.74961	5.90768	4.83388	5.09268	5.22903	4.39166	3.11236	2.5899	3.0084	3.43287	3.42475	3.22857	2.6454	5.38378	5.57443	5.0032	5.47031	4.91321	4.27775	6.07776	3.37929	6.95928	5.56597	5.85384	6.93717	5.15464	4.86399	4.2407	5.65455
106021537	Rabep2	protein_coding	1.19989	2.66243	2.03375	1.95228	2.29759	2.17757	1.80654	0.135341	0.847006	0.82024	0.604894	0.917699	0.502801	0.66908	1.96242	2.39878	1.24237	3.02786	1.55559	1.297	1.60261	1.71208	3.67235	2.14774	2.96579	2.8889	2.0741	2.31848	2.06101	1.14507
101824577	LOC101824577	protein_coding	5.10915	5.74154	7.13366	4.67215	6.51043	5.52192	6.61579	7.2241	5.88654	5.6988	7.74899	7.68673	6.38028	5.97057	5.58657	3.51946	4.08087	5.67635	6.32632	4.20707	5.26418	5.62375	1.86111	1.07896	2.54787	0.986887	0.999225	1.65005	1.7771	2.55765
101824835	Spns1	protein_coding	0.783876	1.49946	1.72158	0.983883	1.89206	1.44036	1.69495	1.08172	1.0812	1.39748	0.852085	1.47539	1.42951	1.19862	1.08171	0.176298	0.871576	0.732729	1.38827	0.625558	0.58892	0.798533	0	0	0.377256	0	0	0.212995	0	0.126235
121143246	LOC121143246	protein_coding	0.0937685	0.203538	0	0.0784624	0.0778774	0.0306308	0	0.428349	0.313537	0.419561	0.283625	0.484081	0.446694	0.392151	2.07033	3.93663	2.30363	3.01257	4.79315	2.50859	2.63004	2.77881	6.19886	6.39765	8.82503	7.80226	16.1437	9.51209	11.2341	8.85889
101843904	Xpo6	protein_coding	1.21846	1.14326	1.32764	1.46358	2.00762	1.72051	1.33715	3.59105	4.44222	1.59747	2.2985	2.77316	2.18449	1.69311	11.9085	9.57075	6.92584	9.18787	6.72632	6.73939	7.50711	6.95	13.9818	20.4109	17.7562	22.2122	13.2895	11.7338	14.5828	16.474
101844158	Katnip	protein_coding	0.218096	0.306769	0.570333	0.229944	0.423856	0.410366	0.467809	1.06272	1.73271	0.644064	0.897168	1.14093	0.924678	0.842783	6.4526	5.93321	3.34783	3.74025	4.97314	3.0871	4.85881	3.20576	10.6281	15.3267	9.44947	12.1587	10.8574	6.94066	10.6203	12.6327
101826220	Gtf3c1	protein_coding	0.932442	1.13411	1.07057	0.996253	1.75685	1.22342	1.21305	4.29475	7.25092	1.24992	1.46847	1.68415	1.79881	1.45026	16.9294	15.3627	14.2576	15.8281	18.8308	12.4822	17.8473	13.2911	24.7805	28.1728	20.492	23.9252	33.0884	24.0214	31.4053	34.1917
101844429	Il4r	protein_coding	1.1912	1.73274	1.36536	1.84465	1.46472	1.62218	1.95351	0.14134	0.155184	0.155745	0.280758	0.319459	0.147393	0.194094	0	0	0	0.102832	0	0	0	0	0	0	0	0	0	0	0.089682	0.0797214
101844702	Nsmce1	protein_coding	7.54872	10.8443	12.8611	7.80952	10.658	11.7915	12.7413	19.3666	38.2745	9.41641	12.2467	10.4708	12.9131	12.8001	99.665	98.6136	94.2953	112.671	117.59	101.476	133.82	98.5659	124.434	144.366	147.257	161.549	165.123	136.047	160.721	142.399
101826930	Kdm8	protein_coding	1.13775	1.54622	1.69785	1.27282	1.29415	1.67247	2.01088	0.677923	0.496217	0.747016	0.748127	1.0215	0.765869	0.837856	0.273049	0.445019	0.062859	0.411018	0.577183	0.180464	0.39642	0.146595	0.350377	0.562511	0.126971	0.514508	0	0.645181	0	0.382376
101822349	LOC101822349	protein_coding	0.384036	0	0.941509	0	0	0	0	1.00248	2.31141	0.0306847	0	0	0	0	1.61509	1.18453	0	0.0911691	0	0	0	0	2.07248	2.96333	0.422458	0.142655	0	0.119258	0.318043	0
121143277	LOC121143277	lncRNA	0	0	0	0	0	0	0	2.39932	3.90501	0	1.12141	0	0.110385	0.465154	17.3948	20.6791	13.8979	22.4877	20.3934	13.8636	18.9407	18.1286	36.7642	48.483	56.6218	45.3096	38.0674	37.0722	46.2092	32.9571
121143273	LOC121143273	lncRNA	0.113143	0.368389	0.554764	0.355028	0.211429	0.388076	0.391432	3.35955	12.9385	2.08828	2.5667	0.29205	2.2907	1.2066	148.637	217.007	130.114	181.437	176.334	109.588	212.848	134.957	388.408	492.763	519.256	604.872	488.273	415.648	554.236	477.228
101823151	Aqp8	protein_coding	0.209679	0	0.685404	0.0438632	0.304753	0.582205	0.181353	1.1707	0.981558	0.899104	0.52852	1.08247	0.457815	0.526142	0.385795	0.125755	0.266443	1.16147	1.74752	1.91235	1.26024	0.414254	0.330036	0.198695	0	0	0.217468	1.06352	0.202589	0
101827198	Lcmt1	protein_coding	4.45226	7.69974	6.38212	5.35923	8.09257	8.33295	7.57533	5.72371	8.8591	4.28635	5.02249	6.15441	5.21549	6.41012	23.9041	23.7695	20.4043	30.3224	28.4684	20.5028	28.953	22.6032	33.7756	45.2334	54.1422	46.118	41.7858	35.6981	53.9476	39.6811
101823426	Arhgap17	protein_coding	1.62173	2.31241	2.12503	1.82495	2.5951	2.06881	2.70856	1.87337	1.40241	0.953957	1.62806	1.73218	1.34865	1.0875	0.205784	0.402468	0.426365	0.557578	1.11856	0.76504	0.728235	0.414308	0.46211	0.794884	1.14831	0.799756	0.782985	0.729364	0.729415	1.08067
101827719	Tnrc6a	protein_coding	0.59786	0.90323	0.766084	0.738398	1.0189	1.07805	0.910086	0.990486	1.37218	0.775775	0.990986	0.888901	0.75759	0.804104	1.09122	0.619602	1.20338	1.2558	1.0683	1.11671	1.05405	0.694526	0.316187	0.244746	0.319191	0.198986	0.357159	0.332699	0.0831806	0.271121
101824213	Rbbp6	protein_coding	1.14561	1.06909	1.40061	1.04164	1.38224	1.07849	0.967442	3.10428	3.42041	1.38239	2.08729	1.94036	2.05192	1.51655	7.7011	7.30359	5.43327	7.04538	5.02201	4.64007	6.25297	4.25043	8.81719	10.0012	10.7433	11.2587	8.19551	8.11793	9.41276	8.08842
101829484	Plk1	protein_coding	7.13528	8.61583	13.0002	6.47627	8.41953	8.90303	10.6116	2.33529	1.66879	2.06445	2.86978	3.62321	1.74908	2.60901	3.01308	6.12675	5.97856	7.90483	6.49916	3.9354	5.36393	3.58199	17.2453	38.8693	45.5698	54.0044	54.0263	41.248	41.6653	42.061
101829754	Dctn5	protein_coding	5.55064	6.38976	8.63031	5.61005	7.79551	7.61949	8.23507	7.2175	6.92347	6.90663	8.96054	10.947	9.21018	8.08559	11.7811	8.37858	10.5139	9.60395	18.8507	11.7554	18.8256	13.8001	10.9945	11.3471	13.02	12.6492	24.5797	22.8662	21.9338	23.4616
101830026	Palb2	protein_coding	1.58897	2.46816	2.90676	2.5982	2.85125	2.78578	2.95036	1.90901	2.4567	2.00573	2.02831	3.56219	2.50003	2.39595	2.30669	1.15407	2.25995	2.66474	1.26354	1.91454	1.46028	1.90083	1.30788	0.580189	0.374177	0.833922	0.90715	0.8239	0.760576	0.90147
101830291	Ndufab1	protein_coding	42.7926	67.9509	61.0636	48.9598	63.8704	71.9371	73.7386	78.6946	103.518	47.8682	69.1987	57.0703	62.3327	60.71	225.002	205.22	201.824	232.481	238.129	191.239	250.273	201.929	231.989	245.177	282.202	280.746	244.784	226.113	261.908	221.369
101830048	Ubfd1	protein_coding	2.01747	1.31376	3.94853	3.6281	1.90085	3.40593	4.17902	3.56253	3.63938	3.73597	4.01265	5.12008	4.05834	4.1052	2.90097	2.53179	2.60672	3.97239	3.19327	2.31933	3.93999	2.71304	3.0821	2.55439	4.3951	2.16008	3.32323	1.91635	3.34156	2.35887
101825524	Ears2	protein_coding	2.5451	4.75874	3.99499	3.35262	3.95549	4.88957	4.35896	3.60687	2.98277	4.48186	4.45889	5.3337	4.68167	4.8688	3.52369	1.81357	2.36954	2.42876	3.52826	2.20631	4.13975	3.80852	2.73677	1.28946	2.19912	2.35885	3.60663	4.49168	5.405	4.02556
101825785	Gga2	protein_coding	3.84513	5.51346	7.7348	4.6638	6.63264	5.88781	5.40424	0.675584	0.333791	0.951226	1.11832	1.55878	0.946694	1.09009	0.340134	0.0665225	0.187926	0.06144	0.0616277	0	0	0.0547836	0	0	0	0.0961373	0	0	0.3215	0
101826052	Cog7	protein_coding	6.56513	9.53987	9.64755	7.53113	10.3145	8.55292	10.0759	7.65338	12.9758	4.07505	5.18542	5.33029	5.59144	4.2773	49.2495	49.9131	41.4894	47.2003	42.6684	33.6161	54.0166	37.7567	66.3248	73.6577	68.805	74.869	54.7952	54.2046	63.8077	63.7483
121135531	LOC121135531	snRNA	0	0	0	0	1.24749	0	0	0	0	0	0	0	0	0	0	0	0	0	0	0	0	0	0	0	0	0	0	0	0	0
101831094	Mettl9	protein_coding	2.45483	3.38521	3.44577	3.62492	3.05821	3.59442	3.39712	1.71509	1.39059	1.32454	2.88273	2.63402	1.47899	1.73925	2.65689	1.35103	1.68815	2.30365	1.44418	0.948238	3.47161	1.71173	1.50011	1.80625	0.296517	1.65211	1.07831	1.5067	1.33938	1.19062
101831360	LOC101831360	protein_coding	0.669942	0.69802	1.16796	0.532556	0.723329	0.700307	1.89283	2.78837	4.56983	6.04518	7.56522	6.22546	5.66486	5.37942	25.9678	42.5101	20.5449	34.1411	34.7665	20.3671	35.7023	25.8097	75.607	97.6394	106.156	109.979	113.674	93.2029	103.954	115.54
101831624	Cdr2	protein_coding	0.337362	0.527252	0.698424	0.592816	0.644434	0.595101	0.894813	0.821932	1.57927	0.654118	1.29255	0.928872	0.937488	0.902968	10.9247	18.129	7.25919	11.1377	10.3469	6.64602	11.2648	7.53157	25.5946	39.8972	34.9836	39.4165	35.4091	26.4004	42.374	34.8861
101831895	Polr3e	protein_coding	7.09209	12.6778	10.7675	9.18527	12.1918	11.0726	10.9751	6.85541	8.29993	5.56106	6.44076	5.86286	5.69298	5.9538	38.3793	41.659	30.8795	37.494	34.8849	27.8388	38.7951	28.4867	54.2553	59.299	53.6298	57.1314	48.3517	47.3075	51.0897	52.2232
110341909	Trnal-aag	tRNA	0	0	0	0	0	0	0	0	0	0.73082	0	4.4971	0	0	0	0	0	0	0	0	0	5.8084	0	0	0	0	0	0	0	0
101827094	Eef2k	protein_coding	4.6946	7.02342	7.57368	6.04482	7.41146	7.05965	8.27831	0.616255	0.568359	0.848828	0.918098	1.35805	0.795275	1.11707	0.0744632	0	0.0257134	0.0672533	0.134917	0.184554	0.121621	0.0299836	0.0477757	0.287629	0	0.0526168	0	0	0	0
110341910	Trnam-cau	tRNA	0	0	1.19946	0	0	0	0	0	0	0	0	0	0	0	0	0	0	0	0	0	0	0	0	0	0	0	0	0	0	0
101833888	Mosmo	protein_coding	0.51777	0.442535	0.317343	0.345249	0.423304	0.396415	0.335868	1.01016	1.1037	0.361989	0.80753	0.473343	0.539558	0.46691	1.48853	1.22272	1.56261	0.86042	0.916988	0.64931	0.842826	0.623352	1.29886	0.73597	0.415313	0.336582	0.201376	0.281377	0.281397	0
101833634	LOC101833634	protein_coding	0.213438	0.55596	0.523269	0.267897	0	1.15042	0.553814	0.812517	0.42821	0.955016	0.484196	0.734586	0.762583	0.669469	0.392712	0.384028	0.542441	0	0	0.778655	0	0	0	0.606772	1.0957	0	0	0	0	0
121135663	LOC121135663	snoRNA	0	0	0	1.2808	0.635628	1.00002	0	0	0	0	0	0.878005	0	0	0	0	0	0	0	0	0	0	0	0	0	0	0	0	0	0
101834142	Pdzd9	protein_coding	0.1352	0.176083	0.165729	0.0848483	0.294755	0.430609	0.175404	1.1323	2.98369	1.2477	1.1246	1.10512	1.12712	1.01776	35.1994	56.6792	25.8561	37.408	32.7897	19.6059	38.463	26.4438	116.671	172.767	160.327	173.14	147.654	111.532	150.68	143.002
101834409	LOC101834409	protein_coding	16.1042	24.0843	25.7934	21.5094	27.018	23.246	29.3088	41.0832	70.5099	25.6315	34.2148	38.9866	32.8623	32.2307	241.32	236.332	211.611	241.873	258.75	204.037	294.319	212.417	298.69	328.821	343.278	366.719	368.322	355.399	415.339	386.339
121133954	LOC121133954	protein_coding	0.109556	0.0475617	0	0	0	0	0	0.0556078	0.219797	0.0817004	0.220919	0.251372	0.260952	0.274907	2.41891	4.46803	2.22745	3.27705	4.99146	2.53129	5.41409	3.7878	7.07012	18.2718	20.8093	19.3714	17.4984	16.0354	22.8639	19.3836
121134642	LOC121134642	lncRNA	0.211751	0.275782	0	0	0	0	0.366291	0.967313	2.97377	0	0	0	0	0	7.01294	30.4794	9.68675	10.5565	13.4124	10.0425	13.5754	11.9229	34.9962	30.0988	60.874	69.3762	64.5672	52.4738	68.7425	51.2867
101827625	LOC101827625	protein_coding	0	0	0	0	0	0	0	0	0.695668	0.290909	0.131104	0	0	0.326285	16.588	24.3317	11.8968	16.9986	22.5414	12.3337	17.0201	16.4415	51.9862	66.0458	70.3125	92.8686	101.416	77.2599	89.9544	104.087
101827880	LOC101827880	protein_coding	0.0370363	0.0723536	0.121065	0.0929724	0.115349	0.0907383	0.0960991	1.19841	1.83902	0.424649	0.672151	0.924136	0.804978	0.859642	6.26928	5.39764	3.48265	4.67751	4.22879	2.56716	4.19232	3.32014	7.30149	8.42308	7.08226	9.19698	7.95128	5.75634	7.83668	6.2983
101828135	LOC101828135	protein_coding	0.00869834	0.0113286	0.0568666	0.0109177	0.032509	0.0340972	0.0150465	0.0794707	0.034902	0.0389201	0.0263102	0.0149684	0.0414371	0.0327397	1.95253	3.75611	1.61376	2.57294	1.71087	1.23758	2.30032	1.70131	8.70761	15.3808	18.6651	16.8276	13.6945	9.64314	16.2873	14.9714
101828403	LOC101828403	protein_coding	0.214114	0.220764	0.539506	0.24635	0.311199	0.367202	0.246918	1.46716	4.06297	0.439101	0.66113	0.568035	0.828745	0.71636	12.6722	13.0662	11.0645	13.8173	13.5621	10.2522	14.5848	9.99374	22.2852	23.6883	19.6018	21.8523	19.7084	18.7724	23.3767	24.0445
101835459	Ldaf1	protein_coding	0.850816	0.664856	0.463527	0.676338	0.883284	0.639241	0.637761	11.1849	20.4833	2.18898	3.90313	3.07464	3.85046	3.55822	38.823	37.9645	32.7228	38.6457	43.9638	34.0394	47.7278	37.6526	44.0593	62.4034	60.2744	62.0927	62.8282	52.1551	66.9145	56.1212
101835720	Lyrm1	protein_coding	1.8224	1.91972	2.32151	1.951	2.03662	2.15362	1.99343	5.87646	8.87159	3.17773	5.02589	4.38124	4.65993	4.20302	45.5625	50.4378	38.2099	48.0984	52.6231	35.6861	59.4909	36.4543	76.0562	98.2825	91.3523	100.488	90.5573	87.0355	98.4995	92.6696
101835981	Dcun1d3	protein_coding	0.828066	0.860347	1.36861	0.887532	1.12433	0.893559	1.04614	1.17591	1.62397	0.770166	1.26641	1.07273	0.975103	0.910515	4.14278	4.01769	3.35771	3.37058	3.19477	2.24022	3.98902	2.56425	6.28257	9.09884	6.06591	6.96757	7.06358	5.82478	6.09487	8.5824
110341585	Rexo5	protein_coding	0.877319	1.3269	1.38764	1.13669	1.37501	1.46992	2.00715	2.54254	4.08801	1.99441	2.76066	2.16718	1.78634	2.00614	9.94559	10.0821	8.48706	11.3811	9.71764	9.2404	10.6594	7.9675	10.6909	13.8381	15.7632	13.6139	12.8561	12.5498	13.7812	9.62545
101828941	Eri2	protein_coding	1.13398	1.60942	1.97219	1.64228	1.8836	1.52446	2.13761	2.56795	3.47088	1.26847	1.75896	2.05146	1.8353	1.71457	8.61324	9.36446	7.09398	8.74562	11.5834	7.6904	15.0875	8.57363	12.9747	14.6307	13.8816	16.2552	19.3603	18.3294	25.2837	22.8502
101836492	Acsm3	protein_coding	0.0762063	0	0.15569	0.119563	0.071203	0.0373408	0.0659115	0.174061	0.343999	0.0639338	0.115252	0.262277	0.136137	0.239028	0.841286	1.09691	1.25888	1.70961	2.0324	2.2936	2.21379	1.75023	0.719694	1.94978	1.36923	1.08985	2.48966	1.40806	3.09243	3.73075
101836762	Thumpd1	protein_coding	7.08659	13.6687	13.282	10.5867	13.6265	12.7762	13.5909	13.1074	15.2606	7.25934	10.2807	8.84791	9.51767	8.91525	20.6921	20.8582	23.9319	22.0166	19.516	17.9846	25.5402	21.2293	18.641	16.9709	13.84	16.8245	13.4214	15.6557	16.7453	16.4732
101829208	Acsm1	protein_coding	0	0	0.0811119	0	0.0618258	0.0243173	0.0429234	0.302276	0.348478	0	0.0375276	0.298904	0	0.093397	1.00443	1.60726	2.64864	3.54622	2.2335	2.53468	2.68451	1.47071	4.21816	3.38601	4.71317	5.41985	6.02211	5.93333	9.06245	7.80018
121143540	Iqck	protein_coding	0.585776	1.62533	1.54016	1.67826	1.88785	1.54746	1.93846	0.988926	1.99275	0.512807	0.635544	0.876544	0.985781	0.543214	15.4639	17.1841	12.9777	17.7334	16.9385	14.0763	19.7976	14.1139	27.7205	30.0472	27.4562	29.3374	29.0032	24.3595	32.4816	29.2022
101835077	Knop1	protein_coding	2.30578	2.97597	3.58186	2.71159	3.71358	2.83983	2.92855	2.59375	3.31319	2.20748	2.27767	2.32353	1.78123	2.01983	3.1723	3.77491	3.6955	4.38402	5.08991	4.77428	6.40904	3.60125	4.41402	4.31093	3.57238	4.26713	7.94988	6.41203	8.48976	7.81446
101835333	Vps35l	protein_coding	3.88864	4.99931	5.40092	3.77059	5.4266	4.77581	4.93671	2.21096	2.97999	1.75488	2.39785	3.15918	1.78886	2.24049	10.9932	12.5519	8.3982	12.7022	11.6839	10.0461	14.2439	11.8207	20.49	24.4818	27.1593	29.8568	25.6524	21.4045	27.3804	29.5856
101825674	Ccp110	protein_coding	1.22632	1.24076	1.77241	1.29752	1.99491	1.45009	1.68302	6.06501	8.37723	2.07467	2.78964	2.5812	2.86062	2.51769	20.4377	16.1564	16.8195	18.0546	28.9215	19.4851	29.4418	23.457	16.4628	16.7109	16.1807	15.074	35.8227	33.8835	34.8406	36.5071
101835599	Gde1	protein_coding	3.15329	4.44904	4.18743	3.50435	3.4373	3.57304	4.65915	3.95129	10.6756	2.93941	2.78188	2.99577	4.14659	3.58533	62.3697	80.9662	52.7581	70.0859	76.7605	53.8035	78.8364	57.8205	126.409	152.58	161.538	171.331	146.964	125.666	165.281	146.924
121143591	LOC121143591	lncRNA	0.149855	0.292754	0	0.0940451	0.093344	0.293713	0.129611	0	0.150323	0.251443	1.13318	0.257876	0.267704	0.658046	0	0	0.380846	0	0	0.273346	0	0	0	0	0	0	0	0	0	0
101826192	Coq7	protein_coding	18.9958	27.0845	27.1914	17.9209	25.2115	28.9578	26.9531	10.398	9.71436	15.1381	14.4582	14.3146	11.1636	13.2404	3.655	1.78709	5.36407	6.6022	6.82932	5.88818	6.21846	6.80675	2.63818	0.352954	0.318679	0.645668	0.386301	1.34942	0.719742	0.959706
101826718	Syt17	protein_coding	0.122558	0.299283	0.300464	0.192286	0.400789	0.315277	0	0.233276	0.583967	0.0171368	0.0926762	0.0527255	0.091225	0.057662	4.00259	2.75639	1.86884	2.13847	2.80893	2.79443	2.70092	1.90679	3.32763	3.74543	2.28069	2.07142	2.19265	3.66316	3.28597	3.15785
121135565	LOC121135565	snRNA	0	0	1.66782	0	0	0	0.882586	0	0	0	0	0	0	0	0	0	0	0	0	0	0	0	0	0	0	0	0	0	0	0
101836373	Smg1	protein_coding	1.47996	2.10149	2.41885	1.73717	2.47537	1.83308	2.00893	2.99431	2.65299	2.66335	3.47652	3.05376	2.76623	2.5789	2.43307	2.28064	2.25499	2.37966	2.27272	1.63723	2.64929	1.83758	3.72066	4.6358	3.71078	4.36491	3.11249	2.75536	3.79324	4.11341
101827334	Arl6ip1	protein_coding	10.4652	15.2857	19.6621	14.9768	17.5458	17.7799	19.2872	78.896	112.288	17.0127	29.6206	26.0877	29.7902	28.4075	187.514	168.234	163.619	203.164	190.987	166.006	218.874	163.69	197.552	209.786	221.171	246.435	229.15	216.433	226.087	238.274
101827596	Rps15a	protein_coding	96.6978	138.479	113.175	114.042	136.417	145.457	140.691	107.157	108.508	83.4169	117.893	86.9024	87.9576	108.854	174.902	144.863	165.57	165.116	191.232	137.52	205.221	161.191	191.059	237.04	217.176	230.662	240.95	199.065	238.716	211.675
101828556	Nucb2	protein_coding	1.52521	2.48302	2.64862	2.67214	2.25637	2.39774	3.29792	9.04795	7.71362	5.9714	7.73699	7.60052	9.19577	8.8902	17.1885	14.7502	11.2249	14.0457	17.4783	15.5334	20.4985	11.5823	10.653	12.4658	13.8652	14.8722	18.1914	10.0845	13.9995	13.9184
101837166	Pik3c2a	protein_coding	0.703041	1.02128	1.23745	0.780604	1.06954	0.92084	1.25121	1.86314	1.55966	1.8602	2.11629	2.5476	2.12542	1.87438	1.59206	1.14331	1.11671	1.50531	1.32962	0.764506	1.86898	1.12186	1.91525	2.49829	2.01276	1.68746	2.94466	1.93969	2.58644	2.89139
101828818	Rps13	protein_coding	142.258	204.84	177.191	159.019	190.076	218.341	198.962	100.593	111.838	93.2314	116.333	96.8624	91.8243	100.936	209.13	167.382	191.35	193.392	220.531	184.878	231.704	189.067	230.752	180.599	263.87	235.78	205.545	196.715	255.485	221.513
121135694	LOC121135694	snoRNA	0.588715	1.53347	4.81101	0.738926	2.20025	0.576936	0	0	1.18111	0	0.890354	3.03925	1.40226	1.47725	0	0	0	0	0	0	2.35892	0	0	0	0	0	0	0	0	0
101829088	Plekha7	protein_coding	0.93254	0.96448	1.38967	0.981136	1.66575	1.16251	1.20984	0.281911	0.0137566	0.283797	0.279995	0.365789	0.318483	0.197867	0.10093	0.0246745	0.0348528	0.0227893	0.0685768	0.15009	0.1099	0.0406407	0.259027	0.233917	0.246402	0.249615	0.256018	0.0894318	0.119251	0.212012
101837441	CUNH11orf58	protein_coding	16.8618	24.6791	26.4888	20.1881	23.8616	26.9525	26.0528	45.8674	52.1392	21.0135	30.3292	27.6079	28.4164	25.3146	65.6636	53.4606	63.6558	71.5477	66.4452	69.7262	79.0426	61.7344	55.6578	57.7087	59.248	67.8955	53.2284	56.7596	67.1436	47.0319
101829352	Sox6	protein_coding	0.143285	0.179947	0.13382	0.109191	0.210378	0.195582	0.256708	0.872728	0.913724	0.475113	0.696532	0.704484	0.554595	0.564991	1.77011	1.41792	1.27452	1.47967	1.56948	1.17613	1.3738	1.18287	1.83646	1.74572	1.33977	1.9161	1.40115	1.71307	1.18662	1.55587
101831768	LOC101831768	protein_coding	0.402486	0.441426	0.13849	0.53177	0.316683	0.518991	0.769515	1.83862	1.44498	1.25589	1.53779	1.78621	1.63985	1.14284	0.857476	1.0672	1.6151	1.97133	1.05929	1.46833	1.78248	1.44387	0.900258	1.80664	3.37114	2.64395	2.3728	2.02611	3.43848	2.7291
101837973	Pde3b	protein_coding	1.35092	1.40491	1.76307	1.58172	1.72065	1.73884	2.17989	0.521944	2.24508	0.721743	0.548889	0.763339	0.636347	0.581836	13.9861	10.6658	7.5071	10.7891	12.7377	7.39253	12.3206	9.02266	10.9491	10.4323	9.16043	6.92058	8.40659	9.02889	9.64317	8.93582
106021585	LOC106021585	lncRNA	1.16632	0.607602	2.16041	1.07353	0.871798	1.37158	1.47952	2.48637	8.57973	0.521863	1.8815	0.936624	0.555612	1.46331	63.234	73.3076	50.3903	60.9877	87.0952	56.4485	86.6123	55.7629	90.3211	103.007	130.525	126.161	188.704	155.161	221.77	182.314
101822549	Psma1	protein_coding	24.3435	32.0456	35.5803	27.5978	38.2619	32.6208	37.7327	71.8114	69.7574	35.5269	54.0368	46.7709	51.2293	45.5396	53.4594	48.9805	57.7651	67.2774	60.3565	52.9986	66.2514	56.4979	54.385	65.98	76.1456	87.3479	68.6845	58.9862	80.677	73.9648
101832806	Copb1	protein_coding	6.92851	9.76698	9.66558	7.28342	11.1795	9.19819	10.7235	15.9339	13.6458	11.1022	15.0583	15.4424	13.7084	13.6657	12.5438	11.9811	12.8537	15.1232	15.6979	12.32	14.6115	12.2631	13.4759	15.6852	21.7314	19.7885	20.2256	17.37	16.9117	18.3015
101833340	Rras2	protein_coding	0.849243	0.829533	1.11812	1.3028	0.528991	0.762897	1.14258	0.215526	0	0.422209	0.463799	0.365352	0.337135	0.147985	0.0868082	0.169777	0.0599527	0.078403	0.235927	0.94666	0.189046	0.0699088	0	0	0	0	0	0	0.136754	0
101833601	LOC101833601	protein_coding	0	0	0	0	0	0	0.111922	0.0985226	0.129808	0	0	0	0	0	0	0.232829	0.164436	0.21504	0.862787	0	0.259253	0	0	0.735747	1.3286	0.336481	0	0.281293	0	0
101834108	Far1	protein_coding	2.09077	2.95246	3.91631	3.53829	4.09723	2.72808	4.24651	6.886	4.90155	4.441	5.8444	5.86171	5.46961	5.79157	6.39705	6.93188	5.88074	8.04187	5.52119	5.01354	6.40078	5.63902	10.0945	12.2882	11.6978	12.6445	12.4258	12.46	14.4356	12.1059
101835169	Btbd10	protein_coding	8.89403	10.9261	16.3571	11.4692	13.4219	14.1061	14.0603	12.801	16.1326	10.241	12.8193	15.4849	15.0697	13.4735	30.8714	27.8087	30.035	29.1549	30.5205	24.0652	39.8218	28.6268	27.1218	24.0473	22.6056	22.3573	21.9869	23.9115	24.115	23.4996
101835598	Arntl	protein_coding	0.908018	1.35153	1.19256	1.26181	1.7372	1.44601	1.59875	0.469115	0.455426	0.344618	0.171657	0.279027	0.521391	0.264465	0.71601	0.525133	0.741751	0.970023	0.918931	0.295766	0.779642	0.336362	0.918786	1.19848	1.16534	1.85512	0.504506	0.563947	0.563987	0.835579
101836539	Parva	protein_coding	0.940538	1.27394	1.41425	1.22774	1.60916	1.29041	1.36664	0.0763827	0.125797	0.210419	0.284488	0.366863	0.119481	0.204539	0.0461473	0	0.0637419	0.166716	0.209032	0	0.100497	0.111491	0	0.285205	0.257509	0.521734	0.0780379	0.272601	0.145397	0
101837603	Dkk3	protein_coding	0.0684028	0.302896	0.245956	0.326252	0.289734	0.402205	0.378638	0.166653	0.0548931	1.01001	0.558631	0.635634	0.521371	0.463431	0.151028	0	0.486756	0.272809	0.91214	0.948264	0.657798	0.121626	0	0.0777833	0.0702298	0	0	0.356859	0	0.140999
101837877	Usp47	protein_coding	6.31052	7.57704	9.55513	5.85129	9.77388	6.23068	7.04789	12.3505	12.1092	6.953	7.92452	9.09839	8.12487	7.33489	25.4185	24.4814	18.9275	23.0203	23.217	16.3848	22.1723	15.5843	39.6863	47.0852	40.2753	48.7339	44.3403	35.7151	43.1742	47.9982
121143874	LOC121143874	lncRNA	0.670361	0.654804	0.456519	0.280468	0.974321	0.492712	0.676435	2.3818	3.13812	5.62404	6.84337	5.76792	6.3204	6.02759	0.616709	0.804097	1.13579	1.29966	1.11739	1.63038	0.671516	1.3244	1.05515	0.952866	3.15456	1.7431	1.39052	0.971471	0.647693	0.575757
101838770	Galnt18	protein_coding	1.08693	0.952811	1.74232	0.655894	0.755165	0.942276	1.01241	0.254629	0.335484	0.397489	0.410959	0.395668	0.472982	0.288475	0.153836	0	0.159367	0.0694706	1.25429	0.533787	0.41877	0.185833	0.0987017	0	0.321912	0.217406	0	0.181748	0	0.430863
110341942	LOC110341942	lncRNA	0	0	0	0	0	0	0	0	0	0	0	0	0	0	0	0	0	0	0	0	0	0	0	0	0	0	1.52227	0	0	0
101839835	Eif4g2	protein_coding	19.7423	23.9944	27.02	21.6612	25.1552	19.6178	20.2144	46.1282	46.4997	20.3913	26.4095	30.0851	23.5973	21.7037	98.2321	93.3743	70.5187	88.0072	87.7647	61.0198	81.1535	63.1416	137.445	167.762	150.684	176.84	152.947	112.01	149.239	159.639
121135670	LOC121135670	snoRNA	1.14472	2.98175	2.24514	2.8736	2.28174	3.36546	2.37619	1.74309	1.37796	4.09759	9.69496	0.393977	1.36331	3.15966	1.68497	0	0	2.28273	3.05294	0	1.83471	4.74932	0	0	3.5259	1.19062	5.69877	0	0	0
101839213	Ctr9	protein_coding	5.34233	6.38881	7.6095	5.45208	8.24155	6.1284	7.38436	9.61739	9.89163	6.86957	9.02344	7.56083	8.20576	7.6423	20.1643	20.4371	17.1935	20.3691	19.9736	15.4824	21.7062	16.0908	33.5371	39.6717	33.8328	41.9986	38.6818	28.7068	31.8384	34.9918
121143880	LOC121143880	lncRNA	0.176421	0.765894	0.576687	0.147623	0.732612	0.403412	0.915526	0.716371	0.235962	0.131564	0.266813	0.70838	0	0.147562	1.29841	0.634848	1.04618	0.390896	0.980225	1.93082	1.17816	1.56846	0	0.668714	0.603776	0.611648	4.02542	1.02266	3.75001	2.42437
121135648	LOC121135648	snoRNA	0	0	0	0	0	0	0	0	0	0	0	0	0	0	0	0	0	0	0	1.86136	0	0	0	0	0	0	0	0	0	0
101840820	Rnf141	protein_coding	1.29858	1.15627	1.55932	1.06443	1.61776	1.35051	1.21484	3.22836	2.65844	1.39331	1.80361	2.16624	1.98841	1.49625	4.33974	5.29281	3.87276	4.58015	5.38927	4.59239	7.06158	3.14149	6.44476	9.11613	8.09482	9.57858	10.3073	8.3532	9.98613	8.9453
101840110	Sbf2	protein_coding	0.641903	0.720696	0.95266	0.75012	0.928362	1.02674	1.27629	3.47159	3.87824	1.63415	2.27634	2.51394	2.29342	1.96247	3.36669	2.84089	3.30021	2.9181	4.15685	2.4225	3.252	2.18652	3.10075	3.81746	2.91648	3.37658	3.3976	2.59823	3.50732	4.25843
101842526	Wee1	protein_coding	2.5579	2.55349	2.97102	2.73793	2.99251	2.79938	2.96477	2.31325	1.87557	1.35076	1.5906	1.54172	1.28348	1.44986	1.48119	1.44844	0.824967	1.38093	0.995572	1.04211	1.09256	0.654137	2.32985	3.10062	2.13297	1.95821	2.01998	1.63703	3.01084	1.73969
101840379	Znf143	protein_coding	1.04795	1.3149	2.13052	1.71635	1.65579	1.54047	1.98961	7.317	6.02528	6.27578	7.24793	9.87442	7.4122	6.10897	3.5271	4.23091	3.8975	5.05447	4.17521	3.58995	4.71108	3.21919	6.09499	4.86836	4.52681	4.51937	3.49919	3.72256	4.14882	5.1369
121143909	LOC121143909	lncRNA	2.16172	2.08095	1.0753	2.94922	1.17089	3.59218	1.13807	5.15221	4.33694	5.46705	8.95508	8.89558	9.51445	6.72147	1.03759	0.676429	2.14978	4.37324	0.626656	1.37152	3.01279	1.39266	5.76955	2.67193	1.44747	1.46635	2.33949	3.67753	2.72429	4.35908
101840664	Ipo7	protein_coding	2.28036	2.55705	3.59333	2.54132	4.29313	2.41511	2.5295	2.50694	2.72856	3.20283	3.26316	3.94172	2.935	2.60442	1.99437	2.61262	2.75476	2.9228	2.59083	1.71604	2.45842	2.2122	4.15263	4.36056	3.41216	4.46705	4.64527	1.95611	3.26041	4.26839
121135621	LOC121135621	snoRNA	0.288027	0	0.470754	1.44607	0.358822	1.69359	0	0.438584	1.73356	1.93314	0.871206	0	1.3721	2.16822	0	0	0	0	0.960199	0	0	0	0	0	1.4786	0	0	0	0	0
101842799	Tmem41b	protein_coding	6.81265	10.7827	11.7415	9.43628	11.8866	10.6785	12.5874	8.84737	9.75743	9.34417	10.4155	13.3207	11.1423	10.7832	16.3943	14.7626	13.6813	18.2002	14.9759	13.0024	17.2562	15.1281	21.5631	25.0139	28.3978	30.1196	21.7169	17.5934	23.1366	21.5235
101840932	Dennd5a	protein_coding	0.775769	0.805354	1.32305	1.14305	1.10651	1.1569	1.05021	1.72912	1.55638	0.767169	0.799169	0.90933	1.04441	1.00152	6.20592	5.34045	4.08601	5.56766	5.95948	3.77349	5.7213	4.56464	11.2019	13.2323	11.6588	13.3895	15.8118	9.97139	13.5568	15.4115
121143919	LOC121143919	lncRNA	0.0293069	0.038169	0.0478995	0	0.109531	0.172323	0	0.178505	0.117594	0.262264	0.0886457	0.100865	0.139612	0.183848	1.1863	2.10921	1.56412	1.85066	1.46551	1.81757	1.9963	0.607954	6.22744	8.33149	7.37198	10.3639	12.0366	6.49804	8.83456	7.85335
101841468	Nrip3	protein_coding	1.49309	1.89106	2.55226	1.9944	1.45052	1.35582	2.55907	5.88203	4.53447	3.44762	4.32975	3.67725	4.01316	4.10747	6.20005	4.58419	4.42122	7.23867	6.89546	4.29763	6.47662	4.6683	4.65712	3.66049	2.17991	2.3508	3.3244	3.27539	2.54109	4.0236
101843492	Tmem9b	protein_coding	2.36801	3.71415	3.91191	3.48356	3.52103	3.44352	4.18431	9.53796	13.6394	4.84203	6.35393	5.74	6.27717	5.3989	38.0416	34.5432	27.2435	34.1889	35.9061	27.9601	45.6053	32.145	56.8707	59.9354	59.6051	62.5009	53.0806	56.0136	74.8376	60.2275
101843768	Ascl3	protein_coding	0.0824835	0	0.134812	0.103529	0.0513787	0	0.142681	0.0627996	0.165482	0	0.0623727	0	0.0491168	0	0.151764	0.296816	0.209627	0.685347	1.92483	0.601824	0.330502	0.244439	0	0.468975	1.2703	0	1.79649	0.1793	0.478166	0.212529
101844034	Akip1	protein_coding	0.935403	3.04565	1.94578	2.24141	1.69501	2.20838	2.79486	5.82691	5.71524	4.56589	5.01566	3.80469	4.45607	5.01443	19.2448	16.2182	13.9394	14.9791	14.7413	13.6499	19.7625	13.7343	14.6563	16.6804	16.8068	18.5737	9.52508	14.4183	9.36636	15.1184
101841997	Dennd2b	protein_coding	1.64856	1.78247	1.99964	1.57467	2.06668	1.70702	1.97288	1.42092	1.64331	1.42656	1.55239	2.17675	1.09898	1.18377	5.76125	5.59654	4.24242	4.4453	6.04886	3.13948	5.23463	4.17878	8.56787	12.7334	10.0598	13.1565	11.2266	8.33915	11.7808	12.5562
121135566	LOC121135566	snRNA	0	0	0	0	0	0	0	0	0	0	0	0	0	0	0	0	0	0	0	0	0	1.49776	4.77306	0	0	0	0	0	0	7.81345
101842263	Rpl27a	protein_coding	64.0833	100.952	74.5575	77.9607	99.384	110.224	110.347	62.0161	58.8654	52.8242	58.5038	53.2545	53.3718	61.5372	87.0216	69.8639	92.9325	81.0215	99.0313	89.9993	104.114	80.0304	81.6818	70.5476	66.6942	73.637	79.4838	67.5884	81.6618	77.8578
121135628	LOC121135628	snoRNA	0	0.532618	2.6736	0.5133	1.01895	0	0	0.622723	0	0	0	0	0.487044	0	0	0	0	0	0	0	0	0	0	0	2.09939	0	0	0	0	0
121135629	LOC121135629	snoRNA	0.4121	0	2.02062	1.0345	0.513392	0.403855	2.85143	2.51005	1.65355	0	0	1.41832	0.490791	0	0	0	0	0	0	0	0	0	0	0	0	0	0	0	0	0
101844829	Trim66	protein_coding	0.0645523	0.0280241	0	0.0337595	0.0134031	0.0210869	0.00930531	0.0819126	0.129508	0.174504	0.203389	0.194397	0.224229	0.168729	0.96997	1.10338	0.710908	1.07272	0.771128	0.686864	1.12083	0.988382	1.54948	1.80454	1.49122	1.62257	1.90808	1.66047	2.68189	2.13453
101842527	Stk33	protein_coding	0.273547	0.411074	0.343913	0.448986	0.471853	0.288694	0.254792	9.70846	19.8835	2.54208	3.56421	3.29511	4.41056	3.96002	138.448	170.521	99.4139	134.974	141.489	96.9535	161.038	116.36	244.825	304.48	319.308	330.256	324.343	258.25	337.527	317.606
101823031	Lmo1	protein_coding	1.74445	4.90264	3.07624	5.5315	4.34646	3.64404	3.9705	0.768932	0.2763	1.33514	1.04142	1.57996	0.546725	1.20952	3.88539	5.78182	3.03339	2.59375	1.98951	1.17232	2.94309	1.76857	13.6566	23.491	29.2223	28.6484	11.7125	12.374	21.0239	13.4844
101842800	Ric3	protein_coding	0.12665	0.192439	0.241498	0.291436	0.184077	0.289604	0.255595	0.6107	0.846971	0.330568	0.287313	0.435889	0.578197	0.609117	2.95168	2.12683	1.55572	1.47325	6.68507	3.23427	5.32847	4.31625	2.09315	1.92025	3.68427	3.18344	9.45753	8.25923	10.4012	10.3338
101823912	Eif3f	protein_coding	4.84324	3.59654	7.77697	3.99934	4.18123	7.61912	7.78999	5.7576	8.52345	3.56427	6.10397	5.33696	2.42865	4.85054	27.0464	17.887	14.2523	19.4856	23.5108	14.1041	30.1309	13.4716	31.0949	31.6436	21.1554	14.5821	27.2307	20.8714	33.9877	16.42
101828647	LOC101828647	protein_coding	0.0728885	0.142394	0.0595648	0.274458	0.181608	0.0357151	0.189126	0.277472	0.219348	0.0815337	0	0.125429	0	0.0457243	7.77837	13.3767	6.29822	10.1745	11.299	7.04656	9.49183	4.86009	27.1902	41.4421	58.3716	58.7536	45.8111	34.382	44.367	50.7077
101828913	Ppfibp2	protein_coding	0.211505	0.291666	0.244014	0.281087	0.278992	0.329199	0.193693	1.45876	2.69575	0.570603	0.564483	0.578064	0.533418	0.764868	11.171	13.6998	7.8732	11.4953	9.87136	6.53592	11.1169	6.93159	25.4382	32.5397	29.4436	34.4213	30.117	20.7704	29.1383	25.3892
101824702	Rbmxl2	protein_coding	1.81399	1.77189	2.2236	1.89735	1.88321	2.99245	1.98731	5.15609	6.7327	2.57024	2.97203	2.9655	2.73646	3.07245	12.3492	9.02987	7.83723	10.3496	9.87726	7.38975	11.3872	9.5867	9.56498	10.6575	8.38097	10.5342	11.4763	9.20074	8.76322	8.10153
101838820	LOC101838820	protein_coding	0.160759	0.0523428	0.19706	0.35311	0.150205	0.236314	0.556168	2.38672	4.51532	0.584437	1.51955	1.59068	1.53165	0.907625	14.6414	12.1483	8.98832	17.4981	21.437	9.23696	25.7658	12.7439	19.3572	15.5385	17.1243	8.36027	14.2555	7.33851	27.4922	5.79903
121135699	LOC121135699	snRNA	0	0	0	0	0.623747	0	0	0	1.00449	0	0	0	0	0	0	0	0	0	0	0	0	0	0	0	0	0	0	0	0	0
101835046	Mrpl17	protein_coding	30.9847	41.3218	41.6549	34.8802	34.5276	41.3601	41.2588	16.9716	18.9321	15.3766	19.1037	24.4222	19.5567	16.0346	39.9205	34.4922	27.0039	32.1039	44.3396	35.5103	42.8727	29.5066	43.8579	35.4873	41.9587	39.8008	47.6254	44.2562	45.6592	39.4393
101844087	Dchs1	protein_coding	0.683826	0.689084	0.823963	0.66409	0.858125	0.616337	0.656204	0.0988072	0.110154	0.100502	0.105684	0.15461	0.118891	0.181611	1.598	2.04763	0.824552	1.22761	1.21472	0.746588	0.960006	0.547305	4.17182	5.33539	3.17735	3.76389	2.79549	2.30024	2.48848	2.75226
101822542	Taf10	protein_coding	6.80839	8.2402	12.5889	8.71819	9.16725	13.4117	11.5393	16.3363	20.144	10.0007	13.001	13.1363	13.0226	12.8562	33.1522	27.7171	30.5863	29.0279	36.9116	29.8558	43.5385	29.7553	44.8141	39.8834	35.3042	26.8234	44.9354	27.2077	44.253	35.7941
101844354	Ilk	protein_coding	4.07774	5.78694	7.40011	6.10651	7.14706	7.52379	8.36719	5.18151	7.56032	3.36599	3.65769	3.91991	3.85161	5.36306	28.7692	28.3354	22.1561	26.5444	29.9068	21.75	35.6079	23.0852	32.0033	31.0196	42.444	34.8075	34.3003	26.531	52.6581	34.0565
101822816	Rrp8	protein_coding	2.17932	3.18142	4.3056	3.03597	3.63987	3.75511	3.97696	1.34928	1.5375	1.15193	1.66608	1.31877	1.25495	1.4122	5.90455	3.79187	3.16492	5.17365	3.99189	2.1842	6.14141	4.89702	6.89822	6.26356	6.88472	5.23087	4.32184	5.4141	6.3863	5.05994
101831824	Dnhd1	protein_coding	0.0539055	0.109209	0.068525	0.0676595	0.0708859	0.0528269	0.0621644	1.44101	4.42804	0.177547	0.330629	0.319516	0.381625	0.405791	13.4006	10.324	10.8761	13.6558	11.7507	9.14446	14.3756	11.2267	16.1493	16.278	16.5728	16.4463	15.8592	14.2045	18.0727	17.7939
101823253	Timm10b	protein_coding	13.7638	21.1433	20.0731	16.2126	18.8176	21.6507	23.4426	16.0144	16.2849	10.738	16.0123	11.0531	11.6005	11.0696	18.9609	17.0177	18.4766	21.8168	17.1773	17.51	30.2619	13.5963	15.665	10.8356	12.6821	8.80967	6.14926	9.81967	7.77445	10.5483
101823522	Arfip2	protein_coding	3.70631	4.9002	5.13981	3.4185	5.00207	5.3932	5.48841	3.16388	5.46416	2.29281	3.43962	2.65748	3.2102	2.60686	3.9263	1.8187	4.99512	7.09226	6.36509	6.55572	5.96282	5.15896	1.06068	0.798217	0	1.31418	1.74726	1.58691	0.651087	1.73632
101824770	Trim3	protein_coding	0.780276	1.03932	1.33326	1.40227	1.76739	1.56409	1.99393	1.10713	0.533668	0.595107	0.77777	1.03756	0.612473	0.53398	0.130514	0.255256	0.135206	0.117877	0	0.0646946	0.0710564	0.0525531	0.083738	0.100827	0.273108	0	0	0.231291	0	0.365542
101825033	Apbb1	protein_coding	4.12918	6.60108	6.25638	4.96031	5.43112	5.69645	6.00848	1.1064	0.604423	0.773127	0.857661	0.975884	1.01308	0.911612	0.521711	0.191315	0.270233	0.294497	0.236317	0.387911	0.0710094	0	0.167365	0.503803	0.272927	0.368648	0.330841	0.38523	0.821882	0.273975
101826688	Smpd1	protein_coding	1.96247	1.61579	2.47012	1.38731	2.41673	1.72425	2.49725	1.09914	0.45255	0.656046	1.26224	0.853976	0.940251	0.93393	0.249021	0	0.114655	0.0749698	0.225596	0.164583	0	0	0	0	0	0	0	0.39227	0	0
101826946	Cavin3	protein_coding	0.527577	1.0619	0.940666	0.782587	0.776753	1.22205	0.829647	0.73032	0.481113	1.34125	0.725355	0.660272	0.913916	0.782266	0.176492	0	0.243783	0.318806	0.479669	0.524912	0.960883	0.284267	0	0	0.246213	0	0	0	0	0.494316
101827991	Fhip1b	protein_coding	3.91388	5.90224	5.77162	5.02332	6.47063	5.638	5.7522	7.66252	7.7046	7.43947	8.03323	9.26716	7.13203	7.73495	11.4787	10.7484	10.8443	12.1767	14.4702	10.5209	15.1519	10.465	10.3523	11.7958	11.7833	10.1005	15.0162	14.5209	15.7801	15.089
101827731	CUNH11orf42	protein_coding	0.180685	0	0.44297	0.0566967	0	0	0	0.275132	0.181249	0	0.136631	0	0	0.0566734	0.831119	0.97529	0	0.150129	0	0	0	0	0.853195	1.28415	0	0	0	0	0	0
121133997	LOC121133997	protein_coding	0.0262871	0	0	0	0.0654965	0	0	0	0	0	0	0	0.0313066	0	0.386931	0	0	0	0.438167	0.0958991	0.210659	0	0.248256	0	0.404838	0.546822	0.163581	0.91427	1.52389	0.541855
101823628	LOC101823628	protein_coding	0.116421	0.176896	0.126853	0.121772	0.314246	0.266214	0.30208	0.118184	0.116784	0.238754	0.234762	0.267122	0.138651	0.0973773	9.49649	18.9221	9.81324	13.0912	13.584	7.64497	14.9276	8.05027	46.4531	89.03	88.8511	105.751	87.4196	66.2204	92.6869	85.5923
101844353	Ubqlnl	protein_coding	0.0698779	0	0.342627	0	0	0	0	0.283745	1.07481	0.0260553	0	0	0	0	1.79999	0.754365	0	0	0	0	0	0	0.879904	1.45678	0.119574	0	0	0	0	0
101844625	Ubqln3	protein_coding	0.282306	0	0.67436	0.109027	0	0	0	0.694411	2.0041	0.0485831	0	0	0	0	3.27637	1.56289	0.275948	0.288696	0	0	0	0	2.56356	3.70409	0.780357	0.338799	0	0	0	0
101844885	LOC101844885	protein_coding	0.111436	0.0725668	0.1366	0.0349674	0.0694134	0	0.0963823	0.551481	1.34141	0.0311634	0.1264	0.095882	0	0	3.4856	3.50878	2.26567	3.05551	2.97197	3.96373	3.90699	2.80704	4.34118	4.11835	5.2916	6.37476	5.02754	5.45032	7.10609	8.03963
121144049	LOC121144049	protein_coding	1.16103	0.756054	0.542169	1.76953	3.09943	1.95051	0	0.12628	2.66206	4.7311	1.37963	1.71252	2.96298	0.728333	0.915518	0.298425	2.10763	0.551248	1.93526	0.907627	3.32293	1.9661	0	1.88606	0.851455	0	0.516065	1.08163	0	0.854722
121144051	LOC121144051	protein_coding	0.166894	0	0	0	0	0	0	0	0	0	0	0.287198	0.0993813	0.209392	0	0	0	0	0.556377	0	0	0	0	0	0	0	0	1.45115	0	0
101826267	Trim68	protein_coding	0.187736	0.244505	0.278943	0.257059	0.446499	0.418136	0.295226	0.155929	0.273923	0.0763648	0.0516229	0.0881082	0.0609775	0.0428255	1.00486	0.859812	0.737367	1.13446	1.30861	0.996202	1.02578	0.708086	0.564131	0.0970371	0.262842	0.177512	0.318615	0.741989	0.0989387	0.0879501
101826102	Rrm1	protein_coding	16.8804	22.8411	26.1664	20.4069	26.7407	22.9508	30.368	8.90174	13.9386	5.84365	6.79888	8.07241	7.76637	7.04472	35.1781	38.1089	32.7398	35.7878	35.7194	26.059	39.4436	30.8047	47.6578	57.8891	60.2034	65.239	50.6425	47.7408	53.6671	51.2777
101825321	Stim1	protein_coding	1.62421	2.75331	2.8021	2.3784	2.82637	2.46336	2.45281	7.36075	9.69809	3.80674	4.19147	4.21468	4.26785	3.13755	33.5843	31.6356	24.1445	27.1621	30.6399	20.4095	29.2344	21.0487	35.852	40.0904	34.6091	34.457	33.1292	29.1418	30.4142	37.1998
121144099	LOC121144099	lncRNA	0.0563927	0	0.184337	0.0707813	0.0702537	0.165793	0	0.343481	0.113138	0.189244	0.0852865	0.0970427	0.201482	0.141505	1.86766	0.405857	0.286637	0.187424	0.56399	0.411457	0	0.167119	0.266287	0	0	0	0	0.245169	0.326914	0
101825060	Rhog	protein_coding	0.644973	1.78501	1.18592	1.3661	2.05898	1.54067	1.25514	0.736584	1.77921	0.45092	0.731577	0.83242	0.240041	0.809206	2.37341	1.01541	2.45874	2.54553	3.89715	2.79413	2.74586	2.86705	1.52278	1.37517	1.03469	0.838543	2.75933	4.0308	1.16843	1.03866
101824086	Pgap2	protein_coding	0.571412	0.893041	0.850906	0.78096	0.7435	0.858635	1.20809	1.00545	1.06997	0.951677	1.01782	1.04886	1.25519	0.653189	1.49527	1.32512	1.38767	1.94132	2.24357	1.62135	1.52639	1.01602	2.09861	3.53766	3.06374	2.31126	3.63484	3.97477	4.932	4.38423
110341652	Trnae-uuc-3	tRNA	0	0	0	0	0	0	0	2.23498	0	0	0	1.26288	0.874011	0.920749	2.70057	0	0	0	2.44653	2.67729	5.88113	8.69934	3.46538	8.34519	0	3.81652	4.56682	0	4.25437	0
101823648	Nup98	protein_coding	2.16488	2.81952	2.99987	2.59912	3.77189	2.46748	3.26996	4.72978	4.0915	3.15868	3.58253	4.15735	3.40032	3.38534	3.78119	3.33064	3.18952	3.9886	3.26861	2.86153	3.42578	2.95211	7.33361	11.9075	8.25462	9.66758	8.63951	6.24049	8.95784	9.62019
101823382	Chrna10	protein_coding	0.148402	0.257703	0.0808498	0.155222	0.030813	0.266626	0.855693	1.69481	7.74099	0.138336	0.224438	0.468188	1.29609	0.775793	84.7362	96.5691	60.2818	73.1613	163.673	99.2551	178.984	115.297	132.559	143.44	146.525	171.074	543.778	407.862	573.534	501.804
101823110	Art1	protein_coding	0.0501386	0	0	0	0	0	0	0.343561	0.251476	0.0280427	0.037914	0.0862803	0.0298562	0.157264	1.38377	2.88677	1.46538	1.49975	3.00865	2.83515	4.92204	2.82311	3.90645	6.98426	5.91994	8.21346	9.67217	8.93713	12.6436	7.88048
101822666	Art5	protein_coding	0.032003	0.291763	0.156918	0.0803372	0.119607	0.0940881	0.332156	10.3798	14.2537	0.966569	1.45201	1.26666	3.12534	2.12806	47.931	53.5506	45.4655	57.011	37.021	33.0407	42.3168	28.547	75.8615	87.5223	97.2591	103.52	51.1817	45.9142	62.3364	54.4234
101833825	LOC101833825	protein_coding	1.54629	2.44763	2.79944	2.80674	2.72654	3.42703	2.71595	1.70253	1.52726	1.91597	2.84225	3.31591	1.98321	2.2385	3.76425	3.85222	3.62751	4.11135	3.88599	3.03751	4.48006	2.81995	4.04396	3.7872	4.39641	4.20631	3.99698	3.82668	3.86142	2.94219
101824697	Rnf121	protein_coding	1.6386	2.28229	1.85982	1.8853	2.35323	2.69866	2.24396	2.59909	4.52021	1.80749	1.9963	2.66311	2.79171	2.11295	13.3158	13.7585	9.8326	17.0187	13.7324	11.2085	17.7821	11.6678	19.3437	28.2084	26.5206	29.3518	32.8563	26.1208	30.0806	27.5606
101844561	Numa1	protein_coding	2.51177	2.85007	3.30671	2.29755	4.2265	2.63012	2.79741	1.46702	1.69815	1.70891	1.85253	1.62236	1.45062	1.26055	4.00107	3.21923	2.62336	3.72802	2.77588	2.91218	3.33642	1.95777	3.34697	4.7343	3.2854	3.65033	2.56939	3.23112	3.07178	3.9718
101844123	Lrrc51	protein_coding	2.11751	2.20626	4.91445	2.28571	2.90178	2.53168	2.71055	20.4425	46.7307	14.2594	17.3573	13.7739	16.9973	16.5779	184.362	198.116	157.356	185.372	219.258	161.916	258.103	155.123	257.372	291.356	316.762	326.839	348.663	324.97	365.072	350.496
101841892	Lamtor1	protein_coding	10.2952	16.9466	16.5928	14.5971	14.9039	18.2633	15.9125	9.50761	7.93674	7.99741	10.2359	8.61211	8.23078	8.01314	19.8194	14.2357	14.1725	16.9499	16.3661	14.9538	21.1988	10.3111	15.7545	14.6338	20.0637	17.103	15.1266	12.2257	17.6836	19.8951
101842158	Tomt	protein_coding	0.24132	0.733349	0.788832	0.70675	0.851799	0.433568	0.765305	0.918657	1.53313	0.989789	1.03407	1.52267	1.916	1.36246	1.33204	2.17097	2.4532	2.0051	2.81572	2.20093	1.45041	1.07272	1.70927	0.228678	0.412943	0.209164	1.25142	0.174858	0	0.829055
101842616	Anapc15	protein_coding	9.95798	16.9902	14.4276	14.7365	16.7936	17.9834	16.0219	25.2941	33.6749	20.8189	25.7798	22.0748	22.5796	23.6233	90.5699	76.6748	69.0709	83.1011	113.508	79.9537	117.611	86.7268	88.4993	83.0726	103.579	99.5021	147.476	121.37	144.193	128.85
101841189	Inppl1	protein_coding	0.844966	0.514508	1.05818	0.812637	0.697212	0.967862	1.06301	1.52058	1.34296	0.270053	0.564268	0.793118	0.50969	0.729697	1.21144	1.14516	1.31077	1.42238	1.60964	0.840698	1.93468	0.943082	0.777261	0.998278	0.788668	0.970156	0.204861	0.763327	1.46315	0.735145
101840103	Clpb	protein_coding	3.44648	4.71592	5.31209	4.49012	5.40776	4.1257	4.86752	3.81976	4.94516	3.85525	4.22265	5.21762	3.79284	3.17464	9.47178	9.26234	4.93387	4.92981	5.59933	4.37676	9.0899	5.62393	8.03414	13.8905	8.17445	7.94072	8.00867	8.25048	13.0247	9.66713
106021460	LOC106021460	lncRNA	0.115875	0	0	0	0	0.0378523	0.200443	0.11763	0.309966	0	0	0.132935	0.184002	0.0484605	0.994946	1.38992	0.88347	0.770237	1.03012	0.14091	0.773833	0.68679	2.73582	3.29415	3.17254	4.41913	2.40359	2.35093	2.91088	2.58758
101838859	Arap1	protein_coding	0.738811	0.673554	0.935828	0.625941	1.09298	0.932187	0.479253	0.126563	0.0926398	0.185949	0.125702	0.206598	0.164979	0.185388	0.16992	0.0664652	0.117353	0.153468	0.153936	0.101073	0.0370042	0.0547364	0	0	0.0474091	0.0480272	0	0.04015	0	0.047591
101838405	Stard10	protein_coding	1.11176	1.3122	2.21456	1.96232	0.908924	1.08952	1.38226	0.634838	1.46374	0.34977	0.683066	0.478291	0.413766	0.392304	4.85822	7.12619	4.76799	8.89111	9.96066	6.08381	10.4407	6.58938	7.87463	14.4201	11.2362	12.1054	17.2959	13.4429	21.5505	10.5632
121144334	LOC121144334	lncRNA	0.226525	0.147512	0.185117	0.142161	0	0.221992	0	0	0.454464	0.886873	0.513883	1.16944	0.809337	0.284206	0.833579	2.03787	0.287849	0.752868	0.755167	0.413197	1.36149	1.00695	1.06965	2.57589	2.90719	1.76706	2.11445	2.95446	2.62637	2.91834
101837964	Atg16l2	protein_coding	2.33313	4.80394	3.1959	3.29099	3.98619	4.46401	4.45869	0.642869	1.15906	1.21793	1.24339	1.75892	0.952675	1.17089	0.899443	0.479757	1.75061	0.738503	0.962986	1.70232	1.33551	0.592645	0.104924	0.631687	0.456275	0.115556	0	0.193206	0.128813	0.687039
101837524	Fchsd2	protein_coding	0.933286	1.64172	1.5848	1.64302	1.73647	1.5204	1.67731	0.978182	1.02131	0.67791	0.91654	0.938591	0.967146	0.775554	1.60568	1.9191	0.73929	1.00709	1.05057	0.795919	0.874187	0.682465	2.17488	1.10262	1.4311	1.44976	1.05595	0.632335	1.05397	1.49905
121135678	LOC121135678	snRNA	0	0	0	0	0	0.328132	0	0	0	0	0.506389	0	0	0	0	0	0	0	1.11623	0	0	0	0	0	0	0	0	0	0	0
110341619	LOC110341619	lncRNA	0.162754	0.0706562	0.133003	0.0680934	0.23655	0.0265829	0.234611	0.289133	0.598626	0.485487	0.205119	0.233394	0.323052	0.442426	0.898366	1.56178	1.37876	1.172	1.35643	0.593749	1.30427	1.44695	2.81792	6.47756	8.21579	7.89971	2.86958	4.95303	4.87475	5.31183
101836029	Fam168a	protein_coding	0.734836	1.04819	0.972257	0.570966	0.915454	0.925886	0.36318	0.3197	0.702029	0.469711	0.687974	0.301079	0.250044	0.570732	0.128766	0	0.0889305	0.116299	0.233308	0	0	0.311097	0.165233	0.198955	0	0.181976	0	0.152129	0.202853	0
121144359	LOC121144359	lncRNA	0.0338641	0.264626	0.276739	0.0425046	0.464065	0.0995597	0.175736	0.618787	1.0191	0.378807	0.61458	0.641021	0.604957	0.89223	1.24615	0.974879	1.37702	1.80079	2.70944	2.59437	1.62828	2.20783	0.47972	0.577622	0.347686	1.23277	1.26439	1.03058	0.98157	0.872552
101835328	Rab6a	protein_coding	9.44193	12.1179	14.1671	10.4479	14.6337	12.1351	14.994	6.91372	6.62481	10.5041	11.0284	15.5969	11.122	11.0047	20.1888	19.9281	16.2159	19.3201	20.8124	13.4896	19.9845	14.8824	31.185	44.6876	42.8201	46.2405	51.0501	37.5348	43.9681	45.5546
101835072	Mrpl48	protein_coding	4.15687	7.99429	9.71481	6.77786	8.42127	8.98497	8.60185	3.19445	3.89705	5.21484	3.93654	5.2814	4.3954	4.38675	5.43247	2.93577	4.14678	3.74441	5.18048	3.96837	6.22658	5.75645	2.01791	1.98796	2.79208	2.42442	2.65929	3.04016	1.8017	1.4014
101834814	LOC101834814	protein_coding	4.07621	5.75121	5.15527	6.09078	5.44084	7.56131	6.21168	2.734	5.25721	2.44269	2.64203	2.50518	2.71624	2.67885	39.2854	36.4959	28.8584	37.417	36.7224	30.9804	41.6101	21.4272	53.8483	66.4932	66.2639	60.8189	58.5827	52.3204	55.6998	52.5143
121144370	LOC121144370	lncRNA	0.142255	0.259379	0.139501	0.249971	0.248108	0.16729	0.541363	0.693164	0.799113	0.254603	0.215141	0.391675	0.203301	0.0713911	0.418782	0.409521	0.433837	0.378233	0.474235	0.518965	1.026	0.421569	0.134345	0.161763	0	0.147959	0.708184	0.742146	0.659732	0.733073
101823649	Dnajb13	protein_coding	0.032003	0.0833608	0.104612	0	0.318953	0.0313627	0.221437	2.43658	5.07227	0.250592	0.0484003	0.220288	0.724165	0.762891	47.3422	58.9633	37.2508	51.5865	50.037	38.061	61.1669	41.1608	85.382	111.723	104.159	115.004	106.346	103.516	113.727	100.931
101834552	Ucp2	protein_coding	0.455111	0.550393	0.531313	0.285616	0.688469	0.796437	0.731025	0.297003	0.260875	1.38182	0.393312	0.839113	0.619444	1.06043	0.358874	0.350939	0.991402	0.756294	3.57627	2.25328	0.651278	0.674357	0.153503	0	0.834405	0	0	0.706645	0	0.167521
121144378	LOC121144378	lncRNA	0.332064	0	0	0	0	0	0	0.168547	0.222067	0	0	0	0	0	0.814634	0.39831	0.562614	0.367878	0.738004	0	0.443515	0	0.52267	1.88801	0	1.15126	2.06639	0.481219	0	0
101823383	C2cd3	protein_coding	0.310933	0.542813	0.421691	0.381964	0.64285	0.460309	0.434863	1.00737	1.22107	0.59202	0.760396	0.762752	0.630306	0.664013	2.11797	1.38076	1.4123	1.60507	1.69819	1.44808	1.80254	1.45078	1.43699	2.21924	1.9358	1.85783	1.31737	1.4956	1.30394	1.80686
101834020	Ppme1	protein_coding	7.11855	10.5956	10.9627	9.74958	10.3238	10.1143	10.929	19.0763	23.3106	11.9806	16.9505	17.202	14.8942	13.6547	33.8389	42.356	36.6776	45.0886	41.764	38.8359	49.2438	39.6266	58.8498	66.3082	69.6436	78.0907	73.7847	57.9454	70.8689	62.5518
101833760	Pgm2l1	protein_coding	1.41211	1.70138	2.40964	1.56159	2.16993	1.7984	2.18443	0.748323	0.898584	1.51001	1.36417	1.79842	1.31873	1.52193	3.18192	3.08917	2.59278	3.86623	3.71213	2.49636	4.66113	2.56248	5.49301	6.75552	6.25916	9.12295	8.51639	6.68008	9.0877	9.36066
121135314	LOC121135314	lncRNA	0.094652	0	0	0	0	0	0	0	0	0	0	0	0	0	0	0	0.721657	0.314582	0	0.345304	1.51704	0.561	0	0.538162	1.4577	0	1.76702	0	0	0.975531
101833253	Lipt2	protein_coding	2.57186	4.54177	3.70475	3.99405	3.31261	5.21167	4.90126	2.38955	0.787084	1.02398	1.25258	3.22554	2.12849	1.7501	0.481224	0	0.221566	0	0.145319	0.159025	0	0	0	0	0	0	0	0.189512	0	0
101832985	Pold3	protein_coding	2.68365	4.42865	3.35094	3.55668	4.38156	3.75708	4.35389	5.88855	9.49736	4.86653	5.74768	6.4826	5.10184	5.45832	50.2361	57.2828	42.6589	49.9147	51.9009	38.1277	58.1736	38.1841	89.414	108.136	119.369	131.501	116.9	98.0484	123.396	117.25
101832371	Chrdl2	protein_coding	0.568335	0.623321	0.733336	0.750891	0.409911	0.498336	1.13834	0.0910963	0	0.100381	0.135716	0.205897	0.142496	0.187646	0	0	0	0	0	0.109125	0	0	0.141246	0	0.153557	0	0	0.130045	0	0.308292
121144429	LOC121144429	lncRNA	0	0.131152	0.164587	0	0	0	0	0.15334	0.202031	0	0	0.17329	0.23986	0.126343	0.370567	1.08712	0	0.334686	0	0	0	0.298427	2.37756	0.572555	1.55086	0.523695	0.62665	1.3134	1.16755	0.518939
101822846	Rnf169	protein_coding	0.215355	0.243079	0.328512	0.306343	0.286173	0.196976	0.360106	0.426302	0.648081	0.289077	0.445117	0.296472	0.282124	0.351249	1.26796	0.645793	1.05813	1.33605	0.957239	0.471387	1.09301	0.51056	0.847422	0.897921	0.626469	0.709301	1.0721	0.530547	0.540988	0.702858
101831938	Xrra1	protein_coding	0.872031	1.40731	2.2928	1.33247	1.58232	1.48623	1.34449	2.25159	7.37836	2.18418	1.80623	2.38143	2.39317	2.16438	46.9484	59.2127	36.7121	44.9858	53.6549	33.5419	56.8936	37.3031	93.2757	140.12	131.282	151.035	133.658	104.752	142.207	148.881
101831668	Spcs2	protein_coding	17.3929	23.1971	25.18	20.6058	26.1406	22.4761	26.3484	31.8452	50.5586	16.8436	21.3494	21.773	22.7482	21.7781	91.0673	72.4972	90.8865	100.321	107.948	104.143	120.808	104.843	68.4688	68.9659	82.3092	77.5819	112.138	111.53	127.299	113.879
101830970	Tpbgl	protein_coding	0.261788	0.34095	0.213934	0.234702	0.39602	0.1466	0.0646922	0.0854206	0	0.292838	0.11312	0.193069	0.111349	0.211146	0.412862	0.471021	0.617795	0.497182	1.30909	0.750389	0.374627	0.387902	2.64893	3.29584	3.64773	4.66774	3.3745	2.35756	3.90243	3.46901
101830073	Rps3	protein_coding	89.9887	155.811	123.424	120.201	142.061	153.9	130.931	59.4497	81.8398	42.171	52.0731	47.8025	42.2572	50.6673	159.345	137.972	147.128	165.834	175.095	151.798	195.253	143.198	157.626	172.208	191.435	182.399	162.694	170.75	170.508	179.238
121135580	LOC121135580	snoRNA	0	0	0	0.46374	0.460283	0	0	0	0	0.413291	0	0	0	0.46355	0	2.65907	0	0	0	0	0	0	1.74464	0	0	0	0	0	0	0
121135651	LOC121135651	snoRNA	0.374637	0.487923	1.83693	0	1.86688	0	1.29611	0	0	0.838143	0	0	0.446173	0	0	0	0	0	1.24893	0	0	0	0	0	0	1.94829	0	0	2.17181	1.9306
101829530	Klhl35	protein_coding	2.22432	3.20512	3.98353	3.05917	3.03636	3.20016	3.7658	0.50445	0.332317	1.40289	1.50306	1.42521	1.09908	1.09847	1.39323	2.38423	1.68387	2.43801	4.02316	1.89917	4.45631	2.244	1.34084	1.47994	2.06508	1.35365	2.35603	3.18914	2.46919	1.34136
101829802	Gdpd5	protein_coding	1.45707	1.64848	2.28523	1.29312	1.7052	1.55773	1.17112	0.201701	0.0295277	0.148172	0.133553	0.177289	0.192811	0.129259	0	0	0.149618	0.146747	0.0981302	0.161079	0	0.0436162	0	0	0	0	0.0915873	0	0	0
101829082	Serpinh1	protein_coding	2.57852	5.15146	5.23725	4.46187	5.9256	5.15198	5.54297	11.8934	6.7301	6.83283	8.32938	8.83134	7.57285	8.32331	0.8291	0.720681	1.46332	2.08006	4.08937	3.28781	3.51082	2.29984	0	0.427009	0.514056	0.520759	0.467352	0.653019	0.290251	0.516029
101828812	Map6	protein_coding	1.34941	1.01462	1.43243	1.10004	1.71575	1.18608	1.44386	4.00364	4.10274	1.24492	1.78834	1.77151	1.42483	1.06468	8.65149	8.41013	5.97502	7.07404	10.342	8.47543	9.30887	7.3383	9.59075	12.6554	8.28416	9.76676	11.0809	9.19303	12.3389	12.4022
121144475	LOC121144475	lncRNA	0.0931705	0.121344	0.304558	0	0.116071	0	0.322336	1.41873	2.80384	0.416885	0	0.641325	0.887691	1.40274	11.6571	10.3935	4.97253	9.28973	5.28026	4.4187	8.58645	4.41775	13.6385	16.9516	14.8272	18.8967	12.1755	11.7468	17.8239	17.2847
101828109	Dgat2	protein_coding	11.7566	14.4856	15.1796	11.6572	15.2107	13.9189	16.1049	6.00184	5.18089	5.0425	5.58419	6.6268	4.96394	5.76938	6.25184	2.44544	4.2026	2.10803	3.54928	2.97502	4.62906	2.55095	5.88308	5.40938	3.7212	3.41631	3.24215	4.92411	4.07088	5.71995
121144479	LOC121144479	lncRNA	0.388412	0.361331	0.49879	0.313403	0.380192	0.435017	0.575898	0.929408	1.39152	0.496549	0.335669	0.763878	0.198248	0.313274	5.51302	2.79539	2.82035	4.14935	5.82683	4.35216	5.00247	3.61759	6.41929	7.57161	7.40603	8.07971	9.15019	10.1318	11.4191	8.43524
101844663	Uvrag	protein_coding	0.595587	0.678725	2.11722	1.1587	1.02022	1.35703	1.44236	1.79115	1.79234	1.14924	1.53127	1.56299	1.0285	1.55053	3.78064	4.12569	3.36787	4.20637	3.77248	2.55303	4.53426	3.35352	2.46082	1.26987	2.67529	2.32301	2.59438	1.7478	2.84846	2.5321
101827328	Wnt11	protein_coding	0.295349	0.27781	0.616811	0.205949	0.449709	0.28944	0.198683	0.0749556	0	0.128481	0.0744461	0.028236	0.0195414	0	0.181141	0.177135	0.208503	0.0545339	0	0	0.0657462	0.0486257	0.15496	1.77255	1.85312	2.4746	0.102107	0.0713354	0.0951206	0
101827056	Thap12	protein_coding	0.817115	1.72207	1.79686	0.988308	1.46216	1.28123	0.976572	0.497695	0.298061	0.565038	0.831342	0.281225	0.265403	0.540551	0.328022	0.160385	0.41533	0.345638	0.693388	0.541992	0.238116	0.792494	0	0	0.152535	0.0772617	0	0.0645896	0	0.15312
101825743	Emsy	protein_coding	1.76956	2.48114	2.54043	2.37114	2.47262	2.45281	2.70252	1.96629	2.63864	1.36421	1.83237	1.76947	1.19612	1.67012	5.0158	5.30646	4.4162	5.61632	4.19853	2.79162	4.95053	4.11021	9.1463	9.56264	9.20689	10.0316	7.83718	5.61396	8.22515	9.32437
101843871	LOC101843871	protein_coding	0.045222	0	0	0.0189202	0.0375582	0	0.0260753	0.895186	1.17944	0.0505857	0.27357	0.259399	0.161571	0.189124	1.77505	1.30185	2.22196	1.60318	2.36186	2.19969	2.9596	3.26103	1.06769	1.28559	2.70841	2.19498	4.87778	3.14566	5.06837	5.28225
121132816	LOC121132816	lncRNA	0.227245	0.0739904	0.185706	0.0713067	0.0707752	0	0.0982731	0.346031	0.569887	0.190649	0.601437	0.391052	0.0676594	0.142555	5.22644	7.97297	4.47585	6.98618	6.06055	6.21768	8.65019	5.21914	19.315	23.9028	22.4566	31.3173	27.9288	30.3796	38.2036	26.9342
101824961	Acer3	protein_coding	2.40034	3.47652	4.65027	3.8439	4.04725	3.45749	4.56378	9.73627	8.34438	4.71039	6.36849	7.19293	6.99884	5.37406	11.0411	8.93545	9.01899	10.1096	10.0025	7.77542	10.5714	9.19832	10.0153	9.70624	11.0475	11.4606	9.59314	9.26603	11.6958	10.93
101824532	Capn5	protein_coding	0.916719	1.60463	1.71405	1.12301	1.67195	1.39428	1.56038	0.212178	0.0882798	0.131257	0.133096	0.201923	0.122278	0.184024	0	0	0	0	0	0.0267546	0	0	0	0.0416974	0.0376482	0.0381391	0.0456369	0.0318837	0.0850291	0
101843320	Gdpd4	protein_coding	0.186377	0.350618	0.236924	0.259924	0.438576	0.38559	0.429864	2.80647	6.19042	1.32039	1.87914	2.1738	1.87438	1.61087	42.827	48.6613	32.104	42.1216	40.2482	33.6943	47.1309	35.5329	82.3358	109.383	104.714	109.525	104.769	82.2883	116.928	105.756
101843056	Pak1	protein_coding	1.44834	1.80603	3.82777	3.09427	1.97708	3.4125	4.55762	2.81542	2.25657	5.1706	6.9907	8.03386	5.56003	6.82392	0.170096	0.33267	0.391581	0.307253	0.154096	0.39347	0.185213	0.365287	0.218268	0	0.237291	0.240385	0.0958809	0	0.0893209	0.158801
101823024	Aqp11	protein_coding	0.756882	0.585292	1.81692	0.890626	0.825054	0.509945	1.06378	2.41309	7.82972	1.26998	1.57394	0.610533	0.732394	0.504481	77.551	108.945	55.2425	79.6326	79.5604	56.1735	96.3844	61.122	226.949	318.451	345.323	379.716	359.871	287.924	396.815	346.526
101822755	Clns1a	protein_coding	11.8929	16.5854	16.1484	15.8001	17.4602	16.3887	16.9012	23.3474	22.6121	11.6662	15.496	15.9318	16.0814	13.2685	43.495	42.1382	40.8272	47.7971	45.1372	42.1856	48.0935	41.209	52.8754	83.64	96.7454	99.7196	96.0966	83.2049	99.068	89.7622
101822481	Rsf1	protein_coding	0.383939	0.521167	0.468426	0.536201	0.680412	0.508742	0.617374	1.38335	1.48631	0.865004	0.956858	0.874726	0.946705	0.814148	1.98992	1.08971	1.37431	1.52766	1.60443	1.24284	1.86342	1.1378	1.60869	1.50655	1.27697	1.0124	0.94222	1.85726	1.75551	1.11467
101844662	Aamdc	protein_coding	3.66939	5.81441	7.79647	4.29859	5.18081	8.33066	6.87631	16.9486	24.907	16.7605	19.7006	13.8917	17.4074	19.4125	85.2929	82.7467	75.5367	87.6038	114.783	82.1036	123.994	79.5627	132.839	178.031	195.277	191.462	219.207	162.984	192.51	165.141
101842795	Ints4	protein_coding	2.46641	4.30481	4.33277	4.1908	5.37189	4.867	5.10811	9.12085	15.8545	6.21231	7.79011	9.64348	8.61228	8.29395	64.2114	66.2934	47.63	54.3137	63.5968	44.9891	71.128	48.0316	93.092	106.557	111.627	135.071	110.987	100.59	124.403	113.525
101842521	Kctd14	protein_coding	0.275541	0.358862	0.707688	0.741098	0.784611	0.92581	1.15754	0.299694	0.0789718	0.836604	0.178594	0.474161	0.468793	0.197545	0	0.283295	0.500193	0.392476	0.656124	1.57962	1.26179	0.583258	0.371745	0.671417	0.606216	0.818827	0	0.855658	1.59734	1.41993
101844122	Ndufc2	protein_coding	41.6968	52.7249	57.6651	49.2892	57.3454	59.6372	59.8316	77.2207	109.742	54.206	78.1379	61.162	70.2037	64.1694	187.89	175.001	176.69	204.271	223.68	176.151	237.934	193.701	186.659	214.403	210.493	207.827	175.859	175.248	200.01	179.136
101843870	Alg8	protein_coding	3.29167	5.49858	4.95109	3.59264	5.43793	5.91398	5.90028	6.97361	8.37449	3.28186	4.68962	6.28012	5.11331	4.51889	4.1254	3.60501	4.12216	4.36016	3.5783	5.56915	3.34512	4.66534	2.59055	1.89866	2.08163	1.11641	1.78118	2.2814	1.52104	1.59794
121132879	LOC121132879	lncRNA	0.420593	0.924372	0.55853	0.692879	0.687714	0.824356	0.773021	1.60111	2.10953	0.441074	0.954137	0.995187	1.31488	0.92346	0.870595	0.756751	0.734877	0.7863	0.525801	0.767192	1.89593	1.16852	1.24128	0.59784	0.809676	0.546822	0.981485	0.91427	1.21911	2.03196
101836006	Kctd21	protein_coding	0.217165	0.217565	0.409543	0.167739	0.374599	0.180079	0.317863	0.0763112	0.134058	0.168177	0.151585	0.316213	0.159159	0.146711	1.47533	0.781468	0.806642	0.832802	1.11379	0.548482	0.736288	0.693072	1.34098	1.23473	0.771805	0.434371	0.935578	0.65363	1.54945	1.37736
101843597	Usp35	protein_coding	0.47281	0.978937	1.28794	1.03473	0.951501	1.1762	0.775933	0.443051	0.364836	0.230542	0.238354	0.333797	0.317642	0.365049	0.892245	0.392632	0.308107	0.76556	0.404157	0.265366	0.534346	0.323346	0.515219	0.344647	0.186707	0.0630473	0.301768	0.15812	0.0702803	0
101843140	Gab2	protein_coding	0.2317	0.642887	0.345763	0.594281	0.564751	0.414639	0.52278	0.414173	0.666954	0.608513	0.609418	0.554738	0.719851	0.657233	0.852624	0.725018	0.793669	1.00444	1.57842	0.918777	1.65497	1.34342	0.713536	0.687325	2.27546	1.83362	1.12839	1.79566	0.817593	1.5574
101842257	Nars2	protein_coding	1.19972	2.32955	2.1391	2.29982	3.31531	2.00941	2.41489	1.66076	1.83802	1.43962	1.91339	1.57655	1.48076	1.64205	1.20404	0.784944	2.16203	1.59494	1.74525	2.30775	2.09767	1.3575	0.103002	0	0.111979	0	0	0.663832	0	0.112409
121135336	LOC121135336	lncRNA	0.0335671	0	0	0.0421317	0.0418177	0	0.11613	0.0511132	0.134688	0.262839	0	0	0.0399767	0	3.08806	9.05932	6.14222	6.02436	7.49749	6.24534	6.59048	6.36643	23.1416	35.8801	40.6671	48.3545	52.4297	35.316	52.1506	38.7474
101840925	LOC101840925	protein_coding	0.0705528	0.030629	0.0768747	0.0295181	0.0292981	0.023047	0.0813622	0.0716213	0.990823	0.210456	0.533509	0.20235	0.112033	0.118024	13.3274	28.7735	16.257	20.1658	22.1874	11.754	24.9716	14.7751	75.4031	144.812	144.512	148.353	163.177	107.458	161.419	145.43
101840656	LOC101840656	protein_coding	1.84123	2.0513	2.42921	2.42239	2.59779	2.69571	3.56872	1.52006	2.13626	1.81147	2.18072	2.59584	2.35132	1.69776	10.4489	12.8521	7.55464	8.55245	8.65252	5.82685	10.1331	5.45645	18.8551	22.9553	24.4842	27.3414	24.5719	21.989	29.8352	27.0931
110341636	Ddias	protein_coding	2.26926	3.35297	3.05821	2.98151	3.60405	2.90011	3.23673	2.76839	3.32799	2.00401	2.24783	2.64902	1.97556	2.2477	13.1851	13.9441	9.54451	12.7023	14.5992	8.42382	15.2608	11.4048	17.6711	25.05	22.4812	30.3658	29.3161	25.443	31.4646	27.2861
121135605	LOC121135605	snoRNA	0	0	0	1.01882	0	0	0	0.618005	0	0	0	0	0	0	0	0	0	0	0	0	0	0	0	0	0	0	0	0	0	0
110341634	LOC110341634	lncRNA	0.166539	0.222607	0.322334	0.231035	0.256612	0.214746	0.257758	1.06776	0.861674	1.25012	1.30574	1.17652	1.00214	1.42963	0.387058	0.18925	0.278453	0.364147	0.40909	0.527617	0.579501	0.428598	0.206947	0.249181	0.13499	0.159542	0.272724	0.114321	0.152439	0.361355
101841082	Pcf11	protein_coding	0.697281	0.634598	1.08472	0.93846	0.931464	0.99618	1.23523	1.63742	1.98882	1.466	1.81687	2.4721	1.73089	1.94993	4.66808	3.7184	2.73287	4.13233	3.08071	2.2373	4.1404	2.48962	4.95869	6.87821	5.08897	3.84465	4.44364	3.76192	5.74676	4.32923
121132975	LOC121132975	lncRNA	0.565808	1.39623	1.26546	0.672796	1.00167	0.875506	0.721179	3.03815	1.85208	4.26386	4.50373	6.14945	3.26284	3.62414	0.986255	0.857286	1.21092	0.791787	0.794205	0.869115	0.954581	0.882506	0.281237	0.338632	0.611495	0.464601	0.741251	0.517866	0.517902	0.613842
101840373	Ankrd42	protein_coding	0.631432	0.642477	0.967517	0.693475	0.983292	0.657473	1.09226	2.37369	3.91918	2.40592	2.86487	2.64857	2.96101	2.54995	21.2753	22.296	15.3454	22.0353	23.7471	14.9731	24.1148	18.0691	38.5748	47.4569	45.2795	51.7191	47.6429	44.4374	50.1028	55.6218
101840655	Ccdc90b	protein_coding	4.23175	5.73866	5.56165	4.43536	5.27188	5.21591	7.32015	7.63951	13.3038	6.8809	8.04943	12.0869	8.67676	7.99132	22.957	17.5827	20.6225	24.5041	23.27	21.3268	29.0177	24.3057	14.4203	14.6347	15.901	15.8814	17.1033	17.4493	14.6686	15.7372
121132978	LOC121132978	lncRNA	0.0440387	0.0573555	0.0719772	0.0552752	0.219452	0.0431575	0	0.134117	0.353409	0.172417	0.299712	0.113675	0.13112	0.359141	1.29645	1.26778	1.11922	0.951373	2.27559	0.803298	1.49989	1.04406	1.87156	3.00468	2.03467	2.0612	3.15154	2.68043	5.36123	2.49637
101839827	Dlg2	protein_coding	0.0214872	0.0279847	0.00877974	0	0.0602295	0.00526433	0.00929224	0.0408988	0.0862173	0.0180268	0.0324966	0.0831961	0.0127951	0.0134793	0.39535	0.502591	0.382259	0.749848	0.662598	0.156777	0.624203	0.302466	1.11609	1.31332	1.95793	3.18471	2.64081	1.47131	2.52242	2.35299
101840102	LOC101840102	protein_coding	0.802118	1.04467	0.620995	0.688849	1.26224	0.661953	0.511191	1.15712	1.94803	0.425016	0.893862	0.944426	0.402224	0.847467	2.95168	5.31708	2.78957	5.33177	4.08141	3.23427	4.56726	2.75239	6.37913	8.64112	10.6194	7.68416	6.30502	7.158	7.83152	8.26703
101839828	Tmem126b	protein_coding	7.4407	9.84574	9.14519	8.44264	11.7167	8.45852	9.88496	8.33895	11.584	5.79297	7.11195	5.63387	6.73474	7.39362	20.5903	18.4214	16.4896	25.521	23.2176	22.3673	28.86	27.3425	10.9621	10.8302	14.6677	12.692	10.3718	17.0801	11.3875	10.4295
101839570	Tmem126a	protein_coding	3.76635	6.59672	5.83735	6.43896	5.74377	8.14563	6.85208	5.63621	12.5068	3.12348	5.99073	4.46984	6.03226	3.34037	32.9764	21.0308	27.5606	30.6467	27.0601	20.8472	32.5245	23.2852	23.9174	22.1527	28.002	27.354	23.8416	27.9492	24.0926	21.0821
101839384	Crebzf	protein_coding	0.306862	0.349697	0.459744	0.353062	0.446002	0.263132	0.398112	0.681428	0.718248	0.343259	0.502763	0.484055	0.685233	0.368959	0.98806	0.690151	0.844861	0.934885	0.554119	0.513094	0.870941	0.454691	0.603753	0.436181	0.984558	0.86441	0.477391	1.05616	0.370607	0.856558
101839125	Ccdc89	protein_coding	0	0.167188	0.0349682	0.0805618	0	0.0419338	0.111028	0.716728	2.44664	0.0957304	0.2265	0	0.280284	0.241586	18.9741	24.6367	14.5179	19.7679	18.901	16.469	24.0894	15.0267	35.8647	54.2537	61.6159	62.0855	59.9121	50.2282	64.8672	70.8931
121133007	LOC121133007	lncRNA	0	0	0	0	0.211206	0	0	0	0	0.189643	0	0	0	0	2.49546	0	0	0	0	0	0	0	4.80327	0.963922	3.48127	1.76333	1.05499	0	1.96562	2.62097
101837872	Ccdc83	protein_coding	0	0	0.630279	0.148931	0.295641	0.0581408	0.461818	1.53577	7.7367	0.663646	0.672942	0.561515	0.38861	0.632696	114.508	134.179	73.052	99.1813	107.989	69.5844	129.914	90.8096	246.529	305.443	297.101	308.842	295.351	259.606	321.059	287.387
101839296	Picalm	protein_coding	0.677187	0.568375	1.32816	1.00108	1.08735	0.870103	1.11935	1.2374	1.96243	1.29618	1.61589	1.11354	0.931951	1.00067	2.32583	2.59931	1.87401	2.75082	2.45822	2.25088	2.29133	2.4082	3.48192	8.12836	5.33044	8.13905	8.05351	5.88818	6.01945	7.21208
110341632	LOC110341632	lncRNA	0.214636	0.167723	0.491124	0.2694	0.427827	0.462751	0.222768	0.196098	0.344489	0.144056	0.38953	1.03419	0.460116	0.161574	0.315932	0.154473	1.20006	0.856025	0.286213	0.783022	1.72004	0.890497	0.202702	1.46442	0.220369	0.223242	1.06852	0.746507	0.746559	1.10607
121133044	LOC121133044	lncRNA	0.247451	0.322277	0.202218	0.931763	1.6955	1.33375	1.07011	0	0.248223	0.968801	1.49695	1.27747	1.03145	0.31046	1.82117	0.445225	1.25776	2.05604	1.64986	0	6.4448	1.09997	3.50539	2.81385	1.2703	1.28686	4.61955	3.76529	5.02074	0.637587
101839032	Eed	protein_coding	6.21726	7.37838	8.35717	8.89757	9.95324	9.11083	10.1014	2.47738	4.54636	5.00477	4.7014	7.04928	4.80943	3.6815	10.4771	9.6182	12.109	13.1319	13.2689	8.90301	16.5303	12.2258	7.2709	3.30368	6.41315	4.38155	2.71186	6.94689	4.21053	5.09033
101838491	LOC101838491	protein_coding	3.99912	5.89631	6.41287	6.15598	7.70811	7.46847	7.3093	6.54912	8.93149	5.5707	7.30341	10.7772	8.53699	7.47882	20.5471	16.2915	15.1494	15.7991	16.602	14.8646	18.7451	13.6402	19.5965	22.7377	19.755	20.4049	16.9037	19.0265	20.9962	21.775
101838229	Hikeshi	protein_coding	10.9251	16.3826	14.9893	14.5933	16.4199	15.6177	20.5455	16.4069	10.557	10.7634	14.4006	13.9709	13.9662	11.3177	0	0	3.05675	1.16592	0.334138	1.82827	1.00403	0.445546	0	0	0.257268	0	0	0	0	0
101837433	Ccdc81	protein_coding	0.0199082	0.0518565	0.162691	0	0.0496031	0.0390198	0.0688752	0.242517	0.639053	0.044539	0	0	0	0.0499552	1.61171	1.64771	0.151787	0.595496	1.32736	0.726281	1.43586	1.00296	1.50411	1.47149	1.533	2.07065	1.85829	1.47138	1.1541	0.820737
101838973	Tmem135	protein_coding	0.268133	1.08256	0.986039	0.471167	0.885203	0.945967	1.08998	1.34736	1.88279	1.13976	1.54096	1.63802	1.85213	1.51384	6.1175	6.41643	6.26929	5.48062	5.63144	4.79313	6.01653	3.85385	9.62257	12.8822	12.3883	15.6175	7.42508	7.22744	9.01551	9.25778
110342363	LOC110342363	lncRNA	0.0921132	0.239935	0.120441	0.0231232	0.137705	0.270811	0.127471	0.504945	0.480484	0.783093	0.891578	1.10958	0.460749	0.80898	0.745721	0.662938	0.37456	0.612287	0.982652	0.336042	0.442905	0.163786	1.13089	0.837963	0.567441	1.05387	0.917133	0.800929	2.24276	1.32911
101841554	Zfand6	protein_coding	4.56998	5.2726	7.75337	6.35949	6.46679	6.27969	8.24893	5.82421	4.63408	5.00088	7.0993	6.49651	5.62009	4.98579	2.19351	2.77063	1.70427	2.39385	3.06355	1.90278	4.67737	2.1345	2.69743	1.83579	1.14751	0.774982	1.23645	1.18777	1.29584	1.02392
110342352	LOC110342352	lncRNA	0	0	0	0.172416	0	0	0	0.627513	0	0	0	0	0	0	0	0	0	0	0	0	1.10083	0	0	0	0	0	0	0	0	0
101840572	Arnt2	protein_coding	0.261423	0.206717	0.366233	0.210938	0.395468	0.356839	0.274558	0.127952	0.0187314	0.0835514	0.127083	0.128533	0.0889547	0.0234279	0.0343572	0.0671949	0.0949129	0.124122	0	0.272488	0.074821	0.0830061	0.132262	0.212338	1.2941	1.21386	1.1039	0.568272	0.324749	0.769816
101829183	Abhd17c	protein_coding	2.02878	1.65504	3.02435	3.16204	2.8885	3.21168	5.66905	3.93795	5.8146	1.621	3.47286	2.83899	2.30996	3.21668	21.9866	15.0022	17.2245	21.7102	23.1143	20.5772	31.4444	18.8296	13.7908	12.4223	18.4262	10.6666	14.2896	12.2125	18.6109	12.5228
101843121	Mesd	protein_coding	23.1359	40.0422	39.5758	32.8285	40.5665	38.9457	40.7137	38.2318	26.5148	28.7058	40.3014	38.5408	36.3225	33.4334	30.0417	34.2552	27.6376	31.5356	35.3291	30.6819	36.1678	28.6668	44.5138	56.0505	58.1986	59.2778	49.0769	46.4749	58.3991	47.9441
101840027	Tlnrd1	protein_coding	1.77827	1.6124	1.91308	1.72344	1.79472	1.54415	1.75219	0.685519	0.18064	0.805745	0.748944	0.852181	0.294887	0.423622	0.165665	0	0	0	0.0750407	0.0821186	0.0901939	0	0	0.127983	0	0	0	0.195723	0	0
101839751	Cfap161	protein_coding	0.216311	0.281721	0.412464	0.316754	0.314392	0.600619	0.498905	1.04304	4.62905	0.201639	0.109047	0.496315	0.772847	0.316624	50.811	49.8172	24.6467	27.6785	33.6522	25.1208	42.7589	22.0089	77.2877	110.074	93.2773	96.3684	124.288	90.4369	109.514	104.968
101839488	Il16	protein_coding	0.0466339	0	0	0.0351196	0.0697155	0	0.0322672	0.127819	0.41166	0.0312991	0	0.0160499	0.0999695	0.0585086	4.90794	6.71247	3.19997	6.16862	4.35299	2.58594	3.84926	2.7087	14.3134	18.242	14.9384	18.7225	13.349	8.92066	11.3003	14.2267
101838244	Efl1	protein_coding	2.42222	3.78914	4.04737	2.71755	4.21451	3.43466	4.14318	2.69931	3.85508	2.6187	3.27445	3.42309	2.72358	2.93714	7.12079	6.62248	5.94958	7.73558	8.21032	6.66449	7.6994	5.81476	9.20132	8.84793	12.0873	12.2449	9.76808	7.64797	9.64889	10.2508
101837980	Saxo2	protein_coding	0.210662	0.232154	0.211882	0.244074	0.28263	0.174686	0.280313	0.814287	0.780259	1.03323	0.808751	1.28275	1.23514	1.15887	3.27973	2.62408	2.84166	3.9316	3.6735	3.7244	3.63613	3.40961	5.05027	7.18656	9.40026	7.92164	8.06722	6.69282	7.7971	8.01671
101837713	Sh3gl3	protein_coding	0.622364	0.421491	0.77307	0.78116	0.620269	0.658704	0.602882	6.48216	13.3352	0.918959	0.978892	1.15667	1.77889	1.15564	69.9889	64.2309	55.7391	67.7628	72.7832	54.4913	78.4033	54.0768	84.7552	94.2673	101.343	108.232	111.074	85.285	116.175	98.2684
121133263	LOC121133263	protein_coding	0.240778	0.627173	0.590294	0	0.449939	0.47192	0.416501	0	0.24153	0.134668	0.728289	0	0.430131	0.302088	0.443014	0.433219	0	1.20036	0.401341	0.439196	0.482385	1.42708	1.13695	0.684493	0	0.626081	0.749164	0.523394	1.39581	0
101837263	Bnc1	protein_coding	0.154698	0.17048	0.272289	0.134425	0.207546	0.139941	0.164676	0.0543603	0.0716219	0.0798675	0.107982	0.0819107	0.0141721	0.0597198	0.350318	0.471036	0.574611	0.711896	0.555388	0.781422	0.905945	0.35265	0.955249	0.405952	1.0385	1.29958	0.888612	0.672553	0.758831	0.919842
101836728	Hdgfl3	protein_coding	1.66019	2.01965	3.25015	3.35467	2.78419	3.03046	3.94481	4.95878	4.13598	3.10197	4.69054	4.08131	4.47586	4.29176	5.84073	4.36575	5.23931	5.21457	6.29484	4.42599	6.68875	5.13621	4.30738	3.31932	4.07402	3.98483	4.42763	4.63996	4.75927	4.55973
101836303	Tm6sf1	protein_coding	0.460702	0.385723	0.430272	0.536947	0.450953	0.741724	0.455388	0.150326	0.3301	0.0368103	0.149304	0.169884	0.195954	0.12386	3.02736	4.263	0.752686	3.06234	3.4008	1.56066	3.42825	2.34049	4.66165	5.42591	3.71649	4.79175	6.96244	3.86276	4.00611	6.44402
101835175	Btbd1	protein_coding	5.03664	4.0497	7.96725	6.8096	5.95181	7.12606	11.0377	12.6755	18.7149	4.43838	8.22958	8.38856	7.52209	8.43231	77.5336	64.5133	47.7028	67.9272	78.9325	40.4119	95.0013	48.8095	95.9735	101.011	105.751	71.3359	102.19	56.8898	144.3	70.6045
101835784	CUNH15orf40	protein_coding	5.79344	11.869	9.89442	10.6215	11.9209	12.8861	10.6972	6.34375	6.39921	4.29612	3.64255	3.58457	4.729	4.81855	11.4979	8.90125	8.60259	7.13943	11.5014	13.0611	10.9548	8.48793	5.53281	4.81141	9.02253	6.09345	5.67107	12.1691	2.26417	8.0508
101836046	Ramac	protein_coding	17.9327	31.6617	30.781	31.5492	28.6967	35.8831	31.9288	31.3053	41.9987	23.7527	35.7451	31.8922	29.1312	29.277	71.236	56.4307	69.7925	79.5504	84.5459	73.9067	98.9126	66.7071	77.5924	84.0421	88.977	87.0156	87.7801	76.6581	97.8683	64.9589
101834476	Whamm	protein_coding	0.194316	0.202461	0.158796	0.243896	0.193663	0.190429	0.168066	0.710135	0.740708	0.195628	0.734695	0.468142	0.393416	0.438834	1.2156	0.559397	0.246922	0.710404	0.906912	0.850674	0.700744	0.287927	0.917564	1.76772	0.798027	2.6274	0.483682	1.09823	2.02765	1.20163
121135641	LOC121135641	guide_RNA	0	0	0	0	1.05104	0	0	0	0.846304	0	0	0	0	0	1.55229	3.03594	0	0	0	0	0	0	1.99191	0	0	0	0	0	0	0
106021755	LOC106021755	lncRNA	0	0.13899	0	0	0	0	0.369209	0	0	0.835639	0.161399	0.734586	0.254194	0.401681	1.17814	0.768057	0.27122	1.06406	0.711542	1.55731	0.427612	0.948782	0	0	0	0	0.664099	0.463965	0	1.0999
101833690	Cpeb1	protein_coding	8.7117	11.2438	12.8788	11.1512	12.3392	11.0755	13.5491	13.8391	11.5889	6.81271	9.06841	11.2098	9.02922	9.68931	6.18053	3.21963	5.70461	7.14717	6.17476	6.12726	5.78636	5.53554	2.52009	2.05268	2.09508	1.95914	0.976788	1.91078	2.45689	1.05156
101833430	Rps17	protein_coding	104.608	157.845	135.563	121.286	162.731	167.453	167.467	83.2331	112.027	67.4308	88.0139	75.3435	71.3598	81.3173	196.141	176.472	214.02	212.097	264.722	196.434	301.47	205.237	259.821	274.706	299.683	289.92	304.609	242.368	283.243	250.383
101832999	Pde8a	protein_coding	2.93837	3.02888	4.07416	3.86289	4.56274	3.88948	5.61281	1.48437	6.37005	0.716572	0.758201	1.15028	0.978519	1.50259	68.1565	65.2964	37.2323	50.9583	63.6951	35.9183	62.6072	44.5296	91.8644	84.4042	85.3584	90.2373	89.1723	70.533	85.9775	87.8389
106023214	Znf592	protein_coding	0.391097	0.641417	0.603701	0.481795	0.604521	0.482639	0.526187	1.06975	1.16242	0.510398	0.536716	0.448676	0.51753	0.527032	4.3975	4.76939	3.05547	3.94764	3.18708	1.50604	3.25025	2.06046	5.71129	6.58861	5.46545	5.7627	3.29006	3.80994	4.07262	4.40407
101831866	Sec11a	protein_coding	18.8521	27.6286	31.0152	25.8464	28.441	30.0471	33.5424	45.5517	46.1344	30.7284	41.1064	39.2148	40.512	35.4528	92.3958	91.6946	76.237	81.1085	81.4944	68.0194	87.6575	70.3567	100.759	127.211	142.508	134.67	123.244	116.005	122.018	111.669
101831414	Nmb	protein_coding	0.136825	0.307798	0.386266	0.234185	0.278927	0.292553	0.150615	0.0947025	0.124774	0.0973974	0.169306	0.128429	0.281461	0.358936	0.549268	0.268561	0.505791	0.496085	0.663467	0.181511	0.598081	0.258031	0.528617	1.6266	0.893958	1.35842	1.54807	0.37854	1.08162	1.15379
101827073	Wdr73	protein_coding	2.47992	4.86685	4.21977	3.53907	4.40143	3.79526	5.17127	12.3115	14.3126	7.10615	8.99105	10.2304	9.79091	8.78011	41.5035	44.1309	34.8799	43.0173	40.8836	31.8508	46.8253	32.2157	52.6157	59.8769	73.7688	68.9006	70.1848	60.9968	73.2603	70.3756
101830797	Zscan2	protein_coding	0.36666	0.557122	0.432808	0.613618	0.583666	0.49906	0.528545	0.527302	0.858211	0.934227	1.07824	0.701069	1.11594	0.638923	2.77347	4.03157	3.46853	2.09873	3.39538	2.45232	2.93833	2.29391	6.92548	7.18067	6.90164	6.8857	6.33798	5.04786	7.67565	6.71818
101830531	Iqgap1	protein_coding	0.780008	0.800978	1.2013	0.715443	1.36416	0.580651	0.804373	0.502503	0.616927	0.427872	0.510429	0.529163	0.366221	0.395214	0.965974	0.728702	0.533708	0.972151	0.900111	0.711396	0.7513	0.866828	1.06246	1.66308	1.15506	1.17012	1.26014	0.586922	1.60871	1.08219
101826548	Crtc3	protein_coding	0.0565713	0.162091	0.0184921	0.0568044	0.0704762	0.0443516	0.0782864	0.689138	0.794472	0.253125	0.359338	0.15576	0.242545	0.26971	2.623	3.25714	2.64541	2.89548	2.60257	1.19701	2.81077	1.37472	4.86177	4.69604	4.82084	3.82458	3.37954	2.45945	3.34509	3.3234
121135623	LOC121135623	snoRNA	0	0	0	0	0	0	0	0	0	1.84392	1.86974	0	0	0.517036	0	0	0	0	0	0	0	0	0	0	0	0	0	0	0	0
101826285	Blm	protein_coding	1.52357	1.76894	2.31641	1.60101	2.85444	1.72457	1.87958	4.22631	4.43097	2.80083	3.39379	3.17057	3.33361	3.06734	10.17	7.73509	5.94317	7.34038	8.42587	5.64439	5.82084	6.09011	13.6079	15.3777	13.1568	19.409	14.7727	10.4748	12.598	15.2158
121135599	LOC121135599	snoRNA	0	0	0	0	0	0	0	0	0.790299	0	0.595751	2.03361	0	1.48268	0	0	0	0	0	0	0	0	0	0	0	0	0	0	0	0
101829993	Furin	protein_coding	1.82074	2.66968	2.3846	2.39124	2.8541	2.36332	2.14836	2.55214	1.98366	1.07904	1.60476	1.63922	1.40731	1.11949	0.399341	0.564071	0.551597	0.681275	0.482369	0.439888	0.483145	0.535999	1.02487	1.09691	1.05229	0.627067	0.750344	0.891171	0.838808	0.745646
101828565	Man2a2	protein_coding	0.830785	0.928995	1.3167	0.737305	1.11862	1.21713	0.856457	1.61007	4.79824	0.394258	0.494966	0.288817	0.519697	0.484316	33.0422	31.8888	20.1115	23.2886	27.8358	15.5827	25.8575	16.9606	52.1082	69.0883	54.7972	56.6464	56.3463	44.3274	59.0586	58.3806
101828293	Hddc3	protein_coding	3.13051	4.84641	6.75769	4.96718	5.81316	7.81439	6.02825	1.88877	6.04356	1.45358	2.23325	1.42301	1.47724	1.63035	87.5943	113.714	68.3015	90.4989	92.9413	60.1195	111.236	81.9196	187.707	222.656	259.556	258.64	223.845	193.364	254.755	247.463
101828034	Unc45a	protein_coding	1.14905	1.35169	1.77705	1.10106	1.6008	1.38033	1.26098	0.79018	1.46249	0.829252	0.672693	0.76542	0.529728	0.713071	12.2304	18.2289	7.59892	10.307	10.3797	5.81459	8.51517	6.59071	34.8304	47.2073	34.9483	40.4801	34.0605	22.0233	29.8679	36.9926
101841430	Rccd1	protein_coding	0.889872	1.12274	1.13626	1.30889	1.21253	1.44436	1.37095	3.81101	5.63485	2.36412	3.15425	3.06265	3.08002	2.26782	11.3076	8.90611	9.78829	14.2794	13.0715	9.89132	13.4825	11.4138	10.2423	7.51024	7.63746	8.96629	9.86376	9.8532	11.204	11.1061
101826026	Prc1	protein_coding	12.4868	15.9254	22.3436	13.676	18.0219	16.5335	20.5119	21.8026	29.5794	16.3889	20.927	23.2705	18.947	18.9389	48.06	39.1422	44.4282	52.506	52.173	45.8237	57.9645	48.0236	44.375	51.8534	57.834	68.016	60.7816	58.4688	66.8109	60.8205
101827776	Vps33b	protein_coding	3.55028	4.59616	5.10768	3.94915	4.7937	4.58343	5.44261	8.19004	9.63914	2.99636	4.40478	4.79244	4.02565	4.58767	13.7686	10.7866	13.4532	14.8378	15.0248	12.2539	15.7589	13.4192	9.63704	9.54895	10.3678	11.1663	10.1865	13.1243	13.3101	12.27
101827515	Ngrn	protein_coding	6.46998	9.33884	11.9217	8.94839	11.0379	10.1771	13.2592	7.78116	10.8307	6.77639	6.35712	8.01349	7.11646	6.72147	21.8372	19.2782	17.4904	22.5991	21.2943	15.485	23.2825	18.8073	28.7999	39.5979	36.1757	24.6459	41.8004	33.8616	49.4521	38.8629
101827072	LOC101827072	protein_coding	0.441941	0.447673	0.762441	0.416027	0.51998	0.409037	0.658299	2.57965	6.60055	0.988717	1.70808	1.41539	1.66671	1.32458	37.1334	38.8745	25.4896	32.722	34.5407	21.4969	34.2848	23.2105	62.2577	73.0787	65.2259	76.4187	65.5449	58.0141	73.0164	72.8145
101825757	Gdpgp1	protein_coding	2.8214	4.41822	4.00746	3.96287	2.88723	3.85118	5.05481	0.562598	0	1.50288	1.01595	1.27159	0.92004	1.09566	0.494399	1.32953	0.682897	1.78611	1.00776	1.10281	1.34584	0.796303	2.37905	1.14583	2.41397	3.14414	3.55324	1.46025	2.72599	2.9425
101826814	Cib1	protein_coding	24.7123	36.9704	32.0602	30.4227	29.2361	30.8386	30.4463	21.4771	27.3457	9.61222	14.4298	14.7872	11.6454	13.5322	81.5607	97.2441	64.6122	74.6484	95.2254	62.2648	91.421	59.5361	129.285	153.311	168.541	167.657	178.859	134.748	185.517	162.774
101826547	Sema4b	protein_coding	1.53024	1.59438	2.42958	2.23165	2.14239	2.47081	2.5462	0.843285	0.526293	0.749906	0.705307	1.12856	0.746333	0.969091	0.375405	0.734209	0.259268	0.193747	0.583015	0.425337	0.350372	0.345512	0.137635	0.165723	0.14963	0.378952	0.181381	0.380158	0.675884	0.826123
101826025	Znf710	protein_coding	0.111189	0.210635	0.19825	0.101498	0.23926	0.079247	0.192337	0.277053	0.182514	0.0226141	0.290457	0.0695778	0.0722296	0.0760921	0.185982	0.436488	0.30827	0.235165	0.40437	0.0737518	0.243013	0.239642	0.572768	1.72415	1.29726	1.26161	0.880621	0.878906	0.937566	1.19806
101825589	LOC101825589	protein_coding	0.5223	0.874591	1.01045	0.709081	0.876423	0.731214	0.977237	1.26601	1.41141	1.29966	1.75715	1.79759	1.49796	1.84553	2.9026	2.72335	2.60061	3.0821	5.08145	4.27749	6.57737	3.28519	3.01997	2.78782	3.39261	4.10204	8.29133	7.83164	7.53867	8.29434
101834705	Mesp2	protein_coding	5.73449	6.78958	8.42022	4.2724	5.9597	7.03221	7.74473	0.79382	0.430661	1.02909	1.29858	1.63589	1.05912	1.03881	0.78992	0.331051	0.467611	0.305758	0.715615	0.559365	1.84311	0.817897	1.30324	0.174356	0.472272	0.797384	0.190829	0.39996	0.355545	1.26423
101825073	Mesp1	protein_coding	12.5605	20.0571	14.1025	14.5315	16.0559	16.5371	18.6099	3.57574	3.39643	4.09289	6.85509	4.88676	3.25193	4.52209	8.64127	11.9875	8.88253	11.9791	17.4774	8.36756	16.4114	8.09189	10.5728	10.8675	10.9335	11.9281	14.2731	8.30974	15.5126	8.44267
101824805	Wdr93	protein_coding	0.186991	0.243536	0.362924	0.278709	0.160155	0.377953	0.363893	2.6516	4.9473	1.63414	1.89122	1.83014	2.35224	1.62758	20.299	21.4062	17.8804	23.15	25.0519	18.2055	29.3146	18.841	23.3988	31.4965	35.1574	34.5826	36.945	32.1115	34.2818	35.8946
101825497	Pex11a	protein_coding	3.0258	5.00997	5.59711	4.41609	4.50005	4.57431	5.3558	1.9287	2.72937	1.99408	2.41222	2.17964	1.95543	2.05999	10.2714	9.62223	7.8091	11.5376	9.61796	6.50333	11.8421	8.8974	9.30371	13.0695	13.7269	11.7102	11.3851	9.58562	8.56647	11.6039
101825240	Kif7	protein_coding	0.681534	0.669355	0.748691	0.406679	0.876889	0.569356	1.00499	0.35727	0.358642	0.449923	0.574506	0.749829	0.372571	0.336424	0.41114	0.201024	0.141974	0.222799	0.372465	0.285317	0.492445	0.264881	0.791363	0.57172	0.630911	0.987758	0.90384	0.68003	1.61923	0.978786
101824976	Ticrr	protein_coding	1.19795	1.26948	1.54447	1.20476	1.57583	1.34899	1.29998	2.00543	1.61221	1.35669	1.87926	2.08709	1.91408	1.31629	1.36904	1.01746	0.794223	1.0881	1.33948	0.705764	0.924236	0.859966	1.61621	1.69222	1.4133	1.47042	1.66689	1.03516	1.16463	0.958595
101824276	Rhcg	protein_coding	1.60719	2.61649	1.79499	2.31986	2.10234	3.25507	2.54847	0.203942	0.752365	0.539345	0.769711	0.599239	0.350915	0.537718	7.98423	18.0251	11.2326	16.2919	13.5734	8.89262	15.1336	7.7	56.7923	108.133	118.259	126.348	106.014	70.5718	89.5991	92.6233
121133451	LOC121133451	lncRNA	0.654901	1.1186	1.14057	0.687246	0.882746	1.02056	0.928572	0.457745	0.732333	0.180142	0.276027	0.757477	0.217364	0.444506	0.553102	0.927209	0.682127	1.07046	0.644237	0.705002	0.602256	0.572692	0.354871	0.183126	0.220457	0.39083	0.334046	0.233377	0	0.38728
101824003	LOC101824003	protein_coding	0.728177	0.541926	1.53018	0.52227	1.29594	1.12138	1.07967	1.42561	1.8783	0.814545	1.8879	1.25308	1.115	0.391542	3.82799	2.24601	1.0575	1.38294	1.04037	1.8975	0	2.15794	2.45604	1.18291	1.06804	2.70491	3.23668	1.80901	3.61828	3.21641
110342369	Trnar-ucg	tRNA	0	3.82318	0	0	0	0.719194	0	0	0	0	0	0	0	0	0	0	0	0	0	0	0	0	0	0	0	0	0	6.3811	0	0
101823480	Polg	protein_coding	3.53784	3.32329	6.46729	5.10583	5.09848	4.77173	6.14114	3.45378	5.71285	2.10973	2.25579	2.86372	1.93787	2.07243	42.1863	54.3392	29.1039	38.2245	46.8889	24.6889	44.8487	28.6767	99.012	83.6142	127.005	99.9417	136.542	66.3467	138.705	107.229
101823744	Fanci	protein_coding	4.36674	4.43003	5.16497	4.15396	6.45649	3.8627	4.69122	2.9222	4.05761	2.53232	2.27668	3.6188	2.69608	2.56633	10.1489	8.72524	6.60028	7.90584	7.39365	4.69531	6.63047	5.24442	9.71301	10.4539	6.37112	6.39443	6.93643	5.74532	5.52921	7.10619
101823208	Abhd2	protein_coding	0.923428	0.841864	1.12614	0.508195	1.12385	0.696117	0.774106	2.74735	3.57699	1.08858	1.23542	1.16124	1.19281	0.828821	15.4482	16.8704	11.3009	14.5427	13.1663	10.7024	16.9919	10.2095	27.6385	36.5099	34.4595	38.2335	34.1246	29.77	37.1019	35.8363
101822771	Mfge8	protein_coding	69.985	98.3369	101.899	81.099	104.808	98.5302	106.099	20.7507	11.0249	32.6375	34.4363	45.5864	32.6938	35.6788	0.362726	0.266029	0.375766	0.900913	1.47872	0.898999	0.592442	1.09542	0.232725	0	0.379512	0.384461	0.153348	0.857075	0	0
101823397	Aen	protein_coding	3.05027	3.80478	4.56409	3.53197	5.4324	4.77857	5.42504	6.80351	5.68863	3.67637	5.65271	5.65563	4.60485	4.12344	8.93223	5.17899	8.35259	8.7099	6.01529	8.85524	9.29568	6.55677	6.49167	2.19839	3.74927	4.58013	2.94078	3.1752	3.11316	3.76366
101844579	Det1	protein_coding	1.88991	3.66697	3.34103	3.63079	3.43555	2.34346	3.76958	1.29207	1.12201	1.35904	1.57495	1.99116	1.6077	1.83885	2.76764	2.35947	2.25451	2.94832	2.70017	1.75884	3.09088	2.00025	2.64082	1.75435	0.989993	1.50435	1.56008	2.51523	2.12412	2.18634
101844311	Mrps11	protein_coding	9.05771	16.3283	14.4429	13.5871	12.6601	15.9668	16.1459	8.32587	6.75909	9.63778	10.1069	10.3596	9.0771	9.00815	11.9911	12.7197	13.4749	12.2985	12.5202	11.8877	15.9336	10.8024	20.6029	20.7253	22.3985	29.0095	20.965	13.9266	16.3289	19.0691
101822861	Mrpl46	protein_coding	8.38499	10.4364	12.6919	11.7168	13.6364	13.3985	15.219	15.9757	17.0709	13.9076	17.054	18.6229	17.9061	16.0134	27.9676	19.3228	19.6303	18.6702	22.1697	18.836	28.467	18.9732	20.8697	27.9471	26.9295	19.7623	25.1897	28.373	31.6076	22.35
101843233	Klhl25	protein_coding	0.370382	0.258418	0.778314	0.498091	0.411981	0.725942	0.594928	0.946693	1.35346	0.503093	0.62017	1.00158	0.614397	0.61406	4.52695	4.56965	2.72305	2.85764	3.57194	2.9437	4.18722	3.01846	8.24503	7.14493	9.77849	8.66774	9.38397	5.9234	9.66214	7.77101
101843612	Akap13	protein_coding	0.759265	0.999491	1.29432	1.08108	1.18999	1.0481	1.1298	1.03183	1.21206	1.30594	1.60513	1.72805	1.23969	1.35208	3.01931	2.65876	2.44834	2.64556	2.47673	2.06998	2.22447	2.04442	3.12264	2.80833	2.20033	2.50499	2.18458	2.0054	2.27176	2.37706
101840860	Slco3a1	protein_coding	0.108557	0.212076	0.221784	0.238448	0.185955	0.119683	0.258203	0.103314	0.0272241	0.0455374	0.0410447	0.0233512	0.0808039	0.03405	0.0499345	0.146491	0.172432	0.450996	0.226187	0.247521	0.217489	0.080427	0.448533	1.38875	1.88084	1.69365	1.18219	0.766928	1.88796	0.419567
110343637	LOC110343637	lncRNA	0.0121979	0	0.159491	0.0306203	0.0911762	0.0597691	0.0211001	3.47333	8.85883	0.0955125	0.295163	0.35684	0.857096	0.964145	18.8074	14.3094	18.3831	20.8377	23.1786	19.0903	28.1523	22.1227	13.8236	11.8594	10.332	11.7989	15.3329	18.5607	16.4053	17.6004
106022372	LOC106022372	lncRNA	0	0	0.159345	0	0	0	0	3.11758	5.37892	0.109058	0.221171	0.0838858	0.464442	0.550439	15.0681	11.2266	8.67214	15.7153	12.6757	10.1367	15.04	12.1347	11.9696	11.9179	15.0147	10.1403	13.0439	9.96067	9.89072	9.29462
121133542	LOC121133542	lncRNA	0.023222	0	0	0	0.0289298	0	0	0.212163	1.30449	0	0.0702403	0.0399612	0.0553123	0	3.75996	3.42613	2.59676	2.77846	1.62572	0.847171	2.41924	1.23872	4.05721	1.98049	3.57633	4.10602	1.44507	2.01916	0.942341	1.55569
101842911	Fam174b	protein_coding	0.405589	0.803836	0.634077	0.531209	1.36206	0.743104	0.88462	0.51019	1.09674	0.197259	0.213357	0.0606916	0.294022	0.0884986	4.67221	3.49013	3.00271	3.63374	1.29333	1.54398	2.75569	2.2994	2.83116	3.40895	2.98738	2.6595	2.19472	1.99331	1.8401	1.36311
121133545	LOC121133545	lncRNA	0.0553441	0.432477	0.18091	0.13893	0.0689473	0.0542367	0	0.927008	1.11034	5.75747	5.35684	2.95238	4.15245	5.41606	3.66585	1.39409	1.68784	1.83939	1.10701	1.61523	1.33055	1.64011	1.82935	5.0347	3.40934	2.30253	1.0332	2.64671	2.88752	1.99641
106022371	Chd2	protein_coding	0.208468	0.39264	0.345964	0.217378	0.339618	0.367734	0.327324	0.815572	0.862213	0.681644	0.93614	0.77267	0.798299	0.849036	1.56967	2.35438	1.58127	2.09988	1.99938	1.14663	2.0947	1.10252	5.27026	6.60111	6.81623	6.12119	6.10714	4.57343	7.3998	6.47878
101842196	Rgma	protein_coding	1.63142	3.11199	2.23547	4.4056	2.97676	2.40624	1.68183	0.62732	0.264486	0.313369	0.299067	0.482079	0.412137	0.496202	0.0606402	0.296497	0.209401	0.821531	0.329616	0.120235	0.132059	0.0976702	0.466882	1.21802	2.03029	2.57096	1.02546	0.859712	0.477651	0.424601
110343636	LOC110343636	lncRNA	0	0	0	0	0	0	0	0.107084	0.395046	0.0314661	0	0	0	0.0529388	1.39743	1.46776	1.46554	1.91656	1.50042	1.89849	2.76146	2.50086	1.8596	1.35946	2.31049	1.09716	3.3259	2.26245	3.75063	2.82671
121133560	LOC121133560	lncRNA	0	0.0189343	0.0712838	0	0.0181115	0.0427418	0.0502966	1.97024	7.55427	0.178887	0.131922	0.200142	0.727196	0.474242	36.9674	29.7675	25.0506	32.5183	37.2703	21.7453	37.2235	24.9454	39.4733	35.9568	33.1367	37.0466	52.9243	44.1803	50.736	62.1076
101844700	Nr2f2	protein_coding	0.0315925	0.0102864	0.0258176	0.0198267	0.00983945	0.0154802	0.0273246	0.0841865	0.0475368	0.0176698	0.0597244	0	0	0.0396371	0.29064	0.19895	0.200726	0.367499	0.15798	0.115254	0.31647	0.093624	0.447541	0.763407	1.41909	1.80726	0.540639	0.755422	0.732581	0.77332
121135442	LOC121135442	lncRNA	0	0	0	0	0	0	0	0	0	0	0	0	0	0	0	0	0	0	0	0	0	0	1.94594	0	0	0	0	0	0	0
101822884	Arrdc4	protein_coding	0.888488	0.94019	1.15718	0.696992	1.24523	0.843501	0.888532	0.697598	0.362075	0.636698	0.377922	0.549464	0.529072	0.644453	0	0	0	0.0461397	0.0462806	0	0	0.0411409	0	0	0	0.0721964	0	0	0.160958	0
110343491	LOC110343491	lncRNA	0	0	0	0	0.235003	0	0	0.574484	0.378453	0.105506	0	0	0	0	0	0.339405	0.958821	0.626948	4.40204	3.44089	1.5117	3.07463	0	0	0	0.490503	4.69546	1.64021	3.28065	0.972096
101825091	LOC101825091	protein_coding	0.040802	0.0797102	0	0.076819	0.0508309	0.0599785	0.10587	2.23668	3.23342	0.159745	0.617077	0.491496	0.753193	0.537513	2.40233	1.83532	1.91837	2.30533	1.56425	2.53048	2.37059	1.93466	1.156	4.52375	4.81756	5.09257	3.17382	2.57212	3.42974	2.94368
101825606	Igf1r	protein_coding	1.02094	1.30492	1.25729	1.16223	1.38427	1.37745	1.29783	0.238613	0.181008	0.324017	0.208265	0.326859	0.197935	0.315758	0.0524219	0.085438	0.108613	0.0789103	0.189963	0.121264	0.171242	0.112578	0.0224227	0.0269987	0.0731306	0.0493894	0.295495	0.123866	0.137639	0.0734113
101823853	Ttc23	protein_coding	0.638391	0.719077	0.789594	0.887901	1.16071	0.929972	0.925223	5.46472	19.1769	2.74063	2.81816	3.6223	3.92474	3.18214	131.999	167.264	115.719	148.75	166.403	113.3	171.591	124.352	259.572	315.39	335.604	372.82	356.891	284.518	359.479	355.653
101825869	Lrrc28	protein_coding	1.65329	2.77436	3.32573	3.83101	2.49536	2.7419	2.6949	1.69447	2.74283	1.24478	2.06763	1.80551	2.00685	1.51582	12.6358	10.4114	8.72669	10.4613	9.32732	8.69921	14.0135	8.00881	17.2652	16.6309	19.586	24.6364	18.2022	18.384	22.4863	18.5142
121135596	LOC121135596	snoRNA	0	0	0.648595	0	0	0	0	0	0	0	0	0	0	0	0	0	0	1.31891	0	0	0	0	0	0	0	0	0	0	0	0
121133659	LOC121133659	lncRNA	0	0	0	0.0855499	0.0424561	0.0333977	0.0589514	0.0518936	0	0.0381217	0	0	0	0	0	0	0.0866111	0	0.454445	0	0.273106	0.302983	0.160924	0.581297	0	0	1.06036	0.740809	1.5805	0.878102
110343492	LOC110343492	lncRNA	0.0775297	0	0	0	0	0	0	0.118056	0	0	0.351761	0	0	0	0	0.55798	0.197037	0	0.258462	0.28284	0.310653	0.229758	2.56267	1.32243	5.97004	2.82235	4.82457	3.03356	2.69669	1.59812
101828353	Mef2a	protein_coding	2.40598	2.62776	4.02893	2.50066	2.86063	2.8294	3.41714	1.90251	1.45656	1.84145	2.09386	2.60039	1.69913	2.02301	4.03851	2.3999	2.63895	2.32878	2.42032	2.52541	2.8414	2.27662	2.94988	3.21591	2.38356	2.72196	3.09948	2.31222	3.18105	2.91476
101824113	Lysmd4	protein_coding	0.290406	0.180106	0.271224	0.295074	0.585749	0.325252	0.406664	1.76883	2.41374	1.11377	1.19212	1.02328	0.971699	1.12776	2.49353	2.53792	2.98734	3.3092	2.67388	2.57294	3.21383	2.78675	3.265	3.30232	3.33659	1.65409	2.4956	2.22449	2.16452	3.49192
121135467	LOC121135467	lncRNA	0.253901	0	0	0	0	0.16588	0	0	0	0	0	0	0.100794	0.106184	0.31144	0.91366	1.29055	0.843854	0.846431	1.23502	1.69559	1.00324	0.799281	0	1.30341	3.08095	2.63332	3.67947	2.94378	1.30841
101843120	Cers3	protein_coding	0.400839	0.363164	0.484231	0.546863	0.521075	0.905192	0.452203	27.3868	42.6216	5.73149	9.14596	8.96713	12.1628	9.2054	72.0843	53.8084	78.4406	83.6398	76.3423	69.6192	80.8646	67.0895	43.6982	37.2574	35.3393	40.0598	32.7521	36.7474	28.7938	34.487
101830023	Lins1	protein_coding	0.905535	0.901863	1.3059	0.952724	1.3106	1.05707	1.31302	2.41303	2.9121	1.51941	2.13481	2.40617	2.01416	1.73759	8.57563	6.85256	6.39643	7.3027	7.59137	6.12123	8.48401	6.35367	8.61477	11.2057	12.2368	13.7121	9.36408	9.55262	14.2045	11.5289
101827882	Asb7	protein_coding	0.165541	0.175174	0.152191	0.090903	0.141783	0.152089	0.161075	0.724706	1.12089	0.497658	0.453774	0.480715	0.480554	0.558175	1.90364	0.819082	1.10437	1.54739	1.58661	1.17009	0.870585	1.22644	1.22138	0.529431	0.584245	1.02231	0.515068	1.07954	1.19957	0.853072
101829749	Lrrk1	protein_coding	0.332917	0.424916	0.587653	0.376075	0.439631	0.378457	0.529815	0.0202776	0.0534331	0.0446885	0.0201397	0.0916635	0.0555083	0.0501228	0.196014	0.2396	0.152296	0.177035	0.22197	0.0971625	0.453548	0.295979	0.81746	0.530002	0.444352	0.277013	0.82868	0.549999	0.424591	1.1323
101827367	Chsy1	protein_coding	0.667887	0.832834	0.743217	1.05233	0.955971	1.14193	1.00783	0.627513	0.399132	0.333812	0.66623	0.464621	0.490791	0.534865	0.522922	0.306815	0.0722295	0.330603	0.0473732	0.0518415	0.170818	0	0.671014	0.565569	0.0729496	0.221702	0	0.0617799	0	0.0732295
101827097	Selenos	protein_coding	7.03035	13.2708	14.0358	10.6113	11.8072	13.1253	15.0861	33.7419	40.9748	21.6515	31.3591	30.9344	28.8278	26.5174	141.143	163.641	106.751	127.477	135.579	101.13	169.732	115.248	213.892	243.629	243.269	267.961	217.36	193.447	248.145	233.426
101826662	Snrpa1	protein_coding	8.49285	13.2545	12.1237	11.0196	11.8303	12.4317	12.0876	23.7909	31.1298	13.5488	19.2936	19.3014	17.7538	16.77	81.7577	84.3342	64.7522	75.3897	80.1596	62.8814	91.3208	71.5761	140.446	153.828	151.215	170.704	130.006	127.283	172.63	147.363
101825608	Tm2d3	protein_coding	13.9236	21.0381	16.6231	17.6127	18.9043	19.9344	19.3811	10.518	17.1314	9.67354	10.6933	13.1032	8.87409	10.0993	44.2317	30.9234	36.6299	41.3951	38.9831	36.509	50.5598	34.1703	38.0101	29.9961	34.0634	36.2046	25.0456	29.3207	27.1156	23.8238
101829478	Tars3	protein_coding	0.205978	0.268264	0.70391	0.329043	0.443229	0.550519	0.48587	5.47456	4.80864	2.63923	3.3417	3.09343	3.43433	2.46681	1.65376	1.81934	3.80713	3.11173	3.30851	3.07407	4.12666	2.8301	0.707368	0.851729	1.73029	1.94761	1.3983	2.03522	2.0625	1.54394
101825009	Tjp1	protein_coding	0.342382	0.656251	0.559592	0.559474	0.659925	0.64574	0.514035	1.06238	0.751704	0.664815	1.19193	1.17837	0.900148	0.778079	0.570529	0.720638	0.492533	0.515287	0.430717	0.895551	0.595347	0.421173	0.762608	0.440756	0.464281	0.201572	0.201	0.505533	0.449394	0.366192
101824485	Nsmce3	protein_coding	1.21513	0.977473	2.57015	3.22978	1.02404	2.1715	2.72018	6.69375	11.9025	3.27821	4.81052	3.93609	3.31996	5.24624	31.1691	19.5483	15.5318	25.3004	34.1943	17.8623	46.6842	23.6185	29.0269	32.7155	24.4014	14.3113	31.8032	16.47	58.8402	18.4173
101823765	Apba2	protein_coding	1.08415	1.48087	1.53425	1.37737	1.51534	1.37343	1.41798	0.241589	0.0265253	0.147895	0.0799824	0.204767	0.173206	0.149292	0.0486529	0	0.0336013	0.0878841	0	0	0	0	0.0624315	0.375863	0	0.137515	0.16455	0.0574803	0	0.0681331
101823504	Mcee	protein_coding	5.85535	6.74939	6.16002	5.91326	8.13301	8.11262	7.45098	11.1707	22.4143	9.26012	12.3162	9.84447	10.6605	12.4128	60.1826	54.2503	46.8666	54.3554	70.6759	54.2622	79.8238	48.666	72.1416	52.4248	65.6455	76.6516	71.1988	74.3206	76.0815	61.3886
101823233	Mphosph10	protein_coding	6.07555	8.0729	7.75902	8.64455	9.92841	8.26809	11.1904	4.12004	4.68809	6.71361	8.51886	10.328	8.78826	8.61015	9.32303	7.43513	7.68906	8.82908	7.13404	5.20462	8.27895	7.28939	9.05962	12.1672	16.0365	13.8152	8.72476	8.76889	11.5501	7.98565
101822969	Fan1	protein_coding	0.685428	1.12479	1.09786	1.01517	1.48579	1.02101	1.11452	0.688851	1.23762	0.199349	0.539042	0.283083	0.408155	0.395583	2.42139	1.72656	1.35874	2.4603	2.42212	1.75038	2.80136	2.11251	0.776783	0.233828	0.351868	0.142582	0.767758	0.35759	0.23841	0.141287
101822700	Mtmr10	protein_coding	1.96649	1.79424	3.03247	1.61761	3.15573	1.56785	1.88341	1.86094	1.67172	1.67776	1.86509	2.29425	2.18321	2.21633	5.15135	5.7171	2.71063	4.65257	4.0001	2.26976	4.67429	3.02907	9.39072	8.46461	7.01523	9.82227	9.40261	6.37581	8.63049	10.2483
121133812	LOC121133812	lncRNA	0	0	0	0	0	0	0	0.18108	0.357871	0	0	0	0	0	0.218803	1.28379	0.151113	0	0	0	0	0	0.842306	2.02841	0.305239	0.618437	0	0	0	0
101828944	Klf13	protein_coding	0.771426	1.29328	1.09987	1.00946	1.22686	1.02139	1.16407	0.212439	0.0658582	0.266221	0.260641	0.24008	0.215022	0.288298	0.0603987	0	0.0417134	0.0272753	0.0820758	0.119756	0	0.0486406	0	0	0.0421293	0.128036	0	0.0713573	0	0.126873
101844432	Chrna7	protein_coding	0.830464	0.911926	0.904879	0.684686	1.27802	0.861721	0.999951	0.32234	0.228682	0.14572	0.320148	0.224172	0.106661	0.173655	0.329568	0.263684	0.186227	0.108239	0.325709	0.297025	0.260986	0.241281	0.0768913	0.0925834	0.208982	0.0846826	0.0506653	0.10619	0.0943978	0.209784
101833288	Rab18	protein_coding	9.89041	12.1096	16.7543	11.8644	14.4392	12.0652	16.2621	44.3966	37.1015	23.2218	32.0583	33.4634	33.9566	28.6955	20.0933	15.6636	23.3685	25.1671	24.5571	23.4907	23.8398	20.8376	16.4189	24.1629	26.0476	25.5835	31.5747	24.6347	25.383	23.6257
121135790	LOC121135790	lncRNA	0.0637016	0.165929	0.390429	0.139921	0.317436	0.0936406	0.192836	1.067	1.18216	0.712571	0.891148	0.959176	0.796586	0.939088	3.80921	5.10036	3.35929	5.6634	6.2647	4.29927	6.06208	4.76666	6.09119	8.23976	9.15643	8.28198	12.7841	9.00069	11.9094	8.20676
121135792	LOC121135792	protein_coding	0.0578543	0.0150698	0.0945576	0.0435695	0.0432447	0.0113393	0.0200155	0.0880958	1.02141	0.0906028	0.0524982	0	0.110242	0.0435516	10.4319	13.9486	8.20444	10.9601	10.2606	7.68261	12.1008	7.71526	25.8983	42.3676	39.2037	45.9128	39.0981	33.2513	45.009	40.3678
101844916	Gas8	protein_coding	2.99027	3.8535	3.85842	3.67422	3.88211	2.65282	3.9203	4.93678	9.0304	3.16889	5.56968	6.22909	5.96042	5.37086	31.6214	31.8283	26.6386	33.058	33.7886	30.6599	40.7377	28.5437	41.6171	40.2673	50.7381	54.0188	56.2159	50.2221	56.5666	54.3391
101832453	Dbndd1	protein_coding	0.947597	1.19006	1.32751	0.807077	0.885382	1.26029	0.936667	0.412264	0.271587	0.0757135	0.460644	0.349427	0.16122	0.0424603	0.124537	0.243566	0.516055	0.112478	0.338465	0.493853	0.271208	0.100292	1.27845	0.384838	0.173733	0.351997	1.26359	0.294264	0.78476	1.744
101844656	LOC101844656	protein_coding	1.44926	2.52098	2.53093	2.11806	2.33723	2.21795	2.45544	1.13364	1.31438	0.810578	0.945784	0.956581	0.957574	0.909148	3.87196	3.39342	2.5732	3.89295	4.26885	3.00569	4.49448	3.11819	4.26542	5.07948	4.38238	5.3171	4.44751	5.1355	5.86956	6.39418
101831664	Def8	protein_coding	0.219177	0.530128	0.588512	0.5109	0.44858	0.245476	0.406217	1.00123	1.22494	0.245173	0.284122	0.619632	0.559346	0.353555	1.32503	0.788706	1.23341	1.1447	1.56572	0.628248	1.38006	1.15987	0.665328	0.178024	0.241105	0.569913	0.681953	1.22513	0.726052	0.24203
101830164	Tcf25	protein_coding	11.258	16.6478	17.2182	15.7005	19.2602	16.8364	19.339	6.45828	11.3323	9.13885	8.69045	10.4601	9.52037	9.66165	33.732	26.5858	28.5617	31.1804	49.9107	36.3647	50.0433	38.2282	25.0111	18.336	24.7829	25.3093	59.4753	51.5784	59.7117	57.8137
101829706	Spire2	protein_coding	0.482226	0.388791	0.487906	0.807022	0.572147	0.78763	1.19166	0.524497	0.691046	0.436675	0.55566	0.869349	0.464915	0.633829	2.11253	4.5448	3.55993	3.81597	4.05728	2.34564	4.14049	2.44984	7.59026	11.3588	14.6174	15.8828	13.0036	8.38597	12.5133	11.3602
101844385	Fanca	protein_coding	0.921568	1.20024	1.76028	1.21245	1.65988	1.25132	0.99874	0.321235	0.735101	0.509226	0.604518	0.534992	0.595052	0.599012	1.71605	2.23747	1.46734	1.54989	1.85075	1.13417	1.60162	1.18455	3.46035	2.90395	2.50795	2.25194	3.73107	1.97913	2.5103	3.26141
101829431	Znf276	protein_coding	1.12977	1.13915	1.57847	1.39516	1.40746	1.10717	1.57605	0.915657	1.06018	0.591119	1.01967	1.37972	1.25869	0.937348	3.4198	3.01632	1.89873	3.08868	2.06541	2.79203	2.70152	2.16004	1.97904	4.14421	6.36101	6.823	3.742	4.59483	6.12686	4.22564
101828987	Vps9d1	protein_coding	2.58183	4.01638	3.13553	3.12807	4.02054	3.25057	3.84581	1.9111	3.05752	1.70476	1.35579	2.06719	1.92177	1.37219	15.5707	16.0652	11.984	13.9439	14.5245	12.2969	17.8884	14.2929	19.8958	23.4464	20.9855	23.4036	18.0747	20.8123	24.2177	22.3595
101828713	Spata2l	protein_coding	0.794732	1.38007	0.89925	0.869622	1.44703	0.85871	0.881243	0.217207	0.245296	0.0911788	0.184912	0.455868	0.194151	0.485766	1.12481	1.24659	1.70903	1.08363	1.56247	1.18945	1.14312	0.905836	1.34713	2.43309	1.56915	1.27169	1.77531	1.2403	1.06319	1.15513
101828278	Cdk10	protein_coding	2.86999	4.50739	5.47252	3.77885	5.43322	4.74275	5.64595	2.18509	4.34664	1.88846	2.42556	2.95358	2.07761	2.75354	19.3621	23.5915	16.161	17.4874	16.2276	11.5993	16.5731	13.0913	27.2371	35.6753	30.7664	33.6551	28.5402	25.9333	27.7293	26.0996
101828018	Spata33	protein_coding	4.6501	5.8039	6.0168	4.62063	5.91376	6.55078	5.19497	12.5389	20.9908	15.3882	21.2445	15.1706	16.3834	14.4639	89.8366	101.097	66.9684	94.0172	87.8452	58.668	117.617	70.338	131.747	159.185	167.598	190.439	195.927	157.52	207.795	178.226
101827762	Chmp1a	protein_coding	17.06	24.5023	27.1085	19.2418	24.5297	23.8473	25.6988	13.8908	15.1167	9.06463	11.1087	14.2302	10.4127	11.6533	40.4572	36.9194	29.2057	37.4061	39.0212	31.8102	38.7359	30.1235	55.0475	70.0538	68.238	77.6301	64.7293	59.953	60.3006	60.1969
101827242	LOC101827242	protein_coding	0.755176	1.1571	0.798643	1.00362	1.10682	1.306	0.768421	0.202927	0.178243	0.248455	0.604643	0.152886	0.211618	0	0.163467	0	0	0.295279	0	0	0	0.526577	0	0	0	0	0	0	0	0
101826968	Cpne7	protein_coding	1.43143	2.35327	2.3779	1.73775	2.13407	2.55262	2.47611	0.32159	0.188315	0.341241	0.354893	0.242288	0.475097	0.176648	0	0	0.0596376	0	0	0	0	0	0	0	0	0	0	0	0	0
101844117	Rpl13	protein_coding	128.641	187.451	176.829	154.001	201.851	190.861	199.47	118.485	142.477	89.5255	128.549	128.842	105.43	110.822	253.399	219.113	215.52	225.606	255.263	207.359	291.364	221.881	277.344	264.481	290.448	283.023	319.555	280.344	356.018	298.969
101826711	Spg7	protein_coding	5.15126	6.49708	7.03082	5.58084	7.61081	6.53607	7.75389	13.2658	19.7265	5.19612	7.84526	9.36213	9.6436	8.3905	66.5785	75.3178	51.6774	63.6162	66.8232	50.0475	76.6958	51.5819	105.491	128.458	129.066	147.481	134.746	111.74	146.168	137.479
121135915	LOC121135915	lncRNA	1.86883	2.62117	2.97611	4.02972	4.05938	2.67671	3.39851	1.60527	2.40341	5.57463	4.78306	6.18452	4.28015	3.12626	9.16937	8.79418	6.08911	5.41485	9.58481	7.51701	11.3283	8.80438	10.6348	7.35616	7.37978	5.48241	16.6987	17.2912	15.0006	15.0631
101826451	Ankrd11	protein_coding	4.25486	5.4436	6.13215	5.71055	6.1073	5.62007	6.38011	6.55818	5.55554	4.92765	6.03273	6.29725	6.02433	5.76623	5.76512	6.22012	4.95127	7.74311	6.22497	5.35689	6.94922	5.36234	8.92651	13.9694	13.9484	13.2584	13.8143	12.0891	14.1762	14.7467
101826186	Cdh15	protein_coding	0.749012	1.04867	0.856934	0.987129	0.956442	0.917532	1.29565	0.541754	0.338108	0.33514	0.481432	0.515571	0.312212	0.211441	0.0689065	0	0.57107	0.124469	0	0	0.15006	0	0	0.106466	0	0	0	0	0	0
101825930	Acsf3	protein_coding	0.279999	0.2735	0.38136	0.117147	0.17441	0.137198	0.36326	0.319769	0.65537	0.0261007	0.0705768	0.120458	0.083366	0.234198	0.515178	0.503786	0.652299	1.08569	1.24458	0.766107	1.12192	1.10636	0.881437	0	0.958258	0.242688	0.290399	0.912976	0.405795	1.20242
101825317	Cbfa2t3	protein_coding	0.961956	0.892435	1.09841	0.951034	1.11632	0.949166	0.934579	0.110361	0.0793118	0.147404	0.099646	0.18141	0.0784685	0.157063	0.0242457	0	0	0	0.0219649	0.0480734	0.0264004	0.0195256	0	0.0374615	0.0338236	0.0685293	0.0410008	0	0	0
101824790	Trappc2l	protein_coding	18.0134	26.6753	20.8269	19.5949	22.6903	29.5523	26.5435	43.0741	46.4456	19.7021	32.1869	21.469	28.6834	24.2743	77.3344	70.1026	75.6215	82.2637	90.5217	67.4191	92.4942	65.6405	88.5246	99.0043	133.571	111.026	106.697	100.357	115.255	86.6388
101843866	Galns	protein_coding	0.496047	0.646046	0.417656	0.622614	0.711604	0.574508	0.572047	2.08291	1.80944	0.958432	1.86415	1.55203	1.30685	1.07498	4.36986	2.81276	3.4764	4.74609	4.15924	3.29027	6.26397	4.63281	3.12312	2.13664	2.16065	2.03248	3.27391	3.79035	3.74704	2.8661
101824530	Aprt	protein_coding	20.359	33.7249	23.3226	24.6272	27.2021	32.2481	25.216	6.46245	9.50173	5.91704	7.1627	5.18638	4.68815	5.40187	40.9674	63.9656	35.7967	49.0617	44.2904	27.8242	46.5798	29.7111	128.084	193.741	203.976	234.144	196.352	119.263	187.91	178.134
101824259	Cdt1	protein_coding	4.51522	8.70324	6.93693	6.94242	8.01567	8.71701	7.38092	0.996934	1.13233	0.833375	0.990157	1.74824	0.914157	0.878068	1.08	0.487439	1.6639	0.975428	1.20419	1.81194	0.904599	0.735943	0	0	0.115895	0.117407	0.140488	0.490751	0.130876	0.23268
101823732	Ctu2	protein_coding	3.91022	6.4159	5.23349	4.67604	5.63846	5.1596	6.81722	6.1417	4.69456	4.54621	5.6343	4.55654	4.98688	5.44671	18.1279	17.5055	12.285	15.8611	17.4491	11.3446	19.6156	8.75933	29.2227	27.484	28.9245	28.6612	21.842	22.0863	23.9174	20.309
101823285	Rnf166	protein_coding	6.6929	8.36653	9.71807	7.42553	9.45466	8.57939	8.57974	10.6009	18.2831	4.57894	5.91963	5.24453	5.62233	4.83586	101.265	111.39	69.4052	95.0345	76.2	58.0986	87.0378	61.5394	150.26	144.06	174.399	180.247	118.253	99.5032	127.484	122.255
101843593	Mvd	protein_coding	1.77394	2.59472	2.76553	2.05529	3.43395	3.36992	3.16301	5.48555	8.65102	2.80861	4.82914	4.22677	3.44528	3.69801	29.526	35.7477	23.6516	27.8463	29.842	27.3798	37.2896	24.1824	43.3004	49.3442	54.9199	53.649	51.6286	41.2902	52.0515	49.927
101844461	Zc3h18	protein_coding	2.8576	3.75784	4.03566	3.22108	4.63143	3.96953	4.75116	5.11175	5.70521	4.23618	4.34272	6.37361	5.41878	4.55988	9.39255	9.13494	8.88412	10.9266	9.06396	9.66584	12.5617	9.04398	11.332	10.4898	11.4651	12.7688	9.9271	8.20191	11.4191	11.5091
101844194	LOC101844194	protein_coding	0.102709	0.0267534	0.0503606	0.0644577	0.0767726	0.0603924	0.0533003	0.172037	0.329695	0.321695	0.434935	0.353491	0.391428	0.244839	1.24725	1.55231	1.01801	1.53612	1.81473	1.53626	1.48156	1.21751	1.98847	1.75191	2.95267	2.88434	4.66576	3.97412	4.10837	4.02257
121136670	LOC121136670	snoRNA	0	0	0	0	0	0	0	0	0	0	0	0	0	1.0032	0	0	0	0	0	0	0	0	0	0	0	0	0	0	0	0
101843051	LOC101843051	protein_coding	1.51659	2.27019	2.25339	1.76758	1.74214	1.75647	2.21458	1.97943	1.7189	2.30235	3.1128	2.60981	2.22841	2.69353	2.89914	2.72872	2.42772	3.24031	2.33095	1.79634	2.72273	2.01372	4.1387	6.21517	5.66218	6.24815	7.35392	5.18054	7.99258	6.19139
101842791	Ca5a	protein_coding	0	0	0	0	0	0.154415	0	0.0799772	1.15911	0.235009	0.158867	0.271149	0.187655	0.19769	2.89914	5.48106	2.80314	3.49124	4.37738	2.68254	3.78814	2.95735	8.1844	5.07666	4.31404	8.19429	7.1905	7.07864	7.3075	4.05993
101842612	Slc7a5	protein_coding	0.342998	0.425445	0.61399	0.389513	0.793566	0.736297	0.762845	2.53684	2.9164	0.401951	1.08688	1.68641	1.55617	1.04511	4.68812	2.5861	5.06421	5.21131	7.07854	5.36275	6.74089	5.42117	1.38826	1.57872	1.34156	1.78376	2.74427	2.20129	2.46182	2.10423
101842348	Klhdc4	protein_coding	3.88437	5.43244	4.60171	5.0718	4.61178	4.62419	5.50167	3.77119	3.34733	3.44108	4.73122	3.63379	2.5459	2.12601	16.7882	11.1635	9.93815	12.3034	9.12539	6.5623	9.40123	7.80295	20.4348	28.6072	26.7659	30.2331	16.2228	14.5073	15.264	17.0616
101841802	Zcchc14	protein_coding	1.02195	1.22253	1.84351	1.33021	1.69752	1.07569	1.30947	2.60511	2.76409	1.08389	1.48833	1.48505	1.26217	1.08273	6.1006	5.33917	3.80927	4.22678	4.56776	3.45207	4.15552	3.76885	8.07853	9.12464	6.56752	7.83419	6.64212	7.70114	7.67974	7.91907
101841542	Map1lc3b	protein_coding	7.64917	9.9246	14.4833	8.65889	10.7519	9.87225	13.4813	7.91153	8.28111	5.97335	7.07198	7.3514	6.84092	5.57708	35.1583	47.3646	32.0575	41.0597	36.6624	23.4826	40.596	25.6621	79.7354	120.133	131.731	136.301	123.58	94.6198	126.503	118.105
110341458	Trnam-cau-2	tRNA	0	0.955794	0	0	0	0	2.53895	0	0	1.64184	0	0	0	0.920749	0	0	0	0	0	0	0	0	0	0	0	0	0	0	0	0
101841270	Fbxo31	protein_coding	1.59861	1.68846	3.07481	2.59377	1.91868	2.7607	3.01823	0.400759	0.156449	0.490671	0.560197	0.704513	0.325051	0.46473	0.07174	0.10523	0.198184	0.194381	0.194975	0.142243	0.117173	0.086661	0.184114	0.221688	0.05004	0.253462	0.0606583	0.127134	0.113016	0.100464
101842517	CUNH16orf95	protein_coding	0.262429	0.195306	0.551464	0.282333	0.560456	0.440877	0.583656	1.59842	6.69404	0.71292	1.24737	0.838682	1.3841	0.846651	35.4551	33.457	18.484	26.4152	23.9962	20.105	20.2794	16.554	42.8407	50.9442	44.0725	41.1377	37.5604	28.36	39.7719	33.6159
101842253	Mthfsd	protein_coding	2.77771	3.77726	4.27286	3.94789	3.89301	4.66366	3.78035	3.35886	4.67129	3.70119	4.41714	5.8344	3.77027	4.61252	13.7541	13.5234	10.6929	12.4902	11.8475	11.1021	14.8127	10.8344	20.9283	24.6188	23.5911	23.8987	21.7337	18.8246	22.1412	19.5768
101840463	Foxf1	protein_coding	0.898877	0.907283	1.90987	1.0154	1.25979	1.34336	1.24391	0.581713	0.225421	0.175961	0.373844	0.580058	0.214103	0.535688	0.0826936	0	0	0.149373	0	0	0.0900425	0	0	0.127768	0.115361	0	0	0	0	0.115803
101840184	Irf8	protein_coding	1.08903	1.53272	1.60766	1.25666	1.20353	1.35987	1.70151	0.0534929	0	0.314372	0.185953	0.181358	0.125514	0.132226	0.0646365	0	0.178561	0.0583781	0	0.256318	0	0.0520534	0.165884	0.0998687	0.0901705	0.0913462	0.109304	0.076364	0.305477	0
101839655	LOC101839655	protein_coding	171.856	243.462	222.355	201.727	208.05	255.285	246.202	263.95	312.702	189.557	238.229	166.592	192.293	197.273	697.771	762.291	601.075	693.99	794.357	608.413	900.983	607.124	1014.59	1098.9	1283.62	1248.68	1158.29	1036.67	1343.59	1122.25
101839383	Emc8	protein_coding	7.04185	8.65982	10.6322	9.08502	9.88151	9.99228	10.3698	3.06934	3.17741	3.10398	3.20684	3.49121	2.32265	3.153	6.16519	6.73537	6.12071	6.8733	7.24336	5.34804	7.13265	6.78806	9.02369	11.6839	11.9603	11.7759	11.9733	10.5842	10.3953	11.3317
101839123	CUNH16orf74	protein_coding	0.728435	0.948705	1.40703	0.664942	0.494989	1.29793	1.03096	0.605019	0.265712	0.592606	0.200302	0.341869	0.236599	0.166167	0.243685	0.238297	0	0	0	0	0	0	0.625395	0.753027	0	0	0	0	0	0
101838856	Gins2	protein_coding	4.55464	8.84925	6.16278	6.56022	7.67405	7.24406	8.39533	9.15251	11.5345	6.68178	9.03383	6.61716	9.95946	7.72852	40.1152	38.4221	27.4203	34.1217	33.4791	25.605	33.6577	24.5612	57.2934	68.1369	82.4102	87.5618	66.4432	52.1005	77.4798	65.4116
101838582	Gse1	protein_coding	0.461837	0.854455	0.670176	0.904726	1.0109	0.790986	0.858623	0.170883	0.216485	0.207611	0.398191	0.334239	0.200476	0.324918	0.825923	1.1183	1.00919	0.832024	1.13674	0.598357	1.21063	0.511643	2.91452	3.28846	3.19069	4.10771	3.86774	3.22757	3.72823	3.82573
121136155	LOC121136155	lncRNA	0.0928476	0	0.303502	0	0	0	0.321218	0	0	0	0	0	0	0	0.683333	0.668223	0.235966	0	1.54763	0.338721	0.74406	1.65091	2.19214	0.527902	0	3.37997	4.04444	0.403657	0.538247	0.956933
101837693	Zdhhc7	protein_coding	3.00177	3.48616	3.71866	2.66377	4.59708	3.16656	5.12637	3.31897	3.95093	2.28844	3.61448	3.9153	3.11955	3.21441	10.4129	9.63223	7.62882	8.8963	8.41356	6.27759	9.1166	6.57263	14.0841	15.7626	13.1523	10.7386	15.4672	10.5566	12.4139	14.5821
101837247	Usp10	protein_coding	5.69446	10.7779	9.3598	7.87631	10.6311	10.9555	11.2456	13.9523	12.1365	7.86759	9.95394	12.4642	10.4705	9.55295	17.6899	18.2856	16.358	20.4807	20.0592	14.2418	19.973	15.2978	17.7484	18.8024	18.2187	17.0301	14.9573	16.1305	14.2145	17.5405
101836712	Cotl1	protein_coding	4.42724	4.78264	5.38487	4.99686	5.04512	4.64136	5.16491	0.992926	0.688537	1.72756	1.76474	2.4214	1.18532	1.67929	0.378875	0.617496	0.174443	0.798445	0.114412	0.500813	0.137515	0.101706	0.486174	0.390262	0.176182	0.356958	0.427134	0.298412	0.198955	0.88429
121136686	Trnal-uag-2	tRNA	0	0	0	1.84225	0	0	0	0	0	0	0	0	0	0	0	0	0	0	0	0	0	0	0	0	0	0	0	0	0	0
101836449	Meak7	protein_coding	1.39513	1.93057	1.59615	1.26955	2.10738	2.20464	2.11166	3.45214	4.72327	0.897348	1.08135	1.05035	1.37076	1.33467	22.0757	28.6161	17.8168	22.0828	19.1852	16.0324	22.3606	18.0882	41.7503	57.7073	54.6996	63.303	44.8193	39.2733	52.4691	53.921
101835421	Adad2	protein_coding	3.85238	5.81141	8.01768	5.18319	7.11259	7.46912	7.52687	56.9307	94.9144	6.51046	11.7782	10.3017	17.4608	14.3609	208.156	178.122	199.263	218.214	206.592	187.859	244.978	186.935	147.622	121.336	120.793	133.033	102.79	126.396	120.821	104.689
101834811	Taf1c	protein_coding	3.12316	4.00716	4.75075	3.29904	4.12195	4.03039	3.77105	3.62563	4.83896	1.45278	2.22139	2.60741	1.98866	1.62945	7.11188	5.34115	5.81546	5.65248	6.23672	5.80968	5.32781	5.95647	4.89153	3.78002	2.61924	3.21623	2.9826	4.23473	3.8541	4.78052
101841458	Dnaaf1	protein_coding	2.28499	3.36411	4.62767	3.14857	2.87757	3.04249	3.78076	14.8253	53.8151	7.64024	8.67692	8.71899	9.93868	9.00558	639.864	890.177	454.221	610.68	671.25	444.615	777.438	471.946	1490.98	1950.03	1929.47	2141.66	1912.17	1580.59	2009.41	1920.62
101834278	Hsdl1	protein_coding	5.16807	7.66281	7.71903	6.2472	7.66659	7.04379	7.75701	1.42862	2.04178	1.81436	2.23659	3.06481	1.9317	1.33671	4.50576	5.03557	3.43514	3.80523	5.51323	2.72656	4.14158	3.20448	6.30742	5.51516	5.79591	6.28496	6.62995	5.73807	7.46692	6.14593
101834549	Mbtps1	protein_coding	4.01283	5.87362	6.73693	5.23452	7.1287	5.07309	6.33329	3.89515	3.81862	3.6751	3.88701	5.15299	4.5625	3.71133	4.95196	6.28211	4.37512	5.43951	4.8903	3.98049	5.44061	4.77834	4.40798	3.37755	3.11179	3.4676	3.244	4.26923	2.38953	3.37363
101833756	Necab2	protein_coding	0.633532	0.515691	1.26196	0.944274	0.616602	0.931284	1.30137	0.0602932	0.0397194	0.0885843	0.089825	0.102207	0.212204	0.0745174	0	0	0	0.0657994	0	0	0	0	0	0	0	0	0.123199	0	0	0
101833507	Osgin1	protein_coding	0.514576	0.546071	0.809878	0.167448	0.617312	0.466926	0.329675	0.812575	1.91179	0.213188	0.317056	0.754316	0.363161	0.334758	2.31436	1.23446	1.11402	1.71022	0.63535	0.695277	0.534553	0.508312	3.77974	1.73376	1.46756	0.991127	0.47439	0.579997	0.441933	0.294637
101833249	Mlycd	protein_coding	2.54254	3.57896	3.65184	2.44986	3.35944	3.07054	3.24306	3.28497	4.17351	1.58006	2.17509	2.6075	2.50807	1.96553	11.1518	10.4431	8.6156	11.0963	11.2158	9.93139	12.7603	11.1119	10.0655	8.76125	9.3607	9.61631	8.31047	8.37405	9.52847	10.0584
101832981	Hsbp1	protein_coding	49.6126	68.5528	73.0829	60.7746	66.6879	72.1995	71.6031	53.7576	66.8123	32.1549	43.0873	37.4478	40.3712	36.3323	209.365	217.608	164.184	212.447	199.608	147.281	209.713	166.84	352.311	483.776	486.204	545.031	443.355	350.661	445.362	417.844
110341449	LOC110341449	lncRNA	0.0628792	0.655145	0.10277	0.0789228	0.235003	0.308105	0.217539	0	0.378453	0.0703371	0	0.21641	0.149772	0.0788905	0	0.22627	0	0	0	0	1.0078	0	0	0.357511	0	0.981007	0.391288	0	0.729034	1.29613
101832280	Mphosph6	protein_coding	4.37273	5.54803	4.88752	5.73631	5.97471	5.75052	5.95362	3.8662	2.26394	4.48113	5.24788	5.43725	4.60294	4.21198	5.39829	4.06071	3.29806	6.37578	6.39526	4.52842	6.21715	5.60143	5.59497	9.9448	7.09635	9.8297	8.42661	10.3025	9.48551	9.01352
101841187	Hsd17b2	protein_coding	0	0	0	0	0	0.0382104	0	0	0	0	0	0.201289	0	0	0	0.140307	0.396369	0.129587	2.20971	2.56038	1.87477	2.07986	0.736455	0.665064	0.60048	0	8.24952	4.40733	3.61652	5.62599
101831493	LOC101831493	protein_coding	0.944676	1.16558	1.36115	1.23251	1.30075	1.25467	1.56961	0.2082	0.124688	0.236372	0.319577	0.10695	0.0888206	0.0779753	0.0457405	0	0.0947698	0	0	0	0	0.0368359	0	0.0706727	0	0.129283	0	0	0	0.0640546
101840922	Gan	protein_coding	0.123303	0.138438	0.159832	0.213467	0.148313	0.145837	0.183872	0.479101	0.588585	0.152196	0.257213	0.190234	0.197485	0.192042	0.797953	0.550806	0.91849	0.932659	1.48831	0.946189	1.49922	0.856816	0.92355	1.47465	1.33145	1.26036	2.96336	2.01486	3.79584	3.0675
121136242	LOC121136242	lncRNA	0.242595	0.157977	0.792999	0.355242	0.604447	0.515106	0.90923	1.90859	1.62235	2.39709	2.6294	3.54847	3.41887	2.38422	1.33907	1.45496	3.28821	1.47818	1.88706	2.06505	1.9441	1.43785	0.190923	0.229886	1.6605	0.841074	0.251606	0.878906	1.64074	1.45851
101830966	Gcsh	protein_coding	16.1557	23.223	24.9707	16.5727	19.4806	25.0583	24.2202	8.01796	8.40318	4.01597	5.9726	5.7662	4.84578	5.4052	10.569	6.89021	8.41449	11.5343	12.8994	10.3324	16.9427	10.0483	9.22982	9.52582	10.8534	10.9949	8.93641	9.53839	8.55625	8.01708
101830696	CUNH16orf46	protein_coding	0.702269	0.888495	0.721471	0.629609	0.849885	0.491584	0.902419	2.04706	3.58269	1.36912	2.03314	2.10623	1.69663	1.10766	9.59865	13.2132	8.77088	12.2036	11.8396	6.73434	12.6224	8.56249	16.4858	22.4742	22.8668	20.765	23.3489	20.5868	27.9163	23.4716
101840100	Atmin	protein_coding	1.58811	1.83026	2.63297	1.67783	2.40546	2.10497	2.37163	0.748091	0.893953	0.945749	1.12315	1.14034	1.03412	0.845738	3.57369	3.24798	2.09063	3.41753	2.36149	1.7506	3.66238	2.43782	5.82662	7.99013	7.03826	6.35761	8.31845	4.61946	6.88828	7.12414
101839824	Cenpn	protein_coding	8.12169	14.8086	14.5033	12.3838	12.5163	13.5306	13.3726	16.3978	24.1997	11.3731	13.6478	14.649	14.6879	13.4354	68.9608	62.8897	54.5834	66.2826	64.3791	48.8331	75.3304	60.0821	69.5994	80.3828	79.8345	76.4954	67.9484	69.3107	83.7018	75.4906
101830435	Cmc2	protein_coding	5.81278	10.1693	11.8401	9.85494	10.8083	10.7128	10.2802	4.888	4.5255	6.74485	5.83885	7.16623	6.30278	4.78939	3.51183	4.05857	4.4098	5.91108	4.62761	6.48837	5.56208	4.62791	5.1209	4.93278	5.12183	3.60947	3.77918	2.64028	3.52062	3.57668
101829888	Dynlrb2	protein_coding	0.170887	0.556403	0.558598	0.857955	0.319335	0.418669	0.591206	6.50532	22.4561	1.91155	2.19677	1.02924	1.93342	1.39361	145.262	159.576	109.66	151.075	145.555	115.956	161.253	106.348	246.114	315.773	325.024	323.929	289.246	231.053	316.513	269.911
101829342	Wwox	protein_coding	0.555161	0.826327	0.874955	0.8959	0.790419	0.971524	0.754542	0.634016	1.07401	0.665365	0.479776	0.375313	0.613942	0.323387	2.84549	2.06909	2.82182	2.63587	2.97441	2.31464	3.25726	2.05651	1.87248	1.01458	1.62854	1.856	1.85073	1.20679	1.37928	2.35001
101839292	Nudt7	protein_coding	1.03477	1.71523	1.30687	2.47952	1.69929	2.07423	1.70861	1.50405	4.34075	0.473525	0.782479	0.566579	0.504148	0.708144	31.1549	33.0049	21.3971	33.297	31.9875	22.1353	33.7352	20.0719	51.3052	87.1812	91.2709	101.022	79.9053	60.937	90.5257	74.6543
121136302	LOC121136302	lncRNA	0	0	0	0	0	0.352357	0	0	1.08202	0	0	0	0	0	1.98465	1.29384	1.82755	0	0	1.31169	0	0.532761	0	0	0	0	1.11872	0	0	0
101828277	Mon1b	protein_coding	0.926005	0.86725	0.986308	1.17534	1.20546	0.978852	1.58382	1.34667	2.15003	1.12895	1.32178	1.59351	1.43739	1.20096	8.04034	6.85165	4.46879	7.12351	6.52092	4.47896	6.75377	4.68673	8.4013	9.40596	8.27891	9.14438	6.08614	7.32792	7.53954	8.73961
121136301	LOC121136301	lncRNA	0.310568	0	0	0	0	0	0	0	0	0	0	0	0	0	0.571424	0.558789	1.18394	1.54829	1.55302	1.133	1.24441	0.460182	0	0	2.39148	6.46043	0.966312	0.675102	2.7006	1.60044
121136660	LOC121136660	snRNA	0	0	0	0	0	0	0	0	0	0	0	0	0	0	0	0	0	0	0	0	0	0	0	0	0	0	0	4.28669	0	0
101827761	LOC101827761	protein_coding	2.38102	3.68612	3.34088	3.74978	5.31689	4.02839	4.42958	1.84702	1.80261	2.93983	3.56701	3.82678	2.62167	2.98732	2.47977	2.10161	2.22639	2.76225	3.5944	3.03202	2.97016	2.66269	4.24272	4.72544	3.11343	3.73811	4.75256	4.29688	5.46913	5.20897
106021384	Kars1	protein_coding	9.47812	15.3206	15.2552	12.7117	15.9735	14.0506	14.8974	14.286	23.0212	11.9478	15.9716	17.0969	14.9838	14.125	69.1367	60.5096	62.8491	68.359	88.5366	58.4484	86.7513	71.3613	76.4483	91.2294	86.4454	94.5784	103.891	92.3483	94.2723	106.488
101827499	Adat1	protein_coding	0.926219	1.64336	1.68934	1.19624	1.5385	1.80222	1.88083	1.20597	1.18495	0.450468	0.872953	0.877785	0.751373	0.555772	0.345776	0.0966085	0.716413	0.49075	0.447499	0.538678	0.699223	0.517143	0	0	0	0	0.250597	0.116718	0.155635	0.276698
101827241	Gabarapl2	protein_coding	16.088	25.2133	23.1391	22.0102	24.8525	24.6477	26.1595	31.8468	27.435	25.6145	34.9555	35.4366	28.0375	28.5948	24.47	15.631	25.0772	21.9225	22.8833	23.6722	30.2976	21.1366	25.0693	27.1365	31.659	38.765	29.3666	31.7075	36.6838	28.4642
101826797	Tmem231	protein_coding	0.168469	0.0822794	0.275347	0.132159	0.209877	0.206372	0.400702	2.56531	5.99931	0.89514	0.923602	1.66697	1.3543	1.92872	15.576	12.8825	12.577	15.9576	14.6725	14.9808	19.8292	14.3536	9.24781	7.06422	7.78358	10.2944	10.2215	9.61304	7.93513	9.54977
101822372	Tmem170a	protein_coding	0.468606	0.659792	0.641695	0.270241	0.646898	0.335114	0.460071	0.906408	0.58441	0.623357	0.881092	1.37305	0.874837	0.66738	0.885505	0.82035	0.708122	0.673487	0.717765	0.877873	1.21794	0.788185	0.717652	1.00813	0.975248	1.05383	0.86694	1.37654	1.76209	1.50112
106020753	Cfdp1	protein_coding	7.87839	15.9735	14.4078	13.3095	14.7488	15.4415	16.0591	14.0068	18.4545	12.5285	15.8438	13.4841	15.7732	16.4029	25.8572	30.8022	27.1656	32.695	38.0477	27.8094	45.7307	26.8812	28.756	23.7287	20.55	25.4687	23.5856	24.6241	24.1937	18.6537
101826097	Bcar1	protein_coding	2.59057	4.04872	3.77436	3.41878	4.13097	4.10551	4.63486	4.59841	3.92027	3.54364	4.79103	4.55985	3.75518	3.69597	16.3967	19.9761	12.4904	18.5974	16.0387	12.421	20.0485	11.8008	38.5156	51.51	63.4544	63.1271	66.2334	38.1641	67.5373	51.3398
101837960	Zfp1	protein_coding	0.897538	1.7664	1.43435	1.45199	1.56541	1.32914	2.0011	0.546679	0.680257	0.46853	1.11609	0.858065	0.855138	0.750723	2.12848	0.933049	0.963105	1.12692	0.73141	0.43658	2.23772	1.83233	0.847637	1.02062	1.12629	0.726076	0.248234	1.12726	0.578125	0.513915
101825316	Ldhd	protein_coding	0.0987825	0.128653	0.053817	0.041329	0.0410209	0.0322687	0	0.100279	0.132121	0.036833	0	0.0566629	0	0.041312	0	0.236979	0.0836832	0.218873	0	0	0	0.19516	0.621936	1.12329	0.169035	0.171239	0	0	0	0
101824693	Znrf1	protein_coding	1.23144	1.04031	1.84948	1.26715	1.42355	1.6743	1.65039	1.7062	0.912551	1.19135	1.29193	1.29819	0.924869	1.00217	1.14309	1.63679	1.0996	1.62235	1.03556	1.13323	1.37803	0.558909	1.67635	2.2077	2.16417	1.67314	1.24266	0.819937	1.22195	0.857554
101837694	Wdr59	protein_coding	1.95051	2.54032	2.47711	2.15043	2.46277	2.04064	2.02897	1.80613	2.0888	1.53319	1.61446	2.0638	1.74222	1.85192	6.01366	3.65172	3.65083	4.55536	4.61321	4.80793	3.74931	3.74938	4.48069	6.14444	3.78871	5.2774	5.49479	5.09939	4.04923	5.3653
101824170	Fa2h	protein_coding	0.148461	0.110488	0.103991	0.18634	0.0792648	0.0831372	0.183435	0.129179	0.255298	0.189793	0.192452	0.145987	0.0757753	0.0532183	4.21443	10.3031	5.01274	8.81102	7.98949	4.41022	7.0534	3.83394	28.8425	56.1929	64.6721	78.4199	62.6898	44.6273	64.1793	53.7724
101823906	Rfwd3	protein_coding	2.50691	3.72018	3.44726	3.41884	3.40837	3.61425	3.79443	0.880918	0.580323	0.930254	1.03898	1.24442	0.961707	0.861921	0.620918	1.43123	0.673871	0.640911	0.642869	0.571597	0.772684	0.678627	1.87809	2.74105	3.52669	2.6325	3.22503	1.88634	2.51529	2.48437
101823469	Glg1	protein_coding	1.32852	1.21952	1.89666	1.68759	1.76474	1.93723	2.14582	2.65667	1.7983	1.96057	2.56598	2.41012	2.2208	2.08854	0.736262	0.489587	0.752561	1.40974	1.38737	0.963489	1.34684	0.972405	0.755818	0.864564	0.328676	0.208101	0.547827	0.591496	0.603136	0.494906
101836892	Pdpr	protein_coding	5.72152	8.83896	8.69452	8.4223	10.211	8.33243	9.94131	6.45893	5.37467	7.05656	8.53728	10.3068	8.34852	7.65058	2.60539	1.53785	2.48022	3.0315	6.48554	5.09607	6.13391	5.0848	1.26501	0.725323	0.589399	0.49757	2.10371	2.85626	2.77326	2.79395
110341444	LOC110341444	misc_RNA	0.0462235	0	0	0	0.057585	0	0	0	0	0	0	0	0	0	0	0.66534	0.117474	0.153627	0	0.50589	0	0	1.74614	1.83969	0.711872	1.68269	1.72586	1.80862	1.87574	0.476403
101822935	Exosc6	protein_coding	0.530076	0.460244	1.61721	0.798391	1.14463	0.900416	0.978064	1.34526	0.779873	0.474358	1.38956	0.851364	0.757553	0.620716	0.650203	0.381495	0.449052	0.939595	1.4137	0.386759	0.99118	0.4189	0.834342	0.401846	0.181412	0.183777	0.439812	0.614539	0.204861	0.546323
101822663	Aars1	protein_coding	6.19414	10.4507	10.9163	8.93291	11.0293	10.071	11.797	13.3857	16.0986	4.70669	6.03231	7.42908	7.02296	6.24066	31.7153	32.6463	26.833	32.2315	33.1121	25.1079	37.3542	25.0312	42.1744	57.6293	57.975	59.7071	58.8886	50.7982	61.2976	56.9078
121136438	LOC121136438	protein_coding	2.65157	4.45596	4.84634	4.72378	5.00824	4.63821	5.47448	16.0635	26.5985	2.58335	4.91566	5.10262	6.96092	6.4031	93.5871	97.2632	81.5177	95.7071	96.5697	79.3627	103.389	91.4218	107.301	135.197	142.12	146.198	146.019	133.375	157.846	154.42
101836613	LOC101836613	protein_coding	1.15266	2.15174	1.4862	1.99332	2.31352	1.84501	2.12682	0.741075	0.642366	0.687666	1.23964	1.14605	0.823655	0.707016	0.56555	0.553045	0.618432	1.10671	0.811222	0.560676	0.975034	0.759086	0.604763	0.364092	0.657471	0.399626	0.318793	0.723842	0.296982	0.659994
101836110	Fcsk	protein_coding	1.10346	2.04792	1.42026	1.45426	1.76991	1.56801	1.67019	1.05016	1.35596	0.817751	0.750978	0.830759	1.00205	0.571083	1.72575	1.63795	2.52394	1.6045	2.85093	1.96247	1.93438	1.59417	1.69343	1.25479	1.48698	1.64983	1.80251	1.4392	1.8391	1.4216
101835850	Cog4	protein_coding	5.04716	6.57336	8.02872	5.99643	9.07159	7.66468	8.56404	4.72271	6.87938	6.33535	5.76857	8.55274	6.67623	6.59821	20.6995	18.0235	14.5406	18.8233	23.6973	16.2341	24.3144	18.3254	23.7417	33.0777	36.3924	36.5664	51.0676	39.6977	52.7107	51.82
101835590	Sf3b3	protein_coding	7.79554	10.0105	11.6297	8.12333	13.1909	9.03182	9.70405	19.0259	15.7372	9.90185	10.8532	15.7133	13.1741	10.6489	13.0921	10.3994	9.87508	10.8559	11.1724	9.34685	8.5631	8.81616	9.91936	9.5964	9.72419	10.4193	8.99183	7.70736	6.68722	9.13577
121136677	LOC121136677	snoRNA	0	0	0	0	0	0	0	0	0	0	0	1.16697	0	0	0	2.44028	0	2.25384	0	0	0	0	0	0	0	0	0	0	0	0
101835326	Mtss2	protein_coding	0.726041	0.573084	0.77312	0.510875	0.685226	0.560587	0.875337	0.150758	0.11035	0.0615269	0.199644	0.0946515	0.144113	0.0966125	0.161923	0.475028	0.139787	0.146245	0.0366729	0.160528	0.176313	0.0652004	0.935011	1.18838	0.960029	1.14417	0.205366	0.191302	0.637718	0.680268
101835070	Vac14	protein_coding	4.44583	5.94669	6.31242	5.19237	6.43673	5.80356	7.542	4.52187	6.23326	2.22735	3.08928	4.28312	2.75981	2.56282	18.1918	19.0867	17.5371	19.397	20.8869	15.8433	26.1363	16.9903	20.0206	20.0073	19.0337	20.8887	18.159	20.6716	20.7975	22.1143
121136496	LOC121136496	lncRNA	0.341956	0.519586	0.279448	1.00148	0.639009	0.390966	0.887281	0.781054	1.14341	0.446267	0.344775	0.58845	0.475127	0.357525	0.8389	0.205087	2.0278	1.51535	0.759987	1.87126	1.82691	1.01338	1.07648	0.324042	0	0.296389	0.709314	0	0.330392	0
110341457	Trnag-gcc-2	tRNA	0	0.982718	0	0	0	0	3.9157	0	0	0	0	0	0	0	0	0	0	0	0	0	0	0	0	0	0	0	0	0	0	0
121136494	LOC121136494	lncRNA	0	0.299884	0.501778	0	0	0.0752166	0.398302	0	0	1.11612	0.696466	0.132078	0.274224	0.385184	1.97706	3.03812	1.17037	1.78563	2.5587	2.52003	2.4603	1.81963	5.07395	7.41861	3.5461	5.18893	5.73142	4.00419	5.78423	5.1418
101834812	Hydin	protein_coding	0.0472158	0.0175695	0.0275607	0.0296315	0.0336121	0.00991523	0.0175017	0.190012	0.656319	0.0226354	0.0357038	0.0522326	0.0642647	0.0803953	4.72842	4.84231	2.90562	4.13608	4.31736	2.7437	4.0135	3.06832	7.26191	7.86187	7.86019	8.559	7.95406	7.06722	7.25344	8.41174
121136492	LOC121136492	lncRNA	1.07965	1.98797	1.21696	1.58877	1.6233	1.42289	1.4168	1.47394	1.56852	0.999482	1.295	1.15318	1.64052	1.21444	3.01398	1.3397	3.21695	1.48481	1.61345	1.90145	4.47522	3.19953	2.28537	1.48172	1.72007	1.16166	1.39004	1.61856	0.431645	1.15111
101844558	Cmtr2	protein_coding	0.363871	0.637945	0.548967	0.509411	0.488178	0.480026	0.508386	0.319658	0.33693	0.845369	0.910124	1.20416	0.650028	0.54432	0.308999	0.100722	0.426811	0.232567	0.233277	0.25528	0.50469	0.290319	0.396509	0	0.143689	0.291124	0.0870893	0.121688	0	0
121136506	LOC121136506	lncRNA	0.0457108	0	0	0	0	0.0223981	0	0.0348024	0	0.0255662	0	0	0.0272196	0	0.672838	1.72714	0.52277	0.987496	0.914319	0.667039	1.09895	0.541853	3.56147	5.19794	5.74914	6.53725	4.97791	2.68284	4.50484	3.41561
101834550	Calb2	protein_coding	0	0.0938439	0.0588839	0.13566	0.224415	0.247147	0.124642	0	0	0	0.054487	0.0619977	0.042907	0.0452015	0	0.129645	0.45781	0.35922	0.240211	0	0.144359	0	1.02074	0.614525	0.369899	1.31153	2.01775	0.939786	2.29741	0.742637
121136507	LOC121136507	lncRNA	0	0	0	0	0	0	0	0.0996053	0	0	0	0	0	0	1.68497	1.17694	0.997455	0.869613	0	0.238635	0.786305	0.387699	3.39768	2.97533	7.72339	9.86516	3.25644	4.83452	8.3425	6.06759
121136629	Tle7	protein_coding	0.586566	1.99473	2.44998	1.10434	1.50208	1.88417	2.31115	0.248104	0.0653775	0.729042	0.640686	0.785078	0.426904	0.490618	0	0	0	0.649829	0	0	0	0	0.461629	0.185279	0	0	0.202785	0	0	0
121136512	Znf23	protein_coding	0.571298	0.660047	0.963856	0.543582	1.1135	0.577928	0.525999	1.37505	1.2386	1.1132	1.21241	0.951399	0.910841	0.878623	1.39023	1.02791	1.35825	1.37812	1.01371	1.37825	1.18149	0.628061	0.652664	0.628688	0.662243	0.143759	0.458724	1.32199	1.01493	1.13963
101843865	Phlpp2	protein_coding	0.69082	0.809744	0.801648	0.73702	0.869225	0.751467	0.896243	1.88294	0.831572	0.865487	1.33731	1.33144	0.85564	0.797389	0.660951	0.422605	0.333578	0.642874	0.345449	0.378032	0.581288	0.532281	0.58717	0.549889	0.248245	0.431112	0.386899	0.450503	0.240285	0.284797
101843403	Ap1g1	protein_coding	2.53212	2.81942	3.55095	2.60925	3.90418	2.71122	3.52841	2.92748	2.74385	2.72754	4.0777	4.22288	3.4903	3.45143	4.48637	3.96532	2.95941	3.06496	3.07432	2.59449	3.16277	3.26558	5.57241	7.19841	7.86344	9.06333	7.19765	4.82469	7.20356	8.17553
121136674	LOC121136674	snoRNA	0	0.811313	1.01814	0	0	0	1.07758	0.948566	0	0	0.942118	0	0	0	0	0	1.58317	0	0	0	0	0	0	0	0	0	0	0	0	0
101843138	Atxn1l	protein_coding	0.547105	0.600036	0.611816	0.551166	0.807133	0.59965	0.59772	1.04136	1.18428	0.450944	0.772988	0.941478	0.79732	0.632226	2.99341	3.13446	2.41496	2.94283	3.64777	2.54742	3.86517	3.09334	5.54078	5.73017	5.06285	5.61554	7.97383	6.41583	8.55504	6.90003
101841985	Znf821	protein_coding	2.30367	4.4004	4.09981	3.59825	4.55994	4.13889	4.47197	6.31411	7.75422	2.69143	4.29692	4.09638	4.51162	3.82157	22.8884	21.0928	18.995	23.9049	23.6366	17.742	25.8455	20.4048	16.3169	20.0835	19.053	19.3014	16.0875	19.1403	20.0319	22.5556
101841719	Ist1	protein_coding	3.96331	4.60237	6.66913	5.39114	6.44547	5.52946	8.37556	13.5268	14.806	8.51736	12.1947	13.2373	11.7421	9.23467	36.497	41.5212	28.5305	36.7916	33.7147	28.8463	44.0431	28.7555	61.6759	81.0341	80.6819	90.2626	78.7277	65.9516	91.4502	83.5067
101841457	Dhodh	protein_coding	3.14142	3.95937	5.90728	2.84063	3.49275	4.96543	4.32389	1.23445	2.23636	0.793488	1.12389	1.86009	1.00572	0.80522	2.36172	1.70173	2.06032	3.03117	3.04043	2.95751	3.92508	1.90195	0	0.38411	0.34681	0	0	0.293708	0	0.34814
101840921	Txnl4b	protein_coding	2.34449	3.29912	4.09613	3.21329	3.72648	3.98776	4.10216	5.37553	6.54183	3.97907	6.07259	6.90965	6.41879	5.17296	24.8906	29.2858	21.231	27.4961	22.1	17.2044	26.7787	18.927	42.8832	50.4091	54.7826	48.2095	36.7252	37.9592	44.9918	48.0493
101833508	Dhx38	protein_coding	1.96876	3.05719	2.59896	2.21765	2.95578	2.93116	2.37955	3.03631	3.59535	2.15992	2.42398	3.17075	2.46494	2.16924	10.4956	9.67317	7.50523	8.05329	8.6669	5.38675	9.15282	6.6946	11.9782	17.6517	18.3994	18.9675	16.1781	11.8513	11.4863	16.9092
121136573	LOC121136573	lncRNA	0	0	0	0	0	0	0	0	0.353555	0	0	0	0.104939	0	0	0.317076	0	0	0.293745	0	0	0	0	0.500986	0	0	0	0	1.02161	0
121136575	LOC121136575	lncRNA	0.283956	0.369821	0.773501	0.118803	0.235834	0.278275	1.14611	0	0.189895	0	0.429446	0.814404	0.225451	0.237508	0	0.340605	0.481105	0.629163	0.631085	0.345304	1.13778	0	0.446948	0	0	0	1.17801	0	0.548708	0
101832716	Zfhx3	protein_coding	0.102977	0.121924	0.127505	0.156669	0.190489	0.128439	0.145744	0.133047	0.0939078	0.0733034	0.0613518	0.0536991	0.059462	0.066557	0.470806	0.583916	0.348947	0.50819	0.634577	0.273218	0.375107	0.388399	1.3851	2.1823	1.92232	2.5316	2.42732	1.68225	2.58687	2.74982
121136635	LOC121136635	lncRNA	0	0	0	0	0	0	0	0.123321	0	0	0	0	0	0	0.596044	1.02001	1.44077	0.807497	0.944957	0.295453	0.973521	0.600011	1.7209	2.53257	3.11814	3.1588	3.27582	2.64071	4.46017	3.13011
101840650	Psmd7	protein_coding	13.5624	21.1874	20.9504	18.6784	21.1094	21.1794	22.1733	29.3553	37.8625	20.0514	28.4396	26.7143	26.4234	25.842	95.3348	90.7926	78.9066	98.1316	86.1415	78.1029	110.041	76.7755	109.558	135.57	135.774	132.971	101.234	100.869	121.561	114.334
101840369	Wwp2	protein_coding	2.34984	4.86583	4.11691	3.79816	4.69651	4.02581	4.56193	3.55241	3.18813	3.47952	4.29527	5.03281	4.44948	3.77539	2.42616	1.27751	1.76152	1.96651	1.29622	1.72685	1.82892	1.40276	0.478963	0.865066	0.260353	0.175832	0.210399	0.220489	0.196004	0.0871175
101840099	Nob1	protein_coding	8.21589	12.6016	12.9287	11.6332	12.6461	12.0773	15.6214	8.21971	12.6688	8.50678	10.269	9.81496	8.77389	7.70967	33.3566	24.9224	29.5084	32.1579	37.4623	23.78	38.9057	29.5794	31.2609	24.5147	27.3626	25.7772	25.1407	27.4533	30.1122	23.2687
101823860	Zfp37	protein_coding	0.304786	0.306734	0.588717	0.243442	0.138073	0.298688	0.287577	2.63695	3.52988	0.85234	0.817136	0.76289	0.956959	0.747409	12.5412	11.9648	8.41491	11.5571	13.3936	8.03603	13.5447	9.15545	21.2609	24.1033	23.8251	26.5854	25.346	21.6829	29.3141	31.3414
101823062	LOC101823062	protein_coding	4.71712	5.93457	5.84784	5.37696	5.99649	5.89636	5.91166	1.7835	2.38202	1.5076	2.23242	3.00951	1.77708	2.25458	8.67918	10.508	7.42132	6.18573	8.77206	6.38012	7.52183	6.79937	12.8797	12.8627	13.508	11.765	16.6739	13.3929	16.5562	18.0247
101822621	Kiaa1958	protein_coding	0.263703	0.235697	0.329587	0.318007	0.334961	0.268561	0.277272	0.299191	0.238592	0.138814	0.250237	0.177957	0.190897	0.162182	0.989418	1.07918	0.394226	0.704583	1.01701	0.490445	1.3674	0.658894	1.83119	2.1755	2.07041	1.80162	2.60627	1.79836	3.0874	2.58463
101826483	Hsdl2	protein_coding	3.41312	5.20484	5.11945	4.06707	5.14013	4.89023	4.2599	2.23678	6.37083	1.76399	2.28692	2.37911	2.08388	2.52055	29.9687	33.8146	21.0817	29.0054	29.6701	19.0714	28.9966	23.6864	40.292	45.6899	40.6985	43.5883	43.6886	43.2011	49.8413	46.866
101844601	Ptbp3	protein_coding	1.18239	1.87426	1.57652	1.52313	2.49055	1.63899	1.77619	1.3148	1.37336	1.36614	1.99997	1.63311	1.37111	1.36635	0.801504	0.951735	0.909397	1.08585	0.829839	0.397298	1.18442	0.737682	1.50601	0.928792	0.958397	0.809078	0.677696	0.541101	1.21756	0.801729
101825965	Susd1	protein_coding	0.0734079	0.325059	0.143974	0.331697	0.256063	0.215817	0.584118	0.134135	0.412368	0.0328458	0.0222039	0.101058	0.052455	0.1842	2.10702	2.58874	1.45518	2.0006	2.64298	2.3031	2.64724	2.13192	3.18902	5.42586	3.8438	5.57364	4.38535	5.55308	6.55352	4.69078
101844334	Ugcg	protein_coding	0.02716	0.0884321	0.0221953	0.170449	0.135343	0.119774	0.140945	0.268821	0.599385	0.0455721	0.0821518	0.023369	0.113212	0.0340759	3.29818	2.68771	2.79553	3.52044	3.93864	3.96334	4.08101	2.45489	4.03986	4.015	5.29823	4.44922	3.88729	3.54236	4.09368	4.12888
101825704	Shoc1	protein_coding	0.232825	0.667103	0.913276	0.715965	0.652617	0.536192	0.745078	1.43584	1.96184	1.22407	2.23594	1.90311	1.8162	1.8549	1.97056	1.8432	1.98223	2.78571	2.2509	1.44395	2.4722	2.4839	1.42922	0.926639	0.776892	1.69512	1.23151	1.36649	1.07977	1.61974
101843644	Dnajc25	protein_coding	0.21456	0.174651	0.26301	0.168316	0.200474	0.289118	0.185575	0.285876	0.484268	0.195007	0.324494	0.207688	0.223589	0.252371	1.82584	1.93024	0.988342	1.24793	0.983513	0.929513	1.39705	1.19221	2.97615	2.82107	2.82248	3.48693	2.92071	2.56522	4.7421	3.52437
101825440	Ptgr1	protein_coding	0.815833	1.82148	1.96836	1.41409	1.69393	1.56095	1.41124	1.71554	1.63676	1.26025	1.88014	1.87189	1.48056	0.877349	5.86135	6.85013	5.52904	7.74706	5.95755	6.80292	7.4719	5.18081	11.0068	14.7992	12.3649	16.1628	19.0985	12.8362	12.8371	14.2142
101843366	Ecpas	protein_coding	2.27045	2.52709	3.81612	2.59712	3.70114	2.65899	2.77151	4.91618	6.0573	2.45869	3.21459	2.78484	2.68482	2.76778	14.636	12.603	8.81902	11.5598	10.441	7.78362	10.9363	8.44636	17.6404	18.677	15.7473	15.6595	15.7821	13.5812	17.4094	19.0025
121138918	LOC121138918	lncRNA	0	0	0	0	0.0473676	0.0745226	0	0.0578969	0.152563	0	0	0	0	0	0	0.273644	0	0.505474	0.380263	0	0.609401	0.225355	0.718162	0.216181	0.390376	1.58186	1.18303	1.15711	0.220418	0.979685
110343707	LOC110343707	lncRNA	0.0417561	0	0	0	0.104039	0	0.0722303	0.190748	0.167546	0.0467087	0	0	0.0994587	0	0.46097	0.150259	0.10612	0.693894	0.974418	0.152332	0.669248	0.247487	0.591518	0.949648	1.28614	0.651456	0.779527	1.08921	1.93652	0.645539
101841228	Svep1	protein_coding	0.0369151	0.0300486	0.0226254	0.069501	0.0287429	0.0271324	0.0558743	0.140528	0.26847	0.0361318	0.020936	0.0476437	0.0714415	0.0173681	2.49611	2.7564	1.63008	2.76051	2.19977	1.61606	2.68096	1.66831	6.51497	9.94343	10.3991	12.4065	8.24112	5.8378	8.13203	7.3953
110343705	LOC110343705	lncRNA	0.0507801	0	0	0	0	0	0	0	0.203755	0	0	0	0	0	0.186864	0.548196	0.258109	0	1.01572	0	0.610411	0.150486	1.67849	1.73232	1.30341	0.528163	3.79197	1.10384	3.23816	2.35514
101824647	LOC101824647	protein_coding	0.0970526	0	0.475871	0	0.120908	0	0	0.295568	2.14182	0.542819	0	0	0	0	1.7857	2.4447	0	0.32256	0	0	0	0	3.20798	0	0	0.504721	0	0.843878	0	0
101840972	Txn	protein_coding	14.5838	24.8082	15.8906	21.916	18.9099	25.4728	23.5111	27.3433	23.2875	19.4209	24.4567	19.121	18.7864	22.0315	17.1586	21.0632	18.9101	20.7729	24.1437	14.8391	21.8637	12.9362	29.9819	23.6911	36.16	35.0837	18.521	27.6042	21.2797	18.405
121136777	LOC121136777	lncRNA	0	0	0	0	0	0	0.214269	1.03739	2.98212	0	0.187335	0.106579	0.147521	0.310819	19.6002	22.5098	14.6384	15.644	23.3312	14.4605	20.3494	17.987	33.6322	25.7061	28.2968	38.6505	23.5099	26.926	42.0076	25.533
101824118	Ptpn3	protein_coding	0.146871	0.209501	0.0800159	0.131675	0.139407	0.116517	0.181472	0.0319491	0.0701571	0.0156468	0.0528865	0.0120353	0.0583054	0.0350991	1.00372	1.73655	0.568784	0.976271	1.02588	0.357205	1.00885	0.248715	2.50991	2.82331	3.44673	3.41892	2.74188	1.5203	1.86503	2.77517
110343711	LOC110343711	lncRNA	0	0	0.236649	0.136302	0	0	0.187848	0	0	0	0	0	0	0	0	0	0.091995	0.120306	0	0	0	0	0.341855	0.20581	0	0.564742	0	0	1.25906	0.186537
101824802	Ctnnal1	protein_coding	0.0998433	0.130035	0.209809	0.143221	0.106615	0.181713	0.123365	2.43253	1.74556	1.27641	1.44528	1.54633	1.63074	1.25267	1.83705	1.02653	1.44997	1.23253	2.04464	1.50901	1.94315	1.18354	0.808219	1.21645	1.0251	1.40935	1.15386	1.30221	1.48835	0.735025
101824541	Abitram	protein_coding	0.585346	1.12537	0.842802	1.06706	0.972293	1.35214	1.47059	0.297106	0.335528	0.467694	0.316164	0.311779	0.33196	0.384683	0.923139	1.00303	0.779229	0.741116	1.11507	0.508435	0.725962	0.536919	0.789716	1.26784	0.643907	1.01469	1.21418	1.09063	1.37348	1.29276
106022741	Elp1	protein_coding	3.86495	5.23734	5.258	4.57068	6.87449	4.84946	4.88864	3.64	3.31675	3.18629	3.78419	4.26737	3.47217	3.58777	2.83627	2.57257	2.69693	2.7844	2.56947	2.48582	2.46171	2.0524	2.21535	2.47693	1.08953	0.46473	0.695116	1.74828	1.42463	2.36011
101841278	Actl7a	protein_coding	0.140152	0	0.343598	0	0	0	0.0606092	0.053353	1.68707	0.0391938	0.211961	0	0	0.0439599	0.773609	1.63909	0.534281	0.232901	0	0.127824	0	0	4.13624	2.78901	1.25908	1.2755	0.436073	0.152328	0	0.180559
101841008	Actl7b	protein_coding	0.0740983	0.0965048	0.302767	0.41852	0	0.0726157	0.128176	6.60061	21.8529	0.745982	1.06461	1.21136	1.41196	1.30153	95.026	106.39	79.7519	96.0453	113.26	85.1512	127.075	87.5063	188.942	207.069	219.293	219.455	228.016	189.582	242.269	221.853
110342097	LOC110342097	lncRNA	0	0	0	0	0	0	0	0	0	0	0	0	0	0	1.51066	1.47726	0	0.682196	0	0	0.822457	0	1.93849	2.3341	0	2.13491	0	1.78475	4.75967	2.11552
110342082	LOC110342082	lncRNA	0	0	0	0	0	0	0.23343	0	0.45122	0	0	0	0.160712	0	0.993156	1.29493	0.685907	1.04649	1.19964	1.1487	3.9652	1.33302	4.03566	4.34777	3.46373	2.57319	2.23931	3.52005	3.91144	6.49044
121138927	LOC121138927	lncRNA	0.193754	0.126172	0.316674	0	0.241378	0	0	0.147517	1.36051	0	0	0	0.115376	0	2.49546	0.348612	0.492414	0.643954	0.32296	0	0.388176	0	1.82982	1.65244	2.48662	0.503808	1.20571	2.52705	0.561607	1.99693
121136831	LOC121136831	lncRNA	0	0	0.0607214	0.0466312	0	0.0364086	0	0	0	0	0	0.0639324	0	0	0	0	0	0.37043	0.123854	0.135536	0	0	0.701727	0	0	0.772832	1.38715	0.161519	0.861494	0.957265
121136835	LOC121136835	lncRNA	0	0	0	0.102192	0	0	0	0	0	0.455374	0.738804	0.280214	0.678753	0.4086	0.299607	0.292982	0.206919	0.541195	0.271424	0	0.978699	0.241281	2.30674	1.38875	3.34371	2.96389	3.03992	1.41587	1.88796	4.19567
121136836	LOC121136836	lncRNA	0.201655	0	0	0	0.0837402	0	0	0.102355	0	0.075191	0.406636	0.347016	0.0800537	0.168669	0.494709	0	0.341663	0.223404	0	0	0	0	0.952217	0.382182	0	0	0	0	0	1.03918
101839926	Znf462	protein_coding	0.0102709	0.0133767	0.0167869	0.0322288	0.0255909	0.0050327	0.0177668	0.140757	0.144242	0.0114891	0.0077667	0.0353491	0.0305803	0.0386588	0.0944888	0.277198	0.287132	0.375496	0.239681	0.187349	0.226349	0.13697	0.339495	1.16794	1.10725	0.988153	2.62049	1.27261	1.78625	1.27029
121136839	LOC121136839	lncRNA	0	0	0	0	0	0	0	0.422052	0.397194	0.132876	0	0.136276	0.188626	0.248391	0.291414	1.13988	1.30819	1.71078	1.45201	0.866706	1.26925	1.4081	1.12183	3.15181	8.5372	5.76568	7.14557	3.9593	6.88622	4.69308
121136844	LOC121136844	lncRNA	0	0	0	0	0	0	0	0	0.657374	0	0	0	0.0975578	0	0.30144	0.294774	0.416369	0	0	0	0.328228	0.242757	1.93404	0.465748	0.84104	0	1.0195	1.0684	1.8995	0.422134
101839662	Tmem38b	protein_coding	1.08447	1.60073	1.29982	1.14944	1.68128	1.79491	1.62582	10.3118	13.9246	3.66626	5.2484	5.43273	6.97439	5.41225	40.794	39.0247	37.3608	41.0892	40.9737	36.8377	46.6403	41.9226	50.5262	74.1288	79.0543	82.9676	75.2837	58.149	75.1624	72.8998
101839132	Fktn	protein_coding	1.53287	1.5702	2.16754	1.34031	2.58553	1.5866	1.34069	2.55706	3.59363	1.03074	1.45869	1.55602	1.49738	1.10206	10.6794	11.28	7.76952	8.78674	9.07196	6.72314	9.00605	7.55406	14.3545	17.235	12.511	14.2415	13.0222	10.8949	13.9284	14.0234
101838865	Fsd1l	protein_coding	0.422811	0.484205	0.44084	0.503242	0.590307	0.492935	0.693555	1.58735	1.94515	0.481114	0.639446	0.589598	0.61641	0.58535	1.82414	1.128	1.59329	2.08363	1.72546	1.01059	1.31443	1.40422	0.688454	0.37303	0.711033	0.606571	0.635092	0.475392	0.33808	0.450797
101838591	Slc44a1	protein_coding	0.0811098	0.0396137	0.149138	0.0763538	0.0505231	0.0198717	0.122767	0.49403	0.406815	0.0453651	0.061334	0.0872356	0.217345	0.152645	0.373091	0.43781	0.386504	0.572843	0.405595	0.443851	0.568747	0.390598	0.430877	1.03762	1.56143	0.790895	1.64039	1.80721	0.822854	2.03765
121136861	LOC121136861	lncRNA	0.112667	0	0	0	0	0	0	0	0.339056	0	0	0	0	0	0	0.810861	1.00217	1.31059	0.938995	0.82205	1.80577	0.667773	3.45809	2.56235	6.65138	7.32402	4.90777	6.61259	10.1237	3.7739
110342092	LOC110342092	lncRNA	0.0615075	0.0267022	0.0335095	0.180136	0	0.100461	0.177328	0.0936587	0.0822661	0.0229343	0.093022	0.141126	0.0732523	0.102893	0.82991	0.147556	0.208423	0.613272	1.50369	1.04715	1.39657	0.729106	0.677691	0	0.421003	0.106623	1.53101	1.7827	1.18855	1.05655
101838061	LOC101838061	protein_coding	1.62447	1.5305	1.86419	1.99558	1.76541	1.45648	3.10898	0.999973	0.762766	1.77849	1.98635	2.02224	1.85234	2.21158	1.14469	0.124376	0.263521	0.344619	0.115224	1.13483	0.553965	0	0.163208	0	0.177432	0	0.430165	0.150265	0	0
110342091	LOC110342091	lncRNA	0	0.222207	0	0.963663	0.743928	0.418003	0.147566	1.16909	1.71148	1.43138	1.80623	2.936	1.62555	1.39139	2.51136	4.29769	5.20328	4.81991	7.10975	4.66821	8.54544	4.55053	4.43105	2.42515	4.3793	3.99276	5.30856	4.07964	4.45082	3.95649
101837796	LOC101837796	protein_coding	0.0388492	0	0	0	0	0	0	0.118313	0.233823	0.130371	0.117509	0	0.0462674	0	0.428879	0.838791	0	0.258235	0.129512	0	0.466994	0.460516	1.46757	1.32531	1.19661	0.808139	0.241753	0.337796	0.675639	0.400399
101823205	LOC101823205	protein_coding	0	0	0	0	0	0	0	0	0	0	0	0	0	0	0	0	0.141384	0	0	0.202951	0	0	0	0	0	1.73586	0.346187	0	0.645002	0
101822675	LOC101822675	protein_coding	0.111611	0	0	0	0.0695218	0	0	0	0	0	0	0	0	0	0.205356	0.40163	0.141826	0	0	0	0.670817	0	0	0.317291	0.572958	0.290214	0.347269	0	1.29404	0.575157
101822399	LOC101822399	protein_coding	0.0202775	0.0792274	0.0331417	0.0509025	0	0	0	0.154384	0.325452	0	0.030667	0	0	0	0.596946	0.948588	0.25767	0.20218	0.405595	0.295901	0.731246	0.360552	1.72351	2.99757	1.45734	1.79269	1.13565	1.32235	1.05796	0.417979
101844741	Smc2	protein_coding	4.3899	5.06697	6.18787	5.10184	5.83061	4.97355	6.79015	4.6686	3.33183	4.52085	5.95416	4.95627	4.50893	4.88119	5.72663	6.5612	5.22415	5.90551	6.58172	4.44861	6.00289	5.09363	10.3097	13.6683	16.3355	17.2732	16.911	12.8749	19.0529	19.6897
121136888	LOC121136888	lncRNA	0.0338214	0	0	0	0	0	0	0.154501	0	0.0378329	0	0	0	0	0.62229	1.21706	1.20337	0.562037	1.01476	0.616926	1.21967	0.701604	0.798524	0.576893	2.60436	2.63831	1.89419	1.47039	1.37246	2.61435
106021831	Ppp3r2	protein_coding	0.101528	0.220382	0.276564	0.169911	0.37945	0.29849	0.585417	2.88585	19.1469	1.17356	1.02365	0.291189	1.00762	1.06151	225.038	267.922	163.159	215.958	220.792	157.045	248.969	173.807	438.187	538.389	550.909	574.284	453.208	406.085	490.475	476.287
101834747	Rnf20	protein_coding	4.77126	6.93875	6.73392	5.67658	7.1387	5.58079	6.92221	6.86867	8.07589	6.79396	7.26961	8.25131	8.02293	6.53579	27.6652	26.1587	20.972	25.0258	29.4044	19.1771	26.3286	21.4023	42.8236	65.43	55.551	66.7423	68.0017	50.8027	62.0451	67.5393
101835007	Pgap4	protein_coding	1.12471	1.10608	1.31303	0.806677	1.40116	1.01223	1.38968	0.349515	0.13815	0.256758	0.520708	0.236994	0.164017	0.316779	0.760186	2.06493	0.641679	1.29687	1.45387	1.25606	1.10366	0.544175	3.46835	9.7879	9.07307	12.0562	4.99924	5.0893	7.58458	6.7422
101835525	Znf189	protein_coding	0.220996	0.431734	0.632096	0.346729	0.298258	0.433148	0.159284	1.09367	1.5518	0.618019	0.557045	1.04582	1.31597	0.670067	5.5571	6.03066	4.68039	6.12077	5.95528	4.70298	8.4861	5.89426	10.5224	14.8687	14.2757	17.9097	12.2624	11.2092	15.4804	14.6152
101827519	Mrpl50	protein_coding	11.6743	19.3088	18.7295	15.552	18.8267	18.951	18.46	12.6509	10.202	19.7888	23.0718	18.2409	13.9888	17.7023	11.5966	10.8247	10.1932	11.4259	15.281	11.7579	16.6449	11.4615	11.1605	5.29384	9.55952	7.44935	7.57677	7.78443	6.22798	7.38169
121138933	LOC121138933	lncRNA	0.143243	0	0.234118	0	0	0	0	0.654359	0.862144	0.320467	0.216637	0.492998	0.511787	0.718874	1.05423	4.12368	1.82022	0.476078	5.25285	0.522573	6.31357	2.1225	1.35279	10.5877	6.61813	3.72468	4.45692	8.71856	6.64318	9.5962
101837266	Tex10	protein_coding	11.0175	17.1599	18.6329	15.2486	19.9703	15.6582	18.7872	11.7409	9.28845	12.4021	13.8459	18.0008	15.1941	12.8839	17.7414	15.3449	13.8453	16.0236	16.4207	11.8104	19.1089	13.0497	15.369	18.3076	19.2996	19.3703	14.5135	16.2689	16.2448	17.4005
101837715	Invs	protein_coding	0.481057	0.56628	0.665283	0.592187	1.03725	0.634619	0.928156	0.366257	0.519679	0.589855	0.783499	0.684544	0.639019	0.708012	1.49788	0.965409	1.19906	0.645677	1.1411	0.843733	1.51979	1.26111	0.917358	1.42017	1.89964	1.53952	2.01489	1.97075	1.66252	2.62202
101837982	Erp44	protein_coding	14.3619	18.6177	20.4708	14.8822	19.4314	16.7585	20.3947	11.7991	17.7571	13.2258	15.4568	17.7024	14.6778	13.1999	60.5927	71.5121	50.166	65.7154	66.3615	42.8901	76.9516	51.2713	116.077	147.172	153.627	159.278	148.191	121.828	158.576	140.792
101828039	Stx17	protein_coding	0.708567	0.899467	0.952858	0.697978	1.00564	0.755918	0.667148	1.52965	1.65549	1.13373	1.28865	1.66693	1.38864	1.53042	3.49858	2.90481	2.87213	3.45792	4.66451	3.53386	4.45639	3.42883	3.00704	1.63187	1.38132	1.35268	3.23722	3.1585	4.62759	3.92875
101839141	Sec61b	protein_coding	26.093	42.1122	36.2709	33.1859	35.6384	51.8215	51.4342	72.0726	80.1757	70.1091	98.7212	59.2227	75.7787	78.5259	145.783	123.842	130.424	139.158	170.794	146.424	182.358	140.009	151.865	161.172	190.022	178.073	189.885	157.535	209.056	174.669
101839398	Alg2	protein_coding	1.80364	3.13206	3.08068	2.75332	3.583	2.91408	3.5697	4.5774	5.93311	2.61739	3.88277	4.25022	3.67684	3.2007	17.1609	14.3841	14.2884	16.3634	23.8888	21.5775	33.6609	23.6916	13.6576	10.3473	12.0118	12.8444	26.9978	28.0453	29.7664	28.3025
101840390	Galnt12	protein_coding	14.5785	18.2469	23.7693	18.7663	24.5771	21.7174	24.051	2.78502	1.10438	3.93291	4.83394	6.05029	3.2779	3.63142	0	0	0	0.118033	0	0	0.0711506	0.105246	0	0	0	0	0	0	0.10294	0
121136977	LOC121136977	lncRNA	0.598406	0.820376	0.36033	0.988275	1.17709	0.833352	1.03513	0.287749	0	0.140922	0.190528	0.216791	0.150036	0.316118	0	0	0	0	0	0	0	0	0	0	0.323363	0	0	0	0	0
101829364	Tbc1d2	protein_coding	1.65329	2.06766	2.32635	1.97893	2.6871	1.62021	1.51517	0.46682	0.329493	0.60013	0.612675	0.791335	0.599822	0.659372	3.26353	3.27017	1.44695	1.60113	2.00753	1.63767	1.75484	1.46011	6.72111	8.65304	6.96964	5.46621	5.45069	3.71285	6.09332	5.58583
101829903	Trim14	protein_coding	1.36688	0.947534	1.98182	2.43511	1.07115	1.96609	2.55514	4.29705	11.7654	1.80028	4.20115	3.68003	2.17927	3.12562	139.135	162.953	98.7807	133.723	187.711	112.842	215.721	135.765	223.511	147.286	306.596	132.653	411.029	154.603	509.69	200.524
101830178	Nans	protein_coding	15.1068	20.5858	24.0048	14.455	17.0192	19.5109	21.0507	3.83389	5.2384	5.26776	3.73732	4.65366	3.99808	4.21189	7.03464	6.20796	4.02888	7.12833	6.52835	8.16469	8.03345	5.80334	2.86218	2.9161	2.63291	3.63715	1.74088	4.25684	2.97324	5.28604
101840673	Anp32b	protein_coding	68.0484	111.914	98.4039	96.4993	104.929	99.7522	117.036	32.0364	25.6245	26.9077	35.0381	36.6931	27.9718	31.8713	18.5391	19.7889	26.8699	34.3136	29.4508	17.6027	35.8243	25.5493	29.318	34.8978	51.9077	48.3409	51.0002	32.2372	57.1775	51.3756
101830715	Trmo	protein_coding	3.06767	5.35602	5.26815	4.96644	5.04019	4.94513	6.49854	2.36945	2.22989	2.06388	2.48782	3.32804	2.83274	2.31486	6.95312	4.87955	4.4066	5.98436	6.29906	4.3792	6.41312	6.45592	5.77323	3.79169	3.76583	3.00571	5.94823	5.50866	5.15467	7.10235
110342579	LOC110342579	lncRNA	0	0	0.0870381	0.267365	0.132686	0	0	0.0810902	0	0	0.0805389	0	0	0.0668138	0	0	0	0	0	0	0.213381	0	0.502927	0.605566	0.27338	0.830833	2.31973	0.231521	0.617433	1.64657
121138935	LOC121138935	lncRNA	0	0.0822794	0	0	0.078704	0.185735	0	0	0	0	0	0	0	0	0	0	0	0	0	0.230474	0	0	0.298317	1.07759	0.972948	0.657089	0.786268	1.64795	2.19742	1.30224
101841820	Xpa	protein_coding	1.19375	1.93392	1.8559	0.803984	1.99497	2.02586	2.41752	3.2808	2.57019	1.13992	1.80539	1.4029	1.76845	0.949773	6.53567	7.33411	7.69558	8.51559	8.44453	7.11665	7.93314	8.28328	8.52407	8.27716	12.2563	12.2647	10.1463	6.96199	8.43937	8.25225
101842087	Ncbp1	protein_coding	7.21959	10.56	10.3475	10.7114	12.7993	10.7397	12.7127	8.00546	11.4017	7.41325	7.53109	9.11074	7.78244	8.05926	37.9433	43.4326	33.4501	38.2685	44.1247	33.0915	44.1339	33.1899	67.7449	83.0439	80.8714	101.661	102.294	81.3657	92.3979	98.9254
101830984	Tstd2	protein_coding	0.768217	0.860094	1.01328	1.03189	1.04099	0.937756	1.0258	1.72389	1.83866	1.01009	1.34527	1.71625	1.39644	1.36966	2.33098	2.47343	2.77443	2.91156	3.81905	2.6059	3.40218	2.39642	2.8002	3.90807	3.04425	3.01385	2.9354	2.46094	1.797	3.47265
101831246	Tdrd7	protein_coding	0.769326	0.801569	0.685851	0.895393	0.958421	0.918428	0.774279	4.11078	4.49005	1.53339	2.13662	1.99786	2.08234	1.45661	17.7582	23.5063	15.1439	17.2939	16.3209	9.84866	16.8703	10.4046	42.7345	67.9185	65.416	74.7071	65.544	43.359	60.0054	64.3695
101831513	Ccdc180	protein_coding	0.0614018	0	0	0.0256895	0	0	0.0354046	0.202578	0.390092	0.0457897	0.0619081	0.0704417	0.0121877	0.115555	3.91647	3.35113	2.05464	2.58492	1.84226	1.53068	2.58332	1.78931	7.58676	9.36782	6.88207	7.02502	5.98615	4.53808	7.2377	6.69753
101842630	Igfbpl1	protein_coding	1.94474	3.25647	3.40554	2.55718	2.48043	2.40498	2.1626	0.49355	0.278688	0.776931	0.63025	0.0796807	0.22058	0.813315	0	0	0	0	0.154362	0	0	0	0	0	0	0.2408	0	0	0	0
101842889	Aldh1b1	protein_coding	1.01721	2.26321	1.48936	1.70234	2.53447	1.7445	1.72293	0.193616	0.170064	0.30817	0.224349	0.291742	0.302861	0.212705	0.0779832	0	0	0	0.211943	0	0.0849135	0	0	0	0	0	0	0	0	0
101843615	Slc25a51	protein_coding	1.35228	1.70847	1.76021	1.15865	2.02765	1.28555	1.62483	1.08506	0.747296	1.02355	1.01645	1.24017	0.974015	0.812753	0.566156	0.23311	0.596799	0.592075	0.45891	0.531735	0.486687	0.431943	0.267655	0.184159	0.332551	0.294776	0.151169	0.0352041	0.328594	0.166914
101839638	Dcaf10	protein_coding	1.72773	0.984451	2.07374	0.948744	1.36206	0.992085	1.75116	1.95258	2.46428	0.936127	1.24524	0.696829	1.04489	0.728201	8.04659	8.69439	5.1799	6.86373	7.69465	4.97346	8.22084	5.4801	14.8507	18.342	15.9372	18.5316	15.7911	11.5017	14.2412	14.8158
121137102	LOC121137102	lncRNA	0.0788999	0.102758	0.386864	0.0990313	0.393172	0.0773213	0	0.240285	0	0.706065	0.83528	1.35774	0.563795	0.593944	0.871023	2.27137	1.20312	1.8356	0.789088	2.59055	1.26457	1.16909	2.98053	4.486	4.4554	5.33413	3.92787	4.45925	5.48869	2.84614
101832299	LOC101832299	protein_coding	6.2818	8.2328	11.4293	8.72761	10.6805	11.1894	11.1397	16.8447	22.5107	6.71751	12.0697	12.1017	12.2336	10.4589	27.4777	16.4917	28.9174	26.5241	36.8784	36.7535	45.2752	34.0708	11.5666	6.96356	6.28733	7.39662	9.83415	18.8939	16.4904	16.084
101844209	Exosc3	protein_coding	6.0364	9.5464	8.10417	7.10306	8.25869	8.71498	9.41632	8.69933	12.3268	5.60688	7.9881	7.51251	9.11468	8.11445	50.7728	56.8262	41.5033	49.9767	47.4342	39.521	53.5574	39.2914	101.036	132.381	130.04	161.726	162.664	110.597	137.788	133.316
101832560	Trmt10b	protein_coding	1.84344	2.50618	2.85437	2.80092	2.53829	2.85246	2.18182	3.02866	2.98467	2.33342	3.13035	4.22969	2.50358	2.94178	5.83153	5.87715	4.47952	5.10566	9.64952	7.31507	7.84003	6.3256	8.32297	7.72302	7.63714	7.31624	7.64766	9.20955	10.2179	8.91641
101844681	Frmpd1	protein_coding	0.644109	0.692988	0.900167	0.515536	0.767539	0.750147	0.581316	0.156359	0.280922	0.125305	0.296474	0.128511	0.144526	0.140543	1.88932	1.14211	1.06758	1.39613	2.48959	1.43031	2.01981	1.38319	2.11582	2.97222	1.77309	1.94184	8.19067	5.51939	8.71259	8.61082
101844939	Tomm5	protein_coding	17.2816	28.8624	27.2484	25.2637	30.2677	29.7872	30.7733	11.4548	23.454	18.3079	20.9089	20.4673	19.3709	20.5343	31.0488	24.8751	33.586	42.2327	36.9394	30.7812	39.5107	32.5359	23.5212	24.2755	23.4837	24.8472	15.8149	19.0041	14.1435	21.4783
101822593	Fbxo10	protein_coding	1.46297	1.59254	2.65875	1.45255	1.91777	1.88307	2.43624	0.498737	0.394264	0.378591	0.396277	0.488476	0.299055	0.383536	0.522282	0.0785744	0.332959	0.253999	0.181982	0.0796586	0.174984	0.0647088	0.0515534	0.124149	0.112093	0.0567772	0	0	0.0632909	0
101822865	Polr1e	protein_coding	5.17806	7.91106	8.19183	6.16596	7.52593	7.31893	8.15326	7.0255	6.3929	4.34417	6.07415	7.31127	6.60165	6.33001	14.9016	10.0333	13.2441	11.804	10.1802	12.9568	14.364	12.2958	11.285	10.0023	7.32705	8.28568	8.26215	11.4002	9.04382	11.1183
101823129	Zbtb5	protein_coding	0.448708	0.841171	0.688926	0.639996	0.51665	0.679583	0.764423	0.372685	0.40919	0.296594	0.236486	0.257385	0.186226	0.358251	5.1537	7.11924	3.61115	5.21958	4.57825	2.38102	5.50274	3.52583	14.8637	22.2651	20.6265	22.1329	20.3496	13.7736	18.8391	20.1801
101823575	Grhpr	protein_coding	3.98418	4.49401	5.11641	4.55426	4.74189	4.53197	4.98433	0.325007	0.570946	0.437716	0.645595	0.306077	0.29656	1.07115	0.130904	0.128009	0	0.354688	0.11859	0.129776	0.285075	0.210841	0.335953	0.404515	0.182616	0.184997	0.664099	0.30931	0	1.0999
101832814	Zcchc7	protein_coding	1.6826	2.51605	2.61425	1.9294	2.53611	2.78893	2.65905	4.20694	4.16753	3.46226	5.40357	4.07511	4.67574	4.19603	5.5802	4.48505	5.38486	5.86837	6.8558	4.47115	4.49465	4.74011	5.68918	3.42512	3.73234	4.10509	2.58533	4.15427	4.09435	2.67619
101824893	Melk	protein_coding	8.41195	10.7896	13.9916	9.14516	12.8083	10.5127	13.2283	7.08378	7.20231	8.00773	8.70619	12.9769	8.82917	8.84825	3.20492	2.59897	3.72503	4.3066	4.17812	5.19216	5.61763	4.34363	4.21286	4.7103	8.06958	6.51774	10.9716	8.77338	10.9598	9.19521
101825159	Rnf38	protein_coding	1.26148	1.34422	1.87434	0.885786	1.26383	1.17572	1.29707	1.55819	1.48664	1.04599	1.24075	1.22961	1.08212	0.940762	3.70066	3.55534	2.17468	2.34551	2.73498	2.28493	3.85281	2.5881	5.4985	5.91845	6.74757	6.28503	8.78321	6.32804	9.20506	8.22816
110342578	LOC110342578	lncRNA	0	0	0	0	0	0.0783015	0.0691063	0.0608327	0	0	0.0604192	0.137495	0.0475785	0.0501228	1.02908	1.86888	0.609184	0.398329	0.932273	0.874462	1.44068	0.355174	1.6978	2.72572	2.8712	1.86984	1.24302	1.56316	0.46319	1.85285
101825421	Gne	protein_coding	4.05541	5.38044	5.35831	5.1615	5.19385	4.93997	6.58896	5.7424	8.55435	5.17236	6.24791	7.27219	5.05547	5.06428	29.7072	28.573	20.9021	25.2562	30.5137	20.7402	29.6896	21.7899	42.5051	46.331	48.9335	48.8817	39.977	37.3217	43.5038	42.4806
101826200	Clta	protein_coding	12.2704	13.3274	23.082	16.6217	17.9976	22.0986	20.5047	19.601	19.5082	13.2596	15.4061	15.9361	14.448	14.4654	13.4608	9.66411	15.298	15.5431	15.4362	15.2029	18.1822	17.5641	13.1187	8.16126	8.08183	11.5584	9.79675	6.64307	11.8107	6.91978
101827518	Ccin	protein_coding	0.135834	0	0.266411	0	0	0	0	0.413675	0.926557	0	0	0	0	0	0.899733	0.391039	0	0.270872	0	0	0	0	1.4111	2.16247	0.55785	0.141281	0	0	0	0
101827779	Glipr2	protein_coding	0	0.268978	0.236285	0.311067	0.0771869	0.0404789	0.214352	0.188689	0.580081	0.277227	0.249876	0.1777	0.368944	0.207293	1.74798	0.668867	1.2597	1.71601	1.44585	0.678096	1.32405	1.34649	0.780177	0.704548	0.636129	0.644424	0.899632	1.5264	0.83808	1.38357
101828038	Reck	protein_coding	2.2327	2.24975	3.03455	2.41889	3.67449	3.15537	3.02875	1.21676	1.36738	1.11731	1.35067	1.33463	1.27354	1.06152	1.42699	0.549719	1.25431	1.28883	1.60616	0.986	1.2713	1.14919	0.221954	0.133626	0.0603246	0.122222	0.0731252	0.459792	0.204366	0.242224
106021836	Spaar	protein_coding	0.0484605	0.0315572	0.118806	0.0304126	0.120744	0.0949817	0.251483	0.295167	0.0972236	0.406562	0.403095	0.291874	0.432855	0.243201	0.713311	0.871923	0.0615796	1.0469	0.726989	1.14914	0.873791	0.502642	0.572077	0.413296	0.124387	0.504036	0.753907	0.632049	0.140465	0.124864
101834120	Fam221b	protein_coding	0.0882103	0.0765894	0.240286	0	0.0366306	0.0288151	0	0.402959	0.235962	0.0986727	0.0444688	0	0.140072	0.0737812	0.432802	0.423232	0	0.195448	0	0	0.117816	0	1.24959	1.17025	0	0.305824	0	0	0.170455	0
101830261	Hint2	protein_coding	12.2617	17.0413	11.8361	11.0521	16.1983	15.8874	16.2282	1.00248	2.64161	1.93314	1.36904	1.98259	1.66612	1.44548	0.908486	0.296132	1.46401	0.273507	0.548685	0.300219	5.6056	1.21938	2.72013	4.67895	0.422458	0.855932	2.0484	1.07332	1.90826	0.848158
101834389	Spag8	protein_coding	0.651657	0.848711	0.616622	0.516586	0.213639	0.739453	0.593288	1.67123	6.74334	0.613851	0.622449	0.826292	0.735243	0.860623	44.0476	56.403	33.0357	45.4822	48.5939	33.4079	55.5206	34.2529	73.8511	84.0476	87.3303	88.2906	76.6214	73.6605	82.3146	75.47
101830535	Npr2	protein_coding	0.170115	0.221556	0.513299	0.229944	0.293439	0.320598	0.248995	2.29148	1.73271	0.67334	0.870781	0.923257	0.779223	0.820893	0.144461	0.141267	0.465593	0.521895	0.567113	0.190955	0.419465	0.310235	0.370746	0.372007	0.0671763	0.272209	0.244292	0.398234	0.379297	0.269737
101831068	Rgp1	protein_coding	0.973485	1.00201	0.949511	0.630643	0.987813	0.838603	0.59753	0.633582	0.960774	0.562037	0.439305	0.54039	0.41139	0.679633	1.6467	1.27128	1.17717	1.17415	1.80586	1.57522	2.10761	1.2796	1.66819	1.91937	2.65992	2.08219	1.2702	1.63829	2.32107	2.26557
101831335	Gba2	protein_coding	0.761534	0.830356	1.2736	0.911383	1.50029	1.28433	0.919057	2.13043	2.94906	1.18864	1.55348	1.12762	1.07568	1.08877	13.9465	13.3195	9.27188	13.3025	13.0479	9.49753	12.8442	10.2868	24.5864	33.4304	34.457	39.0509	35.2664	25.4084	33.5722	28.2008
101834652	Creb3	protein_coding	3.83207	5.8803	6.13914	4.71458	6.14471	5.76323	5.44741	10.5726	11.6463	4.45635	5.73811	4.63564	5.87419	5.61709	26.1087	19.6605	25.4563	24.2112	26.5619	24.9147	28.1249	21.2508	19.5283	20.925	16.5557	20.1259	26.4436	19.2992	20.2354	20.7252
101831601	Tln1	protein_coding	0.70912	1.05432	1.03591	0.937312	1.3134	0.805629	1.09638	0.678452	0.881299	0.589655	0.787729	0.885513	0.747368	0.763714	1.84741	1.80656	1.62675	1.62682	2.82425	1.62544	2.4139	1.91549	2.4595	2.42623	2.64163	2.12128	3.12407	2.1826	4.11084	3.13685
101831872	Tpm2	protein_coding	2.17005	3.35617	2.66006	4.04305	3.84394	4.05389	3.04995	0.464677	0.0680257	0.986145	1.33328	1.16697	0.484578	1.19115	0	0	0.172345	0.225384	0	0.494791	0.679308	0.301449	0	0	0.174063	0	0	0	0	0
101834915	Arhgef39	protein_coding	7.43592	10.7688	12.1533	8.50438	9.33515	10.1288	12.6145	2.53561	1.15199	2.02327	3.08284	2.7173	1.57284	2.19726	0.211298	0	0.14593	0	0	0.104739	0	0	0	0	0	0	0	0.124818	0	0
101832913	Ccdc107	protein_coding	8.26688	10.2855	9.81279	7.24593	8.91797	10.9528	10.3856	7.87637	5.46669	3.82295	7.40375	6.43744	5.33523	5.0411	1.3596	1.66192	2.34746	1.84193	1.38567	1.34788	1.29537	2.46356	0.21808	0.525171	0.711258	0	1.14958	0.401569	0.535463	0.237996
101835179	Cd72	protein_coding	0.1543	0.522493	0.100876	0.38734	0.499788	0.574609	0.373676	1.5977	1.60973	0.690406	1.35348	1.96489	1.43336	1.51001	0.681364	0.222099	0.470574	0.615391	0.925906	0.225164	0.370959	0.457266	0.291443	0.175461	0	1.2839	0.960189	0.402495	0.357798	0.954177
101833437	Tesk1	protein_coding	0.898144	1.77041	1.19022	1.52339	0.997939	1.6414	1.38566	2.95702	4.57779	1.54774	2.75336	2.50631	1.67674	1.49231	9.91513	8.47298	10.796	12.1015	12.4621	9.65256	11.7689	8.12878	18.1104	20.1502	20.6857	21.4604	21.2987	21.212	24.9074	21.6407
101834119	Rusc2	protein_coding	0.70183	0.854812	0.669129	0.783025	0.97958	0.859735	0.786876	0.217696	0.117337	0.247153	0.186732	0.279569	0.100611	0.203829	0.526093	1.40307	0.578037	0.777525	0.693244	0.331901	0.572847	0.57774	3.43679	7.02012	5.13744	8.34736	6.71285	3.53151	5.87684	6.19529
121137453	LOC121137453	lncRNA	0	0.209528	0.262944	0	0.200423	0.315322	0	0.244975	1.29106	0.179962	0	0	0	0.807384	9.47226	15.0521	3.6798	5.88164	4.29062	2.93457	6.44629	2.86059	13.6742	19.209	10.7365	15.0598	19.0216	12.5897	10.259	14.923
101835438	LOC101835438	protein_coding	0.252174	0.346675	0.160283	0.263764	0.314157	0.315776	0.363513	0.68265	2.16423	0.297756	0.254254	0.482168	0.567284	0.333964	15.4146	19.3085	10.539	13.2702	15.2723	6.03091	11.3955	8.88474	32.0846	40.5442	37.0385	41.0914	30.6875	23.6321	30.8619	37.1806
101835790	Stoml2	protein_coding	9.14939	16.0522	15.1392	11.9584	14.0359	14.7833	17.5271	5.81457	5.08201	6.76666	7.60476	7.67712	5.49325	6.64083	1.94776	0.816297	3.8434	2.26179	4.15928	2.62061	3.48427	2.80104	0.53558	0.214961	0.776344	0.196617	0.23527	0	0	0.194831
101836052	Pigo	protein_coding	1.88117	2.76567	3.15006	2.24527	2.54484	2.69179	2.33575	1.68707	2.45432	1.63954	2.07704	1.64839	1.55315	1.27421	4.92641	5.89726	6.10076	5.67684	9.73396	9.05215	11.792	8.27674	3.97824	5.24945	4.3842	5.64174	10.0545	9.18194	10.6377	9.69416
101836466	Fancg	protein_coding	0.570122	1.0539	0.78152	0.807923	1.12266	1.08138	1.30434	4.17265	4.7228	0.987473	1.41851	1.39251	1.44558	1.36137	17.2575	19.7216	14.3491	19.1928	17.3508	13.2844	17.7595	14.4974	29.4396	34.8203	42.5795	36.2484	40.0557	32.7817	42.326	37.0565
101836911	LOC101836911	protein_coding	41.0924	66.6034	71.3275	56.7369	70.4283	60.6068	73.4432	102.059	101.575	62.7231	80.3259	93.662	78.9016	74.0434	159.988	157.752	143.382	163.844	166.921	140.133	190.415	143.267	169.192	175.766	180.054	193.348	168.531	168.07	183.501	192.27
101837174	CUNH9orf131	protein_coding	0.0378876	0.0164481	0.123848	0.0475546	0.0472001	0.024753	0.0873848	0.211538	0.430733	0.113017	0.191	0.0434656	0.0451222	0.0950703	5.57684	8.63475	2.66399	4.6591	3.70498	2.99475	3.39046	2.84441	19.7989	28.076	23.8584	29.161	21.0621	15.8678	25.0388	21.3467
101837447	Dnajb5	protein_coding	0.394027	0.684235	0.906372	0.567832	0.727224	0.643572	0.732082	1.66664	1.52247	1.38758	1.61117	1.80815	1.09495	1.04365	4.13508	3.25592	3.26381	4.26823	4.86508	4.20592	5.61359	4.0653	6.06417	8.96125	11.9118	10.4733	11.1701	9.83413	12.3517	10.8294
101835698	Fam205c	protein_coding	0.159207	0	0.325261	0	0	0	0	0.606068	2.55526	0	0.0601948	0	0	0	4.10101	1.71871	0.30346	1.05827	0	0	0	0	2.81916	2.4893	1.43027	0.206988	0	0	0	0.205108
121137484	LOC121137484	protein_coding	0	0	0	0	0.0161561	0	0.112166	0.0197474	0.0780542	0.0580269	0.0196132	0	0	0	0.19089	0.373338	0.0659175	0.0431017	0.0432333	0.0473111	0.103927	0	0.612376	1.69591	0.266299	0.606984	0.403507	0.225524	0.22554	0.668301
121137506	LOC121137506	lncRNA	0.4121	0.178905	0	0	0.513392	0.80771	0	0	1.10237	2.45855	2.70074	0.472772	1.96316	1.8958	4.54942	8.40333	1.74555	3.19583	1.37382	2.00454	2.75207	2.84959	7.78377	10.9343	9.87251	7.85811	7.69333	7.76367	11.1486	4.24731
101839228	LOC101839228	protein_coding	0.325606	0.424066	0.461217	0.490422	0.621978	0.510546	0.600788	2.11544	5.70501	1.48118	2.0354	1.23269	1.42186	1.82471	33.3894	35.6975	24.7149	26.6935	32.6366	20.9063	39.314	23.0296	53.198	78.248	71.9866	77.5536	67.2699	56.2457	84.8149	62.5308
101838782	Il11ra	protein_coding	1.91429	2.07177	2.90839	2.74113	3.56041	3.06499	2.65842	2.83281	2.27186	2.08102	3.13976	2.36624	1.8945	2.2326	0.0992156	0	0.548174	0.448045	0.0898827	0.196721	0.216066	0.239702	0.127314	0	0	0	0	0.351651	0	0
101839846	Galt	protein_coding	0.966782	1.69331	1.58012	1.92479	1.07982	1.30681	1.73002	0.812214	0.401297	0.857702	0.403346	0.745785	0.595545	0.54374	0.122677	0	0.0847247	0.221597	0	0.243239	0.534316	0.296384	0	0	0	0	0.207454	0.144935	0	0
101840474	Sigmar1	protein_coding	2.35416	3.60466	4.88757	2.43574	4.20104	3.49176	4.29239	3.14874	2.80828	1.92166	2.45376	3.44893	1.85649	2.51456	11.0043	13.2795	12.7744	14.1681	15.378	12.9985	22.4349	14.2359	11.567	17.1835	14.8615	21.3421	19.7968	20.6079	17.889	21.1483
121137521	LOC121137521	lncRNA	0.115959	0.0503412	0	0.194061	0	0.151518	0.133725	0.470861	1.55095	0.432376	0.584576	0.399093	0.276202	0.339468	6.96965	9.18011	5.50112	9.37798	10.8241	6.20452	11.9256	5.72738	14.7841	13.6257	23.4144	25.3278	22.8506	22.35	25.3205	19.7197
101841739	Dctn3	protein_coding	17.213	21.8303	22.654	16.3453	17.8297	21.986	19.0696	58.0167	81.6129	16.5864	24.7649	19.8581	28.408	23.2946	152.304	137.337	167.119	171.625	179.672	160.164	223.444	166.405	120.246	139.287	158.856	172.662	173.709	184.142	197.329	180.396
101842179	Rpp25l	protein_coding	8.42272	13.2084	12.8297	11.6505	11.9206	14.7677	13.6777	17.5368	26.554	10.3831	12.2183	9.46555	10.4405	10.9269	60.3021	52.9893	47.7626	50.0834	70.2927	51.2121	66.3499	52.1286	73.592	81.1179	77.6527	77.4733	85.5729	84.6946	104.962	86.8087
101842451	Cntfr	protein_coding	0.564738	0.668644	0.587371	1.03103	0.927402	0.779845	0.754871	0.0781761	0.103	0.172287	0.427045	0.265042	0	0.257651	0	0	0.0652384	0.170631	0	0	0	0.0760723	0	0	0.131778	0	0	0	0	0
101842716	Enho	protein_coding	0.3682	0.623401	0.481431	0.415932	0.22935	0.613416	0.191075	0.168199	0.22161	0.28831	0.389797	0.253445	0.131552	0.0461957	0.270985	0.132496	0.280727	0.244747	0.368241	0.134325	1.03274	0.109115	0.347728	0.209347	0	0	0.458251	0.160076	0.213449	0.569227
101836467	Dnai1	protein_coding	0.27858	0.195364	0.140096	0.457247	0.133482	0.315007	0.25948	2.57782	6.87876	1.00678	1.1019	1.5488	1.48022	1.31741	47.0774	62.6928	37.2514	43.8011	43.792	32.9125	51.9481	33.1497	86.4154	120.987	118.369	121.806	111.348	102.667	130.812	120.038
101842979	Fam219a	protein_coding	0.668145	0.415315	1.29057	0.914861	0.83237	1.22026	0.998163	2.56661	2.65046	1.61369	2.45731	1.9337	2.06165	2.00044	8.77302	6.61186	6.05895	8.73107	7.1378	5.53975	8.76169	5.4001	8.03087	4.48956	7.24968	6.71244	6.42565	6.7338	4.84163	6.80798
101844139	CUNH9orf24	protein_coding	0.960091	0.900296	3.0756	0.530226	0.669802	0.715069	0.597881	5.5554	7.01128	0.730296	1.04545	0.859123	1.18916	1.49366	10.7403	8.70629	6.83203	6.50947	7.55356	6.44469	8.92499	5.80424	16.3208	13.7561	13.0117	13.1814	14.3388	9.85068	16.0293	10.4889
121137548	LOC121137548	lncRNA	0	0	0.1547	0	0	0	0.0818653	0.144128	0	0.158818	0	0	0.0563629	0.118754	2.26399	1.36242	0.481105	2.98852	4.10205	1.89917	3.22371	1.9635	5.1399	4.30529	11.4187	6.15296	12.0746	9.05305	7.1332	8.77978
101844582	Myorg	protein_coding	0.0360357	0.0782208	0.0392647	0.060307	0.0897861	0.141259	0.0831135	0.329233	0.650668	0.188112	0.290663	0.206705	0.143056	0.105494	3.75718	4.62504	2.47273	3.9523	6.24689	3.9439	7.50833	4.59202	6.52283	8.87846	8.75624	8.93288	17.7154	12.8988	18.5923	16.5274
101844845	Nudt2	protein_coding	6.63737	8.41289	10.3639	7.4383	8.71176	8.47917	10.4563	4.60223	4.75578	7.02687	7.97674	7.34261	6.21089	7.3609	10.9038	7.46391	8.28362	9.65111	10.6684	11.2423	14.01	8.42989	6.43625	7.41282	7.60564	7.70481	8.11318	4.89524	6.87099	3.97011
101836732	Kif24	protein_coding	0.77359	1.34335	1.39208	1.23578	1.44073	0.918923	0.98673	0.939988	1.52066	0.839121	1.16995	1.58671	1.12604	1.12743	4.3707	2.64316	2.58166	2.23346	5.10575	2.59411	4.94698	3.47352	3.35771	3.10997	4.0916	3.21031	11.816	9.44414	10.2828	12.2011
101822500	Ubap1	protein_coding	4.56983	7.30676	7.53565	6.55522	8.51418	6.83755	7.23445	5.46744	8.22681	4.2903	5.15259	5.33624	5.32095	5.29834	49.1728	64.0894	35.2047	45.2252	46.4515	30.8123	56.976	37.1817	92.3841	116.922	132.169	139.303	133.554	105.28	130.448	125.212
101823130	Dcaf12	protein_coding	2.50368	4.33534	4.27804	4.10667	4.60771	4.21013	4.23248	3.76908	5.76503	2.45056	2.83986	2.83964	3.01564	3.24829	52.6618	71.1544	40.3469	57.6805	63.832	44.0082	67.8298	44.1804	133.539	182.307	206.959	230.223	220.422	161.54	211.114	209.366
121139030	LOC121139030	snRNA	0	0	0.841926	0	0.64174	0	0	0	0	0	0	0	0	0	0	0	1.30916	0	0	0	0	0	0	0	0	0	0	0	0	0
101823401	Ubap2	protein_coding	3.91572	6.51279	5.80882	5.25917	7.59691	5.10835	5.86747	7.63358	9.35702	4.32436	5.26192	5.66534	4.82679	4.63118	44.5129	54.0742	31.788	38.545	40.0762	24.9307	37.3259	27.6061	92.4504	104.653	91.6093	110.314	97.7784	71.2935	84.1485	102.05
121139064	LOC121139064	snoRNA	0	0	0	0	0	0.648162	0	0	1.32692	0	0	0	0	0	0	0	0	0	2.2049	0	0	0	0	0	0	0	0	0	0	0
121139065	LOC121139065	snoRNA	1.39151	1.81228	1.13715	0	0	0	1.20353	0	0	0.778276	0	0	0	0	2.56028	0	0	0	0	0	0	0	0	3.95584	0	0	0	0	0	3.58539
101823664	Ube2r2	protein_coding	1.91622	2.42536	1.94088	2.67614	1.84925	2.45975	2.00749	0.698642	0.487318	1.08684	1.34697	0.603767	0.899989	1.0497	2.38357	1.45679	1.71477	2.42188	2.33931	2.06765	1.51398	2.07951	1.5293	1.68796	2.35533	1.12284	3.35897	2.81604	2.34687	1.94713
101837267	Nol6	protein_coding	7.26033	9.57634	9.81298	7.7185	9.98396	8.25555	8.85309	9.88748	9.47188	5.50307	5.68015	7.10033	6.2842	5.72428	22.7752	23.033	16.6368	21.3611	23.1017	19.6841	26.4949	17.7927	38.4048	45.1147	41.4804	45.5288	43.8633	32.8294	39.8656	40.1403
101837538	Aqp7	protein_coding	0	0.0429108	0.215401	0	0	0.0645771	0	0.250851	1.52033	0.0368556	0.0996583	0	0	0	1.93989	0.711374	0.418673	0.219008	0	0	0	0	5.13413	2.99729	0.338278	0.171344	0	0	0	0
101837805	Nfx1	protein_coding	4.22217	6.40036	6.99502	5.1981	6.74021	6.78309	6.10626	3.30242	3.54103	4.23259	4.53613	5.63784	4.20406	4.32756	5.13655	6.01926	4.98405	5.09928	5.03794	4.461	5.87037	4.6152	5.12046	4.5257	4.6192	3.17961	3.87649	4.76453	3.47751	3.26963
121139052	LOC121139052	guide_RNA	0.84367	0	0.689451	0	0.525519	0.413395	0	0.642336	1.69261	1.4156	0.63797	0	0.502384	1.0585	0	0	0	0	0	0	1.69025	1.2501	0	0	0	2.19375	0	0	0	0
101824191	Chmp5	protein_coding	5.4812	7.43202	10.8607	6.22003	7.99769	7.39505	9.67629	10.3472	8.43576	8.18908	12.9454	8.7862	11.759	10.2683	10.9139	12.9692	11.5448	14.8482	14.3929	9.86114	14.742	13.9071	16.8412	28.6029	27.1744	27.1382	31.3053	23.9929	34.822	31.5349
101824633	Bag1	protein_coding	12.4408	15.9496	20.7146	15.9078	16.0798	15.0874	14.3244	16.5758	22.8533	11.481	13.9937	15.5212	14.3533	11.1699	59.9436	62.8151	49.7975	60.2125	69.0799	45.8112	68.2305	49.5414	77.4705	104.775	115.556	118.68	95.8038	87.8906	117.646	106.784
121137583	Spink4	protein_coding	0.136666	0	0.223368	0	0	0	0	0	0	0	0	0.23518	0	0	0	0	0	0	0	0	0	1.21502	0	0.777039	0	0	0	0	0	0
101824894	B4galt1	protein_coding	0.823588	1.22834	1.15068	1.28382	1.52248	1.35386	1.21785	1.49682	0.959411	0.96585	1.34602	1.44012	1.05995	1.0333	0.24441	0.0956024	0.270077	0.353192	0.398555	0.145382	0.372584	0.314928	0.0627256	0.302107	0.0681924	0.138163	0.0826625	0.51976	0	0.205362
121138939	LOC121138939	lncRNA	0.107146	0.104659	0.0875603	0.168106	0.266964	0.105002	0.0463358	0.122365	0	0	0	0	0.0638028	0.0336073	0.0985707	0.192782	0.136153	0	0.357194	0.0977211	0.214661	0.158763	0	0	0.27502	0.417909	1.33351	0.931641	0.465853	0.690188
101825160	Smu1	protein_coding	18.721	26.3646	31.2662	22.5282	27.6248	26.2728	26.4888	28.4031	29.7646	19.5183	25.8048	28.3453	26.5168	22.7755	49.4944	39.2432	51.5625	53.1592	50.8221	49.2336	56.624	44.9761	34.9741	25.5771	46.1866	48.2066	37.1834	39.2135	38.4589	41.5635
101838070	Dnaja1	protein_coding	21.4935	36.26	33.8159	31.8436	35.2599	36.8709	35.3034	50.0411	65.2863	29.1884	43.1389	47.0113	44.4969	40.853	159.073	176.591	154.786	185.397	185.36	156.53	210.315	155.906	226.983	253.433	258.727	265.757	219.377	225.138	246.988	231.15
101825422	Aptx	protein_coding	1.508	2.02076	2.19399	1.98029	2.62794	2.16121	2.98551	3.11919	3.93478	2.02813	3.01889	2.97002	2.12814	2.22008	7.89079	6.74393	4.89582	5.30162	5.20157	4.22939	6.28686	4.72724	9.63156	10.7547	7.24914	8.34095	8.35343	8.18559	8.74201	10.0171
101826116	Ndufb6	protein_coding	44.5419	79.9363	67.784	60.3089	62.9178	78.6228	77.9594	60.7486	67.3733	71.6969	98.5261	68.6525	74.7672	74.6952	120.995	114.849	130.136	128.222	149.367	129.229	157.746	125.763	122.553	135.599	142.686	139.531	157.14	137.611	165.704	138.264
121137617	Smim27	protein_coding	4.12735	5.37542	3.77764	4.35158	4.83332	6.87611	4.56932	8.54733	20.0388	4.8939	5.86755	5.53996	5.11209	9.21742	64.0938	39.507	44.4751	42.5243	51.1849	42.4613	51.9289	39.3849	72.5006	60.5444	50.8511	50.6556	46.2311	51.6781	64.6021	56.1509
101826727	Topors	protein_coding	4.34448	6.49132	7.60163	6.12206	6.7239	5.95535	7.72263	6.43279	7.00496	2.93673	5.60303	6.1231	4.93599	4.18002	10.985	9.78298	10.1606	12.4903	9.32969	10.0638	12.2282	8.25409	12.5857	13.4115	15.2561	15.6629	13.6005	13.963	13.4425	16.8255
101826983	Aco1	protein_coding	1.658	4.23947	2.21263	2.6538	4.03629	3.20493	2.65753	0.995968	0.70189	1.39524	1.35727	2.09405	0.905775	1.31681	0.447794	0.16421	0.34792	0.5561	0.557799	0.88787	0.609487	0.405697	0.215479	0.345939	0	0.316418	0.283967	0.13226	0.176359	0.0783859
101829765	LOC101829765	protein_coding	0.298101	0.0554634	1.04404	0.0534517	0	0	0.0736658	0.583617	2.22138	0	0	0	0	0	0.470131	0.91947	0	0	0	0	0	0	1.80982	1.45278	0.437234	1.3288	0	0	0	0
121139096	LOC121139096	snRNA	0.496047	0	0	1.24523	0	0	0	0	0	0	0	3.41446	0	0	0	0	0	0	0	0	0	0	0	0	0	0	0	0	0	0
121137645	LOC121137645	protein_coding	0.114717	0.124506	0.218745	0.215982	0.285829	0.243581	0.132293	0.611389	0.652095	0.342197	0.462653	0.427722	0.341557	0.527738	1.47751	3.50888	0.631686	0.88963	1.78469	1.11602	1.45559	1.41651	6.59064	11.6317	5.79093	5.46871	6.78178	4.57176	4.54437	4.9264
101835706	C9orf72	protein_coding	2.00754	2.29047	2.7388	1.64513	2.81102	2.53644	2.64038	7.09912	6.89021	3.37775	4.81767	5.71016	4.80151	4.39216	10.6233	7.34352	10.5836	11.7452	10.343	8.2317	10.7696	10.2269	7.83439	8.77292	14.8199	15.0131	8.15635	10.3868	11.5417	14.2783
110342895	LOC110342895	lncRNA	0.14832	0.154536	0.096966	0.148931	0.369551	0.0872112	0.153939	0.180679	0.297565	0.199094	0.0897256	0.15314	0.105985	0.0372174	2.9473	4.59005	1.96011	2.95769	5.63678	4.00408	4.39782	2.90098	5.04264	4.89113	6.24353	3.7024	9.59892	7.73788	11.1777	8.25474
101842373	Mob3b	protein_coding	0.404232	0.397536	0.647197	0.393472	0.524144	0.242537	0.371029	0.125619	0.198609	0.166106	0.0998117	0.212944	0.0687742	0.227706	2.24645	2.52333	1.06926	1.61767	2.33766	1.4145	2.04943	1.24683	5.72635	7.69238	6.35248	6.52111	7.13574	7.13722	6.64753	7.14208
110342890	Ifnk	protein_coding	0.109668	0.0714155	0.53773	0	0	0.0537371	0	0.500983	0.550055	0	0	0	0	0	1.41248	0.394641	0	0.546734	0	0	0	0	1.03571	0	0	0	0.341226	0.238393	0.31788	0.282575
101835965	Cga	protein_coding	0	0	0	0	0	0	0	0	0	0	0	0	0	0	0.579828	0.283503	0	0	0	0	0	0	0.744037	1.79176	0.808882	0.409714	0.490261	1.02755	0	0
121137672	LOC121137672	lncRNA	0	0.229516	0	0	0.658628	0.345402	0	0.536689	0.70711	0.394258	0	0.303258	0.209878	0	0.648492	0	0.895741	0	0	0	0	0	0.832146	1.00197	0	0.916467	0	1.5323	0	0
101836640	Smim8	protein_coding	3.487	6.29608	6.99446	5.07301	5.43011	7.68878	6.58023	10.8608	21.9413	5.58494	7.43103	6.13694	6.70118	6.66181	80.1981	85.8394	78.5496	93.7676	100.923	67.9422	109.236	73.51	110.021	132.474	137.917	121.581	102.085	137.128	109.342	110.675
121138944	LOC121138944	lncRNA	0	0	0	0	0	0	0	0	0	0.178887	0.241857	0	0.190456	0	0	0.575469	0.812851	0.531502	1.59938	2.33364	0	0.947838	0	0	0	2.49498	0.995158	2.08576	2.78121	0.824105
101836918	Cfap206	protein_coding	0.287789	0.461309	0.651275	0.611293	0.468842	0.260336	0.497822	12.2028	23.5836	4.85361	5.79208	5.44762	7.11849	5.44383	145.086	176.611	99.3576	136.262	148.708	100.952	168.27	113.824	270.221	352.933	339.002	353.668	362.307	296.046	367.677	342.927
101837623	Rars2	protein_coding	1.72654	2.2268	3.09584	2.27227	2.67298	2.59549	2.78363	3.59897	5.6498	2.96261	2.66187	3.20186	2.95457	3.30185	18.5668	16.7086	14.5269	18.9418	16.5968	16.0219	22.2318	15.1014	16.9387	15.4396	19.1034	17.3475	14.9165	16.4699	16.5196	18.2265
101837359	Slc35a1	protein_coding	1.16062	2.64526	2.5436	1.75472	1.97167	1.80949	1.82514	1.76729	2.06388	1.71136	2.07442	2.04263	1.97911	2.21732	2.52372	1.04412	1.60889	1.92869	2.81394	1.53967	3.06508	2.18876	0.747334	1.04983	0.270822	0.137177	0.656579	2.17887	2.44663	0.543723
101842896	Orc3	protein_coding	4.68853	6.9432	6.37934	5.73546	6.90833	6.39063	8.31615	10.7271	21.9641	8.97178	11.698	10.5665	11.9896	10.5107	62.0939	56.7813	46.3318	54.816	59.2678	48.1877	63.7023	52.1216	65.9684	68.4706	69.1521	77.8512	66.794	73.7739	77.6767	77.2667
101837894	Akirin2	protein_coding	1.74064	1.20906	2.33916	2.03912	1.49384	1.59209	2.81026	6.71462	9.07959	1.99036	3.62699	3.26161	3.40896	2.91183	56.9362	66.2558	34.4068	45.6382	56.7384	39.3707	61.0661	38.1719	124.203	152.85	187.053	150.266	190.158	108.299	209.886	138.337
101838158	Spaca1	protein_coding	0.339338	0.110488	0.277309	0.15972	0.105686	0.124706	0.146748	2.13146	3.82948	0.85407	0.705656	0.583946	0.353618	0.532183	3.74616	3.05277	2.58722	1.97367	0.989848	0.928467	1.01977	1.50844	5.00737	6.02928	2.17751	1.76472	1.05583	0.18441	0.245898	0.437174
121137744	LOC121137744	lncRNA	0	0.225074	0	0	0	0	0.14947	0	0	0	0	0	0	0	0.63594	3.42033	3.07441	0.861548	1.15224	1.57615	0.346228	1.79248	2.0401	1.96516	3.10506	4.94301	4.30165	2.62963	2.50459	3.56226
101838881	Rngtt	protein_coding	1.84567	2.87821	3.4135	2.54521	3.28259	2.65362	3.15066	3.99378	3.31309	4.03409	4.59101	5.26564	4.68543	4.05238	3.26186	3.01495	2.40705	3.26888	2.59071	2.43638	3.84366	2.19504	3.32557	3.59002	1.8077	2.90478	2.26685	2.48114	2.53411	3.12869
110342891	LOC110342891	lncRNA	0	0	0	0.100362	0	0	0	0	0.160419	0.0894437	0.120929	0	0.190456	0	0.588482	0.575469	0.812851	1.063	5.06469	3.79216	5.76702	3.08047	2.643	5.00089	3.6943	1.66332	23.3862	14.948	26.885	14.0098
101839495	Pnrc1	protein_coding	3.17806	3.70546	4.35328	7.52202	4.26086	6.7332	10.8379	12.2135	11.416	5.01087	11.4438	9.7399	7.64191	10.8987	16.2614	9.36682	10.923	14.9887	15.1353	10.6003	17.5853	8.87996	6.71735	5.67897	12.8964	5.50916	12.9961	4.47398	14.3879	4.83522
101843702	Srsf12	protein_coding	0.0367568	0.0478717	0.0300378	0.0230677	0.0915828	0.0180107	0	0.0839555	0.331844	0.164466	0.166769	0.189758	0.19699	0.0461164	3.17861	6.15051	3.26953	3.54274	3.55356	1.94437	3.90293	1.96071	10.414	17.7639	17.0767	20.6446	16.6975	13.1037	16.727	14.7745
101843964	Pm20d2	protein_coding	0.545736	0.71076	1.33793	1.36996	1.28421	1.90157	1.94049	0.461668	0.72992	0.474806	1.05462	1.46086	0.830483	1.02705	1.89666	3.60035	2.38864	4.1314	4.64938	2.54396	4.73786	3.14471	6.15609	6.89529	10.5837	10.564	10.5655	8.17229	13.5336	11.4055
101839761	Gabrr1	protein_coding	0.0860611	0.0280213	0	0.0270049	0.0536072	0	0	0	0	0.0240672	0	0	0	0	0	0.154845	0	0.0715073	0.215177	0	0.172419	0	0	0.244658	0.441799	0.22378	1.20498	1.49661	1.24726	0.776115
110342892	Ube2j1	protein_coding	3.13427	3.52449	4.57293	4.0875	4.68558	4.27021	4.86631	4.09746	4.17162	2.41146	3.23719	3.02566	2.71307	2.91571	9.39573	10.5084	5.01247	6.60585	5.96343	5.01992	7.96403	5.16523	11.6956	14.5172	6.98538	9.93885	9.32392	10.2364	10.4586	9.06069
101840036	Rragd	protein_coding	0.512532	1.12424	0.749509	1.11732	1.04178	0.687326	1.02657	0.0410759	0.108238	0.0301748	0.407967	0.232101	0.0321263	0.23691	0	0	0	0	0	0.09841	0	0	0	0	0	0	0	0	0	0.139011
121137812	Lyrm2	protein_coding	1.42989	2.15195	3.01216	1.79472	2.25637	2.39774	1.86882	1.69347	2.23121	2.38145	2.35474	2.84336	3.21663	3.42851	2.80628	3.54463	2.98793	3.59063	3.70753	2.31841	3.05568	3.01329	1.95056	2.89062	2.77304	3.13969	6.32745	5.3876	6.26295	4.09364
121137815	LOC121137815	lncRNA	0.135628	0.0441601	0.166254	0.212792	0.253447	0.0664572	0.0586529	0.258154	0.0680257	0.303429	0.205119	0.350091	0.201908	0.127623	0.374319	0.366042	0.34469	0.563459	0.452144	0.123698	0.271723	0.200966	0.480327	0.192784	0.696253	0.528998	0.421997	0.442235	1.96562	0.524194
101844754	Mdn1	protein_coding	1.06091	1.64564	1.86547	1.32038	1.77832	1.5274	1.36608	0.880341	0.908776	0.76005	1.0952	0.892315	0.684983	0.702918	0.734743	0.568363	0.636192	0.79236	0.635824	0.54359	0.895567	0.741842	0.675456	0.423596	0.443655	0.557925	0.500706	0.673713	0.276414	0.5375
101840304	Casp8ap2	protein_coding	2.12445	2.86711	3.33383	2.82108	3.13567	3.00976	2.96922	1.57059	1.65236	1.70483	2.0954	1.66897	1.4209	1.62242	2.26599	0.941752	1.74103	2.09775	1.71925	1.68485	1.44958	1.71081	1.01771	0.831521	0.948345	0.680503	0.52689	0.936995	0.892439	0.59499
101822685	Map3k7	protein_coding	2.25126	2.44335	3.41119	2.70794	3.1844	3.45871	2.96127	2.16038	1.99953	1.95429	2.1457	1.85632	2.16446	2.41261	3.23607	3.41768	2.74153	2.72789	3.55709	2.13879	3.24177	2.08487	2.93446	3.19999	3.00963	4.45135	4.30494	4.0781	4.62216	3.98796
121138945	LOC121138945	lncRNA	0	0	0.156637	0	0.119394	0	0	0	0	0	0	0	0	0	0.352668	0	0.243565	0.955563	0	0.349628	0	0	0.905089	0.544901	2.95191	2.492	0.596382	1.24997	0.555579	0.493874
101829947	Manea	protein_coding	0.35354	0.445098	0.327436	0.221873	0.543206	0.20788	0.366935	1.34585	0.851145	0.81731	0.980251	1.50068	0.799991	0.532276	2.1683	1.48425	1.0782	1.52751	0.864305	0.945827	1.46381	1.01279	1.89201	1.47408	0.967954	0.919289	0.733343	0.768511	0.478218	1.09313
101839177	Ufl1	protein_coding	4.10008	6.12443	6.03426	6.17058	7.28656	6.34127	7.26045	18.3451	24.7552	10.7378	13.9592	14.3786	14.7647	13.6526	54.4874	49.4367	48.9399	55.024	53.1839	43.7388	66.1814	47.22	59.0911	60.9862	67.8323	72.0515	72.6732	75.6092	86.5131	78.3065
101838908	Fhl5	protein_coding	0.411749	0	0.74774	0.0574229	0	0	0	0.766306	3.21249	0.153528	0.207572	0.157456	0	0	4.04047	2.79872	0.581352	0	0	0	0	0	2.59237	3.90179	0.234859	1.18961	0	0	0	0
101838636	Ndufaf4	protein_coding	3.62584	7.6651	8.88915	6.10094	6.74283	7.10658	8.45361	3.76077	4.42784	2.49819	5.72202	6.37512	4.72497	4.25243	2.6105	2.74188	5.67581	3.84225	5.5182	3.92993	5.89556	3.65957	0.496268	0.44816	0.674399	0.819831	0	0.571138	1.82777	0.812384
101838109	Mms22l	protein_coding	2.05305	2.70751	3.1867	2.67413	2.83114	2.63202	2.76965	3.26386	2.61642	2.57099	3.35884	3.79961	2.89104	2.20323	6.50961	5.57577	4.20042	3.94815	6.15555	2.96767	5.0186	3.90307	7.98732	6.3137	6.16458	6.04351	7.47268	5.16456	6.28772	6.85364
101837303	Fbxl4	protein_coding	0.719239	1.33818	1.61216	1.0833	1.40804	0.745126	1.63517	2.00265	1.73156	1.21831	1.86472	1.09624	1.66421	1.18599	0.7562	0.517635	1.09674	1.09277	1.23312	1.04956	1.72915	1.64426	0.194072	0	0.421972	0.213737	0	0	0.476515	0.635386
101828608	Coq3	protein_coding	3.96364	6.6609	6.06026	6.36581	6.42455	6.76626	6.93009	10.3188	13.3389	12.3955	15.7275	16.7219	14.9228	14.5979	41.2476	42.9427	35.5275	39.0952	51.1495	35.7611	47.9871	36.5016	45.4827	57.1881	67.8251	69.5961	69.2216	63.7399	65.721	65.4498
101828343	Pnisr	protein_coding	2.13799	3.37352	3.11355	2.7179	3.70499	3.38457	4.17247	10.184	12.593	10.9767	11.773	11.9572	11.5233	11.7785	16.4411	12.8226	16.7883	16.5345	15.4885	16.2994	21.9659	15.7585	13.3314	10.2079	12.2419	10.3346	23.6239	18.8878	24.7088	20.3402
101827113	Ccnc	protein_coding	1.45388	2.41762	3.71288	2.6558	2.66835	2.39162	3.25597	8.9938	9.76623	5.40173	7.59767	9.31511	8.45653	6.66121	13.8052	11.3978	10.4251	14.1079	14.1077	11.8866	16.5924	12.9257	15.3242	21.1087	22.2575	24.2354	23.6684	21.107	26.3385	29.0324
121139093	LOC121139093	snRNA	0	0	0	0	0	0	0	0	0	0	0	0	0.596288	0.628175	5.52733	3.60341	0	0	0	0	0	0	0	0	0	0	3.11568	0	2.90251	0
106020794	LOC106020794	lncRNA	0	0.0883202	0.443343	0.425584	0.422411	0.797486	0.117306	1.13588	2.44893	0.83443	1.0256	0.816878	0.565341	0.850819	2.24592	1.46417	1.55111	1.80307	10.8515	8.65884	12.2275	6.83283	0.960655	0.771138	0.348127	0.705331	18.5679	15.9204	23.9806	25.5108
101825803	Ggh	protein_coding	9.2182	15.8281	17.0256	12.4523	16.0673	15.1103	17.3044	13.2184	8.45913	15.1205	20.1305	17.6414	19.1999	17.2186	0	0.297503	1.15562	0.41216	0.137806	0.150804	0.828169	0.245005	1.17117	0.470061	0.424413	0.214974	0.257236	0.359429	0.718909	0.639063
101835733	Ythdf3	protein_coding	0.968995	0.85924	1.66798	1.12566	1.88781	1.26278	1.44437	2.40162	1.69587	1.00321	1.55902	1.47235	1.31362	1.22867	3.45197	3.78368	2.12206	3.18625	2.95542	2.03076	3.26308	2.44392	6.6687	7.7366	7.2499	9.00631	9.49392	7.84285	9.68099	11.8462
121138951	LOC121138951	lncRNA	0.0694852	0	0.454269	0.0872143	0	0	0.120197	0.105806	0.418213	0.0777267	0	0	0	0	0	0.250042	0	0	0	0	0	0	0	0	1.07012	0	0	0	0.402813	0
101834951	LOC101834951	protein_coding	0.0130412	0.0169847	0.0213146	0.0327372	0	0	0	0	0	0.0145879	0.019723	0.0224417	0	0.0490857	0.0479896	0.187714	0.0994298	0.390087	0.130426	0.095152	0.156763	0.154589	0.369483	1.92784	3.14653	2.50935	0.97384	0.850451	0.83161	0.537634
101824499	Armc1	protein_coding	2.19148	3.03896	2.98911	2.94853	3.43722	2.33304	2.97269	2.3047	1.32848	1.86942	2.16981	3.47275	2.6475	2.09675	1.97257	1.07795	0.801369	1.41478	0.788391	1.0353	0.88442	0.327057	1.48895	0.537845	1.53778	0.655929	0.68677	0.61689	0.456987	0.649971
101824045	Mtfr1	protein_coding	1.47224	0.916103	2.13888	1.4783	1.40615	1.00995	1.41483	2.91434	3.83977	0.677041	2.00391	0.872643	0.954606	1.00565	9.45075	13.068	4.90565	10.8735	7.74375	5.54996	8.32427	7.12615	11.3548	7.81263	6.886	7.91156	4.68256	8.03629	6.9226	6.32234
110340150	LOC110340150	lncRNA	0.944019	1.07579	0.771456	1.18489	1.76408	1.61898	1.42886	1.79684	0.473483	0.527993	0.535389	0.609189	0.562139	0.2961	1.3027	0.42463	0.299896	0.784375	0	0	0	0	0.557208	1.34185	0.605771	0	0	0	0	0
110340149	LOC110340149	lncRNA	0.195166	0	0	0	0	0	0	0.148591	0	0	0	0	0	0.367293	0.359092	0.702303	0	0	0	0	0	0	0.460788	0	0	0	1.21449	0.424244	0	0
121138052	LOC121138052	lncRNA	0.13879	0	0.22684	0.174203	0.172904	0	0	1.05669	0.835342	0.155252	0.629706	0.477671	0.330584	1.04479	4.08583	4.49492	3.52727	4.1515	6.01492	3.03796	7.78565	6.58085	15.7289	16.5715	22.0871	22.3751	19.8645	13.8781	20.1145	26.4632
101822904	CUNH8orf37	protein_coding	2.07792	4.23287	4.04928	3.77841	3.94937	4.51651	5.11514	10.7498	15.3391	7.21153	10.4753	7.83918	9.32771	6.45074	48.1335	51.5748	37.034	46.8375	37.8331	31.3913	47.6076	36.6315	66.4194	87.5477	91.9012	97.8099	81.5623	67.9852	82.4683	90.332
101822632	Plekhf2	protein_coding	0.934886	1.27052	1.26225	1.42852	1.0634	1.83236	1.05468	2.35198	3.42503	1.8642	2.02863	1.67874	1.21022	2.24389	6.13262	9.80001	8.6774	7.56523	9.21441	7.85921	7.81771	8.79339	14.3952	21.7241	25.0398	24.5207	27.3178	17.1413	25.4487	25.3453
121138074	LOC121138074	lncRNA	0.297298	0.154879	0.291544	0.298523	0.0740743	0.0582699	0.102854	1.44864	5.24878	1.1307	1.70857	1.5348	2.05359	1.9396	16.1914	26.3177	18.1335	18.7736	23.5883	15.1842	22.3953	16.9159	37.623	62.5426	70.2049	74.8309	67.7116	67.2105	76.1772	60.0563
101834426	Ndufaf6	protein_coding	2.5342	3.56456	2.98219	4.00782	3.22024	3.72525	4.47138	1.77508	2.84717	1.92765	2.6062	2.96545	2.41449	2.41642	2.61115	2.37102	2.96264	4.21129	4.90001	3.51315	4.46788	3.30443	2.63264	2.01721	1.30095	3.42656	0.9462	0.881401	1.76293	1.04475
121138167	LOC121138167	lncRNA	0.185695	0	0.455253	0.233075	0.115669	0	0.321218	0	0	0	0.14042	0	0.221153	0	0	1.00233	0.235966	0.308584	0.619054	0.677443	0	0	2.19214	2.63951	3.33646	4.34567	1.73333	3.63291	2.69124	2.39233
101844786	Tp53inp1	protein_coding	0.712807	1.12379	0.781788	1.02417	1.37875	1.04782	1.13568	1.7138	3.10475	1.05964	1.23406	1.04909	1.39624	1.02375	5.79828	3.44254	4.36203	5.61092	9.66149	6.63792	10.3347	7.89367	2.79014	2.61299	2.31109	1.90225	7.35392	7.09495	7.12264	8.36152
110340175	LOC110340175	lncRNA	1.51492	2.18227	2.21339	2.50646	1.1724	2.40687	2.3823	0.559223	0.6447	0.924328	1.07613	1.57996	1.09345	1.18072	1.18251	0.495584	0.933351	1.1443	0.612157	0.502422	1.2876	0.884284	0.216772	0.261011	0	0	0	0.0997902	0.399188	0.591421
101843918	Ccne2	protein_coding	4.88946	7.76528	9.97486	8.12382	9.68467	7.91137	11.409	19.4434	22.9005	15.149	20.4284	23.8497	17.9511	16.6823	33.914	25.6959	30.0376	33.7868	33.5969	27.9753	35.8004	32.5761	24.1678	19.2	22.8431	19.3908	17.5116	21.8688	20.5958	19.7585
101844520	Ints8	protein_coding	1.27936	1.73565	1.54646	2.04069	1.95906	1.84146	2.21305	3.73386	2.94101	1.92304	2.45888	2.66022	2.33309	2.14017	5.4925	4.5558	3.86104	5.71365	4.39828	3.59769	5.92722	4.62071	7.23677	10.1533	9.5094	8.59381	10.3662	6.83667	7.49382	10.0266
101843654	Dpy19l4	protein_coding	0.618095	0.842442	0.998474	0.586363	0.993862	0.866332	1.03189	0.930242	0.980505	0.731604	0.847831	1.0018	0.907311	0.847623	1.53397	1.13797	1.04115	1.0988	1.82095	0.943912	1.78548	0.87326	1.08601	1.18505	0.996182	1.04655	3.53325	1.37484	6.04138	2.40742
101842403	Virma	protein_coding	2.93923	3.04526	3.92925	2.96581	4.56427	2.4528	3.10472	3.41	3.02274	2.75369	3.73546	4.02368	3.57892	3.36745	3.87799	3.5256	3.6617	3.22887	3.04661	2.64314	3.33192	2.90346	6.14256	6.7876	4.60691	4.196	3.79129	3.50779	3.34099	5.04886
101842128	Rad54b	protein_coding	2.43677	3.17362	3.83625	2.83362	3.25892	2.8621	4.30814	1.74612	2.48032	2.30489	2.22201	2.8983	2.43261	2.63014	6.13182	5.287	4.73574	6.3718	6.39126	4.96776	9.47669	5.46909	2.87661	3.87116	3.77118	3.16809	3.79092	4.90747	4.46637	2.58532
101841857	LOC101841857	protein_coding	0.361081	0.346513	0.621215	0.429358	0.804964	0.577345	0.493109	1.12859	0.648163	1.16921	1.12092	2.06031	1.42589	1.38292	1.11893	0.752254	0.772771	0.947427	1.3938	0.485313	0.761481	1.29533	0.807645	0.216105	0.195119	0.494157	0.354783	0.908837	0.330509	0.979338
121138281	LOC121138281	lncRNA	0.0233129	0	0	0	0	0	0	0.035499	0	0	0.0352577	0	0	0	0.428941	0.419457	0.118497	0.309927	0.233155	0.255147	0.653886	0.207262	1.10084	2.651	1.55581	0.72743	2.75639	1.01353	1.89206	1.80206
101841590	Gem	protein_coding	0	0	0.125805	0.0322041	0.0319641	0	0.221915	0.0781386	0.154426	0.0287008	0.0776074	0.17661	0.0916707	0.128764	1.32183	1.66192	1.04331	1.70549	1.36856	0.842424	1.85053	1.36865	4.6039	6.41876	7.77116	10.1408	6.22688	4.35033	6.24707	8.72652
101843030	Pdp1	protein_coding	3.1368	4.54929	4.70633	4.30976	4.49953	4.11165	4.74141	3.97788	2.79918	3.87413	4.87869	4.68275	4.13646	4.01004	5.09786	3.13351	3.01779	4.67003	3.39776	2.63526	4.44072	3.51894	2.99044	1.85663	1.72713	2.36717	2.58623	3.82878	2.98293	1.88674
101841046	Tmem67	protein_coding	0.595992	0.646844	0.784688	0.685721	0.618736	0.519171	0.429565	4.56285	4.41747	2.55561	4.13123	5.75479	4.65311	3.75954	6.51858	5.95742	6.26908	7.42805	7.72669	6.64359	8.4246	8.19327	6.87935	7.71853	8.9237	7.49033	12.7747	12.7395	13.8201	15.8684
101840776	Rbm12b	protein_coding	0.0525827	0.0456555	0.15756	0.0329996	0.131015	0.0601191	0.166757	0.787343	1.84614	0.36272	0.384368	0.754053	0.667983	0.703704	6.86915	5.83424	5.54589	5.12635	5.66789	3.06927	5.61849	4.12945	8.69037	7.42439	9.7177	9.70768	7.36234	6.59144	8.38276	7.22592
101840512	Cibar1	protein_coding	5.39773	7.15382	7.77277	5.07376	6.45785	6.19854	8.14424	32.0441	45.8928	9.01702	15.7154	14.0761	15.9436	12.888	122.415	105.418	110.046	131.979	150.456	125.003	172.739	126.418	121.714	145.472	157.224	164.591	201.24	181.531	213.662	203.534
101840240	Triqk	protein_coding	0.293149	0.381795	0.419235	0.367947	0.410854	0.287284	0.824029	2.7341	5.36668	2.50038	3.76847	3.15289	2.83665	2.66652	38.835	55.6458	33.7122	43.5999	45.3211	33.2867	51.5363	36.3786	101.916	141.257	153.311	162.742	137.045	115.977	146.15	130.295
101827990	Runx1t1	protein_coding	0.0382509	0.0213504	0.0714486	0.0548692	0.0340376	0.0374855	0.0378097	0.0416038	0.0438518	0.00611253	0	0	0.039047	0.0137117	0.221191	0.2163	0.166649	0.345064	0.364335	0.219284	0.262743	0.161937	0.387045	1.02527	1.23428	1.6198	1.12214	1.04529	0.823621	1.21086
[truncated: 13,400 more rows]
