# Supplementary material for: The non-redundant functions of PIWI family proteins in gametogenesis in golden hamsters
Source: Nat Commun. 2023 Aug 29;14:5267. doi: 10.1038/s41467-023-40650-x (PMC10465502; doi:10.1038/s41467-023-40650-x)
Supplement: Supplementary file 16 — Supplementary Data 13 [file 41467_2023_40650_MOESM16_ESM.xlsx]

## Sheet: Supp Table13
Supplementary Table 13: Consensus-TE expression levels in Piwil1-deficient spermatogenesis of golden hamster.
temporary TE id#TE subfamily	WT-SPG/PL-1A	WT-SPG/PL-2A	WT-SPG/PL-1B	WT-SPG/PL-2B	P1KO-SPG/PL-1A	P1KO-SPG/PL-1B	P1KO-SPG/PL-2B	WT-LZ-1A	WT-LZ-1B	WT-LZ-2A	WT-LZ-2B	P1KO-LZ-1B	P1KO-LZ-2A	P1KO-LZ-2B	WT-P-1A	WT-P-1B	WT-P-2A	WT-P-2B	P1KO-P-1A	P1KO-P-1B	P1KO-P-2A	P1KO-P-2B	WT-D-1A	WT-D-1B	WT-D-2A	WT-D-2B	P1KO-D-1A	P1KO-D-1B	P1KO-D-2A	P1KO-D-2B
ltr-1_family-1#LTR/ERVK	18.1815	12.1109	8.16625	12.5426	14.6968	11.2891	12.7243	32.7575	13.9224	14.9042	12.804	13.136	12.3969	12.0151	20.4292	18.9786	10.5818	17.9898	28.2239	21.2657	32.2548	22.6217	36.7007	22.0953	40.6118	32.48	54.4114	41.0308	55.5162	45.0589
ltr-1_family-2#LTR/ERVK	18.3685	6.94258	6.38914	12.7403	15.7998	8.66313	12.4484	36.9327	17.7352	14.0625	12.2272	15.2122	13.2261	11.8155	23.0489	24.1377	20.2084	25.0249	45.6118	38.6509	51.7964	36.992	31.2545	29.1718	26.225	26.2204	83.2062	67.8839	108.802	95.001
ltr-1_family-11#LTR/ERVK	1.65074	0.894823	0.714599	1.24315	2.05648	1.48654	1.25023	2.40491	0.877174	0.97816	1.25501	1.78116	0.882017	1.25384	1.44474	0.995378	1.36062	1.77935	2.17148	1.59505	1.43012	1.42791	1.43256	2.28297	1.83224	2.32017	2.72077	2.13359	2.27599	1.70133
ltr-1_family-101#LTR/ERVL-MaLR	9.0755	6.79243	3.50619	7.1265	7.08138	8.63585	7.42172	15.8439	8.42733	10.6836	8.44123	6.70899	6.11179	7.42174	14.0866	12.319	13.1239	14.2169	28.9275	19.5653	25.71	17.7017	17.8333	16.981	19.7503	19.3063	39.8886	31.9166	42.7074	38.0634
ltr-1_family-102#SINE/Alu	0.725049	0.891835	0.246881	1.20075	0.689991	1.4803	0.731617	1.70207	0.747516	1.5883	0.913784	0.381239	0.551678	0.75806	0.852303	0.616033	0.998111	1.00406	2.04782	1.76339	0.968397	0.835594	1.47409	0.801578	0.723737	1.46635	1.12797	1.22584	1.34268	1.03788
ltr-1_family-103#LTR/Unknown	0	0	0	1.31848	0.654323	1.02943	0.908544	0.799772	0	1.17504	0.794335	0	0	0	1.93276	0	0	5.23686	1.75095	0	2.10452	0	0	2.98627	2.69627	0	0	0	3.04479	10.8265
ltr-1_family-104#LTR/ERVK	6.14652	2.14538	1.44661	3.30194	3.52236	3.03586	3.40235	8.68554	5.1792	4.84038	4.27607	3.76547	3.45513	3.79413	6.15219	6.28157	5.68604	6.37363	15.0812	10.6735	15.9592	11.6577	8.24279	7.54859	7.82526	4.98652	23.1024	18.8124	25.5125	24.7061
ltr-1_family-105#LTR/Unknown	0.423502	0.827347	0	0	0	0	0.366291	0.967313	0	0	0	0	0	0	0	0	0	0	0.705917	0	0	0	0	0	0	1.10121	0	0	0	0
ltr-1_family-106#LTR/ERVK	1.65784	0.532392	0.29694	1.62476	1.27314	1.1573	0.864253	2.24777	0.501182	1.49882	0.721266	1.09425	0.784349	0.740815	2.08925	0.81722	1.38519	1.28313	2.04414	2.48549	1.09196	0.74031	2.25198	1.03298	1.98192	1.53534	3.39172	1.87592	2.76471	1.05328
ltr-1_family-107#LTR/Unknown	0	0	0	0	0	0	0	0.644875	0	0.236867	0	0	0	0.531341	0	0	0	0	0	0	0	0	0	0	0	1.10121	0	0	0	0
ltr-1_family-108#LTR/ERV1	5.07938	1.37299	0.469912	3.12755	3.7012	1.50272	2.32093	8.3182	11.1518	1.82247	1.44941	5.44238	2.39688	0.721446	49.3735	34.8319	30.6891	38.541	38.6587	33.914	44.5451	41.7498	37.5612	28.8797	44.2787	41.8656	47.1142	69.1648	61.6693	61.7342
ltr-1_family-109#LTR/ERV1	3.34267	0.941288	0.590626	1.47411	2.36351	0.708279	2.65669	3.98942	0.543747	1.61692	0	2.48743	2.15186	1.7002	2.32713	3.57606	1.6072	1.50129	3.31293	6.26206	4.34391	1.33864	2.98618	2.56829	2.31889	0.469824	1.68657	1.96383	2.61862	3.72446
ltr-1_family-110#LTR/ERVK	4.46442	2.90721	2.60596	5.20327	2.78087	6.56264	6.6194	6.55527	4.47836	3.74545	2.17024	3.5669	3.60789	3.00066	4.10711	1.72127	6.88867	4.76928	6.37846	9.88845	3.19437	3.30756	9.78762	9.06546	4.91107	14.9253	6.94537	10.3978	4.62156	7.39487
ltr-1_family-12#LTR/ERVK	5.94448	1.7334	1.35271	4.06402	4.52835	2.75658	4.41109	10.3802	3.89309	4.32877	3.63669	5.29278	3.17682	3.25549	5.8237	4.86986	5.51432	6.0776	8.63156	7.48719	8.46994	6.43006	6.89205	8.61654	9.10035	7.73582	11.4142	10.2354	12.2866	11.9018
ltr-1_family-111#LTR/ERVK	4.21712	2.0342	1.78695	2.74458	5.64282	8.11242	2.70179	2.61616	4.70032	1.22301	4.01568	7.79454	5.58042	7.64249	14.9437	14.6132	23.8168	28.0317	48.4242	38.7466	46.9376	24.069	33.9263	32.8577	74.5681	93.4101	183.698	103.214	111.37	108.659
ltr-1_family-112#LTR/ERVK	0.542138	0.0916979	0.0805523	0.353488	0.289454	0.358794	0.280122	0.600381	0.141255	0.181144	0.053241	0.24232	0.134163	0.238507	0.414544	0.405377	0.357873	0.374405	0.539851	0.410971	0.394961	0.333842	0.398958	0.28022	0.867457	0.659075	1.75254	1.13256	1.38774	1.45131
ltr-1_family-113#LTR/ERVK	4.75068	1.74512	1.752	2.93554	3.49032	2.65013	3.37141	9.08881	4.74107	4.52384	3.20552	5.6178	3.07553	3.54566	7.08239	6.57511	6.50115	6.96343	11.8577	8.53227	14.1546	7.86956	7.01743	7.06438	7.50395	7.6018	19.8602	15.252	18.2189	17.702
ltr-1_family-114#LTR/Unknown	7.44383	2.79092	1.84337	3.96375	4.49623	3.75798	4.68235	12.7088	5.4306	6.81278	4.77604	5.04622	3.49236	3.67912	5.81048	4.46443	4.01292	4.49819	6.39189	5.34895	4.06727	6.68475	7.9886	7.05388	4.63191	10.5577	12.6333	4.41304	7.84594	11.6242
ltr-1_family-115#LTR/ERVK	1.71709	0	0.561284	2.1552	1.71131	1.68273	1.78214	4.96781	0	1.5366	0.259686	1.47741	0.613488	0	0	0	0.436387	1.71205	0.572426	1.25284	0	0	0.810809	0	0	0	0	2.23952	0	4.42428
ltr-1_family-116#LTR/ERVK	2.34799	0.533046	0.504637	1.47805	1.78012	0.759968	1.2545	2.89744	0.388953	0.875495	0.314923	1.80402	0.45323	0.612599	0.475613	0.155032	0.218983	0.26251	1.07718	0.550099	0.431567	0.468139	0.33906	0.204128	0.405471	0.298733	1.0277	0.374604	0.915763	0.703047
ltr-1_family-117#LTR/ERVK	0.318887	0.622973	0.260596	0.200126	0.794535	1.09377	0	1.21394	1.9193	0.178355	0.723412	0.274377	0	0	4.69384	1.14751	4.05216	3.17952	2.12615	4.65339	5.11099	1.89003	2.25868	5.43928	2.45554	1.65837	1.98439	3.46593	5.54587	4.92992
ltr-1_family-118#LTR/ERVK	0.113517	0.157084	0.220321	0.133576	0.176774	0.104293	0.0613637	0.41053	0.797102	0.0555543	0.17168	0.1343	0.0929454	0.0890143	2.68912	1.45525	1.31627	1.43838	1.22991	1.44945	1.36455	1.72408	1.47408	1.85559	1.23834	1.58655	1.4128	1.54225	1.19275	1.1334
ltr-1_family-120#LTR/ERVK	0.662535	0.294908	0.370089	0.505264	0.397019	0.616404	0.493242	0.919462	0.538413	0.497205	0.481973	0.533978	0.559323	0.515579	0.833253	0.633755	0.852552	0.891938	0.726913	1.10143	0.907304	0.497066	1.50485	1.62122	0.99021	1.09035	0.991574	0.802133	1.50714	1.12366
ltr-1_family-13#LTR/ERVK	16.8172	2.65001	2.2037	9.60018	12.8779	4.22027	9.86649	28.5195	9.90212	9.28708	4.99282	15.1307	8.41815	6.79734	15.1555	12.762	11.443	14.0954	19.5323	14.9652	14.3086	13.3675	22.4573	28.1555	17.5768	17.0835	25.222	21.7065	24.8701	24.5082
ltr-1_family-121#LTR/Unknown	16.7506	26.1414	12.5086	21.7495	34.8996	28.8686	21.9814	46.8351	36.5029	9.36868	10.9194	10.4367	17.3695	15.7619	35.071	12.9907	30.827	28.7957	33.2161	40.0367	39.9235	35.0905	10.228	10.6733	14.8259	14.2682	18.8704	20.0893	16.7422	16.371
ltr-1_family-122#SINE/Alu	8.75308	14.1469	9.47995	12.7734	18.1304	18.1377	15.3236	33.7227	29.1975	15.2177	13.8758	12.5219	14.8203	12.0404	30.6578	23.908	31.09	36.4518	43.7703	37.1263	46.0592	32.5026	21.911	10.1933	12.9931	16.1789	15.7501	15.5885	19.2577	12.7712
ltr-1_family-123#SINE/Alu	99.0145	181.285	59.4159	91.8577	87.5975	249.849	101.773	167.524	116.117	263.787	196.768	63.381	91.7165	140.431	133.775	130.817	125.212	108.104	253.544	148.327	199.328	130.412	144.556	103.346	176.799	134.328	285.752	139.33	199.651	170.082
ltr-1_family-124#SINE/B2	261.062	734.831	330.088	563.554	352.244	1094.61	439.822	401.409	293.439	1375.47	1520.77	509.243	747.91	1098.91	84.4892	137.702	144.797	189.358	327.428	203.198	301.548	128.522	130.502	87.0284	183.347	203.426	251.356	186.698	236.624	247.591
ltr-1_family-125#SINE/B2	1529.62	4021.71	2178.5	3401.92	2207.26	5455.08	2914.33	3342.03	1926.91	9130.04	11675	3971.57	5549.82	8059.31	1020.4	1176.74	1170.91	1373.15	2356.05	1399.37	2089.94	1085.94	1206.17	916.235	1399.3	1337.31	2266.97	1658.32	2047.27	1830.93
ltr-1_family-126#LTR/Unknown	4.0958	3.20059	1.07107	2.26197	1.83691	2.0872	2.83399	4.9894	1.64344	4.21507	2.72552	1.40964	0.780462	3.90544	5.42591	4.71638	4.99643	4.90055	7.10018	4.78146	9.1904	4.85514	7.73616	9.31497	6.72832	6.81605	4.07802	8.54716	16.1458	7.5984
ltr-1_family-127#LTR/ERVK	0.531615	0.290348	0.140141	0.430488	0.427279	0.336115	0.237315	0.913952	0.894525	0.901594	0.466837	0.67874	0.510586	0.387281	1.83006	1.35762	1.69973	1.88084	2.2296	1.6266	2.88597	2.03282	3.07713	3.3151	2.90514	3.0322	5.22904	3.20587	4.47362	3.18141
ltr-1_family-128#LTR/ERV1	0.242962	0.158215	0	0.152477	0	0.357151	0	0.184981	0.24372	0	0	0	0.144677	0	0	0.437148	0.617472	0	0.404982	1.77272	2.92056	2.16004	1.14727	0	0	0.631759	0	2.64071	0.704237	0.626021
ltr-1_family-129#LINE/L1	9.59931	3.03518	1.76844	6.89486	6.84346	4.37736	6.43086	15.9267	4.73115	7.91375	3.6504	7.01813	5.18749	4.17699	7.65697	5.79046	7.40343	8.75974	11.7461	7.7934	9.22677	6.16635	7.72935	8.83354	9.11511	9.08968	7.94168	9.64931	15.2791	8.57821
ltr-1_family-130#LTR/ERVK	7.90911	5.05319	4.63411	6.93026	8.73768	7.89711	8.51855	14.3157	4.49084	9.68184	6.99634	6.41995	6.7535	5.80405	13.7285	18.7949	13.6532	12.8952	26.3667	21.2319	21.5259	18.1317	27.4817	22.9086	26.8125	24.8339	28.7875	22.0583	30.2783	20.7633
ltr-1_family-14#LTR/ERV1	1.9135	1.57263	1.08227	1.96172	3.20269	2.36668	2.31616	1.97955	0.830306	1.08384	1.02355	1.44113	0.817613	0.971293	2.56214	3.5217	2.72231	3.26881	3.50604	3.07294	2.90689	2.95796	3.86253	5.17678	4.19916	4.91225	5.42349	4.40292	5.10887	5.94655
ltr-1_family-131#LTR/ERVK	7.76325	3.17931	1.29399	5.4655	5.36996	3.94405	4.33685	12.7924	3.00028	6.44538	3.29277	3.59528	2.30486	3.14552	5.58406	4.66919	4.47135	6.28595	8.35798	5.77662	8.98828	4.36663	7.78856	6.50212	8.35446	6.40473	7.25329	6.21476	10.3268	7.81987
ltr-1_family-132#LTR/ERVK	0.830969	0.413799	0.199727	0.552172	1.15701	0.526928	0.634157	2.00965	0.980663	1.14824	0.887104	0.588808	0.553035	0.429291	2.24842	1.23127	1.11804	2.03072	2.28135	1.51575	2.74202	1.37614	1.73111	1.25064	2.25838	1.77942	2.73759	2.97513	3.11702	2.77083
ltr-1_family-133#LTR/ERVK	15.1739	8.46955	5.06129	9.52275	11.5736	9.40772	14.731	20.5121	9.94041	12.99	8.66422	5.59538	8.29805	9.13032	17.0932	13.9294	12.9857	17.4966	38.7132	27.1134	26.6776	26.1546	24.8586	10.5641	26.2302	18.52	50.103	26.2529	34.1087	30.3204
ltr-1_family-135#LTR/ERV	0.0731073	0	0	0.0550564	0.0364307	0.0429868	0.0252924	0.133586	0.264008	0.0654228	0.022113	0.0503223	0.0174134	0.0183446	0.10761	0.263076	0.111479	0.242976	0	0.160024	0.410106	0.0433305	0.138085	1.41326	0.3753	0.228116	0	0.127134	0.254287	0.150696
ltr-1_family-136#LTR/ERVK	3.15136	1.56354	1.4716	3.01366	2.99119	3.67655	3.11501	6.39817	1.20427	2.51795	3.40429	2.58237	2.68079	2.63587	3.3133	5.94007	6.48346	7.48123	11.5062	6.56949	7.8168	4.00243	9.21188	11.9451	6.16291	12.4865	23.3458	11.091	15.6589	15.4664
ltr-1_family-138#LTR/Gypsy	1.40785	0.0973576	0.0203629	0.8288	0.931269	0.244191	0.7112	2.42833	0.124978	0.48778	0.0376847	0.578871	0.178054	0.140682	0.0458468	0	0.0316634	0.124223	0.456876	0.27271	0.0499212	0.147686	0	0	0	0	0.387649	0.10833	0.216676	0.321018
ltr-1_family-142#LTR/ERV	0.128114	0.0278091	0	0.0804013	0.0532013	0.0837005	0.0738713	0.260109	0.21419	0.0955397	0.0968779	0.257208	0	0.107158	0.62859	0.461018	0.217063	0	0.213548	0.311586	0	0.126555	1.00826	1.94244	0.876907	1.11043	1.06298	0.928299	1.3616	1.32041
ltr-1_family-16#LTR/ERV1	2.46297	0.519691	0.528488	1.30391	1.91129	0.977612	1.559	2.8809	1.20082	1.53916	0.832384	1.92976	0.942252	1.06169	3.79751	4.67906	3.44447	3.88712	6.49068	4.81892	5.34793	3.2825	7.17952	8.01886	7.41674	6.97677	7.62055	7.3878	8.37542	7.65793
ltr-1_family-155#LTR/ERVK	0.0835122	0.217531	0.20474	0.10482	0	0.204603	0.0722303	1.20807	0.753956	0.70063	0.378903	0.502988	0.397835	0.366721	0.614626	1.05181	0.636723	0.693894	1.25282	1.21866	0.501936	0.989948	0.78869	0.712236	1.07178	0.868608	0.779527	0.181536	0.484129	0.860718
ltr-1_family-156#LTR/Unknown	0	0	0	0	0.269117	0	0.373676	0	0	0	0.326702	0	0	0.542054	0	0.777348	0	0.717956	0	0	0	0	0	1.22822	4.43581	1.12341	0	0	0	0
ltr-1_family-17#LTR/ERV1	2.56649	1.32044	0.648417	1.9119	2.33697	1.26237	1.75379	4.13925	1.93579	2.35041	2.23704	2.52011	1.9366	2.20608	2.57737	1.85062	2.3775	2.13247	3.05336	2.21566	2.98304	2.43849	3.44605	3.64806	3.52009	3.33675	3.7489	3.61992	4.11706	3.71028
ltr-1_family-165#DNA/P	1.9122	2.36795	2.45927	2.04599	2.49937	3.1642	3.03663	2.67308	0.691801	4.94426	7.49064	4.09975	4.36801	5.11288	0	0	0.079668	0	0.104504	0.114361	0	0	0	0	0	0	0	0	0	0
ltr-1_family-167#LTR/Unknown	0.0478616	0.0415563	0.104301	0	0.159002	0.0781733	0.193181	0.364399	0.288066	0.142769	0.241281	0.13727	0.342004	0.240195	1.52641	0.861148	0.973098	0.74233	1.54238	0.698424	0.767104	0.614627	1.88336	1.45134	1.4742	1.65936	1.78702	1.52592	1.47978	1.56207
ltr-1_family-18#LTR/Unknown	18.0843	6.72937	5.11139	17.4079	11.8575	9.46087	12.466	25.2598	11.4573	11.8638	9.45944	14.0392	11.1736	9.38276	21.0151	16.1467	15.2049	16.7207	31.7304	19.8419	27.2413	17.3269	26.9666	20.1005	30.7129	36.0632	54.9989	41.38	53.6007	49.0489
ltr-1_family-175#DNA/hAT-Charlie	0.599962	1.11462	1.12479	0.897006	0.879328	1.28832	0.915727	1.39723	2.65515	1.0659	0.974081	0.850242	1.01925	1.1291	10.4545	11.4933	8.1844	9.6768	11.5594	8.04687	12.6209	7.42567	18.373	19.4639	24.1865	23.1254	19.9851	17.4529	20.0499	18.4141
ltr-1_family-176#SINE/Alu	6.49582	9.64268	8.74461	8.04803	10.3549	10.336	10.8016	5.91351	5.60525	5.01607	6.97192	6.10597	5.73975	6.32712	7.35104	7.3393	7.77508	8.82141	9.31405	8.81656	11.8665	8.73507	6.66238	5.63926	8.46215	7.11952	7.64987	7.045	8.4222	6.98287
ltr-1_family-177#DNA/hAT-Ac	0.433579	0.587276	0.368496	0.413598	0.712998	0.713839	0.540009	1.61094	1.14822	1.06701	0.918024	0.895344	0.950122	1.00093	1.02113	0.561683	1.05784	1.21046	2.31268	1.51849	1.38984	0.976528	0.900841	3.05684	2.31483	2.5254	2.91395	3.92079	4.12215	3.66432
ltr-1_family-178#LINE/L1	0	0.14536	0.14188	0.108957	0.0617972	0.0972244	0.150162	0.245485	0.646874	0.457778	0.618919	0.277425	0.221537	0.311179	0.775788	1.02639	1.16612	1.23648	0.826838	0.497654	0.894422	0.441008	1.11261	1.5512	1.52789	1.28984	1.23473	0.970459	0.862691	1.27813
ltr-1_family-19#LTR/ERVK	3.33838	3.31266	3.3777	5.98596	3.76284	6.0758	5.77478	10.893	17.8603	8.35781	12.5019	9.30112	8.51966	8.17745	31.0044	37.7556	25.4529	42.7962	48.7564	46.9757	52.2321	35.8041	57.0502	56.9429	62.8384	66.1379	91.0111	80.1709	134.549	117.967
ltr-1_family-181#LTR/ERVK	0.0487028	0	0	0.0305647	0	0	0	0.0370803	0.635113	0.0544793	0.0368283	0.0838096	0.203009	0.152761	5.73502	4.38141	3.77514	5.82719	6.41325	5.33024	8.09859	5.5567	5.74937	3.46136	3.62526	2.78606	6.66756	7.62252	8.04655	7.27835
ltr-1_family-185#LTR/ERVK	1.34493	2.62743	1.09908	0.281348	0.558502	2.85571	1.16324	1.3653	0	2.50742	1.01701	2.31441	1.33479	1.40617	0.82486	2.41986	0	2.97997	7.47268	3.271	3.59266	2.65712	2.11692	10.1958	6.90427	2.33143	5.57954	4.8726	2.5989	2.31025
ltr-1_family-186#LINE/L1	0.614982	0.740497	0.83445	0.699075	0.867329	0.89833	1.20431	1.71387	1.88563	0.545147	0.772141	0.638964	0.981156	0.640556	5.42278	5.63691	5.0132	6.40174	5.57028	5.67236	6.6486	5.22676	8.71185	10.0939	9.59026	11.1032	10.831	10.5433	9.95542	11.4209
ltr-1_family-187#LTR/Unknown	0.140244	0.182652	0.229215	0.352054	0.524144	0	0.485191	1.28131	0	0.313755	0	0.241336	0	0.175955	2.06431	1.00933	0	0.932216	0	0.511629	2.24776	1.66244	1.32446	0.797381	2.87979	4.37601	0.872717	0	1.62601	1.44542
ltr-1_family-20#LTR/ERVK	0.667906	0.787464	0.884796	0.626535	0.823314	0.861239	0.924283	2.25888	2.82101	1.22686	1.4886	1.65749	1.76672	1.72006	7.32166	7.86815	5.00298	5.53787	9.79705	6.69428	10.7612	7.39644	12.2834	14.0308	8.62595	9.72561	24.0627	19.4703	26.9812	27.6438
ltr-1_family-192#LINE/L1	0.19576	0.182111	0.274245	0.117004	0.139358	0.11876	0.193502	0.454229	0.467551	0.177269	0.338356	0.112291	0.28865	0.257303	1.57795	1.20761	0.87657	1.0224	1.14983	0.782177	1.53143	0.939262	2.28894	2.59707	2.24916	3.05414	2.43638	2.18847	3.45857	2.35387
ltr-1_family-198#LINE/L1	0.136087	0.236318	0.34599	0.34162	0.301399	0.414912	0.575437	0.161173	0.212352	0.422857	0.457365	0.338266	0.486219	0.379422	0.22257	0.544121	0.345858	0.502549	1.00817	0.165489	0.363525	0.448103	0.428404	0.171944	0.388117	0.943627	0.470474	0.0657381	0.613599	0.389607
ltr-1_family-3#LTR/Unknown	21.3412	14.9002	9.70895	18.0878	18.5011	19.8362	19.5999	31.8266	13.9041	15.5048	8.98398	15.7121	11.9221	14.2158	29.551	27.71	24.3229	27.4209	24.5708	24.4805	40.9928	19.8861	31.6865	32.524	29.3656	40.046	44.496	39.2169	56.7569	42.5167
ltr-1_family-21#LTR/ERVK	1.74896	0.463287	0.678293	1.20923	1.29254	0.944135	1.49987	140.573	88.4348	46.5392	81.9076	62.9737	68.9924	66.1547	2.72709	2.56012	4.08703	4.70441	26.435	33.9841	33.3766	24.0703	4.40926	4.29785	3.50005	4.85604	17.1093	16.9471	22.34	17.1855
ltr-1_family-210#DNA/hAT-Ac	0.872767	1.30598	1.45681	0.885687	0.925351	1.14647	1.67034	1.32898	2.2353	1.59944	1.82546	1.43798	1.45961	1.39788	2.39166	3.007	3.72827	3.08584	2.41431	3.99691	5.95248	3.08171	4.8227	3.06183	5.24301	6.08394	4.16	4.76316	5.81307	6.22007
ltr-1_family-22#LTR/ERVK	9.98499	4.48677	2.32319	6.88154	8.72317	5.4347	7.72767	13.1679	4.28462	5.42016	3.64287	7.35018	4.35303	4.02357	4.56072	3.27561	4.11074	6.14378	6.7928	4.85349	5.58327	5.0009	5.687	6.60875	6.32643	4.8431	6.49239	5.41864	7.59069	6.85588
ltr-1_family-211#LTR/Unknown	0.128165	0.600915	0.0418949	0.321733	0.287401	0.401923	0.310383	1.28805	2.00562	0.573466	0.465199	0.220552	0.732663	0.739683	3.58439	4.42753	4.69042	5.02638	6.9217	4.58214	8.11399	4.10201	4.23638	5.82965	6.44784	4.93226	7.17799	7.4665	10.8476	5.94421
ltr-1_family-217#LTR/Unknown	0	0.612043	0	0	0	0	0	0	0	0	0	0	0	0	0	0	0	0	1.56664	0	0	1.39266	2.21906	0	2.41246	0	0	0	0	0
ltr-1_family-23#LTR/Unknown	0.443976	0.192743	0	0	0	0.145031	0	0.4507	0	0.165545	0	0.25467	0	0.557028	0	0	0	0	0.493362	0	0.592987	0.438572	2.79528	5.04861	0.759724	0.769629	0.920933	1.9302	0.857924	0
ltr-1_family-223#LTR/Gypsy	2.61332	0.85089	0.533904	2.8701	0.406957	1.60064	0.56507	2.98451	2.62148	2.19246	1.97615	2.24855	1.55617	1.63938	2.40416	8.22851	4.98119	3.25707	7.62304	3.57516	18.3248	3.87227	3.08503	1.85731	6.7078	10.1929	10.164	2.84037	11.3623	6.73354
ltr-1_family-226#LTR/ERVL-MaLR	0.0139987	0	0	0.0175705	0	0.0137186	0.0242152	0.0852644	0.196594	0.0939544	0.275226	0.313164	0.066687	0.175633	1.08178	0.957111	1.13846	1.8145	1.91337	1.8385	2.52411	1.57643	1.05763	1.27348	1.07795	0.800801	2.00358	1.39977	3.00262	2.16416
ltr-1_family-227#SINE/ID	0.0610345	0.0397453	0.0124694	0.0861835	0.085541	0.0598133	0.0659866	0.243963	1.33165	0.102411	0.161537	0.0656441	0.11812	0.0765761	16.7607	22.0181	11.3622	16.076	17.2951	11.0496	17.6388	11.8699	40.5649	54.4392	51.8942	53.7215	53.743	42.3895	50.6852	49.931
ltr-1_family-24#LTR/ERVK	9.60536	14.2721	6.99287	14.3205	9.76438	17.8707	10.9856	18.6912	12.6923	17.5759	22.5092	9.20857	11.2798	14.1158	13.9502	13.4662	15.2107	16.9343	23.4066	17.1207	21.9301	14.8829	15.7136	12.8216	16.0194	14.5801	29.8106	18.972	30.2442	16.018
ltr-1_family-232#LTR/ERVK	0.463626	0.702957	0.995261	0.547179	0.81034	0.55607	0.778048	0.969395	1.05509	1.09916	1.46514	1.0598	0.947729	1.18073	1.17134	0.796827	0.861725	0.758945	1.26877	0.934043	1.5527	0.963815	0.882234	0.275406	0.426277	0.467822	0.602853	0.872436	0.962755	1.85429
ltr-1_family-233#LTR/Unknown	0.346751	0.225802	0	0	0	0	0	1.05601	1.73917	0.193939	0	0	0.412963	0	0	0.623891	2.20312	6.33846	2.88992	3.1625	0.694697	1.54139	2.45604	0	0	0	2.15779	0.753755	0	2.68034
ltr-1_family-236#LTR/ERVK	1.30755	2.74361	1.42471	1.5044	1.94567	3.13227	2.38747	2.59939	2.58682	3.14872	2.69158	1.00003	1.70862	2.21011	4.21014	3.2675	4.24611	4.46642	5.32764	5.03512	6.98559	3.06762	5.57397	5.67897	8.48367	8.12207	8.02367	5.76354	5.68499	5.24075
ltr-1_family-25#LTR/Unknown	9.64315	3.83751	1.75121	8.40528	5.00557	3.67508	1.85343	8.97344	5.37403	4.19491	2.43067	1.38286	2.55211	3.02466	4.92854	2.89173	2.04229	4.45133	3.57194	8.7949	2.14661	6.35052	0	0	0	0	1.66689	1.16455	1.55284	1.38038
ltr-1_family-241#LTR/ERVK	4.97464	7.94083	8.25569	8.10109	9.43908	8.75019	8.20805	11.11	10.9016	6.96298	10.803	10.58	8.35513	7.87372	18.9631	15.239	16.6625	23.2317	21.4316	17.1245	23.8172	16.8591	18.0695	15.9552	20.692	14.461	15.3989	17.8564	21.0004	15.9072
ltr-1_family-243#LTR/ERVK	0.466153	1.12428	0.366833	0.520082	0.817324	1.45508	0.627168	0.394344	0.415652	0.849758	0.86166	0.326811	0.308425	0.671497	0.317663	0.310638	0.307144	0.114762	0.748231	1.07074	0.345893	0.460479	0.570676	0.490814	0.797673	0.538716	0.429749	0.600478	0.500433	0.622793
ltr-1_family-246#LTR/Unknown	0	0	0	0	0	0	0	0	0	0	0	0	0	0	0	0	0	0	0	0	0	0	0	0	0	0	0	1.16455	0	0
ltr-1_family-250#LTR/ERVK	0.0711225	0.115787	0.174365	0.133904	0.132906	0.104549	0.123029	0.324899	0.856135	0.0994478	0.0268909	0.275378	0.0847033	0.0892329	2.61721	2.30341	2.7113	2.83656	2.84522	3.56765	3.6335	2.8454	4.53386	5.05475	4.83772	6.47275	5.53232	3.94239	5.56612	7.33024
ltr-1_family-26#LTR/ERV1	3.85418	2.811	1.13387	3.09605	3.45709	2.79503	1.86676	6.33833	3.55691	3.36282	3.14762	5.04063	1.56064	3.48162	7.37508	10.2632	5.68119	11.2724	14.3905	5.90545	14.8255	4.34028	15.2875	17.0926	23.7427	25.2549	25.9027	21.4478	24.1305	31.7785
ltr-1_family-251#LINE/L1	0.868667	1.02849	1.91022	2.24009	1.29862	2.33717	2.07637	1.82778	1.26746	1.0247	1.60038	1.90252	1.41073	1.40691	0.116239	0	0.280975	0.104984	0.21061	0.0576186	0.253138	0.140415	0.0745791	0	0	0	0.0982835	0.205994	0	0
ltr-1_family-254#LTR/Unknown	3.82285	8.15977	5.81421	6.06447	7.14373	7.64883	4.68409	0.323396	0.213044	1.24725	1.36509	1.64463	1.20144	1.3323	0	0.382125	0.269876	0	0	0	0	0.314694	0	0	0	0	0	0.230833	0	0
ltr-1_family-256#LTR/ERVL-MaLR	1.04152	2.03469	1.09938	1.36173	2.02737	1.80745	1.7641	0.627767	0.304724	0.679612	0.689132	0.672106	0.413465	0.381128	0.0798467	0	0.11029	0.144231	0.0723357	0	0	0.128605	0	0	0	0	0.270051	0	0	0
ltr-1_family-259#LTR/Gypsy	1.09617	0.960416	1.30298	1.65104	1.26629	1.58207	2.20647	2.27614	2.83896	1.5829	1.62768	1.95493	2.11252	2.05045	6.08733	5.37897	6.02759	5.10048	6.11269	3.99901	8.54493	4.25258	7.52894	4.07946	8.59437	6.01158	7.06939	9.09806	8.66542	7.60029
ltr-1_family-27#LTR/ERV1	1.51673	1.05823	0.243469	0.849877	0.776058	0.690106	1.07758	2.0621	0.570549	1.19673	0.450578	1.28172	0.790277	0.764576	1.39534	1.41322	1.27342	3.69069	1.89613	2.37139	1.79065	1.72568	1.27893	3.23387	1.94655	1.76065	1.7697	2.47276	2.04115	1.46552
ltr-1_family-262#LTR/ERVK	10.9325	16.7865	13.8132	14.6839	16.9365	16.4264	15.2475	5.77426	4.65372	5.3023	6.71117	7.39329	5.54911	7.31365	5.938	5.22602	5.63885	6.56973	7.5312	7.4321	10.9917	5.43954	8.7626	9.63342	9.52629	12.6925	6.40146	9.64613	10.5238	8.7313
ltr-1_family-263#LTR/ERVK	2.6269	4.19356	3.85983	3.34938	3.90764	4.58283	4.55304	3.62774	5.27019	3.40397	4.20098	3.71483	3.73561	3.65475	12.4996	9.75236	10.1397	11.2893	11.9134	10.608	14.1732	10.2821	11.1515	11.6528	10.6814	12.3626	10.1642	10.8099	11.5796	11.0173
ltr-1_family-265#LTR/Unknown	0	0.303097	0.152146	0.292104	0.231941	0.136841	0.40257	0.212624	0.747042	0.104131	0.351964	0.240288	0.277162	0.116794	0.513835	0.502473	0.591454	0.618777	0.155167	0	0.1865	0.413804	0.43957	1.32319	0.71682	0.726166	0.289642	0	0.269825	1.19928
ltr-1_family-267#DNA/TcMar-Tigger	0.219337	0.102022	0.243259	0.117986	0.126865	0.145858	0.162605	0.954253	0.911519	0.245352	0.390954	0.377443	0.447804	0.353813	3.28617	3.94641	3.10569	3.38455	4.64838	3.28643	5.90091	3.15715	5.43748	4.58748	6.31352	7.04764	6.14207	5.78955	6.99336	6.09554
ltr-1_family-270#LTR/ERVK	0.0493306	0.0899467	0.0806264	0.0743008	0.0860381	0.116025	0.119466	0.210327	0.158351	0.132436	0.164133	0.08489	0.0587503	0.136162	0.762425	0.532548	0.42626	0.360697	0.526253	0.323937	0.553455	0.292381	0.559055	1.12191	1.5701	1.84711	0.675351	1.02944	1.20109	1.11854
ltr-1_family-28#LTR/ERV1	12.7971	4.65843	3.63752	8.67964	9.70418	7.32212	7.9747	15.2502	8.45174	8.80237	6.85202	8.754	8.14101	7.87828	11.4073	7.4367	8.48429	13.4729	16.4288	10.1491	13.695	10.3643	12.0106	20.3368	16.3217	16.5345	22.7528	15.2048	25.3431	17.2035
ltr-1_family-272#SINE/Alu	3.90779	6.19908	5.56999	5.09022	4.69847	6.98012	6.89731	4.48015	4.80882	4.72709	5.68667	3.65556	3.964	4.71757	11.4957	12.0591	9.18077	13.0633	12.1943	9.57319	13.8374	10.0658	17.7016	19.1182	21.8103	24.3396	22.2676	20.2982	21.2051	19.4353
ltr-1_family-29#LTR/ERV1	1.44047	1.59873	0.368503	0.959032	1.06111	1.11705	1.40838	2.34602	0.804157	1.86353	1.13662	2.09083	1.05915	1.11579	2.94998	1.62267	1.87819	3.74673	2.50545	2.78746	1.80683	1.96737	1.83356	3.34725	2.12197	2.21478	2.72813	2.66837	3.195	2.7756
ltr-1_family-30#LTR/ERVK	1.54538	1.34179	1.68385	0.64656	1.28348	2.52409	3.56429	4.70635	1.03347	2.88112	0	1.77289	1.22698	1.93889	0	0	1.30916	3.4241	3.43456	5.63776	4.1281	3.05313	4.86485	0	0	0	0	2.23952	5.97247	0
ltr-1_family-4#LTR/ERVK	7.54977	3.1403	1.5828	4.73805	5.91739	4.24813	4.62674	10.3425	3.3439	5.00376	3.16835	5.19224	3.19328	3.04169	3.73337	3.01074	3.63319	4.22581	5.71018	5.26339	5.22663	3.29943	4.23072	3.93297	4.36271	3.83717	5.98539	5.18406	5.95779	4.95659
ltr-1_family-31#SINE/Alu	2.19166	2.18867	1.05288	2.18838	1.77953	3.30748	2.22867	4.13694	2.40219	3.75965	2.95454	1.25315	1.59278	2.16992	3.42698	2.69608	2.79388	3.00207	5.01874	3.75507	3.73153	2.61458	3.3064	3.34418	4.24158	3.42294	4.13944	4.71848	5.43932	2.70627
ltr-1_family-32#LTR/ERVK	23.3565	12.9761	8.80942	17.0156	12.4122	14.5659	19.2124	31.8348	14.7458	19.5494	14.3271	10.1185	10.1151	12.7052	17.4302	19.3958	17.4342	22.2566	44.6492	28.6013	30.7594	20.3294	29.3078	26.931	38.5699	33.1269	42.6886	49.7064	60.5988	38.7179
ltr-1_family-33#LTR/ERVK	1.26426	1.23492	1.80803	0.991774	3.34689	2.78767	4.92061	3.60959	4.12168	2.12132	1.67302	2.99143	1.69388	1.98273	9.88615	12.5109	10.4424	13.656	21.6002	25.3671	27.8617	11.7082	15.6709	29.6513	18.6592	15.6151	26.5522	45.3454	32.0646	39.9047
ltr-1_family-34#LTR/ERVK	0.674467	0.623064	0.640904	0.590622	3.07765	2.22117	2.37411	1.69578	2.21853	0.377232	0.545604	1.40357	1.29829	1.25948	4.35783	4.37436	3.32857	4.11834	6.32711	5.75083	8.64176	5.71742	5.59198	5.61844	5.43518	4.73112	9.41911	10.1947	12.0027	12.9328
ltr-1_family-35#LTR/ERV1	0.599698	0.130173	0	0.62726	0.622584	0.48975	0	0.608781	0	1.00624	0	0.687989	0	0.250801	0.367801	1.79834	1.77811	2.32532	0.333203	1.45852	0.800975	1.1848	4.24767	4.54626	3.59168	3.63851	3.73184	3.47627	8.69129	5.66572
ltr-1_family-36#LTR/ERV1	0.279536	0.100118	0.0799533	0.17543	0.31342	0.184911	0.0846205	0.276676	0.112163	0.0781728	0.10569	0.120259	0.0832282	0.149054	0.437178	0.301772	0.177606	0.371622	0.465946	0.407915	0.47603	0.22781	0.725984	0.993345	0.645755	0.908576	1.21766	0.698791	0.769737	1.00836
ltr-1_family-37#LTR/ERV1	0.0967023	0	0	0	0.120471	0.189535	0.167277	0.294501	0	0.108172	0	0.332818	0.115167	0	0	0	0	0	0	0.705568	0	0	1.82652	2.19927	1.9857	2.01159	1.20353	1.26125	1.12119	0.498331
ltr-1_family-38#LTR/ERV1	0.0139042	0	0	0.0349038	0.0259827	0	0	0.0635168	0	0.0466602	0.0105142	0.023927	0	0	0.0511657	0.375257	0.247357	0.184846	0.139058	0.0507247	0.167138	0.08241	0.558076	1.50205	1.85583	1.84387	0.995028	0.66494	1.37027	1.32556
ltr-1_family-39#LTR/ERV1	0.796023	0.275238	0.253297	0.486302	0.596763	0.241623	0.438682	1.02977	0.551183	0.464919	0.266345	0.448527	0.352362	0.380044	2.85149	3.90381	3.15093	4.14404	5.09606	3.57219	7.00013	4.09172	7.88356	11.1747	13.5611	15.6796	19.4196	14.9761	21.3988	21.0551
ltr-1_family-40#LTR/ERVK	8.13162	3.53018	2.34537	6.40402	5.16448	4.6876	4.13712	15.0528	5.75789	6.77749	4.58161	3.5669	5.3169	6.60144	7.6275	9.18011	8.10432	5.82912	17.5408	15.1235	8.94422	13.2302	11.2934	10.8786	18.0073	24.0463	32.7425	20.7956	46.2156	23.0063
ltr-1_family-5#LTR/ERVK	17.3252	8.16152	8.63553	12.1838	14.6953	11.8007	11.2651	25.4459	16.763	10.7209	9.47736	11.841	10.2436	11.7163	15.8256	18.5708	16.2384	22.8692	41.3722	37.654	47.7572	36.7776	32.4919	34.2325	27.7543	40.2573	80.2859	79.5955	116.107	80.4164
ltr-1_family-41#LTR/Unknown	2.8518	1.59178	0.332929	4.60213	1.26884	4.9906	1.40945	8.68497	2.45203	4.10148	0.924207	1.40214	2.91115	2.81126	5.24711	0	2.07076	5.41607	2.7163	3.71563	5.71342	3.01831	8.65685	4.63269	2.09141	10.5934	8.87317	5.31354	12.9896	1.04972
ltr-1_family-42#LTR/ERVK	7.2396	8.3063	2.47919	8.32956	13.3568	9.03736	8.97495	10.9189	3.76943	5.61095	2.97186	4.68665	4.14677	3.33046	3.29838	3.22544	3.63599	4.18207	6.49339	5.65953	7.94275	3.9844	3.01158	4.11621	4.95531	2.77889	4.18331	3.67201	4.79643	3.64192
ltr-1_family-43#LTR/ERVK	0.310568	0.606721	0	0.194905	0.580356	1.67395	0	0	0.311538	0.347404	0	0	0.184936	0.194825	1.14285	1.11758	1.57858	0	4.14138	3.399	3.73324	1.84073	2.19976	0	10.3631	7.26798	14.4947	6.75102	10.8024	5.60153
ltr-1_family-44#LTR/ERVK	0.0917033	0.262753	0.134893	0.241713	0.274184	0.395421	0.31726	0.488734	0.478346	0.266708	0.194165	0.410297	0.480541	0.448712	0.776147	1.31997	0.955539	1.06673	2.32341	1.84001	2.57212	1.65774	2.33833	2.86768	3.67195	2.95679	7.36147	5.22274	6.85782	6.71049
ltr-1_family-45#LTR/ERV1	1.96705	3.76744	1.32381	2.17847	3.02713	4.30895	1.60124	6.16671	3.24995	3.36525	2.62491	2.38939	2.34265	2.32275	3.83212	2.91463	2.64659	3.46108	5.78608	0.844243	6.95447	5.14351	6.01014	3.94729	6.53395	5.41566	9.3605	7.54569	4.02465	9.5404
ltr-1_family-46#LTR/ERV1	0.128781	0.0152476	0.057404	0.0440836	0.102095	0.0344195	0.0202516	0.231752	0.164415	0.183344	0.141647	0.120879	0.0278858	0.0587541	0.603143	0.42129	0.416551	0.272372	0.42932	0.213551	0.234551	0.208168	0.773954	0.931904	1.50251	1.64387	0.801389	0.86527	1.35738	1.32729
ltr-1_family-47#LTR/Unknown	4.01798	1.04659	0.875603	3.36211	2.33593	2.62506	1.85343	3.67095	1.61221	2.69673	1.21533	0.460953	1.59507	0.672147	0	1.92782	0.680763	0	6.25089	1.95442	1.07331	2.38144	0	0	1.3751	0	0	2.3291	1.55284	0
ltr-1_family-48#LTR/ERVK	10.2812	1.37839	0.988451	5.06057	7.22033	2.76582	5.14358	13.4298	3.03332	5.24293	1.60063	8.06559	3.30118	2.65571	3.89461	3.80849	5.63567	7.20253	9.91272	8.27366	8.48145	7.46768	6.66343	6.87713	6.20929	7.33863	11.2903	9.42158	11.3943	6.75255
ltr-1_family-49#LINE/L1	1.73344	1.97542	0.66894	1.6318	1.39769	2.79824	1.54092	3.27744	1.51667	3.39871	2.28662	1.07719	1.41644	1.61301	1.57699	1.45548	1.74994	1.50431	3.11413	2.23092	2.54676	1.1701	1.52338	1.83428	2.42243	1.67775	2.54693	1.88405	2.81929	1.76176
ltr-1_family-50#LTR/ERVK	12.5325	9.68571	6.30254	8.81582	8.06382	10.6622	9.52921	23.9068	10.4994	10.6298	9.58103	7.82079	7.87284	8.985	17.2309	12.3896	8.75017	12.3584	26.6289	26.6284	33.1097	15.509	26.6629	10.1794	25.4517	27.216	51.4207	41.9119	60.6767	45.4211
ltr-1_family-6#LTR/ERVK	25.5529	8.97217	10.0217	16.343	20.8775	11.635	16.9032	44.192	22.594	18.0629	16.6256	23.1632	17.1363	14.8038	31.4635	29.4492	26.8208	32.1519	60.9168	53.027	71.8474	54.2965	38.1823	39.1687	39.0019	34.6828	115.078	100.365	145.867	134.072
ltr-1_family-51#LTR/ERVK	17.2916	10.657	6.05604	14.9212	12.5019	11.4988	14.6886	36.4392	13.3189	12.9526	12.8421	10.8928	6.80318	13.1718	21.0208	16.6671	16.4796	20.5249	38.087	25.3455	26.6007	23.334	29.8901	18.434	17.4364	27.2986	43.2334	28.8621	35.8004	41.3715
ltr-1_family-52#LTR/ERV1	4.20731	9.13259	1.64271	7.42247	4.12035	11.8654	4.54867	8.31072	5.3459	7.11179	10.3575	2.4737	3.61883	4.5455	5.16077	4.49993	6.80169	7.53541	7.51946	5.11629	7.21157	4.26	7.78122	2.92373	9.05934	6.07779	9.89079	6.14794	8.87533	4.09536
ltr-1_family-53#SINE/Alu	4.30138	6.08096	2.51727	4.71967	3.63005	8.89297	3.42028	7.07801	4.48184	8.77722	7.54402	2.08927	3.42066	5.06591	3.98266	3.69487	4.884	4.88828	9.59826	7.51701	8.72878	4.07084	4.45535	4.73348	5.91211	5.66448	8.1596	7.05789	8.36549	4.64773
ltr-1_family-54#LTR/ERVK	16.1038	7.47567	7.55729	10.2064	13.1098	11.094	13.2388	65.0671	67.4953	19.4407	29.1776	15.9138	24.6856	25.0055	136.708	162.373	77.8015	86.377	476.259	320.502	559.653	318.471	222.857	199.44	167.795	138.474	1133.09	919.164	1320.84	1153.6
ltr-1_family-55#LTR/ERVK	5.1705	3.86662	3.59837	4.39629	6.27515	3.75942	6.28966	59.9889	67.2591	10.4481	17.4556	16.8767	25.0682	19.545	124.103	112.236	55.614	62.0858	340.513	249.353	442.689	316.933	153.264	153.817	103.775	91.9434	818.291	683.793	940.215	978.641
ltr-1_family-56#LINE/L1	45.7049	9.79534	4.53876	25.2703	32.7218	14.9679	30.8238	71.8862	16.9462	22.5213	10.8496	31.4603	15.1583	12.9203	20.0122	21.2352	26.1719	26.5349	34.3307	24.4831	29.6724	27.432	21.8551	21.0522	20.7898	37.9097	37.442	30.1827	34.2095	54.261
ltr-1_family-57#LINE/L1	5.01121	1.22079	0.412464	2.69241	2.69479	2.63212	3.05579	8.45411	1.26575	3.95213	1.58119	1.55098	1.56716	1.19865	2.05632	2.33518	1.19111	2.99551	3.60559	2.89349	2.88912	1.81626	2.80891	1.74233	2.22089	2.81231	3.25301	2.27268	2.71695	2.97255
ltr-1_family-58#LINE/L1	60.1227	11.1622	5.25482	38.3484	44.9861	16.6902	37.9458	97.1451	19.1114	29.8198	11.781	44.0719	19.7579	18.3135	23.7638	21.3872	20.7077	32.0569	42.2606	36.4946	34.6727	29.21	24.6813	23.6597	27.5869	23.0738	38.4139	31.0307	44.7854	43.2196
ltr-1_family-59#LTR/ERVK	4.83036	3.43146	1.43541	4.22561	2.73529	3.15581	4.81082	2.00598	4.69861	3.43845	1.77098	1.76321	2.44054	1.46917	10.7728	10.0078	5.20802	8.75671	12.1992	3.20397	4.10555	8.67557	9.67654	12.4836	15.0284	11.4183	7.28695	12.7273	16.971	18.8576
ltr-1_family-60#LTR/ERVK	1.14778	0.511397	0.608858	0.97306	1.20412	0.513073	1.21913	1.73241	0.444385	0.687007	0.639529	0.98757	0.791389	0.568438	0.889193	0.652148	0.358229	1.00387	0.906243	0.918259	0.968215	1.13381	2.1394	1.37387	1.03372	1.25663	1.25306	1.61956	2.4514	2.54232
ltr-1_family-7#LTR/ERVK	16.3349	7.75255	4.29883	11.6414	10.0025	9.08935	9.33899	25.0843	14.9973	12.3881	9.00246	10.7198	6.5946	7.12094	19.3576	19.4277	16.1835	19.3236	43.8416	31.8162	49.9212	25.0246	32.0301	23.6124	36.2429	26.6367	78.3912	69.211	80.2503	79.8978
ltr-1_family-61#LTR/ERVK	13.0032	18.29	11.3347	15.4505	25.7028	32.1124	21.5934	6.07205	3.82617	2.32727	3.67091	6.56373	3.51018	2.8278	6.37998	8.73447	8.81247	4.60979	16.7615	16.445	24.3144	12.8449	18.8297	21.6867	9.79035	9.01637	28.0512	29.3964	34.1726	31.2707
ltr-1_family-62#LTR/Unknown	0.714307	0.620204	0	0.896563	0.44494	0.816685	1.23562	0.906408	0.716538	0.79903	0.180049	0.204868	0.141784	0.298732	0.438092	0.428405	0.302561	0.791347	0.793764	1.73726	0.477025	0.705613	1.68648	2.03066	0	0.619124	4.44504	3.10547	2.76061	1.8405
ltr-1_family-63#LTR/Unknown	1.53066	1.10751	0.277969	0.426935	0.635628	0.666681	0.294195	0.517947	0.682417	1.33172	0.77164	0	0	0.85352	3.75508	4.28405	0.864461	0	1.70092	3.10226	8.17758	0.504009	3.21235	1.93396	2.61924	3.53785	0	0	2.9578	2.62929
ltr-1_family-64#LTR/ERVK	0.732373	0.28615	0.418949	0.413657	0.843956	0.287088	0.253374	0.724879	0.955057	0.737314	0.526118	0.756177	0.392498	0.436459	2.62765	2.10835	2.187	1.03449	1.70906	2.07065	2.56772	1.51926	3.28536	2.29022	2.63177	2.85652	6.83618	4.29841	5.30705	3.86845
ltr-1_family-65#LTR/Unknown	10.6706	11.7482	5.39386	6.76565	8.35975	10.4571	9.70482	11.0556	8.16588	9.3521	4.32562	7.76142	5.89553	6.76287	21.8596	15.8343	14.8174	16.4526	17.603	18.4607	22.9207	14.0181	19.7391	18.1384	20.8947	24.5997	16.4293	21.0432	27.4219	17.5736
ltr-1_family-66#LTR/ERVK	3.31231	0.937809	0.470754	2.16911	1.43529	1.83472	0.498234	4.38584	2.88926	1.77204	1.08901	1.98259	1.71513	2.16822	2.1198	1.5547	4.75802	6.22229	3.84079	1.57615	2.88523	5.54817	10.2005	9.82579	5.91441	7.4894	3.58471	6.26103	6.6789	8.90566
ltr-1_family-67#LTR/ERV1	61.2417	149.045	84.2297	127.08	137.891	150.987	129.684	63.5302	63.2619	65.926	71.6953	68.843	50.5824	62.3031	38.6784	37.8231	43.7487	49.7266	96.1813	67.6907	99.2728	58.6422	35.4516	31.1002	34.9625	39.3227	117.8	112.841	136.787	108.883
ltr-1_family-68#LTR/ERV1	25.0265	56.0193	30.819	50.4379	67.3569	56.9102	44.6424	10.0277	9.5221	18.3498	23.5679	25.9828	12.4591	19.3903	2.91091	1.81467	3.8951	3.38492	5.57085	4.79768	4.79402	5.1573	2.14779	1.57416	1.82738	1.90262	3.63036	3.82595	3.49662	4.02546
ltr-1_family-70#LTR/ERVK	3.60287	3.26423	0.512049	4.12891	3.31753	3.22376	3.25163	7.63291	0.942813	2.45316	3.3167	2.1565	1.67902	2.16188	3.45862	2.81845	3.58296	6.24748	6.78877	4.00028	4.39365	4.17797	3.69843	2.67193	8.84567	8.96101	10.7227	5.44819	9.98905	8.07238
ltr-1_family-8#LTR/ERVK	33.2213	8.05572	12.066	25.9202	24.3598	14.9584	24.8505	448.9	264.398	188.821	275.958	102.663	176.794	191.13	79.2971	78.9797	54.7653	68.9666	193.563	165.962	211.064	149.302	130.962	117.415	108.062	107.914	391.734	274.982	367.246	338.796
ltr-1_family-73#LTR/ERV1	3.40001	0.119679	0.150189	2.30677	2.63301	1.17069	2.06643	2.65859	0	1.23349	1.25077	1.89758	1.09439	0.576455	3.3815	1.65336	3.26953	0.610817	3.67609	1.34094	1.47281	2.72321	1.30174	3.13481	2.83039	2.8673	2.28733	2.39702	6.39249	6.15605
ltr-1_family-74#LTR/ERVK	2.09504	1.16938	0.978327	1.87828	0.745709	4.10624	1.03544	4.10162	1.80135	2.67831	2.26319	0	0.71288	1.87751	1.10135	6.46197	3.04252	3.97884	2.99324	12.0104	4.7969	5.32166	0	5.10502	6.1457	3.11291	7.44978	2.60235	10.4101	4.62696
ltr-1_family-75#LTR/ERVK	16.7166	6.57376	6.12595	11.3848	12.8564	8.791	12.751	26.7864	13.6356	16.6868	13.1132	16.6407	12.7665	12.4147	20.9647	18.9725	21.4009	24.9142	35.8193	29.2616	39.8485	25.6213	26.9019	25.8569	23.859	23.3904	57.3771	46.1692	55.4794	51.7641
ltr-1_family-76#SINE/Alu	21.7641	38.1571	16.4176	33.6211	16.1638	44.708	20.9959	40.7884	26.8702	58.5227	29.1173	12.2441	19.4399	30.9818	32.3435	25.6039	34.0381	33.385	55.8115	42.753	53.6653	23.5664	21.7398	33.3156	47.2691	43.5322	41.6722	43.6707	53.379	19.4115
ltr-1_family-77#SINE/Alu	0.358049	22.1501	1.6093	0.842635	6.4678	21.4478	7.58714	2.86234	3.59167	19.9257	14.6205	15.6347	6.18306	8.42289	21.0811	6.92534	2.2749	7.88372	0	0	1.25533	0	7.60819	12.7235	6.89273	5.12058	18.9388	5.64277	36.5833	15.6835
ltr-1_family-80#SINE/Alu	34.5996	52.0414	31.5435	45.4845	34.0284	69.6413	37.6974	63.1752	41.2908	74.8092	77.933	30.3515	41.6318	55.8628	39.354	34.2358	38.6075	45.8684	69.5177	49.8947	70.7032	39.7483	41.4408	36.3417	49.6376	43.5801	65.6316	53.3485	74.8732	72.2807
ltr-1_family-9#LTR/ERVK	26.6363	3.41176	2.36556	15.0431	19.233	5.78554	13.2503	316.441	184.761	107.163	163.99	131.597	171.248	135.072	22.005	22.2189	19.5426	22.0123	103.245	87.184	100.794	85.8341	32.1536	36.2372	25.5923	26.4762	114.558	94.3122	136.847	132.64
ltr-1_family-81#LTR/Unknown	4.31308	2.95648	0.742037	2.2794	5.65601	3.78186	1.5707	8.6416	5.00969	2.03143	1.71657	1.17191	2.16281	4.84174	7.51811	7.35186	13.2691	9.80801	11.3515	5.79702	14.5533	12.109	10.7192	3.87203	6.99203	15.3469	21.1893	13.8167	10.5278	15.2075
ltr-1_family-82#LTR/ERVK	1.38616	2.24444	1.28585	3.15051	3.22037	4.99312	2.72182	4.73487	1.80387	1.38294	1.41647	0.773627	1.0262	0.799056	1.65433	0.539251	1.71381	1.36964	2.24807	2.32344	3.60271	1.66535	0.884519	0.852026	0.961608	0.584488	1.39879	1.46587	1.95463	0.772239
ltr-1_family-83#LTR/ERV1	1.28791	0.198398	0.124488	0.703971	0.603835	0.583572	0.467131	1.44449	0.333403	0.565424	0.272273	0.571946	0.39583	0.30406	0.917293	1.4701	1.33742	1.35778	2.42377	1.74299	1.69243	1.4364	2.19066	2.28341	3.02142	2.80874	3.0593	3.19096	2.64929	2.89028
ltr-1_family-84#LTR/ERVK	5.11967	2.82935	1.23606	3.85744	4.66	3.4078	3.75149	7.10148	2.45441	3.05629	2.39405	3.58529	2.40624	2.14421	2.51014	2.0144	2.51559	3.15422	3.9301	2.84014	3.26797	2.7246	2.8359	3.49896	3.42562	2.71839	3.80647	3.12674	4.21227	4.31756
ltr-1_family-85#SINE/Alu	53.5731	127.21	30.9606	70.9573	46.8293	176.067	57.3437	86.0837	67.695	152.632	158.016	35.1445	52.5227	72.4136	69.7075	63.9057	64.6913	97.3882	111.5	87.4631	98.4359	57.0143	90.8465	50.4861	89.6474	81.5807	136.298	88.789	132.12	82.365
ltr-1_family-86#SINE/Alu	7.05342	11.2237	5.51738	6.95847	6.83821	16.0301	5.60207	14.627	7.32322	16.3326	13.5729	3.87276	6.34105	10.8811	9.79648	10.3699	11.0903	9.8513	18.3904	16.921	16.2756	9.35335	12.5709	9.36269	13.5256	12.8456	20.4945	13.483	18.1377	14.1432
ltr-1_family-87#LTR/ERVK	20.4608	13.8325	7.65834	19.6042	15.1772	18.3678	21.6144	31.394	15.9811	16.9474	17.0076	13.7076	11.1608	15.8729	27.5883	28.1024	28.1832	29.589	56.7553	45.5842	48.1893	29.1605	35.4014	28.4174	28.0633	40.6131	58.3168	67.9039	49.7996	52.3175
ltr-1_family-88#Simple_repeat	5.84433	246.743	19.1041	7.94681	75.2353	240.073	81.7194	38.5635	42.0152	221.186	160.571	172.648	79.4635	92.2674	234.778	106.907	34.657	100.357	6.49443	1.77675	7.80587	10.1031	85.0907	143.992	112.508	68.3851	209.119	65.6383	406.563	170.665
ltr-1_family-90#LTR/ERVK	2.37408	6.34669	4.18656	4.2345	8.09453	8.23488	6.10605	0.998899	0.626709	1.18806	0.661406	1.34389	0.66965	1.33254	0.114951	0	0.0793893	0.415284	1.24966	1.13961	1.37684	0.648012	0.295012	0.355218	0.320723	0.162452	0.971947	0.135808	1.08654	1.12684
ltr-1_family-10#LTR/Unknown	9.92094	5.66059	3.24297	6.8784	7.53337	6.01865	3.9226	11.5099	5.68681	5.70736	4.71558	8.12968	4.72613	4.14905	16.3415	8.16009	9.60512	12.8751	13.2294	11.0303	9.0862	9.80018	7.58471	15.0419	11.156	16.7065	15.8751	11.5017	18.0754	8.27739
ltr-1_family-91#LTR/ERV1	0.270571	0	0	0	0.505613	0.132579	0	0	0	0.151331	0.204601	0.465609	0	0	0	5.84189	3.09438	3.1474	1.80401	4.44187	4.33659	0.801833	6.38819	16.153	8.33394	10.5533	21.8884	11.175	19.6066	4.88012
ltr-1_family-92#LTR/Unknown	4.62306	1.41671	0.444469	1.02399	1.69393	3.19804	0.470414	2.07047	3.81911	2.43359	0.82256	6.08364	1.61936	2.04715	1.00072	0.97859	3.45565	3.61529	2.71975	0.992093	2.1793	0.805903	0	0	11.1683	4.24273	10.1536	3.54686	7.88245	2.8028
ltr-1_family-93#LTR/ERV1	0.349389	0.15168	0	0	0.435267	0.114133	0.20146	1.41873	0.467307	0.260553	0.35227	0.200414	0.138702	0.146119	0	0	0.295984	0	1.94127	0.849749	0.93331	0.345137	1.09988	5.95955	2.39148	1.81699	2.1742	0	0.675149	1.20033
ltr-1_family-94#LTR/ERV1	0.168072	0.0273619	0	0.0439492	0.0436216	0.0274516	0.0847975	0.159954	0.0280995	0.0548354	0	0.0361532	0.0166805	0.0439312	0.515402	0.352804	0.444943	0.418949	1.37741	0.868632	1.26271	0.643353	1.15739	1.35378	2.15702	1.34751	4.3143	4.20152	4.66868	4.22233
ltr-1_family-95#LTR/ERVK	4.67207	1.82546	1.01814	2.34566	2.91022	4.27335	1.88576	7.11425	5.31154	6.44566	2.82635	2.94795	3.15304	2.93087	4.58468	7.28538	7.12426	3.10558	11.4219	6.81775	14.9764	12.461	9.56	14.1674	11.9921	7.28911	26.1663	25.7285	30.6957	20.0636
ltr-1_family-96#LTR/ERV1	9.45407	1.81072	0.757442	4.88612	6.11985	3.26997	2.72563	8.60931	3.71905	4.45826	3.22407	6.06097	3.7531	3.83752	4.43398	5.67007	5.18228	5.85296	6.79781	8.11525	7.79912	6.59223	6.12736	14.7557	11.4195	11.5684	23.0711	16.9243	20.9553	12.8963
ltr-1_family-97#LINE/L1	0.359402	12.4475	0.783213	0.646025	5.30103	15.3233	6.32444	3.01335	1.84268	9.75294	8.2069	6.44433	3.20758	5.22731	12.9642	4.82195	4.10465	6.56234	0.207086	0.307554	1.33341	1.11768	3.51991	15.7926	4.69224	12.2066	8.00725	3.06715	20.6291	8.80313
ltr-1_family-98#SINE/Alu	14.0191	33.9084	1.63664	17.5961	11.8512	38.7625	14.7235	19.06	13.0584	19.6024	18.1732	5.16956	7.15545	13.8198	9.21222	16.2153	21.6317	21.6326	18.3604	14.6125	24.0742	4.4513	21.2781	5.69345	17.992	23.4341	21.8098	10.8837	31.9276	2.58014
ltr-1_family-99#LTR/ERV1	2.72221	1.55996	0.355936	0.683356	2.71305	1.70735	2.26028	5.96903	1.96611	1.82705	1.15275	4.4971	1.2968	1.776	8.81527	5.09384	6.36486	6.87604	5.44503	11.1227	6.10825	8.06722	6.17006	11.1439	7.82577	11.3254	10.8416	6.62753	5.0499	10.6614
ltr-1_family-100#LTR/ERV1	0.241199	0.104712	0.0438021	0.16819	0.133549	0.157582	0.0927179	0.530514	0.430138	0.239829	0.121594	0.368947	0.223421	0.369866	0.59172	0.578636	0.612993	1.06885	1.16146	0.48885	0.751691	0.397106	0.632747	0.609504	0.825473	1.81184	0	1.04862	1.55362	0.82864
rnd-1_family-24#SINE/B2	22.03	34.8865	13.9115	19.1672	15.9056	52.2558	26.4157	33.1644	17.0764	67.7682	40.5111	15.0779	27.4292	33.2933	14.7395	19.8187	15.2695	19.1366	44.232	28.3117	29.0896	20.7727	27.1886	18.5037	29.5582	35.1512	23.3676	30.4742	31.9276	24.5114
rnd-1_family-194#LTR/ERVL	0.432041	0	0	1.08455	1.07647	2.11698	0.747351	1.97363	1.73356	1.93314	0.653405	0.743472	0.514538	1.62616	0	3.10939	4.39202	1.43591	0	1.57615	3.46228	1.28035	6.1203	4.91289	2.2179	8.98729	2.68853	1.87831	2.50459	4.45283
rnd-1_family-167#LTR/ERVL-MaLR	2.14292	0	0	0	0	0	0	0	0	1.19854	1.62044	0	0	0	0	0	0	0	0	0	0	0	0	0	0	0	0	0	0	0
rnd-1_family-117#DNA/hAT-Charlie	18.2635	21.0112	10.4475	14.9003	18.9605	22.9693	8.95123	20.3942	14.6565	24.8562	18.8745	6.28572	13.7756	12.2209	20.1622	13.1442	22.4342	28.3266	50.7378	25.5408	48.7867	25.2577	45.995	32.8829	25.0018	25.3278	37.8838	34.4072	38.8211	42.3525
rnd-1_family-171#Unknown	3.5518	5.78229	1.45128	4.45805	2.94988	6.09129	4.09598	2.7042	1.78145	1.65545	0.447636	1.52802	0.352502	1.11406	10.8918	7.45567	18.8056	14.7558	16.7743	22.6756	11.8597	2.63143	22.3622	5.04861	31.9084	36.9422	27.628	19.302	20.5902	27.455
rnd-1_family-52#LINE/L1	24.733	8.91477	1.49166	15.0064	17.6233	12.4321	20.3656	42.6645	10.6199	22.562	5.5211	14.606	10.2171	9.50395	10.7471	6.89681	11.1334	9.70648	33.4679	13.9839	13.5306	11.9005	7.32629	10.3782	11.2444	10.4418	21.5815	16.268	23.8085	27.2783
rnd-1_family-4#SINE/Alu	98.4114	319.287	53.2976	222.192	79.799	413.732	122.891	167.587	172.904	287.26	306.475	70.145	107.494	146.849	167.142	123.632	173.151	232.243	238.776	210.313	193.662	132.878	252.972	105.948	334.807	196.841	380.486	141.771	411.841	147.04
rnd-1_family-20#SINE/Alu	40.3994	115.526	33.0145	49.6049	53.6116	135.987	65.3258	77.5647	47.5734	140.485	61.0987	40.8056	49.1595	63.909	61.4047	66.3677	78.1203	75.8915	128.824	128.159	133.723	72.8748	107.824	59.9212	112.713	105.048	196.748	106.91	168.013	54.3099
rnd-1_family-148#LINE/L1	13.5313	6.11413	2.25671	4.15932	4.81636	6.76561	4.29919	17.2404	11.6345	11.7383	5.84696	4.75209	2.63104	5.54348	17.2753	8.94351	15.44	19.2738	12.8884	19.1413	23.2365	7.36529	20.8637	3.1402	17.0115	14.3611	10.3107	13.2062	25.6139	18.4999
rnd-1_family-33#LINE/L1	118.799	31.4084	19.3109	76.6887	82.9725	40.2086	71.1135	177.325	40.9141	66.8976	28.0273	72.2763	41.0574	43.5576	66.1109	56.4951	56.3532	65.8958	109.262	81.4835	84.9566	69.3089	59.995	62.1162	70.6245	56.3945	106.761	85.4942	119.161	119.271
rnd-1_family-17#SINE/Alu	11.4799	61.0513	3.12715	31.2196	3.57541	67.5015	6.6194	20.3942	3.83859	21.4026	33.277	8.2313	2.27867	7.20157	14.0815	27.5403	21.8817	38.1543	3.18923	17.4502	19.1662	17.0103	13.5521	5.43928	44.1996	39.8008	35.719	24.9547	66.5504	4.92992
rnd-1_family-150#SINE/B4	1.75649	0	0	0	0	0	0	0	0	0	0	0	2.09189	0	0	0	0	2.9189	0	0	0	2.60267	0	0	0	18.2692	0	0	0	0
rnd-1_family-77#LTR/ERVL-MaLR	0.878247	2.85955	0.717707	2.20466	0.547057	0.430337	0	1.33732	0	3.43845	0.664116	0.75566	0	2.7547	0	1.58018	4.46402	1.45945	8.78346	3.20397	0	1.30134	4.14709	2.49672	4.50852	0	8.19781	3.8182	10.1826	2.26291
rnd-1_family-175#SINE/Alu	3.15136	0	2.06024	0	1.57038	3.0883	0	7.67781	1.26448	5.64021	0	0	0.750621	2.37228	0	11.3401	0	4.18949	8.40456	0	5.05086	1.8678	0	0	0	6.55543	0	0	10.9612	9.74383
rnd-1_family-43#SINE/B2	1.57568	3.42024	1.71687	0.659238	1.30865	4.63245	0.908544	3.19909	1.05373	1.76257	1.58867	0	0.625517	0	0	0	2.66966	0	7.0038	0	14.7317	0	7.44037	5.97254	8.08882	2.73143	9.80523	4.56687	9.13437	18.9463
rnd-1_family-143#Unknown	3.49389	5.30881	5.71045	2.19268	2.90178	3.99465	2.0146	5.32022	2.33654	3.9083	3.5227	0	1.38702	0	2.14284	10.4773	0	5.80608	7.76508	2.12437	13.9997	1.72568	5.4994	0	8.96804	15.1416	25.3657	10.1265	20.2545	3.00082
rnd-1_family-152#LTR/ERVL-MaLR	4.39123	1.14382	1.43541	1.10233	0	0.860675	0	2.67465	0	0	0	1.51132	0	1.10188	0	0	0	0	0	6.40794	3.51904	5.20534	0	0	0	4.56731	0	3.8182	0	13.5775
rnd-1_family-5#SINE/Alu	48.6676	103.23	32.4923	79.5565	45.0301	139.919	54.933	96.1229	67.8553	128.663	117.921	37.3205	53.0409	77.0944	79.3316	64.5704	73.4896	87.954	139.435	103.608	120.003	61.9749	93.2645	54.3141	120.611	87.9455	146.204	94.2865	161.645	87.8119
rnd-1_family-160#SINE/B4	0	1.3681	0	0	0	0	0	0	0	0	0	0	0	0	0	0	0	0	0	0	0	0	0	0	0	0	0	0	0	0
rnd-1_family-27#SINE/B2	100.393	231.013	83.1455	123.748	96.4659	310.595	120.707	220.051	115.609	468.339	431.664	140.223	180.685	273.377	115.966	127.981	135.008	130.173	207.112	151.098	191.211	108.066	140.304	97.2671	150.221	201.345	201.708	146.792	190.517	146.158
rnd-1_family-25#SINE/B2	135.993	321.492	117.87	197.589	137.589	431.317	200.313	245.985	130.63	616.79	592.085	163.815	239.506	394.499	90.9884	108.255	126.727	115.05	236.297	154.85	189.893	91.594	140.108	84.3506	169.243	165.02	220.542	157.662	183.952	121.048
rnd-1_family-196#LTR/ERVL	0	0	0	0.810148	1.60822	0	0	1.9657	2.5899	1.44403	0	0	2.30612	0	0	11.6134	0	6.43566	0	0	0	0	3.04786	0	9.94048	3.3567	0	0	3.74179	0
rnd-1_family-38#SINE/Alu	21.7398	41.4593	8.88293	31.1848	27.0833	67.7189	12.0876	56.749	37.3846	79.0345	42.2724	20.0414	33.2884	37.9909	8.57137	19.5576	31.5716	28.3853	67.2974	31.1575	43.5545	23.0091	47.6615	13.2435	27.9006	28.2644	38.6525	43.8816	22.505	36.0098
rnd-1_family-209#Unknown	0	0	0	0	0	1.47891	0	0	0	1.68809	0	0	0	0	0	0	0	0	2.51545	0	0	2.2361	0	0	0	0	0	0	8.74841	0
rnd-1_family-195#LINE/L1	0.799598	0	0	0	0	0	0	0	0	3.57775	2.41857	0	0	1.0032	0	2.87735	0	0	5.33125	0	0	0	3.77571	0	0	0	0	0	4.63535	0
rnd-1_family-126#LTR/ERVK	25.4245	13.8955	9.27546	22.2241	25.1693	22.2463	17.2777	32.1468	28.2364	19.2986	19.9122	10.5472	19.7356	13.9556	28.4017	38.3931	38.0766	39.9865	43.8925	36.4384	34.5641	24.2181	38.589	34.8482	33.7948	33.0549	29.665	39.4763	59.2186	33.9245
rnd-1_family-135#SINE/ID	1.91332	2.49189	1.56358	2.40151	1.1918	0.937521	0	5.82691	7.67719	2.14026	2.89365	0	2.27867	3.60079	7.04077	3.44254	0	0	3.18923	0	7.66648	0	4.51736	5.43928	4.91107	4.9751	5.95317	4.15911	5.54587	0
rnd-1_family-173#LTR/ERVK	2.65213	1.38164	0.866934	1.33153	0	2.59907	3.67016	4.03845	1.06416	2.9667	2.4066	0	0.631711	0.665492	1.9519	1.90873	6.74023	3.52581	5.30486	1.93507	2.12536	4.71573	0	0	5.44594	0	0	6.91813	0	0
rnd-1_family-22#LINE/L1	34.9878	8.13408	3.67337	24.0597	27.3264	13.4694	25.2707	57.9494	10.6223	23.8597	7.51718	27.7427	12.0708	12.4994	9.78152	11.4316	11.8083	14.724	28.6014	19.3156	16.7988	15.4984	14.7967	14.7446	15.1988	15.2845	24.0721	25.2734	33.8255	27.1732
rnd-1_family-44#SINE/B4	0	3.23023	0	0.622614	0	0.486122	0	2.26602	0	0	0.750205	0	0.590766	1.24472	1.82538	5.35506	0	3.29728	6.6147	0	0	0	2.34234	2.82037	2.54648	0	0	2.15658	0	0
rnd-1_family-76#LTR/ERVL-MaLR	1.48814	0	0	1.86784	0	0	0	0	1.49279	4.99394	1.12531	1.28042	1.7723	0	0	0	0	0	2.48051	0	0	0	0	0	3.81972	3.86953	0	3.23486	0	0
rnd-1_family-125#DNA/hAT-Charlie	2.18666	0.711969	0.893473	2.05844	2.04309	2.1429	0	0.832415	0	2.44601	4.13378	0	2.60419	1.37173	0	0	2.77862	5.45061	7.28967	1.99431	4.38084	0	2.58135	0	5.61265	5.68583	3.40181	4.75327	3.16907	8.45129
rnd-1_family-55#LINE/L1	35.5331	11.2135	6.70104	25.2158	26.3899	18.2147	27.4232	58.6853	20.2897	36.9959	18.8087	19.5199	15.1369	22.2906	30.6776	27.5403	30.5649	44.9675	52.3945	31.4104	52.0225	36.4507	27.1042	21.7571	24.5554	27.7184	49.3263	46.3444	45.1592	48.5949
rnd-1_family-89#LTR/ERVK	3.65271	4.75725	4.64335	4.5847	2.02245	5.17057	2.10617	12.3601	8.95672	4.99394	8.59326	2.09524	2.90013	6.61963	5.97398	7.30236	6.18875	2.69778	4.05902	4.44187	4.87867	9.622	11.4987	2.30757	18.7514	0	5.05118	5.29341	4.70559	4.18296
rnd-1_family-69#LTR/ERVL-MaLR	28.6467	19.1391	13.3773	18.6784	19.6979	28.4381	15.767	38.2391	20.899	29.3394	20.5369	8.96297	18.3876	21.238	28.7498	38.1548	40.1839	29.6755	68.8342	44.7889	67.827	44.1008	36.8918	40.1902	50.6113	47.4017	81.0293	57.4188	60.3883	76.6876
rnd-1_family-109#SINE/B4	1034.25	1362.44	661.715	900.841	846.744	13.2255	807.869	1401.75	394.643	2242.93	658.692	740.339	39.9376	475.121	359.67	919.763	1586.02	2260.32	3066.14	1812.69	535.834	1264.04	2825.18	3194.81	2305.13	3381.55	2936.78	3052.72	3169.7	2318.19
rnd-1_family-47#SINE/B2	1.26054	1.64172	1.03012	0	0	0	0	0	0	0	0	0	0	0.790761	0	0	0	0	2.10114	0	0	0	5.95229	0	0	3.27772	3.92209	0	0	0
rnd-1_family-182#LINE/L1	1.63999	0	0.893473	2.05844	2.04309	0	0	0.832415	1.09674	1.22301	2.48027	0	0	2.05759	2.01165	0	2.77862	1.81687	0	0	0	0	2.58135	0	0	0	0	2.37663	6.33814	0
rnd-1_family-134#LTR/ERVL-MaLR	0	0	0	0	0	1.90913	1.68494	1.48321	0	0	0	0	0	0	0	0	0	0	3.24722	0	0	0	0	0	0	0	6.06141	0	0	0
rnd-1_family-75#LTR/ERVL-MaLR	15.388	8.90719	7.91769	10.7301	8.52012	11.1705	10.8445	16.9228	8.00388	14.6631	17.6697	3.923	6.44815	9.29565	6.29175	7.17806	11.5875	8.52382	20.8996	18.7126	33.1127	3.37793	8.07359	14.5819	17.5545	10.3736	31.9191	12.3888	21.4755	17.6218
rnd-1_family-15#SINE/Alu	8.24201	80.5073	1.68385	53.0179	2.56696	105.002	8.91072	12.5503	4.13387	18.4392	32.7205	3.54579	3.68093	7.75554	15.1647	29.6588	20.9466	44.5133	3.43456	7.51701	16.5124	6.10627	29.1891	5.85768	47.5996	32.1468	25.6444	13.4371	89.5871	0
rnd-1_family-82#SINE/ID	2.85723	3.72122	0	2.68969	0	5.60012	1.23562	1.08769	2.86615	2.39709	0	2.45841	1.70141	2.68859	0	2.57043	1.81537	2.37404	4.76259	10.4236	0	0	3.37297	0	3.66693	0	0	3.10547	0	0
rnd-1_family-128#LTR/ERVL-MaLR	3.78163	6.56687	2.06024	1.58217	2.35556	4.94129	1.09025	5.75836	10.1158	5.64021	3.81281	3.25378	2.25186	0.790761	6.95793	0	4.80539	2.09474	6.30342	6.89796	5.05086	3.7356	0	3.58352	9.70659	6.55543	11.7663	2.74012	10.9612	9.74383
rnd-1_family-192#LTR/ERVL-MaLR	2.30068	1.92625	1.34295	2.47518	1.02363	3.05988	2.55842	3.75353	1.64848	4.04417	2.98241	0.565586	0.97857	0.82472	3.02364	0.591357	1.67058	2.1847	0	5.39565	2.63388	0.487003	2.32797	0	1.68724	1.70924	3.06789	0.714449	2.85799	1.69371
rnd-1_family-60#LINE/L1	41.2315	9.2368	4.50275	26.238	31.9791	11.0001	28.175	60.7999	16.1333	25.112	11.3454	36.9979	17.2698	14.8068	23.0843	18.6888	19.2544	27.9639	31.2762	27.1636	27.2243	25.3756	28.3034	33.9737	31.0568	33.6883	48.188	37.4696	57.193	54.1982
rnd-1_family-105#LTR/ERVK	4.96047	1.72279	1.62149	6.22614	1.64793	2.91673	1.14409	4.53204	3.98076	4.43906	4.50123	0	1.57538	4.14905	9.73538	3.57004	16.809	9.89184	11.0245	13.2708	17.2259	4.90009	20.3003	7.52097	16.9765	25.7968	12.3473	4.31315	23.0051	1.70417
rnd-1_family-30#SINE/B2	50.7234	131.381	56.8211	59.3735	40.4706	185.988	67.039	113.687	54.8837	269.673	201.694	67.6718	95.0254	127.279	54.5285	86.1367	75.3185	49.2487	131.098	81.0878	114.182	50.669	107.648	74.5297	67.2921	100.772	141.863	61.9442	92.5098	82.2352
rnd-1_family-115#DNA/hAT-Charlie	16.2129	11.9348	11.1371	11.502	8.48898	14.7372	7.31617	22.5409	10.3709	16.8217	15.6359	6.06517	7.55559	14.7401	13.8345	9.3009	12.5404	19.5234	37.5994	23.1445	27.3034	15.3192	23.3001	16.0316	21.7121	29.3269	27.7815	23.4953	47.675	25.428
rnd-1_family-198#LTR/ERVL	0	0	0	1.16943	1.16071	0	0	1.41873	1.86923	1.04221	0	0	2.77403	1.75343	0	8.38184	0	4.64487	0	0	1.86662	0	4.39952	0	7.17443	4.84532	0	6.07592	2.7006	0
rnd-1_family-28#SINE/Alu	1.6484	13.9546	0	3.10349	2.05357	10.5002	4.27715	2.51005	9.92129	11.0635	8.72547	1.41832	2.94474	5.17036	6.06589	8.89764	2.09466	5.47856	8.24294	15.034	9.90745	4.88501	11.6757	4.68615	0	34.29	15.3867	28.6659	43.0018	0
rnd-1_family-97#LTR/ERVL-MaLR	14.2861	13.6223	5.00345	8.96563	10.1701	15.5003	7.06069	24.8615	9.21263	12.8416	13.5037	7.02404	6.07645	6.4014	10.3265	20.1962	11.6702	16.9574	23.8129	9.30678	25.5549	18.1443	21.6834	17.4057	28.8116	26.5339	26.9877	25.5092	45.8458	17.0904
rnd-1_family-199#Retroposon/L1-dep	0.873474	1.5168	0	0	0	0	0	2.21676	0	1.62846	0	0	0.346754	0	0	0	0.73996	0	1.94127	2.12437	0	0	0	0	0	0	0	0	1.68787	0
rnd-1_family-3#SINE/Alu	15.3533	11.9125	5.33904	11.2754	11.8018	14.7259	9.88873	27.1093	12.452	16.2607	16.5503	7.58886	9.72603	12.2954	17.4302	22.3345	17.8493	20.0853	31.0367	20.2593	32.7228	17.9092	13.8826	17.6445	17.608	13.5905	55.9018	50.4165	84.2702	47.9765
rnd-1_family-176#LINE/L1	0.300972	0.783966	0	1.1333	1.12485	2.06465	0	1.37489	0	0.67334	0.455181	0	0	1.13283	0	1.08305	0.764902	2.0006	0	2.19598	1.20596	0.891927	0	0	0	0	0	0	0	0
rnd-1_family-19#LINE/L1	45.2996	10.7521	5.59793	30.7403	35.1659	14.5333	30.7315	67.6645	14.4926	26.9285	11.8533	35.8689	16.2526	15.481	20.8534	17.191	16.0978	23.4763	31.7927	25.9638	24.0612	19.852	22.7264	22.6603	24.9811	19.061	32.1088	27.383	38.8855	30.8992
rnd-1_family-74#LTR/ERVK	7.59901	16.8247	3.10498	7.63033	5.20674	12.6599	9.85867	26.6137	15.2455	12.7505	12.6418	7.19217	4.52502	10.0107	18.1762	15.0397	28.003	7.57673	50.6658	16.6334	24.3587	20.2676	10.7648	10.8014	3.90099	7.90371	28.3726	6.60738	19.8235	37.2016
rnd-1_family-12#SINE/Alu	19.5584	53.1603	6.94923	26.6834	20.1282	75.0017	39.7164	46.6153	44.3571	95.1226	60.4451	21.9501	29.3695	37.3415	53.1969	39.7805	19.4504	48.0461	76.5415	46.5339	51.1099	30.2406	32.1235	24.1746	100.404	22.1116	89.9591	48.0608	78.8746	8.7643
rnd-1_family-41#SINE/ID	0	0	0	0	0	0	0	0	0	0.739843	0	0	0	0	0	0	0	2.19819	0	2.41287	0	0	0	0	0	0	0	0	0	0
rnd-1_family-197#Retroposon/L1-dep	0	0	0	0	0	0	0	0	0	0	0	0	0	0	0	0	0	0	0	0	0	1.72568	0	0	0	0	0	0	0	0
rnd-1_family-68#LTR/ERVK	1.6484	2.36155	1.07767	2.89659	1.64285	0.969252	2.28115	5.02011	1.32284	2.95026	0.747897	0.85099	0.392632	0.413629	0.606589	0	1.67572	2.73928	4.39623	1.20272	1.98149	1.95401	0.778377	0.937229	2.53865	0	0	0	2.86679	3.39785
rnd-1_family-141#LINE/L1	2.8847	1.61015	0.673541	3.10349	0.513392	6.05783	3.56429	4.39259	0	3.22685	2.49299	0.709158	0.981581	0	1.51647	0	2.09466	1.36964	4.12147	9.02041	0	2.44251	5.83783	7.02922	4.23108	4.28624	0	5.37485	4.77798	2.12366
rnd-1_family-161#LTR/ERVL-MaLR	0	0	0	0	0	0	0	1.29487	0	0	0	0	0	0	3.12923	0	0	2.82624	0	3.10226	0	5.04009	4.01544	4.83491	4.3654	4.42232	0	0	0	0
rnd-1_family-151#LTR/ERVK	1.62343	0	0	0	1.01123	0.795472	1.40411	2.47202	1.62849	1.81598	8.59326	0	0	0	2.98699	2.92094	0	0	18.9421	14.8062	13.0098	7.2165	0	0	0	0	10.1024	0	9.41117	0
rnd-1_family-201#LTR/ERVK	0.878247	3.43146	0	1.10233	2.18823	1.72135	0	0	1.76198	3.92966	2.65646	0	0	2.20376	0	0	0	0	0	6.40794	10.5571	0	12.4413	0	0	0	0	0	0	0
rnd-1_family-118#DNA/hAT-Charlie	11.9051	19.1534	8.01205	10.5478	9.16053	19.2161	4.84557	9.06408	14.0498	22.7175	12.7094	4.82042	10.8423	7.4683	15.4621	8.8201	15.1281	23.2749	51.3612	17.8836	39.2844	17.6403	41.3354	17.9176	21.5702	23.6724	30.5052	22.8343	28.418	34.2839
rnd-1_family-61#LTR/ERVL-MaLR	24.9279	14.5242	8.57734	17.5653	17.7068	20.5719	12.8605	38.957	20.6187	22.5033	15.8737	9.78349	16.146	13.7173	33.7957	47.212	40.5679	34.8839	53.9436	47.8634	78.8552	41.4728	40.2691	44.7575	66.2293	48.8982	89.8079	64.6445	72.2547	69.864
rnd-1_family-112#LINE/L1	3.34832	2.49189	0.390894	1.80113	2.08566	2.57818	1.24114	6.55527	3.35877	3.47792	3.61706	0.411565	1.99384	1.20026	3.52038	6.02444	2.4313	2.38464	8.77039	1.74502	1.91662	2.12629	9.03473	2.71964	3.6833	9.95021	4.46488	1.03978	11.0917	9.85983
rnd-1_family-108#LTR/ERVK	6.21137	12.1344	3.80697	4.87263	12.5744	12.1742	4.0292	26.01	20.25	27.7923	10.5681	1.33609	3.69871	10.7154	28.5712	11.1758	33.5448	5.16096	44.0021	22.66	24.8883	18.4073	14.6651	4.41448	3.9858	0	4.83156	6.75102	13.503	16.0044
rnd-1_family-153#Unknown	4.34376	3.77151	0.591624	0.908679	1.80381	1.77369	1.25232	4.40955	2.17866	5.26388	2.18979	0.622909	0	1.36246	5.32815	5.21033	3.6798	10.8276	6.03368	3.96167	2.90083	5.36361	13.6742	4.11621	7.43297	15.0598	9.01021	7.86859	4.19687	14.923
rnd-1_family-32#SINE/B2	30.9719	125.373	45.1483	44.1277	39.6275	183.754	49.2318	81.5767	33.5877	246.264	224.077	64.8215	79.7535	107.123	40.0444	30.1222	27.656	38.9491	119.995	76.3446	87.2062	44.6521	67.1958	38.0749	47.2691	60.945	72.9264	61.8668	82.4948	86.2735
rnd-1_family-45#LINE/L1	7.76421	4.44929	2.53798	5.84715	6.96428	7.00015	6.1781	12.2956	6.85384	8.68511	6.57571	2.93941	6.28781	4.87063	11.4285	8.38184	12.6286	11.3541	25.3659	10.7635	24.2661	6.44255	12.4653	5.29738	9.56591	9.69064	8.69681	16.8776	16.2036	7.20196
rnd-1_family-13#SINE/Alu	2.03442	5.29921	0	0	0.844822	6.64572	3.51917	8.26093	2.72103	5.31001	7.17918	0	1.61526	4.25409	0	4.88056	8.61725	2.25384	18.0858	9.89581	13.5862	6.02897	12.8087	15.4228	10.4438	7.05331	12.6599	5.89646	15.725	3.49462
rnd-1_family-1#SINE/Alu	303.836	520.307	231.409	422.666	287.463	713.641	355.462	576.864	410.73	704.145	672.484	223.233	348.637	454.659	481.588	386.941	465.836	546.878	878.952	660.316	795.78	418.454	518.593	372.046	636.475	533.331	926.314	668.785	842.972	520.599
rnd-1_family-145#Unknown	0.793675	2.06735	0.648595	0.996182	0	0.777795	0.686456	9.66835	8.75768	3.55124	2.40066	0	2.83568	4.48098	8.76184	4.28405	1.00854	1.31891	15.8753	7.2386	3.18017	5.88011	7.49548	0	0	2.06375	9.87786	10.3516	16.1036	8.18001
rnd-1_family-73#LTR/ERVK	22.4782	32.2029	11.0216	12.6961	15.8685	26.8013	20.0896	58.1876	63.1355	44.8407	28.3294	14.1832	30.786	31.0222	70.3092	59.3176	73.3129	73.4625	97.4165	77.9036	84.0632	71.0547	38.9188	34.0811	48.0804	27.2761	55.9515	45.6048	56.467	48.2649
rnd-1_family-177#LTR/ERVL	1.48814	1.4536	1.21612	1.86784	0.926958	2.18755	2.57421	1.69951	0	9.57171	3.93858	0	1.32922	2.80061	5.47615	0	2.83651	1.23648	4.96103	1.35724	2.98141	0	8.78376	6.34582	5.72958	7.73905	2.31512	6.46973	6.47018	3.83438
rnd-1_family-58#LINE/L1	26.6614	4.40157	1.22748	16.4963	16.9971	8.34131	11.4757	33.1644	5.27358	11.9014	4.92191	15.5087	7.75174	4.39722	6.44855	5.85554	4.13548	6.24018	14.6049	12.3293	8.52627	4.08036	6.50163	9.25185	5.78313	9.76422	13.2416	6.53019	7.9819	11.6106
rnd-1_family-51#LINE/L1	70.5245	22.2857	10.455	41.1482	51.9982	29.1499	39.8349	106.902	43.3131	46.6896	38.6972	42.6553	29.7111	28.0897	60.6136	62.7262	83.7237	78.1308	85.3	88.6783	110.214	84.3576	101.944	80.9234	105.903	85.6609	98.5206	100.812	126.082	140.922
rnd-1_family-11#SINE/Alu	7.44738	10.3251	2.35588	5.72916	6.8836	9.88811	5.40238	20.1198	8.67557	14.5115	5.08659	2.48046	7.15278	6.02822	15.9128	12.1029	10.3793	7.98445	23.2256	9.64065	33.6912	12.8149	17.0161	8.1955	20.9656	12.4935	17.9396	14.6222	13.9268	28.4741
rnd-1_family-42#SINE/Alu	2.04088	0.664504	1.66782	0	0.635628	2.00004	0	5.43845	0	2.28294	0	0	1.82294	0.64014	1.87754	0	1.29669	0	1.70092	1.86136	0	0	0	2.90095	0	0	6.35005	0	2.9578	2.62929
rnd-1_family-70#LTR/ERVK	18.5142	29.7561	9.01356	10.8774	12.7593	23.9344	16.3538	48.5861	51.3694	36.5732	25.0216	12.8796	23.4569	23.7228	62.3315	49.6131	50.0561	54.987	81.4192	63.2313	64.7141	54.8666	39.0619	29.1161	38.4219	20.4857	49.0261	37.6767	47.9555	44.6592
rnd-1_family-155#LTR/ERVK	1.26054	0	1.03012	0	0.785188	1.85298	0	1.91945	2.52896	7.05026	0	0	0	0.790761	6.95793	0	0	0	2.10114	0	0	0	2.97615	0	0	9.83315	3.92209	5.48024	0	6.49589
rnd-1_family-159#Unknown	7.94955	4.50148	0.847358	6.07349	3.65999	3.89525	3.88623	7.36822	6.24081	8.31249	4.44315	3.86605	2.6756	4.33643	11.4469	7.46254	5.70963	7.46675	14.403	8.82643	13.1567	7.68208	8.97644	4.91289	10.6459	10.7847	18.282	10.5185	13.0238	7.12452
rnd-1_family-172#LINE/L1	0	0.726802	0	0	0	0.546887	0	1.69951	0	0	0.843981	0	0	0.700153	0	2.00815	1.41826	0	0	0	2.23606	1.65378	0	0	0	2.90214	3.47269	0	0	0
rnd-1_family-211#LTR/ERVL-MaLR	1.55284	1.5168	0	0	1.93452	0	0	1.77341	0.778845	2.60553	1.76135	2.00414	0.462339	0.487063	1.42856	0	0.986613	0	1.29418	0	1.55552	1.15046	3.66627	0	1.9929	0	2.41578	0	2.2505	4.00109
rnd-1_family-100#LINE/L1	6.34612	3.45982	1.68849	5.00149	4.04491	5.06209	3.57411	6.51715	1.77654	4.4574	4.91043	3.04762	2.98801	2.5923	2.71545	1.59324	2.25046	6.37656	4.92003	6.99931	8.8703	3.49891	6.27204	3.35647	3.78815	13.8152	10.1024	4.49138	8.55561	5.32377
rnd-1_family-95#LTR/ERVK	10.7713	6.64504	4.63282	7.82714	12.3594	8.6113	5.88391	10.7906	11.3736	9.82934	5.57295	4.39003	5.40129	3.2007	16.6892	11.2201	7.20384	3.76832	17.9542	14.4772	21.5797	15.1203	12.0463	14.5047	7.27566	13.2669	21.1668	11.091	14.789	18.9893
rnd-1_family-86#LTR/ERVL-MaLR	0	0.652084	0	0.628432	1.24749	0	0	0.762399	1.00449	2.24027	2.27165	0.861594	1.19258	0	1.84244	0	1.27245	0	3.33826	1.82656	2.00618	0	0	0	2.57028	2.60379	0	2.17673	0	0
rnd-1_family-113#LTR/ERVK	7.99915	1.48068	1.24322	4.69156	6.44993	2.05997	5.22073	13.6999	4.36486	4.32757	2.68425	7.15004	4.12039	2.97592	6.59145	5.59216	4.48992	7.52988	10.0887	7.81769	9.47132	6.908	7.60848	8.92872	8.27159	7.61381	11.7064	10.7388	16.216	13.3612
rnd-1_family-165#LTR/ERVK	0	0	0	0	0	0	0	1.21756	0	0	0	0	0	1.0032	0	0	0	0	0	2.91705	0	0	0	0	0	0	0	0	0	0
rnd-1_family-138#LINE/L1	4.61837	2.40596	0	2.3187	0	1.35779	0	2.81299	4.63279	3.6163	2.79387	1.58949	1.65007	0	1.6995	1.66192	2.34746	1.53494	4.61889	1.68485	3.70106	0	2.1808	5.25171	9.48345	0	2.87395	4.01569	0	0
rnd-1_family-191#LTR/ERVL	2.14292	1.39546	1.75121	2.01727	1.66852	2.88756	0.926715	4.07884	8.06105	5.99272	2.43067	1.38286	1.27606	4.03288	36.4712	31.8091	26.5498	48.9646	57.151	39.0885	59.0319	29.3711	87.2755	73.1039	90.7566	78.0096	105.014	86.1768	116.463	82.8226
rnd-1_family-71#LINE/L1	8.09825	4.86788	0	5.47321	1.55212	15.262	7.54303	12.3314	3.74933	11.1493	4.71059	8.57586	3.70946	3.90783	6.87703	2.24165	1.58317	6.21116	14.537	6.81775	7.48819	3.69216	5.88308	7.08371	0	3.2396	11.6295	10.833	7.22253	9.63053
rnd-1_family-66#LTR/ERVL-MaLR	4.2412	3.77937	0.364835	2.52158	3.61514	4.15634	3.08905	8.15767	5.82187	6.74182	4.05111	1.92064	3.45598	3.08067	8.21423	4.0163	5.67302	7.41888	12.6506	7.32909	12.5219	2.64605	5.27026	3.80749	2.29183	9.28686	9.72352	3.88184	14.2344	6.90188
rnd-1_family-168#Unknown	0.416101	0.406444	0.17002	0.130567	0	1.12138	0.719779	0.633606	0.2087	0.465454	0.629298	0.179011	0.123889	0.391542	0.765598	2.62034	0.793122	0	0.69358	0.3795	2.08409	0.924833	1.96483	0.591455	0	0	1.94201	1.80901	2.41218	0.536069
rnd-1_family-88#LTR/ERVK	17.4817	12.4857	11.6747	18.4031	18.266	14.3687	13.3317	23.7574	13.9536	16.6114	14.4987	12.2921	11.8651	12.0279	29.7441	12.8521	14.8096	24.3652	32.5861	18.5156	34.6471	28.9673	23.0782	34.2006	18.3347	26.3942	45.6201	52.3026	47.9474	39.7161
rnd-1_family-35#LINE/L1	13.485	5.25687	2.84871	8.63556	7.88549	7.28184	6.9821	20.2545	10.3064	13.34	8.18546	6.31442	6.44583	7.82637	12.1526	20.4666	17.0191	20.7322	25.6886	18.0717	18.011	16.5831	20.3591	20.3414	29.6682	25.2844	34.822	23.9291	33.5031	20.3275
rnd-1_family-183#Retroposon/L1-dep	4.4119	2.46258	1.03012	3.16434	3.14075	2.26476	3.63418	4.15881	1.68597	4.70018	2.54187	0.723063	2.50207	1.84511	6.18483	4.53605	2.13573	10.4737	15.4084	4.59864	8.41809	4.9808	10.9125	7.16705	7.54957	4.37029	16.9957	10.9605	25.5762	19.4877
rnd-1_family-49#SINE/ID	0	3.62457	0	0	0	0.681833	0	1.05944	0	2.33483	2.10447	0	0	0.872918	0	0	0	2.31238	2.31944	0	5.57562	0	0	0	0	3.61826	4.32958	0	0	0
rnd-1_family-53#LINE/L1	14.9506	8.80855	3.78167	12.957	12.8604	7.50017	7.08121	29.5411	7.85573	17.9184	9.42118	7.04446	6.57105	6.47583	15.7189	17.9332	22.6167	17.1546	31.4473	23.3752	22.108	17.9334	29.4154	21.2511	34.7201	28.6936	35.4422	27.8564	43.3352	21.0955
rnd-1_family-120#LTR/ERVK	1.53066	2.39222	0.500345	2.30545	1.90688	3.90009	1.58865	1.39846	0.614175	3.42441	0.462984	0.526803	1.82294	0.768168	0	0	2.33404	6.10468	5.10277	3.35044	7.35982	0.907217	4.33667	0	1.57154	4.7761	1.90502	3.99275	5.32403	3.15515
rnd-1_family-104#LTR/ERVK	4.08608	3.54778	1.48407	3.98895	4.52481	3.11448	7.06817	8.29594	0.910853	4.06286	2.74651	2.34383	1.0814	7.40501	0	4.90124	4.61534	4.52678	4.5406	8.28145	7.27666	4.03635	6.4315	12.9068	9.32271	4.72213	5.65047	9.86908	5.26388	2.33962
rnd-1_family-162#LTR/ERVL-MaLR	0	0	0	0	0	0	0	1.48321	0	0	1.47313	0	0	0	0	0	0	0	0	0	0	0	0	0	0	0	0	0	0	0
rnd-1_family-56#SINE/B4	57.9563	64.6986	36.6161	51.3486	49.1456	0.477283	64.8701	75.6439	32.2442	182.506	36.0917	61.181	4.6402	28.108	21.5063	21.0308	106.447	123.019	207.822	158.131	13.6603	64.9485	135.685	177.221	115.008	243.147	266.702	154.568	203.281	205.802
rnd-1_family-121#Unknown	2.62613	2.96421	1.14458	1.31848	0.654323	2.23044	1.51424	3.73227	3.1612	4.30849	1.32389	1.50638	2.29356	1.31794	6.44253	5.67007	2.22472	4.07311	4.08555	5.1096	6.31357	3.63183	7.44037	3.98169	8.98758	3.64191	9.80523	0	11.1642	0
rnd-1_family-7#SINE/Alu	16.0719	10.6496	7.3735	11.6789	8.07917	20.1715	15.6078	33.9187	11.8794	23.0247	11.0872	6.79299	9.40251	11.3204	17.639	13.1904	17.1982	25.3023	43.2393	28.802	40.6727	28.4102	17.3086	16.0316	10.1323	19.0625	22.8101	42.9045	49.0372	34.8727
rnd-1_family-154#LTR/ERVL-MaLR	1.05045	0	0	1.31848	1.30865	2.05887	7.26836	0	0	2.35009	0	0	0	0	0	3.78004	0	6.98248	7.0038	3.8322	8.41809	0	0	0	10.7851	0	6.53682	4.56687	0	0
rnd-1_family-193#LINE/L1	0.645458	0	0	0	0.804108	0.632544	0	1.9657	0	0.722015	0	0	0	1.61963	0	0	0	0	0	0	0	0	0	3.66987	0	0	0	0	0	0
rnd-1_family-50#SINE/B2	5.85955	20.7138	6.84065	5.2533	6.25697	26.2506	1.44799	14.021	5.03816	22.4727	13.9257	7.20239	6.97843	15.7534	6.16067	6.02444	12.7643	19.4746	16.7435	6.10757	26.8327	0	15.8108	14.2781	4.29719	8.70643	5.20903	10.9177	14.5579	12.941
rnd-1_family-72#LTR/ERVK	21.2135	26.6917	9.9901	16.2465	15.6774	21.8461	13.683	43.7996	42.5595	27.3493	32.0826	11.7558	13.2744	18.9464	51.6008	51.7536	59.3954	28.6797	85.1032	70.8314	95.0849	60.7348	45.8406	14.31	29.5323	20.5682	35.799	29.7	31.2653	42.6157
rnd-1_family-207#LINE/L1	0	0	0	0	1.68964	1.99371	0	2.06523	0	0.758573	0	0	0	3.40328	0	0	1.72345	0	0	0	2.71723	0	0	0	0	0	0	0	0	0
rnd-1_family-37#LINE/L1	77.0389	30.3695	14.2316	65.9456	50.3775	41.5092	47.9952	129.669	31.0894	54.9746	28.3466	41.3969	33.3954	29.4411	51.0504	32.927	45.0091	48.0694	69.3724	46.8415	53.8132	39.8001	55.0546	38.5994	39.3968	42.9805	55.1038	62.2377	70.156	85.9408
rnd-1_family-210#Unknown	8.37494	4.50148	2.38998	10.5118	7.61808	6.51379	7.12858	20.0399	4.80062	10.2605	8.64505	8.92167	5.54118	5.50393	6.3594	12.4376	10.8111	11.9291	16.3972	15.519	16.5124	9.84882	10.6713	8.31413	9.55404	16.5919	23.99	19.0721	20.0367	28.0871
rnd-1_family-18#SINE/Alu	5.56223	6.86291	1.43541	5.51166	5.10587	10.9019	4.55762	8.02394	8.22256	16.3736	10.6259	4.03019	8.71623	7.71316	5.38638	6.32073	14.8801	4.86484	17.5669	9.61192	18.7682	9.54313	13.8236	1.66448	13.5256	7.61218	21.8608	11.4546	1.6971	19.6119
rnd-1_family-63#LTR/ERVL-MaLR	8.37079	7.84946	3.28351	8.40528	7.50836	13.4534	4.05438	13.2562	8.7328	12.36	9.62138	3.45715	3.98767	6.30138	13.5535	4.81956	11.9134	10.0155	24.5571	19.5442	18.7829	6.94588	3.16216	9.51873	8.59437	12.189	25.0033	7.27844	15.5284	12.0783
rnd-1_family-179#LINE/L1	1.17743	1.53347	0	0.369463	1.46683	1.44234	0.509184	2.24112	0	0.658541	0	0	0.701129	1.47725	1.08319	1.05924	3.74046	0	0.981302	0	0	0.872324	4.16988	0	1.5111	0	0	0	0	0
rnd-1_family-142#Unknown	3.03961	4.45359	2.48398	1.43069	5.20674	3.72349	2.62898	8.09982	3.81137	6.37524	3.44775	1.30767	3.62002	2.3835	6.99083	4.10175	8.69059	7.57673	10.1332	5.54446	4.56726	6.75587	10.7648	2.16028	9.75248	7.90371	14.1863	9.91107	15.4183	7.83192
rnd-1_family-130#LTR/ERVK	0	0.352389	0.442224	0.679215	0.337076	1.06063	2.34019	2.47202	0	1.81598	0.409203	0	0.322236	0.678936	2.98699	0.973648	0	0.899258	1.80401	1.97416	1.08415	1.60367	1.27764	0	0	0	1.68373	0	0	0
rnd-1_family-31#SINE/Alu	3.07891	8.82187	1.00644	1.5458	2.30141	12.6727	0	5.62598	8.64787	9.64347	5.58774	3.17898	2.2001	8.49841	6.79798	2.21589	9.38983	10.2329	0	4.49293	14.8042	5.47458	5.81546	21.0069	15.8057	6.40473	11.4958	2.67713	17.8488	6.34656
rnd-1_family-23#SINE/Alu	38.0651	112.004	29.9548	44.2383	39.5177	125.726	56.0907	70.8429	46.6692	131.682	65.031	38.8171	45.3335	52.1798	57.0673	83.7081	77.0337	65.5985	133.948	126.009	107.331	71.0255	76.5574	60.1183	115.798	95.3125	162.302	88.8736	138.939	65.3863
rnd-1_family-94#LINE/L1	1.12391	0	0	0	0	1.8357	0.648053	1.14093	0.751613	1.25721	0	0	1.78469	0.470033	1.37861	0	1.90423	0	0	1.36673	1.50113	0	1.76904	0	0	3.89659	2.33131	0	0	0
rnd-1_family-57#LINE/L1	9.33579	8.23059	2.34746	7.57151	7.87293	6.33392	5.21743	12.9036	5.76304	11.0857	3.90992	4.20171	4.96054	3.78421	8.45647	8.78632	10.5856	11.9339	12.9279	15.1952	21.869	8.08712	14.2424	12.2493	14.0091	8.96319	13.4066	19.3571	14.1546	18.5037
rnd-1_family-116#LTR/ERVK	9.26451	4.19687	2.63339	5.05581	5.01812	4.3422	9.05812	11.6538	8.08125	11.7151	12.793	1.38632	6.23636	3.53762	5.92907	7.24745	12.2844	2.67749	22.8282	17.6339	59.7178	19.0993	1.90205	11.4511	14.4747	16.7582	22.5594	22.7657	37.3616	24.9091
rnd-1_family-110#LTR/ERVL-MaLR	8.03596	2.90721	6.56702	3.36211	3.33705	6.56264	4.63358	11.5567	7.16538	4.99394	4.72629	2.30476	2.12676	0	8.21423	8.03259	3.40381	7.41888	16.3714	9.77211	21.4661	15.8763	25.2972	0	9.16733	6.96515	30.5596	9.70459	12.9404	25.3069
rnd-1_family-184#SINE/Alu	0.908018	1.77389	0.742037	0	1.1312	3.11448	0.785352	4.14797	2.73256	3.55501	0.686629	0	0.540701	1.13923	0	4.90124	1.15384	4.52678	0	0	1.81916	0	4.28767	2.58135	2.33068	0	2.82524	3.94763	2.63194	11.6981
rnd-1_family-54#SINE/B2	5.05406	3.94941	0	1.26872	1.25926	7.9247	0	1.53918	0	5.65351	4.58616	3.47889	0	1.2682	11.1589	0	5.13783	3.35949	23.5883	18.438	12.1506	0	0	0	5.18906	10.5134	0	0	5.85979	0
rnd-1_family-164#LINE/L1	0.641593	0.835604	0	0.805297	0.799293	0.943135	1.66476	4.39635	0	2.87077	1.45549	0	0.764105	1.20745	9.4439	5.77192	5.707	13.8604	3.20833	7.02188	12.854	8.55609	4.54441	9.11974	11.5278	8.34149	7.9851	2.78934	7.43877	3.30629
rnd-1_family-39#LINE/L1	119.1	28.8637	18.2536	77.7557	81.6327	42.1548	76.5219	186.271	44.1126	70.4682	31.6699	75.9746	41.1497	40.9418	63.8944	59.9697	55.6585	65.2475	110.241	76.7127	86.7036	71.6243	49.0289	50.6012	67.1873	58.9882	108.049	84.9705	118.866	100.268
rnd-1_family-156#Unknown	2.40778	3.91983	0	0	0.749899	2.3596	3.12376	6.41615	1.20765	4.04004	2.73108	0	0	0.755221	6.64522	0	1.5298	4.00119	4.01341	8.78392	9.6477	5.35156	17.0543	0	6.18022	0	3.74582	10.4679	3.48954	6.20394
rnd-1_family-48#LTR/ERVL-MaLR	15.2831	5.56471	5.90898	6.18794	9.82689	11.1122	6.82244	18.5174	14.8363	13.4193	11.4326	10.1806	8.02428	6.59776	17.5371	15.9666	22.9705	18.57	26.2965	21.5826	48.0683	18.9931	17.8477	26.1619	25.3086	23.9293	36.8147	39.2947	53.3492	27.0994
rnd-1_family-200#Retroposon/L1-dep	2.45373	0	0	0	0	0	0	0.622723	0	0.91492	0.61849	0	0.974088	0.513089	1.5049	0	0	0	0	2.98385	0	0	0	0	0	0	0	0	0	0
rnd-1_family-93#LTR/ERVL-MaLR	4.59198	4.98378	1.25086	2.88181	3.49596	2.75006	3.53034	6.99229	3.58269	8.8464	3.8582	1.75601	4.25352	6.4014	10.3265	9.18011	3.24173	8.47872	7.65415	10.2375	11.2442	9.82818	7.22778	1.45047	11.7866	13.2669	12.7001	14.4183	13.3101	11.8318
rnd-1_family-129#LTR/ERVK	2.1009	0	0	0.659238	0.654323	0.514717	0	6.39817	2.10746	2.93761	1.58867	0	0	0.658968	1.93276	0	1.33483	6.98248	3.5019	7.6644	4.20905	0	0	5.97254	2.69627	0	3.26841	4.56687	12.1792	0
rnd-1_family-174#LTR/ERV1	9.71901	10.0337	9.49216	10.7112	7.53051	9.98916	8.20102	14.2579	10.9383	16.9705	16.4912	13.2575	13.551	12.6399	24.4246	22.605	29.2186	22.4536	47.8102	46.6986	45.5918	36.5295	39.7368	18.869	27.3803	26.5045	64.9054	63.3804	62.526	50.6952
rnd-1_family-85#LTR/ERVK	8.81582	6.62402	1.66254	7.66051	4.64652	7.64257	7.03834	19.6197	7.48283	10.62	8.71758	2.33394	7.67249	5.53032	8.73411	3.66042	14.6493	5.63459	32.7805	7.42186	12.2275	8.03863	11.2076	9.63922	13.9251	10.58	37.9797	4.42235	19.6562	13.9785
rnd-1_family-119#LTR/ERVK	14.9038	12.5906	5.92513	6.57255	9.53442	11.8424	11.8452	28.8279	16.9706	25.2325	13.4022	6.93162	14.8713	13.1397	29.6453	23.1918	34.8059	46.8561	53.7134	38.2068	53.2618	15.5182	34.2369	13.7413	14.4747	8.37912	20.0528	31.5217	18.6808	37.3636
rnd-1_family-146#LTR/ERVL-MaLR	0	0.801988	0	0	0	1.20692	0	0	0	1.37764	0.931289	0	0	0.772583	0	2.21589	0	0	0	0	2.46737	0	0	0	0	0	0	0	0	0
rnd-1_family-92#LINE/L1	4.61837	6.01491	0	0	1.15071	1.81038	0	2.81299	3.70623	3.09969	0	1.58949	1.10005	0	3.39899	0	4.69492	0	3.07926	3.36969	0	0	0	5.25171	4.74172	0	0	0	0	0
rnd-1_family-144#LINE/L1	0.782088	1.52788	0	3.43574	0.974321	0.38322	0	2.97725	0.78453	2.18713	0	2.01877	0.931427	0.981236	0	0	2.98144	0	1.30363	1.42659	0	2.31771	5.53954	2.22335	0	0	0	1.70007	0	4.0303
rnd-1_family-101#LINE/L1	2.84963	1.48453	1.86299	5.0074	1.42002	1.67557	2.9576	7.81054	5.71706	5.10019	6.03357	1.9615	0.678753	3.57525	2.09725	2.05087	0	5.68255	9.49984	2.07917	2.28363	0	2.6912	0	0	5.92778	3.54657	2.47777	0	2.93697
rnd-1_family-107#SINE/B2	1.94811	1.2686	4.77602	0	1.21347	11.4548	0	4.44964	1.95419	5.44793	0	0	1.16005	3.66626	0	3.50513	2.4755	0	9.74165	14.214	7.80587	2.8866	0	16.6145	0	10.1311	6.06141	0	5.6467	5.01955
rnd-1_family-6#SINE/Alu	94.6873	197.96	72.2882	115.719	104.768	280.21	117.456	214.376	132.476	314.966	218.571	75.0388	109.058	170.381	151.295	112.083	115.571	138.716	263.742	195.442	217.157	131.072	155.902	95.6301	182.281	152.261	255.848	176.037	252.788	170.139
rnd-1_family-102#LTR/ERVK	3.23596	4.21447	0.587653	3.15903	3.13548	4.58064	3.73174	4.92745	2.88539	4.82636	0.543773	1.85619	0.856413	1.35332	14.5541	0	2.74133	5.97494	5.99319	3.93508	14.4068	3.19657	3.3956	2.04429	1.84577	3.73968	15.662	4.68947	4.16871	5.55856
rnd-1_family-140#LTR/ERVK	1.72816	0	0	1.08455	1.07647	0.846793	1.4947	1.31575	0	3.86627	1.30681	0	0	2.16822	0	0	0	0	0	0	0	5.12138	0	0	0	0	0	0	0	0
rnd-1_family-122#LINE/L1	0.939878	1.22409	0	0	0	0	0	2.86234	5.65688	1.05136	0	0	1.11935	0	0	0	0	0	0	0	0	0	0	0	4.82491	0	5.84873	0	0	0
rnd-1_family-64#LTR/ERVK	12.7273	11.9501	7.98202	10.0306	11.4308	12.3276	8.44796	20.9576	19.299	13.2436	14.5482	6.36675	11.6325	12.4403	27.7741	17.5741	22.5667	25.0848	40.4557	31.314	45.66	29.8229	20.2657	11.7801	25.8306	20.78	29.4699	36.6737	35.1749	22.1165
rnd-1_family-21#SINE/Alu	7.79244	91.3391	4.77602	51.3486	10.9212	134.594	3.36987	19.2818	1.95419	15.2542	150.259	3.35238	6.9603	10.9988	17.9219	42.0616	29.706	32.3733	12.9889	7.10699	31.2235	0	32.1965	0	65.0047	50.6556	54.5527	21.1737	50.8203	10.0391
rnd-1_family-9#SINE/Alu	110.625	322.587	68.2288	215.699	92.7439	406.373	127.574	200.234	181.461	363.455	293.574	80.2177	125.12	215.611	189.461	145.213	160.908	210.426	327.041	220.824	228.6	127.835	239.831	130.543	335.739	188.149	415.64	199.637	383.169	164.928
rnd-1_family-26#SINE/B2	173.343	355.682	177.133	233.416	192.168	481.261	249.787	383.973	216.197	755.29	759.932	217.76	334.415	523.811	192.609	189.458	205.794	221.032	361.3	242.618	328.16	173.362	242.795	166.304	230.764	268.999	335.294	251.65	323.063	253.862
rnd-1_family-127#LTR/ERVL-MaLR	0	1.99351	0	0	0	2.25005	0	0	0	0	0	0	0	0	0	0	0	0	0	0	0	0	7.22778	0	0	0	0	0	13.3101	0
rnd-1_family-147#Unknown	0.811713	1.05717	1.32667	0	0	0	0	1.23601	0	1.81598	0	0	0.966709	1.0184	5.97398	0	0	0	2.70601	0	0	2.4055	7.66583	0	0	0	5.05118	0	0	0
rnd-1_family-98#Unknown	11.3282	12.2948	4.62874	12.7375	9.40842	15.0334	6.12367	18.3278	15.6249	16.1038	9.637	5.68576	8.71315	12.4362	21.7116	22.93	18.5935	21.9625	30.6841	18.9415	39.7171	24.4789	25.6316	33.5462	37.5578	18.4101	39.6529	34.8852	47.885	29.1886
rnd-1_family-208#LINE/L1	0	2.62304	0	0	0	0	0	0.613359	0	0.901162	0	0	0	0	0	0	0	0	0	0	0	0	0	0	0	0	0	0	2.3351	0
rnd-1_family-180#LINE/L1	2.56467	0	0.465746	0.357672	1.06502	0.837784	0.492934	3.47135	0	2.23133	0.430969	0.490375	1.01813	0.357525	3.14587	3.07631	0.724216	0.947091	0.949984	1.03959	1.14182	0	8.07359	1.62021	1.46287	1.48195	3.54657	3.71665	0	2.93697
rnd-1_family-106#SINE/B2	0	0.955794	0	0	0	2.15758	2.53895	4.46996	5.88935	0.820921	5.54946	2.52577	3.49604	3.683	2.70057	7.92256	7.46042	4.87817	14.6792	5.35458	8.8217	0	3.46538	0	11.3022	0	0	3.19055	4.25437	0
rnd-1_family-203#Retroposon/L1-dep	1.62343	1.2686	0.530669	2.03764	2.42694	1.27276	1.12329	3.46083	1.95419	0.726391	1.96417	1.11746	0.386683	0.814724	2.38959	2.33675	2.4755	3.23733	16.2361	4.73799	3.90293	2.8866	4.5995	5.53817	5.00036	15.1967	14.1433	7.05789	15.0579	8.36592
rnd-1_family-205#Retroposon/L1-dep	0	0	0	0	0	0	0	0	0	0	0	0	0	0	2.24024	0	1.54719	0	2.02951	4.44187	0	1.80412	0	0	0	0	3.78838	2.64671	0	0
rnd-1_family-67#SINE/Alu	2.5511	16.6126	3.12715	6.40402	3.97268	26.2506	1.10323	43.7018	17.9134	146.964	77.164	32.9252	35.6992	58.4128	11.7346	29.8353	25.9338	33.9149	42.5231	18.6136	10.222	15.1203	24.0926	43.5142	49.1107	43.1176	55.563	11.091	48.0642	26.2929
rnd-1_family-185#LINE/L1	0.704909	0	0	0	0	0	3.65809	0	0	0	0	0	0	0.884404	0	0	0	0	0	0	0	0	0	0	0	0	0	0	0	0
rnd-1_family-188#LINE/L1	1.23156	0	0	0	0.767138	0.603462	0	0	0	0.688819	0.931289	0	0	1.54517	0	0	1.56497	4.09318	0	0	0	0	0	0	9.48345	3.20237	0	0	3.56975	0
rnd-1_family-206#LTR/ERVK	1.26054	0	0	0	1.57038	1.23532	3.27076	1.91945	3.79343	0.705026	0	2.16919	2.25186	0.790761	0	4.53605	0	4.18949	6.30342	0	2.52543	0	0	3.58352	3.23553	0	0	0	3.65375	0
rnd-1_family-124#LINE/L1	25.2891	13.0012	2.71926	17.1238	14.9234	18.9135	14.39	42.0551	18.6923	30.522	18.62	9.16179	13.0776	20.0392	35.51	29.9351	29.5984	46.4487	48.8091	41.2735	50.6654	23.6665	36.1389	24.595	32.4558	44.9923	55.9081	49.186	59.7989	44.5836
rnd-1_family-163#LINE/L1	0.408955	0.532618	0	0.5133	0	0.801544	0	1.24545	0	0	0.61849	0	0	0	0	0	0	2.71837	0	0	1.63864	0	0	0	0	0	0	0	0	0
rnd-1_family-204#LINE/L1	0	0	0	0	0	0	0	0	0	0	0	0	0	0	3.03295	0	0	0	0	3.0068	0	0	0	0	0	0	0	0	0	0
rnd-1_family-213#LTR/ERVK	0.332752	2.16686	0.543853	0.417654	0.20727	4.72836	1.7268	0.506688	0	0.186109	1.00649	0	0	0.417483	0.612241	0	0	0	0.554649	0	0	0	0	0	0	0	0	0.723324	0	0.857377
rnd-1_family-215#Unknown	2.52108	0.820858	0	0	0	3.0883	0	1.91945	0	2.11508	0.953202	0	0	3.16304	0	4.53605	3.20359	0	2.10114	0	5.05086	1.8678	0	0	0	0	0	0	7.3075	0
rnd-1_family-181#Unknown	0.561955	1.46377	1.22462	4.70226	1.1668	2.56999	3.24026	3.13757	1.12742	4.81932	1.69977	1.28938	2.00778	1.4101	3.44653	2.69626	3.80846	1.86769	4.99572	8.20038	3.00226	3.33069	0.884519	4.26013	4.80804	2.92244	8.1596	12.2156	3.25771	5.79179
rnd-1_family-216#Unknown	7.93675	24.5497	12.9719	7.47136	6.17972	25.2783	10.2968	12.0854	5.97115	31.0734	37.5103	8.53616	11.8153	16.1813	14.6031	3.57004	12.6067	26.3782	33.0735	10.8579	11.9256	11.7602	0	0	40.7437	10.3187	6.17366	8.6263	5.75127	10.225
rnd-1_family-219#Unknown	0.873474	4.92961	0.475871	0.730894	2.17634	6.84798	2.51825	0.443352	1.16827	1.62846	1.76135	0	0	0.365297	0	0	0	0	0.970636	3.18656	0	0	1.37485	0	0	0	0	0	0	1.50041
rnd-1_family-217#LINE/L1	0	0.734452	0	2.12344	0	3.31586	0	1.7174	2.26275	0	1.70573	0	0	0	4.15035	0	2.86637	1.87424	0	2.05729	0	0	2.66287	3.20631	0	5.86539	0	0	0	0
rnd-1_family-221#LTR/ERVL	0	0	1.16747	0	0	0.700015	0	0	0	0	2.16059	0	0.850704	0	2.62855	0	0	0	2.38129	0	2.86215	0	10.1189	4.06133	0	0	0	0	0	3.681
rnd-1_family-186#Unknown	3.94749	4.03949	1.38253	7.07813	3.86395	5.52644	3.41421	10.3044	3.39413	5.04651	5.97006	1.94085	2.68643	2.83009	7.26311	11.1611	5.73274	12.1826	9.39984	15.4297	27.1151	4.17797	9.32004	9.61893	14.4747	11.7308	17.5462	15.936	19.6149	18.8894
rnd-1_family-223#LINE/L1	0	0	0	2.3187	0	1.81038	0	0	0	0	0	0	0	0	0	0	2.34746	3.06988	3.07926	0	0	0	0	0	0	0	0	0	0	0
rnd-1_family-224#Retroposon/L1-dep	0	0	0	0	0	0.452596	0	0.703248	0	1.03323	1.39693	0	0	1.15887	0	0	0	0	0	0	0	0	0	0	2.37086	0	0	0	0	0
rnd-1_family-225#LTR/ERVK	3.72091	0.781624	0.130785	3.21397	2.24298	1.05865	2.00708	5.11758	0.642155	2.19301	0.484076	2.54746	1.09594	1.05415	0.294461	1.29577	1.11851	1.32975	1.46719	2.33538	1.60315	0.592841	1.70034	1.13741	0.410784	1.45649	1.74283	1.2176	1.62359	1.44326
rnd-1_family-227#LINE/L1	0	0	0	0	0	2.21836	0	0	0	0	0	0	0	0.946686	0	0	0	0	0	0	0	2.2361	0	0	3.87352	0	0	3.28043	0	3.88838
rnd-1_family-229#Unknown	0	0	0	0	0	0	0	0	1.60419	2.68331	3.62786	0	0	0	0	0	0	0	5.33125	5.8341	0	0	0	0	0	0	0	0	0	0
rnd-1_family-231#LINE/L1	0.787839	1.02607	1.28765	0	0	0	0	2.39932	0	0	0	0	0.938276	0	0	0	0	0	0	0	0	0	0	0	0	0	0	3.42515	0	0
rnd-1_family-228#SINE/B4	0	0	0	0	0	1.69359	0	0	0	0	0	0	0	0	0	0	0	0	0	0	0	0	0	0	0	0	0	0	0	0
rnd-1_family-230#LTR/ERVK	6.65008	3.25653	1.65208	4.87456	6.95909	4.37944	6.16583	11.6654	3.20201	4.70134	2.89652	7.04933	5.06874	3.47087	3.52388	3.06307	5.13783	3.88994	9.57719	7.37518	7.88726	4.09914	6.02913	2.11737	5.18906	2.49002	3.97272	7.40132	9.86911	4.3865
rnd-1_family-232#LTR/ERV1	15.3813	9.13045	4.78845	13.0019	14.0782	9.4338	12.1269	32.3439	13.4351	11.4704	10.1278	10.9836	10.8415	9.97718	12.3213	16.9438	14.6258	22.9522	27.9058	17.5593	21.8015	16.1244	11.8581	12.4933	13.4287	17.957	27.9985	20.4706	33.9684	29.1173
rnd-1_family-233#Unknown	4.64506	3.2265	1.01226	3.49815	2.7005	2.4278	2.67837	5.6585	3.72765	3.1176	1.40501	0.532893	2.95042	6.21639	4.55818	4.45739	6.29607	3.08763	19.6147	9.03779	13.649	2.75311	4.38681	1.76069	1.58971	4.83132	7.70816	10.7704	12.5664	6.38324
rnd-1_family-235#Satellite	5.44811	13.0085	1.48407	3.4191	1.1312	5.3391	0	4.14797	7.28682	3.04715	1.37326	0	1.0814	3.4177	3.34138	3.2675	4.61534	3.01785	9.0812	6.62516	10.915	0	4.28767	5.1627	4.66135	0	5.65047	0	0	9.35849
rnd-1_family-237#Unknown	0	1.4536	0.912087	3.5022	0.695218	2.73444	0.965328	1.69951	1.11959	2.49697	0	1.92064	1.32922	2.10046	2.05356	0	5.67302	1.85472	9.30192	0	6.70817	0	0	0	0	5.80429	0	4.8523	0	0
rnd-1_family-239#Unknown	0.505406	0.658235	0	0.634361	0.629632	0.495294	0	0	0	2.26141	0	0	0	0.634101	0	0	0	0	0	5.53139	0	0	0	0	0	0	3.14507	0	0	0
rnd-1_family-240#LINE/L1	0	0	0	0	2.61729	0	0	0	0	0	0	0	0	0	0	0	2.66966	0	0	3.8322	4.20905	0	0	0	0	16.3886	0	4.56687	0	0
rnd-1_family-241#LINE/L1	0	0	0	0	0	0.80771	1.42572	0	0	0	0	0	0	0	6.06589	2.96588	0	0	2.74765	3.0068	3.30248	0	11.6757	4.68615	4.23108	8.57249	0	0	4.77798	0
rnd-1_family-242#LTR/ERVL-MaLR	0	0	0	0	0	0.426839	0	0.663225	0.873826	0.974427	0.658717	0	0	0	0	0	0	0	0	1.58896	1.74521	0	0	0	0	0	0	1.89358	0	0
rnd-1_family-246#LTR/ERVL-MaLR	0	0	0	0	0	0	0	0	0	0	1.65351	0	0	0	0	0	0	0	0	0	0	0	0	0	0	0	0	0	6.33814	0
rnd-1_family-245#LINE/L1	0	0	0	0	0	0	0	1.38266	0	0	0	0	0	0	0	0	0	0	0	0	0	0	0	0	0	0	0	0	0	0
rnd-1_family-249#Satellite	0	5.81441	0	1.1207	0	6.12513	3.08905	1.35961	0	2.99636	1.35037	0	0	0	0	0	4.53842	0	0	0	3.57769	0	0	5.07666	22.9183	4.64343	5.5563	3.88184	0	0
rnd-1_family-250#LTR/ERVL-MaLR	0.691265	0.900296	0	0.433821	0	0.338717	0	3.15781	0.693424	1.15988	0.522724	1.78433	1.23489	0.433643	0	0	2.63521	0	4.60895	1.26092	5.53965	0	3.26416	3.93032	0	1.79746	2.15082	1.50265	0	3.56226
rnd-1_family-251#LTR/ERVK	0	1.05717	0	0.509411	0	0.795472	0	0.618005	0	0	1.22761	0	0	0.509202	4.48049	2.92094	1.03146	0	2.70601	0	3.25245	0	0	2.30757	0	0	5.05118	7.05789	2.35279	2.09148
rnd-1_family-252#LINE/L1	0	0	0	0	0.996134	0.783599	0	0	1.60419	0	0	0	0	0	0	0	0	0	0	0	0	0	0	0	0	0	0	0	0	0
rnd-1_family-157#LTR/ERVK	4.88737	2.12175	1.63856	4.24688	3.90298	3.37727	3.03486	8.20538	2.13704	3.43443	3.22193	3.77388	2.46256	2.51564	2.07517	2.70572	5.25501	3.33199	7.51987	4.34316	7.02985	4.27082	7.39685	5.34385	5.14657	2.28098	4.28907	5.44819	3.63238	4.19764
rnd-1_family-254#LTR/ERVL-MaLR	0	0	0	0	0	0.603462	0	1.87533	0	1.37764	0	0	0	0	0	0	0	0	0	0	0	0	0	0	0	0	0	5.35426	0	0
rnd-1_family-256#LTR/ERVL-MaLR	0	1.31647	0	1.26872	0	0	0	0	0	0	0	0	0	1.2682	3.71965	0	0	0	0	0	4.05021	0	0	0	0	0	0	0	0	0
rnd-1_family-258#LTR/ERVL	0	2.68358	0	0	0	1.00964	0	1.56878	0	0	0	0	0	0	7.58236	0	10.4733	0	3.43456	11.2755	8.25621	3.05313	4.86485	17.573	31.7331	21.4312	19.2333	22.3952	23.8899	10.6183
rnd-1_family-253#LTR/ERVK	0	0	0	0	0	0	0	0	0	0.778276	0	0	0	0	0	0	0	0	2.31944	0	0	0	0	0	0	0	0	0	0	0
rnd-1_family-259#LTR/ERVL-MaLR	0	0.628585	0	0.605786	0.60127	1.89193	0.834879	0	0	0.539885	0	0	0.5748	0	0	0	0	3.20817	0	0	1.93389	0	0	0	0	5.01993	0	0	2.79792	9.94866
rnd-1_family-260#LTR/ERVK	0	1.53011	0.768073	1.17969	0.292724	1.84215	0	2.14676	0.942813	2.62839	1.42144	0.808689	1.11935	3.53762	3.45862	4.22768	7.76309	5.46654	7.04988	6.00042	4.70749	11.8376	2.21906	6.67981	4.82491	7.33173	4.38655	5.10768	12.2593	1.21086
rnd-1_family-261#LTR/ERVK	6.30271	1.11935	1.87295	0.719169	2.49833	2.80755	2.97342	10.906	4.02334	4.48653	1.29982	1.97199	2.04715	3.95381	8.43386	10.3092	2.91236	1.90431	7.64051	9.40631	16.0709	10.188	21.6447	9.77324	8.82417	8.93923	16.0449	21.1737	13.2864	17.7161
rnd-1_family-262#Unknown	0	0	0	0	0	0	0	0	0	1.10976	0	0	0	2.48943	0	0	0	0	0	0	0	0	0	0	0	0	0	0	0	0
rnd-1_family-263#LTR/ERVK	2.43514	1.05717	0	0.509411	1.51684	2.78415	1.40411	1.85402	0.814247	0	0	0.698413	0	2.03681	0	1.46047	1.03146	1.34889	2.70601	0	1.62622	0	1.91646	0	2.08348	2.11065	2.52559	8.82236	0	2.09148
rnd-1_family-265#LTR/ERVK	0	1.40955	0	0	0	0.530315	0.936076	0.824007	0	0	0	0.931218	0	0.678936	0	0	0	1.79852	1.80401	0	0	0	0	0	2.77798	2.8142	0	0	6.27411	0
rnd-1_family-266#LTR/ERVK	0	3.53281	0	0	0	0	0	1.03262	0	0	0	1.16697	0	0	0	0	0	0	0	0	0	0	0	0	3.48127	0	0	0	0	0
rnd-1_family-267#LTR/ERVL-MaLR	0.65333	0	0	0	0.813914	0	0	0	0	0	0.988075	0	0	0.819691	0	0	0	2.17138	0	4.76689	2.61782	0	0	0	0	0	0	2.84037	3.78742	16.8339
rnd-1_family-268#LTR/ERVL	2.48023	0.646046	1.62149	0.622614	0	0.486122	0	0	0	0	0	0	0	0	1.82538	0	1.26067	0	0	0	3.97521	1.47003	0	0	0	0	0	0	0	0
rnd-1_family-269#Unknown	1.67416	0	0	0	0	0.820331	0	0	0	0	0	0	0	0	0	0	0	0	0	0	0	0	0	0	0	0	0	0	4.85264	0
rnd-1_family-270#Unknown	0	0.783966	0	0	0.749899	1.7697	1.04125	1.83318	3.62294	0.67334	3.64145	2.0717	1.43377	0	0	2.16609	1.5298	0	0	0	0	0	0	0	0	0	7.49164	0	3.48954	3.10197
rnd-1_family-271#LTR/ERVL	1.05045	0.684049	0	0	0.654323	0.514717	0	1.59954	0	1.76257	1.58867	0	0	0.658968	0	3.78004	2.66966	1.74562	7.0038	0	0	0	0	0	0	0	3.26841	2.28343	0	8.11986
rnd-1_family-272#Unknown	1.42482	2.59793	0	1.78836	1.06502	0	0	2.60351	0.571706	1.91257	0	0	2.03626	0.71505	2.09725	0	1.44843	1.89418	1.89997	1.03959	1.14182	1.68897	0	3.24042	7.31436	0	8.86643	2.47777	1.65196	2.93697
rnd-1_family-273#Unknown	0.366939	0.477897	1.79918	0	0.45713	1.79798	1.26947	1.11749	1.47234	3.69415	4.99452	2.52577	0.437005	0.920749	10.8023	0	1.8651	2.43908	3.6698	2.67729	14.7028	19.5735	3.46538	2.0863	1.8837	3.81652	4.56682	14.3575	0	1.89093
rnd-1_family-274#Unknown	0	0	0	0	0.926958	0	1.2871	0	0	0.832323	0	0	0	0	0	2.67753	0	0	0	0	0	0	0	0	0	0	0	0	0	0
rnd-1_family-276#Unknown	4.05856	5.99061	3.09557	4.07529	2.35953	4.24252	2.34019	4.53204	5.42832	11.8039	4.91043	6.51852	1.93342	5.43149	8.96097	3.89459	2.06292	7.19407	8.11804	2.96125	6.50489	2.4055	3.83292	3.07676	2.77798	5.6284	6.7349	4.70526	3.13706	12.5489
rnd-1_family-275#LTR/ERVL	0	2.96906	0	0	2.13003	1.67557	0.985867	2.60351	2.28682	3.82514	0.861938	0	1.35751	1.4301	2.09725	0	1.44843	3.78837	1.89997	2.07917	2.28363	0	0	0	2.92574	2.96389	3.54657	0	6.60784	8.81091
rnd-1_family-278#Unknown	0	0	0	0	1.85392	0.729183	0	0	0	0.832323	1.12531	0	0	0	0	0	0	0	2.48051	0	2.98141	0	0	0	0	0	0	0	0	0
rnd-1_family-280#LINE/L1	0	0	0	0	0	0	0	1.69951	0	0	1.68796	0	0	0	4.10711	0	0	0	0	0	0	0	0	0	0	0	0	0	0	0
rnd-1_family-281#Unknown	1.56038	2.70963	0.8501	1.95851	0	0.50972	1.79945	3.16803	0	1.74545	6.29298	0	0	0.65257	1.91399	1.87167	0	1.72867	0	0	12.5045	0	0	0	2.6701	0	6.47336	0	3.01523	0
rnd-1_family-282#Unknown	0	0	1.13715	0	0	0	0	1.05944	2.79171	2.33483	0	0	0	0	0	0	0	0	0	0	0	0	0	0	0	0	0	0	0	0
rnd-1_family-285#LTR/ERVK	0	0	0	0	0	0	0	0	0	0	0	0	2.40765	0	0	0	0	0	0	0	0	8.98658	0	0	0	0	0	0	5.85979	0
rnd-1_family-284#Unknown	0	0	0	0	0	0	0	2.58974	1.70604	0.951226	0	0	0	0	6.25846	0	0	0	0	0	0	0	0	0	0	0	0	0	0	0
rnd-1_family-286#LTR/ERVK	3.28417	1.60398	1.34192	1.03053	2.0457	3.01731	2.84051	5.62598	2.47082	3.90331	3.72516	3.17898	1.46673	1.80269	3.02132	4.43178	5.21657	4.77537	2.05284	3.74411	4.93474	3.04144	3.87697	4.66819	3.16115	1.06746	8.94117	5.35426	10.7093	10.5776
rnd-1_family-287#Unknown	0.491496	0.640119	0	0	0	1.44499	0	1.49682	0	1.09958	0	0.845785	0	0.616649	0	0	2.49821	3.26703	0	0	1.96937	0	0	2.79449	10.0925	0	3.05851	0	0	0
rnd-1_family-289#LTR/ERV1	0.945407	0.410429	0	0.791085	4.71113	0.926491	2.18051	1.91945	3.1612	2.46759	1.9064	3.25378	1.87655	0.790761	5.79828	4.53605	6.40718	8.37897	9.45513	9.19728	26.517	11.2068	5.95229	8.95881	1.61776	6.55543	9.80523	24.6611	27.4031	14.6158
rnd-1_family-290#LTR/ERVK	0	0	0	0	0	0	0	0.721918	0	0.53033	0	0	0	0	0	0	0	0	0	0	0	0	0	0	0	2.46554	0	0	0	0
rnd-1_family-288#LTR/ERVK	1.04025	0	0	0	0	0	0	0.792007	0	0	0	0.895054	0	0	0	1.87167	1.32187	0	0	0	2.08409	0	0	0	0	0	0	0	0	0
rnd-1_family-291#Unknown	0	1.40955	0	2.03764	0	1.06063	0	0.824007	0	1.81598	0	0.931218	0	1.35787	1.99133	0	0	1.79852	0	1.97416	0	0	0	0	0	0	0	0	0	0
rnd-1_family-292#LINE/L1	3.89622	0	0	0	0	0	1.68494	1.48321	0	0	0	0	0	0	0	0	0	0	0	0	0	0	0	5.53817	0	0	0	0	0	0
rnd-1_family-293#LTR/ERV1	3.33442	4.0532	6.90309	3.34816	4.9848	5.01048	6.15247	10.1548	10.7035	7.21116	3.02572	6.50307	8.73648	10.8771	9.81617	10.399	10.1691	11.821	35.5712	30.0057	17.8142	9.22274	26.242	20.2224	17.1174	19.6527	26.2829	24.1608	30.928	21.7653
rnd-1_family-294#LTR/ERV1	1.57568	0	0	2.7688	0.785188	0.926491	2.18051	3.8389	3.79343	2.46759	1.9064	0	1.87655	1.18614	2.31931	4.53605	3.20359	2.09474	14.708	4.59864	16.4153	7.4712	5.95229	7.16705	11.3244	6.55543	7.84418	19.1808	31.0569	16.2397
rnd-1_family-295#Unknown	6.24471	0.85611	0	0.825058	0.818908	1.61046	2.27415	0.500471	0	3.67652	0.994137	2.26234	2.74	1.23708	1.20946	0	1.67058	1.09235	1.09569	0	0	0.974006	1.55198	5.60612	5.06172	0	2.04526	0	5.71599	0
rnd-1_family-296#Unknown	1.53066	0	0	0	0	2.25005	0	0	0	0	1.15746	0	0	0	2.81631	2.75403	0	0	5.10277	0	0	0	0	0	0	0	0	0	0	0
rnd-1_family-298#Unknown	0	0	0	0	0	0	0	0	1.39585	1.55655	0	0	0	0	0	0	0	0	0	2.53821	0	0	0	0	0	0	0	0	0	0
rnd-1_family-299#LTR/ERVL	2.1009	0	0	0	0	1.02943	0	0	0	0	0	0	0	0	0	0	0	0	0	0	0	0	0	0	0	0	0	0	0	0
rnd-1_family-297#LINE/L1	0	1.3681	0	0	0	0	0	0	0	0	0	0	0	0	0	0	0	0	0	0	0	0	0	0	0	0	0	0	0	0
rnd-1_family-300#LTR/ERVL	2.29599	1.99351	0	0.960604	0	0	0	0	1.53544	0.856104	1.15746	0	0.911468	0.96021	0	0	0	5.08723	2.55138	8.3761	3.06659	0	0	0	0	15.9203	0	3.32729	0	0
rnd-1_family-301#LTR/ERV1	2.45748	3.52065	6.8281	2.46761	3.67381	4.81662	3.82589	6.36149	6.4094	6.87239	2.22997	3.80603	5.56079	8.32476	9.9475	8.84322	10.6174	10.6178	33.5893	30.4818	17.7243	9.46751	26.6898	20.9587	18.9234	20.4481	25.9974	24.5731	32.7664	24.0616
rnd-1_family-302#Unknown	0.939878	0	0	0	0	0	0	0.715585	0	0	0.710721	0	0	0	0	0	0	0	4.69992	0	0	2.78531	0	0	0	0	0	4.08614	0	0
rnd-1_family-303#Unknown	0	0	0	0	0	0	0	0	0	0	1.44682	0	0	0	0	0	0	0	0	0	0	0	0	0	0	0	0	0	0	0
rnd-1_family-305#Unknown	0	0	0	0	0	0	0	0	0	0	0.750205	0	0	0	0	0	0	1.64864	0	0	0	0	4.68467	0	0	2.57968	0	0	0	0
rnd-1_family-306#LTR/ERVK	1.67416	0.726802	0	0	0	0.546887	0.965328	0.849757	1.11959	1.24848	0	0	0	2.80061	0	4.0163	2.83651	3.70944	0	2.03586	6.70817	3.30756	0	6.34582	8.59437	0	3.47269	7.27844	0	2.87578
rnd-1_family-307#LTR/ERVL-MaLR	0.850366	0	0	0	0	0	0	1.29487	0	0	0	0	0	0	0	0	0	0	11.3395	0	0	0	0	0	0	0	0	0	4.92966	0
rnd-1_family-309#LINE/L1	0	0	0	1.24523	0	0	0	0	0	1.10976	0	0	0	0	0	0	0	0	6.6147	0	0	0	0	0	5.09296	0	0	0	0	0
rnd-1_family-310#LTR/ERVL	0	0	0	0	0.570436	0.448728	0	0.697237	0	0.512199	0	0	0.545323	0.574485	0	0	1.1637	0	0	0	3.66943	0	0	0	0	0	0	0	0	0
rnd-1_family-311#LTR/ERVK	5.18989	1.0902	1.0945	1.89119	1.66852	3.11726	1.44799	5.09854	2.01526	5.05636	2.02555	1.72857	1.79445	2.10046	1.8482	2.40978	2.97834	2.78208	12.2785	3.66454	4.69572	3.47294	7.11485	6.66311	7.73494	12.189	12.5017	2.91138	2.91158	9.49009
rnd-1_family-314#Unknown	1.6484	1.07343	0	0	0	0	0	0	0	1.84392	0	0	0.981581	0	0	0	0	2.73928	0	6.01361	0	0	3.89188	0	0	0	5.12889	0	0	21.2366
rnd-1_family-315#LTR/ERVK	0	0	0	0	0.377068	0	0	0.921771	0.607235	0.338572	0.457752	0	0	0	0	0	0	0	3.02707	0	0	0.896966	0	1.7209	1.55378	0	0	0	5.26388	0
rnd-1_family-319#LTR/ERVK	0.374637	0	0	0.470226	0	1.10142	0	1.14093	3.00645	1.25721	0.566589	0	0	0.470033	2.75722	0	0	1.24513	6.24465	0	0	0	1.76904	2.13007	1.92322	1.94829	0	3.25749	0	1.9306
rnd-1_family-320#LTR/ERVK	0	0	0	0	0	0	0	0	0	0.758573	0	0	0.80763	0	0	0	0	0	2.26072	0	0	0	0	0	3.48127	0	0	0	0	0
rnd-1_family-321#Unknown	0	2.14686	0	0	0	0	0	0	0	0	0	0	0	0	0	0	0	0	0	0	0	0	0	0	0	0	0	0	0	0
rnd-1_family-323#Unknown	1.01081	0	0	0	0	0	0	0	0	1.1307	0	0	0	0	0	0	0	0	0	0	0	0	0	5.74716	0	0	0	0	0	0
rnd-1_family-324#Unknown	5.93317	5.68184	6.84511	10.2944	6.52192	7.01155	14.7912	18.3348	9.4527	14.8354	13.7236	15.6153	11.2226	10.947	5.77939	5.02364	11.9743	16.2394	11.635	6.3662	17.4806	9.30858	14.0082	12.8983	19.7083	17.2427	19.5466	21.2426	25.2906	23.381
rnd-1_family-325#LTR/ERVK	6.50309	11.2927	4.55516	5.83025	7.71572	6.0695	6.42808	8.25198	11.4936	4.1568	6.55671	3.46381	4.05682	4.66229	26.7793	21.1726	22.4298	23.6718	34.0676	18.0756	27.9184	23.4015	29.2454	49.2993	51.6656	58.781	61.6653	34.3307	45.7775	43.8848
rnd-1_family-326#Satellite	3.44622	0	0	2.75261	1.56119	1.2281	2.16776	5.24762	3.77125	3.15407	0.947628	1.61738	0.746231	1.57227	3.45862	5.63691	2.38864	2.08249	11.4887	9.1435	5.02132	6.49907	4.43811	1.78128	0	8.14637	9.74789	1.36205	3.63238	1.61448
rnd-1_family-327#LTR/ERVK	1.56646	1.22409	0	2.75261	0.780596	4.29834	1.08388	7.15585	3.14271	4.20542	0.473814	1.07825	4.10427	1.96534	1.15287	1.12738	6.36971	1.04125	8.35541	3.42881	2.51066	2.78531	1.47937	3.56257	6.43321	4.88782	1.94958	5.44819	5.44857	9.68685
rnd-1_family-328#Unknown	0.733877	0	0	0	0	0	0	0	0	0.820921	0	1.26288	0	0	0	0	0	0	0	0	0	0	0	0	0	0	0	0	0	0
rnd-1_family-329#Satellite	5.30676	0.329118	0.41302	4.75771	4.40742	2.72412	2.18565	13.0831	8.61873	4.24014	1.14654	3.47889	2.40765	1.9023	8.36921	9.0935	7.70675	9.23861	20.2185	12.9066	18.226	14.2288	15.5125	7.18395	12.9726	14.456	14.1528	9.8877	27.834	10.4179
rnd-2_family-35#LTR/ERVL-MaLR	0	0.581441	0	0	0	0.145837	0	0	0	0	0	0	0	0.186707	0	0	1.1346	0.494592	0.992205	0	0	0.441008	0	0	0.763944	0	0	1.29395	0.862691	0.766876
rnd-2_family-10#LTR/ERVL-MaLR	2.80324	2.63677	1.01814	0.977358	0.776058	4.57859	0.269394	1.18571	2.81199	2.78731	3.29741	0.803987	0.370946	1.17235	1.71926	3.92289	1.97896	3.62317	4.67259	2.84073	5.61614	1.84608	2.94154	1.77093	0.799477	8.09901	2.90736	1.35413	3.61126	1.60509
rnd-3_family-58#Unknown	1.26189	2.39051	0.187495	2.01583	0.857486	1.91118	0.79376	1.39746	1.84121	2.95145	0.867475	0.39482	0.546491	0.575715	2.95501	0.82562	0.874642	1.14381	3.44191	2.09253	0.919321	1.35985	3.25018	1.95674	1.76672	1.78976	2.14161	0.997474	0.665029	0.591168
rnd-3_family-34#LTR/ERVL-MaLR	2.67865	2.79092	1.0945	1.51295	1.50167	2.88756	1.85343	4.28278	5.64273	3.296	1.62044	1.15238	1.43556	2.52055	7.3928	7.71129	8.84992	8.01239	16.9667	10.2607	16.0996	5.95361	5.69188	6.85349	12.3759	17.4129	23.3364	24.4556	27.9512	14.494
rnd-3_family-193#LTR/ERVL-MaLR	5.63927	4.08029	1.53615	2.16276	2.73209	2.76322	2.16776	7.39438	0.942813	3.67974	6.15958	0.539126	2.61181	3.14455	6.34081	1.12738	1.99054	4.16499	6.26656	4.57175	1.88299	1.85688	2.95874	4.45321	3.21661	4.88782	6.82352	5.44819	11.8052	8.07238
rnd-3_family-397#LINE/L1	0	0.115327	0	0	0	0.202484	0	0.0449458	0	0.0660355	0.0446403	0.0507937	0	0.0740658	0.217236	0	0.15003	0	0.0984005	0	0.354812	0.0874727	0	0	0	0	1.46943	0.384976	0.513337	0.304215
rnd-3_family-36#SINE/Alu	52.6311	110.18	40.4124	77.2917	50.2391	136.33	57.8433	101.567	74.0554	115.772	145.573	38.8011	53.4962	72.0896	87.7388	86.6461	81.2427	93.9182	156.812	109.104	153.094	74.322	109.251	59.581	116.052	88.4803	171.451	102.634	176.785	114.677
rnd-3_family-104#LINE/L1	0.454009	0.394198	0	0.0949749	0.188534	0.296617	0	0.230443	0	0.677144	0.801067	0	0.180234	0	0.556897	1.08917	0.192306	0.251488	0.504511	0.276048	1.21278	0	0.357306	0	0	2.75458	0	0.328969	0.438656	0
rnd-3_family-741#DNA/hAT-Charlie	26.0284	22.0509	10.3255	20.6167	22.0371	24.7647	17.4852	50.4083	27.8841	23.4621	20.2555	12.611	20.465	17.4378	21.388	30.0086	30.1848	26.0361	55.6009	39.6416	57.7156	44.9329	26.2519	14.3679	32.4316	21.0269	62.9015	43.9453	43.9484	49.4852
rnd-3_family-33#LTR/ERVK	2.1122	1.62553	0.627672	1.44607	1.6745	2.25811	1.82686	5.40921	3.2745	2.89971	2.03281	0.165216	2.05815	1.80685	4.2396	2.07293	4.88002	5.42456	4.80099	3.50255	4.23168	5.97495	4.0802	4.36702	4.43581	1.49788	5.97451	2.08701	2.78287	2.47379
rnd-3_family-324#LTR/ERVL-MaLR	1.05303	0.857162	0.645408	0.991286	0.819914	2.45091	1.36617	2.60564	0.52816	1.03069	0.597215	0.453025	0.940581	1.98176	1.93751	0.473666	1.33811	3.49982	2.19407	1.92081	5.27424	1.9504	4.97243	2.99361	6.08152	2.05361	4.09555	4.57809	4.57841	2.03495
rnd-3_family-300#Retroposon/L1-dep	0.445911	0.414821	0.208229	0.239865	0.317436	0.249708	0.110192	0.678998	0.127801	0.783828	0.192681	1.31544	0.227596	0.0799223	0	0.687689	0.485681	0.635148	1.6989	0.464785	0.765736	0.566336	1.2032	0.724374	0.981046	0.662559	2.37844	0.553889	1.47714	1.64135
rnd-3_family-114#SINE/Alu	8.40938	15.1647	6.34356	9.81693	6.66677	29.5067	8.54491	13.611	12.624	27.7599	20.9003	5.16105	8.40432	11.9526	10.3873	12.0621	11.508	14.4632	23.9175	13.0867	20.5	9.7593	14.162	6.35279	14.7925	10.7038	26.3482	12.7832	22.1591	14.2432
rnd-3_family-471#SINE/Alu	0.245105	0.684049	0.171687	0.263695	0.479837	0.892176	0	1.173	0.351244	1.09671	1.27094	0.120511	0.333609	0.702899	0.644253	1.13401	1.15685	0.814622	1.63422	1.53288	1.26271	0.6226	1.48807	0.199085	0.539255	0.728381	0.435788	1.0656	1.21792	0.541324
rnd-4_family-17#LINE/L1	70.277	16.8334	11.9588	45.3689	55.4424	23.5724	45.5305	106.111	33.5561	40.3354	24.2851	56.2078	31.6992	27.65	47.6429	41.9777	37.8032	48.7089	65.9103	52.8665	55.6952	50.7029	53.6357	52.3131	45.1525	50.754	71.9104	57.4775	85.4048	75.0726
rnd-4_family-90#LTR/ERVL	0	0	0	0	0	0.106278	0.187594	0.165135	0.435144	0	0.164013	0	0	0	0	0	0	0	0.361532	0	0	0	0.51209	0	0.556721	0	0	0	1.25736	0
rnd-4_family-4#LINE/L1	0	0	0.50322	0	0	0	0.532595	0	0	0	0.931289	0	0	0	1.133	0	0	0	0	0	0	0	0	0	0	0	0	4.01569	0	0
rnd-4_family-207#LTR/ERVL-MaLR	7.69818	4.91071	1.79743	2.76068	2.54438	5.85057	2.17411	6.93761	2.20635	5.79941	4.03923	2.43318	2.05815	1.18266	2.89064	4.52275	3.99274	3.1329	9.95115	4.58516	8.18357	1.86232	3.70927	4.46627	2.41953	8.98729	12.7094	6.83021	10.9291	8.90566
rnd-4_family-172#LINE/L1	62.4968	13.7288	8.65926	38.2293	46.3773	19.5182	38.1899	94.7654	22.6178	34.9991	16.3669	43.9263	23.7707	21.2817	31.6927	26.2036	27.6121	37.124	51.4405	41.195	43.0448	38.2029	33.9237	34.2184	34.6242	32.1236	52.9485	46.8103	59.0919	55.517
rnd-4_family-420#LTR/ERV1	0.113262	0	0	0	0	0.110996	0	0.344933	0	0	0	0	0	0	0	0	0	0	1.13275	0	0	0	0	0	0	0	0	0	0	0
rnd-4_family-13#LINE/L1	17.6137	5.49665	3.74168	12.4515	13.872	6.78394	11.4762	27.3306	9.48267	12.9349	8.86769	14.6326	9.41276	8.734	17.9089	13.3939	14.3079	16.9513	21.7016	17.3569	22.1526	17.307	16.5094	15.8498	16.0295	16.36	24.4219	23.1895	30.3798	26.9254
rnd-4_family-297#SINE/Alu	0.980915	0.786174	0	0.189415	0.470007	1.70074	0.652616	0.459587	0.302762	1.7725	0.79881	0.519383	0.269589	1.13602	2.22131	0	0.958821	1.00312	1.50927	0.550542	1.20936	0.670829	1.0689	0.858027	1.93676	1.17721	1.40864	0.984128	0.437421	0.777677
rnd-4_family-1055#LTR/ERVL	0.796625	0.648448	0.325503	0.249971	0.744323	0.780686	0.86126	1.36467	0.399556	0.668334	0.451797	0.514074	0.711555	0.749606	2.1986	1.79166	1.7715	1.98572	1.65982	1.08983	1.99499	0.295098	1.88084	3.39702	1.53357	0	0	2.16459	3.46359	1.0263
rnd-4_family-26#Unknown	0	0.68182	0.570425	0.21903	0	0.513041	0	0.265722	0.3501	0.390406	0.263916	0	0.415653	0.21894	1.28431	1.25591	0.443494	0	0	0.63662	0.699223	0	0.824014	0.992181	0.89583	0	1.08592	0.758665	1.01162	0.899268
rnd-4_family-1770#DNA/hAT-Charlie	11.151	8.20858	4.75441	10.0407	10.2678	11.1654	9.64455	19.9328	14.5901	15.1852	12.8316	1.66861	7.50621	7.90761	9.81247	18.3187	19.7144	24.1701	45.2553	26.5306	38.8527	22.9883	28.6168	17.9176	22.3998	17.6492	52.7974	37.9401	53.4009	22.4858
rnd-4_family-506#Unknown	3.93063	3.41281	1.18968	5.29898	4.53403	4.70798	1.76277	10.1971	2.6286	7.49091	3.08237	2.25466	1.90715	3.65297	9.64279	8.38184	13.3193	10.6445	15.5302	5.31093	15.1663	10.7855	9.62395	10.7603	17.1887	11.3562	15.4006	18.9872	32.9135	19.5053
rnd-4_family-1151#LTR/ERVK	0.493508	0.428493	0.0896216	0.206476	0.0683122	0.214948	0.474266	0.333989	0.330033	0.490704	0	0.188722	0.195914	0.206391	0.201782	0.197321	0.278716	0	0.182801	0.800173	0.659144	0.1625	0.776783	0	0.562989	0.855494	0.682452	0.238393	0.95364	1.97802
rnd-4_family-41#SINE/Alu	4.25352	0.337547	0.0747527	2.56416	2.98188	0.836672	2.53172	7.03408	0.397623	2.23406	0.345854	2.46611	1.01678	0.650341	0.673221	0.164584	0.464949	0.760045	2.23627	1.39045	0.9774	0.587341	0.14398	0.0866817	0.39132	0.475707	1.89743	1.45817	1.50247	1.41416
rnd-4_family-364#LTR/ERVL-MaLR	2.3001	4.61825	1.56637	1.2029	2.86544	5.25951	2.48671	4.8158	2.115	5.57463	5.50777	1.97905	1.36965	2.28458	3.87935	5.17305	5.11486	4.14077	11.1823	8.04145	9.60024	7.38432	11.3136	5.44901	3.93588	5.98081	13.1204	9.99972	8.33368	10.8652
rnd-4_family-20#LINE/L1	66.8116	26.2967	19.0687	46.2627	56.4184	30.8007	45.1413	126.97	52.8327	54.6537	39.8989	53.7573	44.1799	41.7627	84.1137	68.8875	75.8824	85.6238	113.985	92.4225	128.224	81.1455	95.7922	86.9124	93.8735	89.8968	129.499	102.48	130.853	120.246
rnd-4_family-1899#LINE/L1	0	0	0	0	0	0	0	0	0	0	0	0	0	0	0	0	0	0	0	0	0	0	0	0	0	0	0	0	1.1418	0
rnd-4_family-464#Retroposon/L1-dep	0.183156	0.23854	0.0748379	0.057472	0.228174	0.224364	0.158413	0.0697237	0.0918638	0.204879	0.138499	0	0.0545323	0.287242	0.673988	0.164771	0.581849	0.760911	0.305294	0.167045	0.550414	0.135695	0.864863	0.520683	0.47012	0.714374	1.70963	0.995343	0.265443	0.235962
rnd-4_family-146#SINE/Alu	0.320317	1.04294	0.392647	0.502558	0.0997623	1.33411	0.277045	0.365815	0.481976	0.716619	0.121109	0.826821	0.190741	0.401882	0.589362	0.57633	0.61055	0.532296	1.33481	0.876423	0	0.474628	0	2.27653	0.822182	0.832902	0.996645	0.348147	0	0.412669
rnd-4_family-236#LTR/ERVL-MaLR	9.94981	18.5674	6.18929	12.4419	8.83404	21.5026	8.0919	16.2814	14.5244	19.6435	16.2269	4.59994	9.32944	9.36255	16.9408	14.4286	15.6627	15.9174	26.9814	18.1492	24.0992	12.2125	18.7582	17.3092	20.9648	20.852	27.2617	16.4635	24.7508	15.3056
rnd-4_family-249#DNA/hAT-Charlie	1.5814	0.253489	0	0.519127	1.33361	0.28611	1.38881	3.8899	0.195242	0.544298	0.0367948	1.3816	0.463599	0.366293	0.895284	0.787938	0.92747	1.85977	3.40648	1.24259	1.55976	1.51409	1.26371	0.553314	0.874269	0.63262	3.78494	1.26927	2.25663	2.25675
rnd-4_family-114#LINE/L1	0.284963	0.371133	0	1.07301	0	0.279261	0	0.867837	0	0.956286	0.430969	0	0	0	0	0	0	0	0	0	0	0	0	0	0	0	0	0	0	0
rnd-4_family-187#SINE/Alu	0.963944	0.627715	0.121191	0.511879	0.323313	0.581328	0.320663	1.12909	0.520668	0.787971	0.336424	0.318998	0.264925	0.418638	0.54572	1.20072	0.848009	0.985761	1.11237	1.21729	1.18844	0.439482	0.525202	0.632386	0.951626	1.34965	1.38427	1.28947	3.43882	0.955278
rnd-4_family-384#LINE/L1	1.44014	0.750247	0.470754	1.44607	0.717645	0.282264	0.996468	0.877169	1.15571	1.93314	1.30681	0	0.343026	0.361369	0	0	1.46401	0.957275	0.960199	0	1.15409	0	0	0	0	0	0	1.25221	1.66972	0
rnd-4_family-36#SINE/B2	80.8414	104.157	49.4495	66.5166	65.0604	1.98296	61.0032	113.415	23.9705	183.231	57.8522	63.6712	10.5573	35.6625	34.748	55.8236	119.991	177.413	229.671	151.503	99.6091	93.6587	199.739	242.693	188.458	266.58	257.229	221.181	221.196	152.437
rnd-4_family-133#SINE/B4	0.167941	0.656172	0	0	0	0.493741	0	1.02291	0	0.375719	0.507976	0	0	0.210704	0.617998	0	0	0	0	0	0	0	1.58603	0	0	0	0	0	0	1.73088
rnd-4_family-238#LTR/ERVK	0.403716	0.420636	0.263935	0.20269	0.402357	0.514329	0.209506	0.368847	0.728957	0.31612	0.122113	0.277892	0.240402	0.202606	1.03993	0.87166	1.02602	0.805063	1.34587	1.03097	1.94117	1.31605	0.953174	1.1477	0.828998	1.67961	1.00491	1.93068	0.936153	2.08045
rnd-4_family-615#LTR/ERVL	3.70382	1.37823	0.216198	1.82633	3.79023	1.94449	2.517	6.04272	2.65384	2.51546	1.20033	2.73157	1.57538	2.32347	9.73538	11.9001	9.07684	8.35311	14.1114	19.3029	24.9113	12.9362	7.49548	9.77727	6.79062	10.3187	15.6399	12.0768	9.96887	7.49834
rnd-4_family-171#SINE/Alu	41.4164	79.0542	31.5162	67.6632	38.2272	111.164	46.1182	83.364	58.5341	101.379	105.24	31.5958	46.7288	64.585	62.3201	54.0032	64.1345	70.7754	122.698	89.9218	110.186	59.8777	70.4681	41.948	92.5341	68.0165	125.212	88.207	142.891	85.1124
rnd-4_family-642#LTR/ERVK	0.757599	1.97338	0.353779	1.49427	1.07864	0.954566	0.936076	2.14242	0.434265	1.93704	1.63681	0.744974	0.644472	1.0863	1.99133	0.778918	0.275056	0.719407	2.16481	1.97416	0.867319	0.9622	3.57739	1.2307	1.11119	2.25136	0	0.470526	1.88223	1.67318
rnd-4_family-229#SINE/Alu	1.57955	2.05719	1.07568	1.32172	0.983896	5.28881	1.59386	3.20695	3.16896	3.82828	3.58329	1.58559	1.25411	1.65147	2.42189	0.947333	2.34169	3.49982	5.70457	6.24263	4.21939	4.68097	1.86466	0.748402	2.7029	4.10721	8.1911	7.43939	3.05227	7.46149
rnd-4_family-148#SINE/Alu	9.0575	7.17167	3.19625	7.16992	5.57778	9.83451	6.67662	18.8857	6.19485	14.5069	9.33973	4.78222	3.98384	6.71501	10.7945	6.85201	9.54768	11.4597	18.5288	14.2686	16.0841	9.30311	14.0945	8.48548	13.2094	12.0435	15.6921	12.9767	19.3919	15.6469
rnd-4_family-52#LTR/ERVK	0.243514	0	0	0.152823	0.151684	0	0	0.741606	1.22137	0.408595	0.184141	0	0.145006	0.152761	0.448049	0.438141	0.309438	0.809333	0.811804	0.444187	0.975734	0.360825	0	0	0	0.633195	0.757677	0	2.82335	0.627444
rnd-4_family-887#SINE/B4	0	0.367226	0	0.353907	0	0.828966	0.487745	0	0	1.57703	0.426433	0	0	0	3.11276	2.02929	0.716593	0	2.81995	0	3.38939	0	3.9943	3.20631	1.44747	1.46635	0	0	1.63457	1.45303
rnd-4_family-126#SINE/Alu	1.12893	1.33665	0.67096	1.5458	0.639281	2.11212	0.532595	1.56277	1.85311	2.29606	2.17301	0.529831	0.97782	1.15887	1.88833	1.10794	1.30414	1.02329	1.7107	1.12323	4.11229	1.82486	2.42311	2.91762	2.10743	1.60118	1.91596	0.892376	1.18992	1.58664
rnd-5_family-240#LTR/ERVK	0.417724	0.13601	0	0.39323	0.390298	0.204683	0	2.22627	0.419028	0.116817	0.473814	0.179709	0	0.524091	0.384291	0.375794	0.265405	0.347082	1.04443	0.761958	0	0.618959	1.47937	0	1.0722	1.08618	0.649859	2.27008	0	1.07632
rnd-5_family-301#Unknown	335.175	47.7932	10.2635	152.465	240.072	90.9635	193.151	347.822	14.9607	167.489	22.2588	163.106	61.6994	61.3057	6.49917	12.0048	18.9516	50.8723	98.7844	91.6359	44.8194	59.8996	15.7529	12.2732	14.1036	19.3902	129.443	62.28	118.312	80.9012
rnd-5_family-185#SINE/Alu	0.137015	0.71379	0	0.34395	0	0.134274	0	0	0	0	0.414436	0	0	0.515714	1.0084	0.493049	0	0	0.45677	0	1.64702	0.406043	0	0	0.703376	0	0.852629	0	0.794293	0.706075
rnd-5_family-2074#LTR/ERVK	0.0861303	0.112175	0	0.108107	0.107301	0.506442	0.14899	0.262305	0	0.578076	0	0	0.102577	0.216124	1.26779	0	0.218895	0	0	0	1.03534	1.27623	0	0	0	0	1.07195	0	0	0.887702
rnd-5_family-731#LTR/ERVL-MaLR	1.11032	0.903795	0.22684	1.04522	0.345808	2.0402	0.240082	2.95874	0	1.08676	0.629706	0.477671	0.165292	0.348263	1.02146	0.499436	0.705454	1.84511	4.16418	2.02531	2.78059	2.05651	0.655369	0	7.12487	0.721777	4.31837	3.01697	5.63207	4.29133
rnd-5_family-79#LTR/ERVL	4.21188	6.02068	1.59506	2.32092	1.98367	1.00673	4.08714	4.77103	2.06099	10.0549	2.5635	3.4472	0.367034	1.73998	2.07915	4.06636	4.17726	7.16993	13.5275	7.12062	6.17434	5.63205	5.33595	6.71696	7.1194	12.5546	7.6712	7.36916	6.84859	9.52897
rnd-5_family-536#LINE/L1	31.6193	7.84536	5.61524	21.0869	23.3551	11.829	19.8299	48.7577	14.0382	20.3686	12.6435	23.7472	14.8937	13.3194	21.4504	18.7919	17.4047	21.6191	29.0153	23.3127	26.2935	21.6526	20.2789	21.5525	21.3996	20.4279	30.3589	29.6739	41.7588	37.593
rnd-5_family-1#Unknown	0.446442	0	0	0	0	0	0	0.679806	0	0.998787	0	0	0.53169	0	0	0	0	0	0	0	0	1.32302	0	0	9.16733	2.32172	0	0	0	0
rnd-5_family-72#LTR/ERVK	0.782834	1.41851	0.778808	1.02529	0.805641	0.63375	2.11955	1.34752	0.477995	1.02798	0.720655	1.75713	1.49981	0.939468	3.75746	0.734875	1.38402	1.35746	2.72321	2.23505	2.59121	1.61385	1.28576	1.93519	1.92199	0.70802	2.32983	1.18379	1.18387	2.63096
rnd-5_family-1304#SINE/MIR	0.297628	0	0	0.747136	0	1.75004	0	0	0.597115	0.665858	0.900246	0	0	0	0	2.14202	0.756403	0	1.98441	2.17158	0	0.882016	1.4054	0	0	0	0	0	0	0
rnd-5_family-1013#LTR/ERVK	2.10842	1.12336	0.313275	1.56377	1.9103	0.751358	1.82359	3.0646	0.576819	1.50086	1.15953	1.31936	2.39688	0.841687	0	1.72435	0.730694	0.318521	1.59747	0.699257	0.38401	0.852037	1.81018	0	0	0.996801	0.596382	0.83331	1.66674	0.493874
rnd-5_family-43#LTR/ERVL	0.370748	0.482858	0.151488	0.116336	0.461875	0.36333	0	0.423409	0.929763	0.725763	0.280354	0	0.441542	0.581442	3.06968	3.66887	3.29781	2.77245	7.41579	4.39576	5.5708	3.29612	5.68969	7.37784	13.7986	14.9425	11.5356	9.67101	13.9702	6.20931
rnd-5_family-1103#SINE/5S	2.67865	1.74432	0	2.52158	2.50279	3.93759	2.31679	14.2759	2.68702	15.7309	20.2555	4.60953	5.58274	10.9224	0	0	6.80763	2.22566	11.1623	0	5.36653	9.92268	6.32431	11.4225	13.751	6.96515	12.5017	2.91138	7.76422	6.90188
rnd-5_family-622#SINE/Alu	1.3836	2.4507	0.452274	1.18091	1.31	3.90504	0.38294	1.6012	1.88757	4.20977	1.25551	0.476191	1.05459	2.22197	2.24024	2.19071	2.39111	2.39121	4.61252	1.41332	5.32218	1.96814	6.01071	0	3.40934	4.31724	5.16598	3.36854	3.85002	1.99641
rnd-5_family-455#LINE/L1	0.214578	0.838393	0	0.269328	0.445534	0.490665	0.247454	1.5248	0.430497	0.400048	0.216348	0.123085	0.255552	0.179478	0.526412	0.772158	1.09068	0.713164	1.43068	0.521875	0.859792	0	1.01324	0.81335	0.367183	0.743941	0.445097	0.310962	1.24393	0.368592
rnd-5_family-87#LTR/ERV1	0.668271	0.290116	0.364076	0.698984	1.5263	1.0915	0.577993	2.03518	0.89381	1.61966	1.17912	0	0.530584	0.838437	2.04929	2.00397	2.83062	1.11052	2.59912	1.6253	1.78513	0.990205	0.52593	2.53305	0.571767	3.47533	4.15856	2.4211	3.87404	4.01773
rnd-5_family-1693#LTR/ERVK	0.364443	0.791077	0	0	0	0.2381	0	0.184981	0.24372	0.679447	0.183724	0.209049	0.144677	0	0	0	1.85242	0.403749	0	0	0	0	3.4418	0.690702	4.3654	0	0	1.58442	0.704237	1.87806
rnd-5_family-328#Retroposon/L1-dep	1.39513	0.363401	0	0	0.347609	0.820331	0	0.849757	0	0	0	0	0.332306	0	0	0	0	0	1.86038	0	0	0	0	0	0	0	0	0	0	0
rnd-5_family-2755#Unknown	0.763149	2.18662	0.498919	1.53259	2.0916	3.14109	1.32011	2.32412	1.53106	1.87806	3.92415	0.787953	0.181774	2.29794	2.80828	4.94313	5.43059	3.55092	8.64999	3.89771	4.89257	4.52316	5.04503	6.07463	8.61886	10.3187	14.2469	8.6263	7.9633	3.9327
rnd-5_family-749#SINE/Alu	0.336937	0.877647	0	0.634361	0.209877	1.81608	0	0.256531	0	0.942252	0.509573	0	0.200638	0.422734	0	0.606233	0.428153	1.67975	1.12325	0.614598	1.35007	0.998509	0	0.95786	0	0	0	0	1.95326	2.60448
rnd-5_family-198#LTR/ERVK	0.0900387	0.293164	0	0.113012	0	0.0882372	0.15575	0.137104	0.0903199	0.151077	0.204258	0.154942	0.0536158	0.0564829	1.32532	0.324004	0.228828	0.299249	0.450244	0.492712	0.721551	0.533657	0.425164	0.511932	0	0.702368	1.40075	0.391446	0.260982	0.927984
rnd-5_family-479#SINE/Alu	2.15416	3.1715	0.153077	1.64579	0.46672	2.38642	0.810066	2.42448	0.939516	2.82873	2.408	0.161172	1.22698	1.4101	3.10188	1.0111	2.38029	1.55641	3.12232	3.07514	2.25169	1.38779	2.2113	1.06503	4.32724	2.92244	4.66263	3.25749	4.34362	3.37854
rnd-5_family-38#SINE/Alu	48.132	78.7126	32.3563	63.3548	44.9459	100.86	49.7386	87.8862	59.9541	100.05	120.331	30.25	50.3444	69.4727	60.5286	60.2444	69.6718	73.586	109.112	88.1017	101.964	53.0864	66.2076	50.6873	86.3734	67.9102	126.058	77.1515	130.536	92.9597
rnd-5_family-205#LTR/ERVL-MaLR	0.398807	0.865669	0	0.333708	0.331221	0.781655	0.459908	0.202424	0	1.33833	1.80943	0.228761	0.316639	0.333572	1.46755	2.39184	2.36493	0.441819	0.443169	1.93987	2.13063	0	3.13862	1.51166	2.04729	3.45665	3.30896	2.31176	0	0.68505
rnd-5_family-563#SINE/Alu	27.5686	67.6085	16.7771	47.8549	24.2362	95.1344	32.8071	53.2928	43.5414	80.4862	71.264	18.8419	29.8057	49.3071	47.4866	36.9382	42.734	54.9106	79.1954	58.49	70.1175	33.0273	63.2431	32.7945	76.7848	56.4329	99.77	53.9774	93.5106	51.8901
rnd-5_family-1019#LTR/ERV1	0.293819	0.127556	0	0.245858	0.854089	0.287941	0	1.19308	1.17895	0.438225	0.592484	0.337077	0.233283	0.614394	1.08121	0.352436	1.24454	0.976526	1.30601	1.0719	0.784868	0.870729	1.84989	0	0	0	0	0.851591	2.83884	0
rnd-5_family-1044#LTR/ERVL	0.0622219	0.162074	0.101696	0.156196	0.155031	0	0.107632	0.0947465	0	0	0.188205	0	0.0741031	0	0.228968	0	1.26506	0.206798	0	0	0	0	0.587625	0	0	0	0	0	0	0
rnd-5_family-110#Unknown	0	0	0	0	0	0	0	0	0	0	0	0	0	0	0.527116	0	0	0	0	0	1.14792	0	0	0.407219	0.367674	0.372468	0	0	0	0
rnd-5_family-237#LINE/L1	0.140427	0	0.114758	0.0881288	0.349887	0	0	0	0.563463	0	0	0	0	0	0	0	0.178444	0.700078	0	0.25615	0	0	0.33155	0	1.44178	0	0	0	0	0
rnd-5_family-719#LTR/ERV1	0.0915779	0	0	0	0	0	0	0	0	0	0.415498	0	0.218129	0	0.336994	0	0.232739	0.304364	0.305294	1.33636	0	0.27139	0	1.56205	0.47012	0.476249	0.569877	0.398137	0.530887	0.471924
rnd-5_family-58#LTR/ERVK	0	0	0	0.133417	0.132423	0.104169	0	0.647434	0.213255	0.35671	0.321517	0	0	0.133362	0	0	0	0	1.06308	0.387782	0.425915	0	1.00386	0.604364	0.545674	0	1.32293	0	0	0
rnd-5_family-400#SINE/Alu	0.673875	0.658235	0.826041	0.422907	0.209877	1.32078	0.29142	1.28265	1.01397	1.5076	2.54787	0	0.401275	0	0	0.606233	0.856306	1.11983	1.68488	1.2292	1.35007	0.499254	0	0	2.59453	3.50448	0	0	1.95326	0.868161
rnd-5_family-780#Simple_repeat	0.951001	0.963335	0.345406	1.85679	0.658195	0.828421	0.182784	2.25261	0.423987	2.71859	0.159807	0	1.00675	1.59088	1.9442	0.760482	0.268546	2.80952	1.40905	0.770975	0	0	0.498959	0	5.42446	4.39615	0.65755	0.459389	0	0
rnd-5_family-481#snRNA	1.19051	6.20204	0.972892	13.4485	0	7.00015	4.11873	7.25126	1.19423	13.983	26.1071	6.14604	4.96244	19.4176	8.76184	12.8521	15.1281	1.97837	17.8597	8.68632	7.15538	7.05613	11.2432	13.5378	30.5578	24.765	29.6336	15.5273	13.8031	30.675
rnd-5_family-5#SINE/B4	0.313293	1.22409	0	0.786459	1.17089	1.53512	0	3.81645	0.628542	2.10271	0.947628	0	0	0	2.30575	7.89167	0.796214	1.04125	8.35541	1.14294	0	0.928438	2.95874	3.56257	0	6.5171	7.79831	4.08614	5.44857	0
rnd-5_family-375#LTR/ERVK	0	0	0	1.44607	0	0	0	1.75434	0	0.644379	0	0	0	0	0	0	1.46401	1.91455	0	0	0	0	0	0	0	0	0	0	0	0
rnd-5_family-1105#Simple_repeat	0	0	0.19118	0.146817	0.291445	0.343894	0	1.06869	0.234674	0	0.176904	0	0	0.146757	0	0.420922	1.18911	0.388762	0	0.85346	0	0.346644	0	0	0	0	2.1837	1.52561	0	0.602785
rnd-5_family-1487#LTR/ERVK	0.179775	0	0	0.225645	0	0	0	0.273747	0	0	0	0	0	0	0	0	0	0	0	0	0	0	0	1.02215	1.84577	0	0	0	0	0
rnd-5_family-396#snRNA	22.0322	52.5563	36.0097	31.1468	28.8922	66.8197	36.9081	33.902	28.3823	38.9138	55.067	22.7483	36.1825	36.9535	16.2151	20.8639	30.6491	31.6025	44.0694	27.0743	40.8879	24.7423	31.7584	35.6025	38.098	25.3278	27.4207	19.1571	29.578	25.0978
rnd-5_family-296#LTR/ERVK	0.706769	0.73639	0	0	0.176098	0.415576	0.978064	1.50669	1.41795	0.790597	1.06889	0.486494	0.67338	0.354695	1.56049	2.03464	1.79621	1.40939	5.18355	2.06272	5.0975	2.5134	4.67231	0.803692	1.45129	2.94043	9.67587	5.53085	4.91665	4.37059
rnd-5_family-264#LTR/ERVK	1.95205	1.76551	0.974862	1.83759	1.35103	1.11592	1.87594	3.22013	1.30543	1.51638	3.52627	1.95952	1.48529	1.02047	2.19489	7.60982	2.34271	3.24388	2.53073	3.36287	2.17269	2.73175	3.58463	2.77469	4.1754	4.51184	4.04912	3.53609	3.45775	3.07371
rnd-5_family-3009#DNA/hAT-Charlie	15.272	11.6814	5.94301	12.4748	12.0798	13.541	11.7412	23.9932	20.4262	17.0833	15.7645	3.75437	10.9706	9.73244	15.1647	18.3187	26.4912	27.3928	58.9936	33.6055	48.5659	28.7354	29.7615	23.4307	28.622	26.4739	61.8484	45.3174	67.4538	24.9842
rnd-5_family-673#LTR/ERVK	2.28375	2.85041	1.55525	1.91097	2.01527	3.35709	1.31682	4.49179	1.90907	2.76751	1.2952	0.491246	1.01994	2.26835	3.85179	3.08178	2.90201	2.2138	4.75836	3.47144	5.33794	3.94792	2.69598	1.08206	5.37339	1.97944	2.36858	4.55064	6.61958	2.94219
rnd-5_family-191#LINE/L1	0.408955	1.59785	0	0.5133	0	0	0	0	0	0	0	0	0	0	0	0	0	0	0	0	0	0	0	0	0	0	0	0	0	0
rnd-5_family-143#LTR/ERVK	0	0	0	0	0	0	0	0	0	0	0	0	0	0	0	0	2.77862	0	0	3.98862	0	0	0	0	0	0	0	0	0	0
rnd-5_family-100#SINE/Alu	0.459362	0.972185	0.187696	0.648639	0	1.35051	0.198653	0.612044	0.806393	1.54154	0.955245	0.197622	0.341923	0.720415	0.211298	0.206626	0	0.572518	0.957111	0.837909	0.460153	0.170164	0.271139	1.63237	1.47385	1.19445	0.357318	0.748907	0	0
rnd-5_family-1309#Unknown	1.12474	2.58276	1.30615	2.67483	2.06491	3.04565	2.09919	1.62252	2.19712	2.2183	1.79055	1.42615	1.26901	1.22546	3.81213	3.08878	2.63279	2.26255	2.76283	2.0516	3.43933	2.63143	4.33268	3.53403	1.51945	2.77067	0.736746	2.57359	2.2306	1.52528
rnd-5_family-2918#LTR/ERVK	0.817018	0.456032	0.190763	1.02548	0.29081	0.228763	0.201899	2.48818	0.936651	0.652802	0.706076	1.00425	0.278008	0.292874	1.28851	2.94003	0.889886	2.32749	2.3346	1.2774	0	0	1.65341	1.99085	2.99586	2.42794	2.17894	2.53715	0.67662	0.601471
rnd-5_family-346#LTR/ERVK	1.28898	0.314765	0.658348	0.910046	1.00362	0.631593	0.557423	10.3044	6.14175	2.2529	2.07124	3.60444	2.3986	1.41505	2.07517	1.73939	4.29956	2.67749	4.56564	4.99627	4.51919	4.53608	1.14123	0	0.413564	1.67582	1.00264	1.05072	2.3351	2.07575
rnd-5_family-1332#SINE/Alu	0	0	0	0	0	0	0	0	0	0.166465	0	0	0.35446	0	0	0	0	0	0	0	0	0	0	0	0	0	0	1.29395	0	0
rnd-5_family-1800#SINE/Alu	16.7747	22.9913	9.57192	13.2314	12.8375	2.14541	12.6633	22.2733	8.64433	37.2791	11.3667	13.3655	1.7437	8.06506	23.8089	23.182	37.954	52.971	82.93	49.4964	39.4458	39.7527	53.8603	57.7962	45.3833	59.1004	94.9285	80.5668	102.984	74.0129
rnd-5_family-1028#Unknown	0	0	0	0.840528	0	0	0	0	1.34351	0	0	0	0	0	0	0	0	0	0	0	0	0	0	0	0	0	0	0	0	0
rnd-5_family-4597#Unknown	0.344521	0	0.0938481	0.144142	0.0715337	0.112543	0.0993264	0.17487	0	0.256923	0.0868405	0.197622	0.0683845	0.0720415	0.211298	0	0	0	0.191422	0	0	0.170164	0.271139	0.326473	0.294769	0	0	0	0	1.1836
rnd-5_family-552#LINE/L1	25.8177	7.68748	3.56762	17.1671	18.4549	10.7678	16.5035	40.2593	9.31619	18.3815	9.84185	17.7262	9.36644	8.82109	11.0409	10.0024	9.95225	13.2596	18.5056	14.0177	14.3151	12.0168	14.0905	16.1294	17.2071	17.644	23.4529	18.3399	27.3934	25.5305
rnd-5_family-2924#Unknown	0	0	0	0	0	0	0	0	0	0.236867	0	0.728779	0	0.531341	0	0	0	0	0.705917	0	0	0.627521	0	0	0	1.10121	0	0	0	0
rnd-5_family-1313#LINE/L1	7.88575	2.99959	2.25038	5.15315	5.30185	4.21972	3.59427	10.3305	2.56145	5.12462	2.8017	2.49862	3.33921	2.60692	3.50064	4.68443	3.49925	5.99057	6.25924	5.66235	5.71762	5.11899	6.61984	4.98177	5.26907	5.46797	10.4375	4.67997	6.53065	5.54731
rnd-5_family-2498#LTR/ERV1	1.11611	1.4536	0	0	0	1.09377	0.965328	0.849757	0	0	0.843981	0	1.32922	0.700153	2.05356	0	2.83651	1.85472	1.86038	2.03586	2.23606	0	13.1756	0	5.72958	2.90214	0	4.8523	6.47018	2.87578
rnd-5_family-2086#SINE/Alu	0.15992	0.208277	0	0.200723	0.398454	0.15672	0.829894	0.243513	0.641676	0.715549	0	0.275196	0.190456	0.601923	0	1.15094	0.406426	0	0.533125	0.58341	1.92234	0.473919	0	0	0	0	0	2.08576	0.927071	0.824105
rnd-5_family-107#Unknown	0.166376	0.216686	0	0.208827	0	0.163047	0	0.253344	0	0.372219	0	0	0	0.417483	0	0	0	0	0	0	1.3333	0.986105	0	0	0	0.865236	1.03533	1.44665	0	0
rnd-5_family-63#SINE/Alu	0.303702	0.870184	0.0992747	0.304954	0.07567	0.297626	0.21014	0.369962	0.487441	0.679447	0.367448	0	0.0723387	0.228621	0.447033	0	0.617472	0	0.404982	0.22159	0.730141	0.54001	0.573634	0	0	0	0.377979	0	1.76059	0.626021
rnd-5_family-1381#SINE/Alu	1.0887	1.29975	0.518986	1.0818	1.18676	1.20028	1.17703	1.58871	0.455041	1.62377	0.823257	0.468369	0.324146	0.967527	1.66928	1.30589	0.576429	0.452294	1.96593	2.15135	0.908812	0.268862	0.856808	1.03167	1.39722	1.41544	1.69371	0.986072	0.788913	1.63635
rnd-5_family-1588#SINE/Alu	0.549154	1.43043	0.698089	0.689271	0.912177	2.63104	0.633291	1.11494	0.734492	1.36509	0.922804	0.525003	0.290673	1.14831	0.449069	0.439139	1.55071	0.405588	2.23755	0.667798	0.977956	0.361647	0.288123	0.346924	0.313235	0.317319	0	0	1.06117	0.314437
rnd-5_family-2288#Unknown	0	0	0	0	0	0.168814	0	0.524609	0.345597	0.192692	0	0	0	0	1.90169	1.85964	0	0	0	0	0.690229	0	1.62683	0.979419	0.884308	0	0	0	1.99723	1.7754
rnd-5_family-638#LTR/ERVK	4.12857	0	0.481983	2.59099	4.77596	1.34865	3.57083	6.43633	0	3.18879	0.297329	1.1841	1.5219	2.21993	0	1.41492	0.499643	0.980109	1.6385	2.51027	0.787748	0.582616	3.24919	0	0.504624	0	2.44681	2.13679	1.70955	1.51968
rnd-5_family-1770#SINE/Alu	1.6569	5.03516	3.61073	7.97202	4.47233	8.65998	1.43306	5.04598	0	13.2828	9.18808	2.85125	3.2888	6.23641	4.06477	3.97489	3.50909	3.6712	4.60301	0	4.42601	1.63673	6.51991	7.8505	5.67051	11.4889	3.43688	2.40114	8.00435	0
rnd-5_family-1412#LTR/ERVK	0.168646	0.439284	0.183757	0	0.28013	0.220362	0.0972419	0.428	0.563907	0	0.255054	0.0967372	0.133899	0	0.206864	0.20229	0.571469	0.747338	0.562215	0	0.450496	0.333186	1.06179	1.27849	4.04017	0.584692	0.699639	1.22198	2.2812	1.73814
rnd-5_family-145#SINE/Alu	1.02239	1.99732	1.3368	1.0266	1.01895	2.60502	0.176854	2.02385	1.64093	2.05857	1.3916	0.527808	1.09585	1.28272	1.12867	3.67905	2.3385	0.339796	4.77167	2.61087	1.63864	0.908948	4.34495	1.16259	1.04969	3.72183	1.90865	0.88897	3.55613	1.58058
rnd-5_family-806#SINE/ID	0.415295	3.24525	2.03629	0.521258	0	4.06986	2.15515	0	0	0.929105	0.628079	0	0.494595	1.04209	1.52823	0	0	0	6.92236	0	0	1.23072	1.96103	0	0	0	5.16865	0	2.40751	4.28024
rnd-5_family-187#SINE/Alu	1.84115	3.91851	1.10093	2.59274	1.11888	5.94104	1.24287	3.07708	1.80186	5.47533	4.00696	1.00459	1.49747	1.91559	0.660994	3.55508	2.39665	2.23872	4.64083	4.09561	5.39802	1.59694	2.96866	3.31919	1.84422	2.80241	1.95611	2.538	1.30163	3.23978
rnd-5_family-2655#LINE/L1	2.17865	0.127685	0.0890202	1.24421	1.46564	0.36296	1.41325	2.35541	0.109273	0.901711	0.0494239	1.01226	0.35028	0.287009	0.200428	0.117598	0.166107	0.108613	0.689984	0.914025	0.611073	0.387384	0.360066	0	0.167763	0.0566502	0.474511	0.520946	0.820942	0.39295
rnd-5_family-1305#SINE/MIR	0	0.340356	0	0.656022	0	0.256103	0	0	0	0	0.39523	0	0.622466	0.655753	0.961666	0	0	0	0	0.953377	0	0.774453	1.23401	0	0	0	1.62623	0	0	0
rnd-5_family-1478#LINE/L1	0.881861	0	0	0	0	0.432108	0.381364	0.335707	0	0.493228	0	0	0	0	0	0	0	0.732729	0	0	0	0.653345	0	0	1.13177	0	0	0	0	1.13611
rnd-5_family-654#Unknown	0.199899	0.104139	0.196031	0.250904	0.398454	0.1959	0.276631	1.27844	1.92503	0.536662	0.181393	0.137598	0.618982	0.0501602	1.61833	1.43867	1.42249	1.46163	4.265	3.93802	4.64566	1.54024	0.755142	1.36388	2.05239	0.831659	1.99032	3.30246	2.54944	2.26629
rnd-5_family-594#LINE/L1	0	0	0	0	0	0	0	0	1.55769	0	0	0	0	0	0	0	0	0	0	0	0	0	0	0	0	0	0	0	0	0
rnd-5_family-19#SINE/Alu	0.29818	0.517796	0.16245	0.124754	0	0.876643	0.171932	0.151348	0.199408	0.222365	0.150319	0	0	0.249405	0	0	0.757807	0.66068	0.662697	0.362602	0.398259	0.294551	0	0	2.55121	0.516894	1.23702	2.59269	0	0.512199
rnd-5_family-47#SINE/Alu	2.12656	4.10116	1.53732	1.84788	2.34358	5.89135	2.5467	3.48725	1.88706	6.2672	4.20573	1.97048	2.1917	2.92461	2.40783	1.61878	3.63766	4.21347	4.09001	3.13304	6.22682	1.93909	1.54487	2.55771	2.72921	1.70141	5.34422	4.08926	3.55613	2.52893
rnd-5_family-57#Unknown	0	0	0	0	0	0	0	1.53918	0	0	0	0	0	0	0	0	0	0	0	0	0	0	0	0	0	0	0	0	0	0
rnd-5_family-784#Satellite	0.643244	0.359038	0.150189	0.230677	0.114479	0.27016	0	1.39926	1.47486	0.411165	0	0.790656	0.328316	0.115291	2.36705	1.32269	1.16769	1.22163	1.53171	2.68188	1.47281	3.26785	8.24438	1.56741	2.35866	2.38942	2.85916	3.19602	5.32708	2.84126
rnd-5_family-2313#LTR/ERV1	0.0953257	0.186227	0	0	0	0.0467092	0	0.435463	0.28687	0.0533161	0.216251	0.0820201	0	0.119599	0.350785	0.343029	0	0.15841	1.27115	0.521643	0.763919	2.25997	0.900258	0.541992	0.489359	0.49574	1.1864	0	0.82892	1.22809
rnd-5_family-661#SINE/Alu	0.0753489	0	0	0.0945742	0.0938692	0.369206	0	0.114735	0	0.0842859	0.22791	0	0	0	0.277273	0.542285	0	1.50256	0	0	0.603829	0	0	0.42841	1.16042	0.391851	0.468886	0	2.18403	1.16487
rnd-5_family-758#LTR/ERVK	0.390569	0.0847788	0	1.06215	0.648758	0.25517	0.450408	0.594727	0.522385	0.364078	0.590684	0.672106	0.465148	0.653363	1.1977	0.70273	1.65435	0.216346	1.95306	1.18738	0.521656	2.31489	1.53689	0.370109	2.33917	4.73935	0.810153	1.98101	1.13208	1.00635
rnd-5_family-2917#SINE/Alu	5.73867	23.1315	8.66699	14.4514	7.19445	35.3804	10.1782	13.7159	5.90233	50.5827	52.1288	17.0006	19.2057	33.9947	2.40579	2.3526	4.70765	4.3457	8.71795	4.90262	5.96686	3.33671	2.5726	1.23905	2.98327	4.91102	2.26019	4.89506	6.73776	3.93056
rnd-5_family-3982#LTR/ERVK	0.200648	0.261322	0.819853	0.629609	0.999865	0	0.520627	1.06936	0.402549	0.785563	0.606908	0.517924	0.597404	1.2587	0.738357	0.722031	1.5298	1.66716	0	0	1.20596	1.18924	0.473731	1.14082	1.03004	1.04347	0	0	2.90795	0
rnd-5_family-183#LINE/L1	1.66705	0.197378	0	0.475546	2.26561	0.891109	0.262154	1.15384	0.456071	1.27144	0.1146	0.39119	0.451222	0.760562	0.836527	0.272676	0.577734	0.251843	2.0209	0.552878	0.303623	0.224559	0	0.430834	1.94498	0.394068	0	0.988304	0.878553	0.390488
rnd-5_family-3687#SINE/Alu	0.849523	0.207452	0.173559	0.599782	0.396874	0.520329	0.459225	0.808491	0.745654	0.831498	0.160599	0.456841	0.505869	0.466306	0.195383	1.14638	0.269876	0.529395	0.531012	0.968495	0.425493	0.157347	1.5043	0	0.817701	1.3806	0.660808	0.692498	0	1.36806
rnd-5_family-740#LTR/ERVL	0.249177	1.2981	0	0.938264	0	0	0.43103	1.51771	0.49991	0.557463	1.13054	0	0	1.25051	0	2.68998	1.26654	1.65631	2.49205	0.909034	1.99685	2.95373	3.52985	12.7507	5.11665	9.07089	1.55059	2.16661	2.88901	1.28407
rnd-5_family-96#SINE/Alu	0.335881	0	0	0	0	0.16458	0	0	0	0.375719	0.253988	0	0	0	0	0	0	0	0	0.612672	0	0	1.58603	0	0	0	0	0.730126	0	0
rnd-5_family-339#SINE/Alu	0	0	0	0	0.254737	0.400772	0	0	0	0	0	0	0	0	0	0	0	0	0	0	0	0	0	1.16259	0	0	0	0	0	0
rnd-5_family-5656#LINE/L1	214.292	291.405	135.251	180.045	171.287	14.4121	162.125	310.134	68.8438	492.996	135.213	158.672	6.25517	95.0378	93.6315	205.802	325.698	502.35	685.205	405.362	97.7434	284.666	620.582	678.215	507.499	692.569	657.313	645.958	655.645	464.937
rnd-5_family-438#SINE/B2	0.408955	1.95293	0.668399	1.3688	0.339649	4.67568	1.88644	0.830297	0.273488	4.26963	3.29861	1.64207	1.13644	2.05236	0.501632	0	0.346444	1.35918	1.36334	0	4.3697	0.403977	1.28739	0	0.699796	0	1.69658	0	0.790251	2.10745
rnd-5_family-3259#Unknown	0.148814	1.16288	0	1.68106	0.185392	2.33338	1.54453	2.03942	0.298557	2.99636	2.70074	1.28042	2.30399	1.68037	8.76184	2.67753	3.40381	2.96755	6.94544	4.88606	3.57769	0.882016	3.51351	3.38444	7.63944	6.19124	6.48235	5.17578	1.72538	6.13501
rnd-5_family-728#LINE/L1	0.314211	0.409226	0	0	0	0.461887	0	0	0	0	0.237602	0	0.561315	0	0.578127	0	0	0	0	0	0	0	0	0	0	0	1.95529	0	0	0
rnd-5_family-405#SINE/Alu	0	0	0	0	0	0.143446	0	0	0.293663	0.163736	0.221372	0.251887	0	0.183647	0	0	0	0.486484	0.48797	0	0	0.433778	0	0	0.751421	0	2.7326	0	0	0
rnd-5_family-249#SINE/ID	0.598582	0	0.489164	0	0	0.879908	0	0.911472	0	0.669578	0.905276	0.515031	0	0	3.30405	9.69296	1.52126	7.95768	6.98424	3.27557	7.19535	2.66083	11.306	10.21	13.8278	7.78229	1.86245	3.90352	3.47004	1.54232
rnd-6_family-25#LINE/L1	35.6918	8.90401	5.73835	23.7501	27.4635	12.8465	21.4703	56.8471	15.4505	21.4033	11.8205	23.5903	13.8889	12.3849	23.3077	17.0149	19.1013	22.898	37.1722	26.7756	27.924	23.4236	24.2017	19.8118	21.1031	24.2685	30.5217	30.4129	38.7124	33.3672
rnd-6_family-799#LTR/ERVL	0.369948	0.180681	0.529065	0.435319	0.633708	0.430523	0.119989	1.16186	0.603042	0.543147	0.349686	0.198944	0.275368	0.46415	0.595594	0.416017	1.05772	0.384232	1.31038	0.59046	0.370585	1.02781	0.327543	0.262926	0.35609	0.721465	1.15107	0.904701	0.938274	1.07237
rnd-6_family-338#LTR/ERVL-MaLR	0.154835	0	0	0	0	0	0	0	0	0.1732	0	0	0	0	0	0	0.393505	0.514605	0	0	1.24082	0	0	2.64104	0	0.805219	0.96352	0	1.79519	0.797906
rnd-6_family-1536#LTR/ERVL-MaLR	2.12591	2.3996	0.463282	3.3799	1.41251	4.72233	1.71614	5.82691	1.99038	4.43906	1.9291	0.975561	1.35032	2.48943	3.12923	5.10006	4.3223	3.76832	7.08718	6.20452	11.9256	5.04009	8.03087	3.22327	10.1859	5.15937	14.9932	9.85863	12.3242	10.225
rnd-6_family-1422#LTR/ERV1	1.12588	0.122194	0	0.706574	0.233769	0.275838	0.486891	1.14293	1.50586	1.57427	0.851371	0.322909	0.223477	0.470856	1.03577	0.675244	3.0998	4.05375	2.18945	1.02684	2.25564	2.78044	4.43034	1.60035	1.44494	1.46378	1.75155	0.407899	8.70245	1.45048
rnd-6_family-354#LINE/L1	0	0	0	0	0	0	0	0	0	0	0	0	0	0	0	0	0	0	0	0	0	0	0	0	0	1.17061	0	0	0	0
rnd-6_family-122#Unknown	0.746663	0.243111	0	0	0.697641	0.914654	0.645795	1.4212	1.49799	0	0.564614	0.321221	0.666928	0.702593	4.12142	6.71715	4.26959	6.82434	4.97831	5.44787	4.48769	5.53181	7.93293	1.06132	9.58258	1.9415	10.4544	5.68074	7.57485	11.5432
rnd-6_family-11#LTR/ERVL-MaLR	0.913177	1.38753	0	0.573087	1.70645	1.19321	0.263271	1.62226	0.305343	2.04297	1.61124	0.261905	1.81258	0.381902	0	1.09535	1.54719	2.02333	1.52213	1.6657	4.87867	0.902062	5.74937	0.865339	1.56261	0	3.78838	2.64671	6.17608	3.92152
rnd-6_family-979#LTR/ERVK	0.348443	0.28363	0.142374	0.164006	0.217044	0.298787	0.376714	0.663225	0.611679	0.682099	0.856332	0.374758	0.414977	0.27323	1.28222	1.4106	0.885545	0.868552	0.580803	0.635585	0.872607	0.387227	1.23401	0.742925	0.894374	1.58556	1.08416	1.70422	1.26247	2.02006
rnd-6_family-2428#SINE/Alu	9.98959	3.7386	4.55764	7.41188	7.78577	5.17617	6.89503	13.1132	5.66034	4.07344	4.16771	5.70193	3.43824	3.33398	10.3822	8.736	9.12964	12.757	13.1788	10.2329	14.5255	9.67355	11.1537	13.2435	11.4521	12.1133	11.8407	10.4831	13.1226	12.595
rnd-6_family-8422#LTR/ERV1	4.70342	1.49407	0.937477	2.87975	3.28703	1.68633	1.58752	5.9392	3.91257	3.72139	2.94942	3.55338	1.77609	1.87107	5.91002	6.19215	5.83095	3.8127	12.2379	8.37012	20.6847	11.5588	11.3756	13.6972	4.71126	9.54538	45.6877	33.9141	43.2269	36.0612
rnd-6_family-336#LINE/L2	0	0	0	0	0.430587	0	0	0	0	0	0	0	2.05815	0	2.54376	1.24376	0	0	0	1.26092	0	0	3.26416	0	0	0	0	1.50265	2.00367	1.78113
rnd-6_family-2904#Unknown	0.173938	0	0	0	0	0	0	0	0	0	0.526118	0	0	0	0	0	0	0.578095	0	0	0	0	0.821339	0	0	0	0	0	1.00834	0
rnd-6_family-921#LTR/ERVK	0	0	0	0	0	0	0	0	0.407124	0	0	0	0	0	0	0.486824	0.34382	0.449629	0	0.493541	1.08415	0.200458	0	0	0	0.70355	0.420932	0.294079	0	0.34858
rnd-6_family-272#LTR/ERVK	0.44093	0.574263	0.180165	0.830151	0.823963	1.62041	0.381364	2.18209	0.884614	1.84961	1.00027	0.569077	0.91897	0.968113	1.62256	1.19001	0.560299	1.46546	2.57238	2.01072	0.88338	1.96004	0	0	2.26354	0	3.42981	0	2.55612	0.568056
rnd-6_family-748#LINE/L1	7.71867	3.13899	1.52084	5.24612	5.92915	4.0512	4.82884	12.0089	3.33582	6.63773	4.12955	4.93503	3.0884	3.36839	4.21003	4.77564	5.89271	5.47544	9.50958	7.95793	7.51804	5.78635	6.05059	3.6427	5.71653	6.34637	6.83462	6.23393	7.51661	6.68178
rnd-6_family-699#LTR/ERVL	0	0	0	0	0	0	0	0.741606	1.95419	0	0	0	0	0	0	0	0	0	0	0	0	0	0	0	0	0	0	0	0	0
rnd-6_family-1929#LTR/ERV1	0.256945	0	0	0	0	0	0.444468	0.391255	0.257747	0.287421	0.194298	0	0.153004	0.161186	4.72761	0.462308	4.57107	1.28096	5.13948	1.40606	2.57388	2.28436	0.606649	0	1.31904	2.67248	1.59893	1.67561	0	1.3241
rnd-6_family-6027#LINE/L1	1.97951	0.603383	0.481857	0.687224	0.78704	1.15569	1.38424	3.3349	1.35196	2.26141	1.14654	0.507338	0.902869	1.10968	1.23988	1.21247	1.60557	1.81973	1.40406	0.921898	2.53138	0.998509	2.98317	0.718395	0.864843	2.62836	3.14507	1.83106	2.44158	2.1704
rnd-6_family-2846#Unknown	3.2792	0.695247	0.373923	1.81865	2.85015	0.747347	2.17663	7.48996	1.14748	2.51652	1.78768	4.13381	3.31502	1.33951	0.841885	0.686058	0.193812	1.14055	2.16096	1.11284	0.763919	0.903988	0	2.38476	0.978719	1.18978	1.66096	0.994634	2.65254	1.37546
rnd-6_family-3302#SINE/tRNA	0	4.43003	0	0	0	0	2.94195	1.29487	0	0.951226	2.57213	0	0	1.0669	0	0	2.16115	0	0	9.30678	0	0	0	0	0	0	0	0	0	0
rnd-6_family-3415#Unknown	1.4626	0.435401	0.682998	0.734315	1.3015	1.06477	0.86744	2.29077	0.586868	1.21537	1.0112	1.00676	0.79629	0.209718	1.07644	0.902257	1.80546	0.833322	0.557245	0.914706	1.00466	0.99072	1.38128	0	1.28714	0.869285	1.30023	0.363354	1.69577	1.07674
rnd-6_family-2802#DNA/MULE-MuDR	87.2412	156.218	131.945	133.463	163.718	156.198	158.079	102.309	114.458	87.8216	103.18	113.073	95.7042	91.2597	211.301	164.823	202.16	211.008	218.806	184.914	260.914	188.805	225.02	247.382	233.235	253.208	284.108	227.441	282.257	258.535
rnd-6_family-306#LINE/L1	1.27555	0.67681	0.540496	0.889448	0.882817	1.11114	0.572047	1.36681	0.853021	0.89838	1.07172	1.13815	0.956479	1.00763	0.695384	1.53002	1.44077	2.3552	1.10245	2.24052	2.08225	1.82003	1.1154	0.805819	1.94018	1.47411	2.05789	3.08082	1.36935	1.46072
rnd-6_family-174#LINE/L1	0.177101	1.03794	0	0	0	0.0867788	0	0.404513	0	0.198107	0	0	0	0.111099	0	0	0.225046	0	0	0	0	0	0	0	0	0	0	0	0	0
rnd-6_family-2705#Satellite	10.3438	1.65218	0.956943	6.00159	5.59214	3.4427	5.06402	13.3732	1.95775	6.76774	5.60809	2.51887	2.78919	3.79537	1.07728	0.351152	0	0.648645	5.53032	6.05195	3.12803	3.47023	0.921575	0.554826	0.500947	1.52244	4.85796	3.39396	2.82849	3.52009
rnd-6_family-64#LTR/ERV1	0	0	0	0	0	0	0	0	0	0	0	0	0	0	0	0.386337	0	0	0	0	0	0	0	1.22084	0	0	0.668092	0	0	0
rnd-6_family-224#SINE/ID	0.469939	1.22409	0	0	0	0	0	0	0	0	0	0	0	0	0	0	0	0	0	0	1.88299	0	0	0	2.41246	0	2.92437	0	0	0
rnd-6_family-920#Unknown	0.108447	0	0	0	0.135103	0.212555	0	0.33027	0	0.24262	0	0	0	0	0	0	0	0	0.361532	0	0	0.642765	0	0	0	0	0	1.41443	0	0
rnd-6_family-2410#SINE/ID	7.82632	8.85813	4.87292	3.85912	4.06249	14.2438	4.83504	11.9173	6.35538	12.4023	7.46813	2.88596	5.43711	5.96165	6.17138	6.70547	8.76112	13.0056	13.9772	8.83739	13.4397	7.73106	6.15933	5.29738	11.9574	5.81438	18.5532	8.10122	15.6635	8.64236
rnd-6_family-728#SINE/Alu	0.481064	0.170873	0	0.274458	0.108965	0.514297	0.226951	0.19978	0.526436	0.391362	0.132281	0.150515	0.156252	0.493822	0.321864	0.629493	0.22229	1.01745	0.728967	0.638179	1.5771	0.388807	0.826032	0	0.224506	0.909733	0.816435	0.570392	0.253525	0.450735
rnd-6_family-343#DNA/hAT-Charlie	14.4723	12.2351	5.80969	10.5166	10.4382	13.4363	11.4192	23.1972	21.3943	17.0409	13.0557	3.49538	9.37387	10.5123	14.0148	20.1005	25.1656	29.5349	60.0966	33.3456	38.6594	23.3254	34.7687	17.3232	35.1921	25.0877	60.0396	44.1536	52.988	23.5514
rnd-6_family-356#Unknown	5.4143	6.30926	2.32873	4.64973	3.90506	5.86449	1.97173	12.1497	1.14341	4.46267	8.18841	1.9615	1.01813	3.93277	2.09725	4.10175	10.8632	4.73546	4.74992	6.23752	6.85089	7.60035	14.8016	1.62021	4.38862	11.8556	14.1863	8.67219	18.1716	10.2794
rnd-6_family-2438#LTR/ERV1	0	0.581441	0	0.373568	0	0.291673	0	0.226602	0	0.166465	0	0	0.35446	0.373415	0	0	1.1346	1.48378	0.496103	1.08579	0.596282	0.441008	0	0	0	0	0	0	0	0.766876
rnd-6_family-2868#LINE/L2	0.915779	1.78905	0	0	0.570436	1.34618	2.37619	3.48618	0.918638	1.0244	0	0	1.63597	0.574485	3.36994	0	1.1637	1.52182	4.57941	1.67045	0	2.7139	0	0	0	0	11.3975	1.99069	5.30887	2.35962
rnd-6_family-2883#LTR/ERVL	0.960952	0.625766	0.785294	0	0	0.235431	0	2.19489	0	1.61239	0	0	0.572222	0.602822	2.65213	0	1.2211	0	2.40265	0.876423	1.92521	0	1.13441	2.73183	0	0	0	2.08888	1.39268	1.23801
rnd-6_family-595#LINE/L1	0.704909	2.52468	1.44014	1.54834	1.31726	2.76322	2.43872	3.22013	0.70711	1.57703	0.26652	1.51629	1.25927	1.54771	0	1.2683	0.895741	4.09991	1.17498	0	3.53061	0	0	2.00394	0	0	0	0	0	0
rnd-6_family-488#SINE/U	1.67416	6.9773	2.18901	5.04317	3.33705	10.1721	5.21277	13.2562	8.06105	12.7345	27.345	2.88095	9.17165	10.5023	6.16067	1.20489	2.55286	4.45133	1.11623	4.88606	1.34163	0	4.74323	1.90375	3.43775	1.74129	6.25083	1.45569	0	1.72547
rnd-6_family-801#LTR/ERVK	0	0.661355	0	0	0	0	0	0.38662	0.509387	0	0	0	0	0	0	0	0.645273	1.68771	0.846431	0	1.01735	0	1.19892	0	0	3.96122	0	3.31152	0	1.30841
rnd-6_family-1169#LTR/ERV1	0.483432	0.171714	0.143659	0.220647	0.383254	0.387621	0.152045	0.602289	0.617198	0.589932	0.398797	0.529396	0.418722	0.496253	1.45552	2.05592	0.670152	0.29213	2.49069	4.64957	3.34583	2.47457	0.622574	1.24938	2.25611	2.97119	1.91439	3.05707	5.60501	2.49125
rnd-6_family-5466#LTR/Gypsy	0	0	0	0	0	0.0819051	0	0	0	0.18698	0.252799	0.143823	0.0995363	0.104859	0.307553	0	0.424813	0	0	0.304902	0.66977	0.24768	0	0	0.429048	0	1.04018	0	0	0
rnd-6_family-3210#SINE/Alu	1.79364	1.90569	0.54002	1.65884	0.705631	1.94277	0.73484	2.01247	2.27272	2.27037	2.64125	0.568576	1.74263	1.06596	2.4317	0.679409	1.67942	2.82375	2.98973	3.44392	2.26955	1.67855	2.22883	0.805109	3.39232	1.22734	4.99332	1.43645	4.10443	1.70267
rnd-6_family-2949#Unknown	0.190991	0	0	0.119861	0.118968	0.37434	0.33038	0.727065	0	0.320467	0.144425	0.328665	0.227461	0.239625	0.351411	0	0.242696	0	0.318355	0	0.382641	0.283	1.35279	0.542958	0	0	4.15979	0.830339	0.553598	0.984226
rnd-6_family-1083#Unknown	4.06581	3.42635	0	3.30208	0.297951	2.10942	1.65485	4.006	0.959649	6.42078	1.80853	1.64626	0	1.50033	9.68105	1.72127	3.03912	1.58976	3.18923	0.87251	2.87493	1.41753	1.12934	0	3.6833	4.9751	4.46488	4.15911	6.93234	2.46496
rnd-6_family-2633#LTR/ERVK	1.6898	0.978126	0.10229	0.549878	0.467811	0.613331	0.541306	1.5248	0.753369	0.770093	0.47326	0.215398	1.41618	0.86374	1.84244	1.57649	0.318114	0.624018	1.46049	1.1416	2.7585	1.48377	0.591057	0.35584	1.92771	3.25474	0.38946	0.544183	2.90251	1.61259
rnd-6_family-1050#LTR/ERV1	0.514816	0.125717	0.368121	0.323086	0.440931	0.599112	0.723562	2.64573	2.13025	1.15175	1.26521	1.71646	1.5328	1.69551	5.68336	3.58934	2.61675	2.88735	4.29062	4.1084	4.5124	3.43271	3.49451	3.29297	3.6339	4.68526	11.8134	7.9735	8.02069	7.46149
rnd-6_family-3665#SINE/Alu	1.28988	2.85588	0.843277	1.88883	1.01772	4.0029	1.71063	2.29148	1.20765	4.4248	3.18627	1.55377	1.22895	2.26566	0.791097	2.47553	2.18543	2.2864	4.7301	2.03912	5.51297	1.4016	3.85752	1.22231	2.20722	1.3416	2.94314	2.24312	2.24327	1.32942
rnd-6_family-1799#LTR/ERVK	0.120524	0	0	0	0	0	0	0	0.120901	0.0674097	0.0911386	0	0	0.0756071	0.221756	0	0.459458	0	1.20538	0.43969	1.20732	0.357172	0.569117	0	0	0	0.375003	0	0	0
rnd-6_family-1505#LTR/ERVK	0.589096	0.0902626	0	0.478438	0.388531	0.203756	0.119886	0.738728	0.278087	0.310102	0	0.35779	0.123809	0.0434765	0.637586	0	0.616474	0.691021	0.231044	0.758508	0.416549	0.410771	1.14541	1.18215	1.06735	1.6219	0.215639	0.150653	0.401771	0.714296
rnd-6_family-2411#SINE/B2	0.325342	0.564963	0	0.408354	0.270206	1.48789	0.187594	0.165135	0	0.363931	0.820063	0	0.258311	0.408186	0	0	0.826838	0	0.361532	0.791264	0	0	0	0	0	1.12796	0	0.942956	0	0
rnd-6_family-17022#Unknown	9.96708	4.86788	4.07257	4.69132	6.20846	3.66287	2.15515	3.79427	0	6.96828	5.65271	4.28793	0	0	0	0	0	0	4.15342	9.09034	0	7.38432	0	0	0	0	0	0	0	0
rnd-6_family-4726#LTR/ERVK	15.349	55.0059	16.5086	29.7681	18.8133	80.7411	23.7246	31.2887	16.4896	119.965	103.786	30.5882	43.2821	68.7056	8.74565	11.2248	11.9542	11.3546	26.0798	14.2698	18.0538	10.7114	10.0534	12.3867	17.5382	14.162	18.7949	13.5613	18.083	17.0952
rnd-6_family-285#LTR/ERVK	0.111378	0.290116	0	0	0	0.2183	0	0.678393	0	0.249178	0.336891	0.191664	0.397938	0	0	0	0.566123	0.370173	0.371303	0.406325	1.33884	0	0.52593	0	0.571767	0.579222	0.693093	1.45266	0.645673	1.72188
rnd-6_family-2427#Unknown	0	0	0	0	0	0	0	0	0	0	0	0	0	0	0.52995	0	1.098	0	0	0	0	0	0	0	0	0	0	0	0.834862	0
rnd-6_family-373#SINE/Alu	4.40441	0.897139	0.579983	2.1484	3.12056	1.29898	2.36508	6.64311	0.858505	2.81365	1.54689	3.50227	1.90178	1.53207	0.34566	0.375574	0.318299	0.763135	1.1134	1.4088	0.669118	0.927895	1.52779	1.12749	2.03599	1.13983	0.909271	1.17975	1.81513	2.47408
rnd-6_family-1283#LTR/ERV1	0	0.147824	0	0	0.282801	0.222463	0	0.345664	0.455426	0.126965	0.171657	0	0.135175	0.142404	1.25302	0.408437	1.44229	0	2.2703	0	2.27396	1.68181	2.14383	0.645338	2.33068	2.95133	2.11893	2.46727	1.97395	4.09434
rnd-6_family-517#LTR/ERVL	2.85307	5.79104	4.22317	5.581	5.90153	5.04332	5.00978	26.5255	18.3598	19.2813	24.5541	24.1037	25.1441	20.6264	23.0183	26.1899	15.2679	20.9685	21.1043	17.0855	23.7698	15.0914	41.8909	49.4607	52.34	50.4469	47.367	36.1816	46.4355	46.6044
rnd-6_family-1613#Unknown	0.758825	1.3836	0.248046	1.04768	0.850806	1.11546	0.91884	0.924382	0.456717	0.254648	0.573811	0.783489	0.994094	0.666435	4.18856	1.63838	2.31421	5.2962	4.30049	2.7683	4.56079	4.72241	6.80804	3.45155	3.89547	3.55163	8.02751	6.26812	4.39899	3.51937
rnd-6_family-360#LTR/Gypsy	20.9983	37.1976	29.4169	30.9696	44.7922	42.5226	35.4461	6.36916	5.25536	7.98715	9.90413	13.2324	7.95019	8.74639	1.39927	1.82444	1.82539	4.91472	6.47907	5.70297	5.24803	3.50581	1.79555	0.720661	0.650678	2.63665	1.84041	1.1021	1.22464	1.52408
rnd-6_family-957#Unknown	0.222479	0.115902	0.145449	0.279245	0.221731	0.0872112	0	0.338774	0.267809	0.298641	0.134588	0.229711	0.158977	0.167478	0	0	0	0.887308	0	0.324655	0	0.131863	0	0.25299	0.913688	0	0	0	1.03179	0.687895
rnd-6_family-4730#LTR/ERVL-MaLR	1.41354	1.28868	0.23103	1.41936	2.11317	0.692627	0.733548	1.29145	0	3.16239	1.28267	0	0.168345	0.532042	2.60081	0.50866	3.23318	1.87919	1.4137	4.64111	6.23028	0.837799	1.33495	4.01846	10.159	5.14575	4.39812	2.45816	5.7361	5.82745
rnd-6_family-2382#LTR/ERV1	0	0	0	0	0	0	0	0	0	0	0	0	0	0	0	0	0	0	1.42878	0	0	0	0	0	0	0	0	0	0	0
rnd-6_family-252#Simple_repeat	0.0884044	0.115137	0	0.110961	0	0	0.152923	0.26923	0	0.29667	0.1337	0.15213	0	0	0.650632	0	0	0.293817	0	0	0	0	0	0	0.453828	0.919491	0	0	0	2.27785
rnd-6_family-3637#LINE/L1	0.566482	1.07505	0.15872	1.17826	0.302452	1.61786	0.559949	1.0844	0.64943	1.32166	1.64003	0.278521	0.732479	0.58889	0.655153	0.698908	0.863808	0.64551	1.29496	0.708552	1.29705	0.239823	0.611414	0.368096	0.913964	1.43091	1.30934	0.844387	1.31358	1.16769
rnd-6_family-5215#LTR/ERV1	0.15619	0.813679	0	0.392083	0	0.153065	0	0.237833	0	0	0	0	0	0	0	0	0	1.03821	0.520691	0	0.625835	0	0	0	2.40542	0	0.971947	0	5.43269	3.21954
rnd-6_family-899#LINE/L1	0.569926	0	0	0	0	0	0.985867	0	0	0	0	0.98075	0	0	0	0	0	0	1.89997	0	0	0	0	0	0	2.96389	0	2.47777	0	0
rnd-6_family-1073#Unknown	0.494521	2.57623	0	0.620698	0.410714	0.484626	0	0.753016	0	0	0	0	0.392632	0.620443	0	0	0	0.547856	0	1.20272	0	0	0.778377	0	0	3.429	1.02578	0.716647	0	0
rnd-6_family-16609#Unknown	0.12066	0	0.197208	0	0	0.354738	0.20872	0.367463	0	0.404914	1.09489	0.415273	0.7185	0.454153	0.444012	0	0.30665	0	0.804491	0.440185	1.45041	0.715148	0	1.37207	1.85824	0	2.25255	1.04915	0	1.24358
rnd-6_family-74#SINE/Alu	0.796853	2.39495	0.801467	0.769362	1.2218	3.36392	0.636189	3.73349	2.09058	14.4676	10.0119	4.00828	4.74506	6.45999	1.57894	2.42632	0.623124	1.62978	3.06516	3.13065	2.70169	1.99816	3.76275	3.48512	6.29336	5.73788	4.19583	3.73083	5.33013	1.89525
rnd-6_family-1117#LTR/ERVK	0.536625	0.0582412	0	0.224515	0.445683	0.131472	0	0.749035	0	0.300136	0	0.384769	0.106515	0	0.329118	0	0.34095	0.445876	0.298159	0.16314	0.537549	0.265047	1.05581	1.7798	0.688698	1.1628	1.39139	0.194416	1.81467	2.07402
rnd-6_family-9183#LTR/ERV1	1.85487	0.994727	1.42664	2.19119	2.03893	2.45932	1.8874	2.15987	2.18902	1.95282	2.3102	2.81641	1.68928	2.1903	2.81057	1.57053	1.94108	4.3516	2.54619	3.1844	1.31158	1.94008	1.03044	4.34256	1.12024	4.5394	3.39489	2.84615	1.89757	0.562272
rnd-6_family-895#LTR/ERV1	0.367947	0.095842	0	0.0923657	0.183354	0.144234	0.254592	0.504252	0.442915	0.164635	0.0556471	0.126635	0.219103	0.0461639	0.406198	0.662027	0.280534	0.244579	0.367988	0.134232	0.294865	0.654243	1.38996	0.836812	1.88887	0.956751	0.457937	1.27973	0.639908	0.948061
rnd-6_family-3319#SINE/ID	0	1.56793	0	0	0	1.7697	0	0	0	0	0.910362	0	0	0	0	0	0	0	2.00671	0	0	0	2.84239	0	0	0	0	0	0	0
rnd-6_family-1384#SINE/Alu	0.898877	0.702412	0.88148	0	1.11981	2.81885	0.932935	1.91623	1.44269	2.01098	0	0.618728	0.214103	0.902211	0	1.94076	2.28444	0.597494	2.39727	0.655847	2.16102	0.532761	4.2445	1.02215	2.76866	4.67459	0	0	7.29524	0
rnd-6_family-9839#snRNA	4.46442	0	2.43223	5.60352	0	2.91673	0	0	5.97115	4.99394	0	2.56085	1.7723	0	0	0	0	0	4.96103	0	0	0	0	8.4611	0	0	0	0	0	0
rnd-6_family-246#Unknown	159.245	213.084	303.264	299.993	306.09	336.23	359.114	177.915	174.471	113.45	154.242	163.016	133.142	137.346	174.82	128.929	162.086	158.081	188.424	159.042	197.398	158.259	160.885	96.3759	145.222	132.669	159.81	134.324	167.28	128.251
rnd-6_family-1103#LTR/ERVK	2.1602	0.844028	0.529599	1.7624	0.80735	0.846793	1.4947	3.94726	3.90051	0.845747	1.79686	0.92934	0.385904	0.271027	3.57716	9.71685	4.94102	6.82059	7.20149	5.12248	8.6557	9.92268	8.1604	7.36934	17.1887	14.0426	20.164	11.7394	22.5413	9.46226
rnd-6_family-597#Unknown	5.63927	1.15966	0.121275	5.12233	4.52951	2.76322	1.41189	7.79611	1.63752	4.7311	0	3.57526	2.20924	2.04809	0	0	0.754308	0	3.21573	0	0	1.53925	0.350377	0	0	0	0.923484	0.645181	9.46331	0.382376
rnd-6_family-2650#SINE/Alu	0.929684	1.51351	0	0	0.434323	1.48051	0.402046	0.707824	0.932587	1.03995	0.527259	0.799918	1.10721	0.145802	0.855277	1.67273	0.295342	0.386232	3.87412	2.54372	0.465643	0.688776	1.09749	2.64295	1.78972	0	2.16949	1.01046	2.69474	1.79659
rnd-6_family-2004#Unknown	2.80781	0.438824	0	1.40969	1.46914	0.165098	1.26282	2.4798	0.337989	1.5076	0.254787	1.64281	0.936309	0.704557	0.826589	0	0.142718	0.746554	0.561626	0.819465	0.675036	0.998509	1.06068	0	0.576562	0.29204	0.698905	0.976563	1.30217	0.868161
rnd-6_family-2503#Unknown	0	0	0	0	0	0	0	0	0	0	0	0	0	0	0.516077	0	0	0	0	0	0	0	0.662231	0	0	1.45867	0	0	0	0
rnd-6_family-6715#LTR/ERVK	16.2231	22.4253	23.8636	22.5838	23.8393	21.7882	24.9378	60.3544	66.7963	23.8802	37.9182	28.8056	33.3285	31.9651	97.0104	91.0176	90.1437	111.758	103.249	89.8523	110.95	93.2036	81.8287	86.5792	97.2885	97.4066	80.5338	81.751	97.8943	98.6119
rnd-6_family-4468#Unknown	1.02901	0.418805	0.525572	1.13012	0.961455	0.126053	0.667502	1.07724	0.903199	0.647473	1.36172	0.442692	0.229782	0.40345	2.60331	1.15716	1.79793	1.2825	3.43043	2.11162	2.06157	1.33414	1.21475	2.19399	2.31109	2.34123	5.20277	3.91446	5.59247	7.62273
rnd-6_family-344#SINE/Alu	0.773219	0.575447	0.481431	0.878078	1.00914	1.15466	1.65599	4.37318	0.369349	3.13022	1.11371	0	1.18397	0.785326	1.89689	4.76987	4.77236	1.10136	1.10472	0.805948	2.6556	1.09115	3.82501	0	2.45722	3.44667	0.916502	1.60076	6.19003	2.08717
rnd-6_family-1457#LTR/ERVL	0.102434	0.266818	0	0	0.127612	0.200769	0	1.09185	0	0.458335	0.309836	0.70509	0.243988	0.385553	1.50777	2.21165	0.78099	2.04267	3.41486	2.61586	5.74619	1.21425	5.32064	2.91204	3.68096	6.39249	6.37434	5.34402	2.96911	3.69508
rnd-6_family-6679#SINE/B2	0.174221	0.113452	0	0.109337	0.217044	0.341471	0	0	0.349531	0.0974427	0.39523	0	0.207489	0	0	0	0	0	1.16161	0.317792	0	0.516302	0	0.495284	0	0	1.08416	0	0.50499	0.448903
rnd-6_family-429#SINE/ID	1.03206	2.44389	1.22676	0.942098	1.40261	3.402	0.649188	2.85733	1.12939	2.30893	2.41222	1.13018	1.11739	0.941712	2.4168	1.68811	2.38446	2.80644	0.938338	2.39596	3.75939	1.11217	1.3291	0	2.88988	2.43963	1.1677	4.07899	1.08781	0.966989
rnd-6_family-10#LINE/L1	31.4416	10.2961	6.95235	23.1192	25.3216	13.5284	19.3673	47.2351	13.3646	21.7489	14.0196	18.3691	14.1704	13.0402	17.7944	15.8847	18.1027	21.0063	31.3715	23.863	29.2647	22.7739	22.3601	24.6418	21.2188	24.4171	34.3367	25.4718	33.9648	37.2236
rnd-6_family-12658#SINE/Alu	5.13714	1.59299	1.73255	3.58216	4.09724	1.86458	3.33824	10.9679	14.4507	1.61144	0.945464	4.20961	2.52492	2.04611	40.3085	31.299	28.4601	36.6766	32.9829	25.0872	37.0294	28.5145	27.4663	30.1354	25.116	29.684	19.4513	23.161	31.9865	29.4144
rnd-6_family-5126#Unknown	0.379055	0.164559	0.41302	0.475771	0.157408	0.123823	0.87426	0.577194	0.506984	0.282676	0.57327	0.217431	0.300956	0.158525	0.929912	2.27338	2.56892	1.25981	0.842438	0.460949	1.01255	0.748882	0	0	0	1.31418	1.57254	0	0	0.651121
rnd-6_family-3162#SINE/ID	0	0.55596	0	0.535795	0.2659	0	0	1.30003	1.71284	0.477508	0	0	0.254194	0	4.71254	1.53611	0	2.8375	6.40387	2.33596	3.4209	1.89756	6.04715	2.42709	8.76558	9.98985	1.3282	0.927929	2.47465	2.1998
rnd-6_family-35#SINE/Alu	0.570938	0.619653	0.155525	0.716614	0.23709	1.30553	0.987618	0.869379	1.14544	1.70308	0.431735	0.654995	0.113326	0.477547	0	2.05452	0	0.632516	1.90334	0.347144	0.762563	0.845984	1.34799	0	1.95396	0	2.36858	2.48217	2.20653	0.490365
rnd-6_family-1494#SINE/Alu	0.223407	0.407348	0.365139	0.504738	0.111328	0.481662	0.231872	0.952522	0.44821	0.299886	0.540598	0.307558	0.47892	0.280295	0	0.160786	0.340665	1.03951	0.59582	0.815022	1.25324	0.397238	0.632959	0.762134	0.229374	1.39419	1.39023	0.388507	0.777069	0.230255
rnd-6_family-1617#Unknown	0	0	0	0	0	0	0	0	0	0	0	1.11073	0	0	0	0	0	0	0	0	0	0	0	0	0	0	0	0	0	0
rnd-6_family-7392#LTR/ERVK	0.139332	0.181464	0.341588	0.174882	0.173579	0.136544	0.482037	0.106082	0.698834	0.389644	0	0.119884	0.580779	0.174811	1.53816	0.250692	1.06231	1.38923	3.94818	2.03321	2.23315	1.85808	1.31585	2.37659	0.715266	1.08689	0	0.302874	2.42316	1.07702
rnd-6_family-9033#SINE/Alu	1.80837	3.53281	0.886687	1.5321	1.68964	2.96842	1.09485	4.54351	2.35823	6.87773	3.35028	2.10054	1.23837	2.26885	4.82456	5.85668	2.64262	3.90665	5.27502	6.26735	7.4271	3.34943	4.91001	10.5389	10.6759	11.2853	10.4093	6.28956	11.0075	4.89247
rnd-6_family-4338#Unknown	0	0	0	0	0	1.19321	0	0	0	0	0	0	0	0	0	0	0	0	0	0	0	0	0	0	0	0	0	0	0	0
rnd-6_family-1141#SINE/Alu	24.9869	44.2617	11.7652	34.403	21.7296	56.164	23.7067	45.4258	28.1894	52.959	50.7697	15.9606	23.4933	34.7363	29.291	34.372	37.4684	43.7081	49.6103	44.4417	54.636	25.4349	39.8742	21.2511	58.6283	46.4343	73.6532	42.1285	68.2128	31.3884
rnd-6_family-34#SINE/Alu	60.3327	117.339	46.0063	82.6915	56.3088	146.924	65.2715	121.059	92.2998	149.987	145.565	44.7931	60.7989	100.379	80.9357	76.9677	89.7428	105.625	170.861	114.1	135.022	79.531	102.428	69.9833	111.355	95.492	168.886	112.727	164.935	109.182
rnd-6_family-5082#LTR/ERVK	0.248023	0	0	1.08957	0.154493	0	0.429035	0.566505	0	0.554882	0	0	0	0	0	0	0	0	0	0	0	0	0	0	1.90986	0	0	0	0	0
rnd-6_family-2632#Unknown	0.214292	0	1.05072	0.537938	0	0.210005	0	0	0	0.239709	0.324089	0.368762	0	0	0	0.771129	0	0	0.714388	0	0	0	0	0	0	0	0	0	0	4.41721
rnd-6_family-1120#SINE/Alu	4.29754	8.99635	2.79487	4.34914	4.03641	9.59177	3.89213	7.46901	5.68776	11.3009	6.36335	2.32316	3.45677	6.83156	5.54745	5.91059	6.6904	5.53378	12.9016	9.27551	11.8104	5.66772	9.13718	4.73338	9.70251	7.95682	10.2212	8.51037	7.82617	8.58025
rnd-6_family-165#Unknown	102.251	164.207	136.624	135.412	168.118	162.935	169.365	122.084	157.515	99.1899	147.377	129.862	128.926	127.708	337.52	307.122	323.715	377.596	357.194	318.099	430.433	309.314	379.022	410.159	415.849	470.267	410.4	370.247	428.371	385.553
rnd-6_family-6562#LTR/ERVK	0	0	0.995003	0	0	0	0	1.85402	0	0.680991	0	0	0	0	0	0	0	0	0	0	0	0	0	0	0	0	0	0	0	0
rnd-6_family-1342#Unknown	0.232926	0.303361	0	0.877073	0.435267	1.59786	0.20146	1.06404	0.700961	0.651383	0.704541	0.801657	0.416105	0.146119	1.28571	4.19092	0.591968	1.54829	1.94127	1.27462	1.86662	0	2.19976	0	4.18509	1.81699	0	2.02531	5.40119	0
rnd-6_family-1109#SINE/Alu	4.19153	8.35911	3.53238	3.69915	4.56906	13.9918	4.07845	6.78144	4.33602	13.3334	7.72583	3.60648	3.43193	5.09451	4.33808	6.83458	5.65915	6.74774	13.1	8.60137	11.5466	5.43443	5.56663	5.58556	6.38799	3.74653	6.52084	6.26409	6.83403	5.73751
rnd-6_family-1626#SINE/Alu	0.565117	1.9136	0.184726	1.41861	1.26723	2.326	0.586529	3.09785	0.680257	2.52858	1.19653	0.38899	0.942235	0.283606	3.74319	2.03357	1.43621	2.25384	6.02859	3.71093	2.71723	1.67471	2.13479	2.57046	0.580211	3.52666	4.21997	3.93097	4.58646	0.582437
rnd-6_family-1818#Unknown	0	0	0	0	0.148313	0.466677	0.823747	0.906408	0.955384	0.932202	0.900246	0.204868	0.70892	0.149366	0	0.85681	0.605123	0.395674	0.793764	0.434316	1.9081	1.05842	0	0	0	0.619124	1.48168	0.517578	0.690153	1.227
rnd-6_family-2198#SINE/Alu	2.03867	7.12518	2.15105	4.14596	2.41116	11.7344	2.58909	4.32247	3.77943	13.3653	11.0059	2.39802	4.14902	6.31352	1.89924	1.76438	2.22986	3.34493	5.07573	3.48332	3.92925	2.98254	2.1934	1.76069	3.3119	2.95247	3.69349	1.90726	2.99199	2.92565
rnd-6_family-3126#SINE/Alu	0.250576	0.391616	0.0819086	0.566118	0	0.442012	0.17338	0.381556	0.30163	0.280296	0.530547	0.08624	0.238738	0.125752	0.368833	0	0.254729	0.499681	0.501208	0.365654	0.401612	0.148515	0	0	1.02907	0.260623	0.311859	0.217877	0	0.258256
rnd-6_family-3432#SINE/Alu	1.01614	1.47045	0.369063	0.921127	0.632949	2.60016	1.26947	1.80517	0.226513	1.19981	1.28065	0.19429	0.268926	1.48736	1.03868	0.81257	0.430409	1.12573	2.44653	1.64756	1.35718	0	0.266567	0	0.579599	0.293578	0.351294	0.981708	1.96355	0.872735
rnd-6_family-2128#Unknown	0	0	0	0	0.702537	1.10529	0	0	0	0.630813	0	0	0	0	0	0	0	0	0	0	0	0	0	3.20631	0	0	0	0	0	0
rnd-6_family-5929#tRNA	0	0	0	0	0	0	0	0	0	0	0	0	0	0	0	0	0	0	0	0	0	0	0	3.27526	0	0	0	0	0	0
rnd-6_family-3841#DNA/hAT-Charlie	6.18151	2.59412	1.30966	3.41959	4.87722	2.2212	3.16826	8.26226	2.38846	5.22443	4.36273	6.93399	4.49891	3.82032	3.79118	4.69598	2.61832	1.90228	6.25853	4.92782	3.11901	2.84959	4.75675	8.72144	7.8745	11.549	9.83037	9.25669	8.62691	6.84289
rnd-6_family-10095#LINE/L1	0.560112	0.171643	0.430801	0.537607	0.656738	0.387462	0.512942	1.65562	1.32203	0.773968	0.548121	0.623675	0.745543	0.289362	1.81865	1.06706	1.84216	1.53305	2.19676	1.68277	1.4522	1.17168	2.64485	2.06064	1.69139	2.05613	2.25532	1.28917	1.91002	2.03746
rnd-6_family-6731#LINE/L1	2.96619	0.0788395	0	1.29166	1.80992	0.474587	0.732995	3.96361	0.121447	1.82829	0.274651	1.56255	0.793029	0.60759	0	0	0.615379	0	1.41263	0.883355	0	0.538179	0	0	0	0	1.13009	0.526351	0.350925	0.31195
rnd-6_family-1774#SINE/B2	0.704909	1.22409	0	0.589844	0	0.690805	0	0.715585	1.41422	0	0	0	0.559673	0	0	0.845536	2.38864	0	0.78332	0.857203	0	0	3.32858	0	2.41246	0	4.38655	1.02154	5.44857	1.21086
rnd-6_family-13018#DNA/hAT-Ac	8.47445	1.09483	0.519866	5.4752	4.92491	2.09292	5.18772	10.7939	1.23069	2.821	0.790293	4.73073	2.40816	2.33741	2.67537	4.25135	1.61674	4.37959	4.69593	4.14424	3.55038	4.03977	5.79326	9.81745	7.23123	8.74336	10.1795	6.81544	11.0635	8.78102
rnd-6_family-1903#LTR/ERVL-MaLR	0.315136	0	0	0	0	0	0	0	0	0	0.476601	0	0	0	0	0	0	2.09474	0	0	0	0.9339	0	0	0	0	1.96105	0	0	0
rnd-6_family-4177#SINE/Alu	0.486854	0.932461	0.374456	0.431347	0.570842	0.542599	0.462367	2.32578	3.16007	1.02513	1.0828	1.11706	1.19374	1.14979	3.72363	2.12981	4.14863	4.50527	3.34153	3.48258	4.9343	4.10204	3.60616	2.17106	2.25426	2.92904	3.44546	5.06327	4.64857	4.03389
rnd-6_family-6405#SINE/B4	0.279026	0	0	0	0	0.546887	0	0	0	0.624242	0	0	0	0	0	0	0	0	2.79058	0	0	0	0	0	0	0	1.73634	0	0	0
rnd-6_family-5909#Satellite	2.47442	0.255766	0.0481453	1.0599	1.50461	0.32717	1.17198	2.69131	0.118197	0.571154	0.193051	1.60522	0.304045	0.61597	0.144532	0.070668	0.224592	0.130538	0.883819	0.859717	0.157376	0.290988	0.510025	1.33988	0.705696	0.817026	0.488824	0.512266	1.87844	0.657804
rnd-6_family-2229#SINE/Alu	0.735557	2.84201	0.961761	1.84647	0.763627	3.96462	1.65409	1.15738	1.13138	6.00644	5.04303	2.10962	2.65723	4.09133	0.812024	1.05876	1.05931	0.407444	1.3078	0.626131	0.785946	0.581283	1.04199	0.697024	1.38454	0.510034	1.67833	0.959356	0.568547	1.13715
rnd-6_family-7934#LTR/ERV1	2.27092	1.47881	0.843548	0.518245	1.54314	1.92201	2.32125	2.04335	1.44964	1.27013	0.936673	1.42105	1.10641	2.20164	1.13955	2.60015	2.09869	2.74456	1.37647	1.12972	3.72245	1.22361	3.41196	0.586897	1.05981	3.22088	3.21173	1.3463	4.18879	2.65969
rnd-6_family-6475#rRNA	0	0	0	0	0	0	0	0	0	1.66465	0	0	0	0	0	0	0	0	0	0	0	0	7.02701	0	0	0	0	0	0	0
rnd-6_family-4169#LTR/ERVL	0.885668	0.025633	0.0643353	0.469362	0.711054	0.212165	0.238318	1.31865	0.118458	0.396286	0.0297657	0.270949	0.234397	0.172852	0	0	0.150058	0.130825	0.26245	0.359005	0	0.466607	0	0.335708	0.202072	0	0.122475	0.171132	0	0
rnd-6_family-1891#Unknown	0	0	0	0	0	0	0	0	0	0	0	0	0	0	0	0	0	0	0	0	0	0	0	0	0	0	0	0	4.08643	0
rnd-6_family-1710#SINE/Alu	0.64937	0	0	0.163012	0.728083	0.190913	0	1.38433	0	0.79903	0	1.11746	0.154673	0	0	0	0	0.431644	0	0.473799	0	0.19244	0	0	0	0.337704	0	0	0.376447	0.669273
rnd-6_family-9098#LINE/L1	0.191332	0.373784	0	0.360226	0.11918	0	0.33097	0.582691	0.19193	0.642078	0.289365	0.164626	0.113934	0	0	0.344254	0.24313	0	1.27569	0	0	0	0	0.543928	0.982214	0.49751	0	1.24773	1.66376	0
rnd-6_family-4178#Unknown	20.7121	31.5089	27.3662	26.2153	29.706	31.0777	34.5637	43.6772	52.6578	28.4645	36.6943	35.2229	35.2387	33.5418	92.1018	68.1439	80.0637	93.3651	95.0428	83.4344	119.814	82.631	64.7636	60.7616	62.1877	55.5763	55.6713	68.8591	68.2081	57.583
rnd-6_family-2489#LINE/L1	0.0882587	0	0	0.055389	0.0183254	0.0144155	0.0763357	0.0895955	0.0590229	0.0164545	0.0222466	0.0253132	0	0	0.16239	0.105866	0.18692	0.244444	0.0490382	0.107327	0.176822	0.0871845	0.555678	1.17089	0.755134	1.37696	0.457685	0.959268	0.511645	0.833835
rnd-6_family-5324#SINE/Alu	2.8035	4.1647	1.50349	2.3642	2.40115	6.0958	2.50054	5.46958	3.33955	7.05603	4.10742	2.18604	2.50412	3.18761	3.2239	2.20683	3.22848	2.18381	5.69524	3.03631	5.61665	2.98573	2.89584	1.74341	2.24873	4.78391	3.81626	2.85663	4.31698	3.83751
rnd-6_family-8301#LTR/ERVK	7.66464	16.7579	12.0079	12.5612	28.8931	22.962	21.1585	3.62832	2.94795	1.24386	1.26128	3.21198	2.554	3.53762	3.94575	4.00141	5.55107	4.61962	7.67874	3.91174	7.31981	5.41371	2.62536	7.90288	2.6503	4.13055	6.42537	6.73351	7.36708	5.9349
rnd-6_family-3344#SINE/B2	0	0	0	0.31718	0	0	0	0	0	0	0	0.434861	0	0	0	0	0	0	0	0	1.01255	0	0	0	0	0	0	1.09863	0	0
rnd-6_family-5948#LTR/ERVK	0	0	0	0	0	0.105002	0	0.163153	0.429923	0.119854	0	0	0	0	1.57713	0.385564	0	0	0.714388	0.390885	0	0	0.505945	0	0	0	0	0.46582	0	0
rnd-6_family-9017#Unknown	175.039	273.317	239.276	218.515	256.821	281.027	283.547	477.949	592.383	191.572	270.88	258.934	284.039	246.515	1140.05	973.328	1062.8	1143.7	1246.3	1010.09	1405.64	1072.57	1173.22	1208.48	1306.44	1355.23	1212.74	1166.45	1254.92	1187.84
rnd-6_family-13210#LTR/ERV	1.06817	0.481562	0.26859	0.721926	0.409454	0.402616	0.49747	1.31374	0.494543	0.643391	0.497069	0.353491	0.684999	0.30927	0	0.591357	0	0.682719	0.684804	0.899274	0.164618	0.243501	0.581992	0	0.632715	0.42731	0	0.178612	0.952665	0.211714
rnd-6_family-2133#SINE/Alu	2.535	5.17244	1.51919	3.18181	1.78958	6.45913	2.04637	4.76079	3.0515	4.91517	3.70606	1.59952	2.31461	2.96847	5.59708	4.25702	3.65078	3.65093	8.45096	5.8571	7.44882	2.00332	7.58119	2.88264	7.37435	5.71274	9.46498	6.97996	10.287	7.40265
rnd-6_family-5022#LTR/ERV1	0.113925	0.556403	0.279299	0.643467	0.21289	0.530315	0.295603	0.260213	0.0571402	0.159296	0.172296	0.588137	0.271357	0.178667	0.209613	0.307468	0.361915	0.473294	0.569687	0.62342	0.570604	0.422017	0.134488	0.971609	0.292419	0	0.531703	0.99058	1.15576	1.76125
rnd-6_family-1698#SINE/ID	0.177984	0.231804	0	0.223396	0.221731	0.523267	0	0.542038	0	0.398188	0	0	0.211969	0.223305	1.30991	0	0	0	0.593345	0	0	0.527452	0	0	0	0	1.10757	0	0	0
rnd-6_family-3103#SINE/Alu	0	0	0	0.118593	0	0.277784	0	0	0.37912	0.211384	0.142896	0	0.225054	0	0	0	0	0.314027	1.25994	0.344695	0	0.280005	0	0.537212	0.485044	0	1.17594	0	0	0.486905
rnd-6_family-2704#LTR/ERV1	4.13466	0.46251	0.124375	2.61073	3.9501	0.770614	2.23781	7.26156	0.305343	1.41873	0	2.22619	0.84587	0.827454	0	0	0.0644662	0.590138	1.43757	0.92539	0.508195	0.300687	0	0	0	0	1.89419	0.992515	1.4705	0.784305
rnd-6_family-6592#LTR/ERV1	1.41268	0.0471758	0	0.545576	1.53428	0.0354977	0.563924	1.87533	0.0726712	0.729338	0.712162	0.997328	0.172557	0.45446	0	0	0	0	0.845286	0.925014	0	0.322034	0	0	0.18595	0	0.225408	0	0.419971	0.186663
rnd-6_family-5246#SINE/Alu	8.53376	10.4968	12.3979	13.0914	6.49691	15.7968	6.56082	14.4384	5.70694	16.9705	24.3784	3.26338	5.08164	16.0601	5.23384	6.82415	1.20489	12.6055	15.805	5.18873	0	0	4.47739	2.69557	9.73522	9.86215	8.85074	2.06115	0	0
rnd-6_family-683#LTR/ERVK	0.478331	0.415315	0	0	0	0	0.275808	0.485576	0	0	0.241137	0	0	0.200044	1.17346	0	1.21565	0	0	1.16335	1.27775	0.472509	0	0	0	0	0.992196	0	0	0
rnd-6_family-3619#Unknown	0	0	0	0	0	0.426839	0	1.32645	0	0.487213	0	0	0	0	0	0	0	1.44759	0	0	0	0	0	0	0	0	0	0	0	0
rnd-6_family-922#SINE/Alu	4.72234	11.8435	5.00643	6.80833	4.8098	16.1975	4.36036	9.76588	6.5295	21.7723	17.0344	5.4908	7.60009	11.2892	3.17023	2.64085	6.08186	6.89306	12.339	7.68266	8.3103	4.82246	5.7254	5.98677	5.40539	8.79459	11.1192	6.3811	7.21392	6.08385
rnd-6_family-3383#SINE/Alu	0.550257	0.028666	0.143895	0.138131	0.329043	0.280409	0.266516	1.03898	1.72216	0.196967	0.332877	0.757523	0.41941	0.441839	5.75063	4.91064	3.85971	5.9985	5.7967	3.85424	5.73253	5.02249	5.40451	6.75775	4.9716	4.12071	4.10901	5.45435	5.23144	4.19671
rnd-6_family-771#DNA/hAT-Tip100	0	0	0	0	0	0	0	0	0	0	0	0	0	0	1.13955	0	0	0	0	0	0	0	0	0	0	0	0	0	0	0
rnd-6_family-1976#LINE/L1	16.3512	4.21083	2.32964	11.2434	11.2029	6.30286	10.524	23.8219	4.83582	10.5258	4.48663	10.0905	5.20304	5.75752	7.41999	6.79721	6.47925	7.31778	12.2078	9.42756	9.98317	7.58957	7.22309	7.11589	7.67414	9.82322	10.4564	10.4288	11.5548	9.01739
rnd-6_family-5699#Unknown	0	0	0	0	0	0	0	0.362563	0	0	0	0	0	0	0	0	0	0	0.793764	0	0	0.705613	0	0	0	0	0	0	1.38031	0
rnd-6_family-6148#Unknown	0.956662	0	0	0	0	0.937521	0	0	0	0	0	0	0	0	0	0	0	0	6.37846	0	0	2.83505	4.51736	5.43928	9.82214	9.95021	23.8127	0	5.54587	4.92992
rnd-6_family-6622#Unknown	0	0	0	0	0	0	0	0	0	0	0	0	0	0	0	0	0	0	0	0	0	0	0	0	0	0	0	0	9.70527	0
rnd-6_family-6635#SINE/Alu	0.2037	1.85707	0.332929	0	0.761304	1.59699	0	3.41195	1.63469	5.24079	3.69683	1.40214	1.45558	4.08911	0.749587	2.19904	2.07076	1.35402	3.39538	0.743127	1.63241	1.81098	0	1.15817	3.13711	1.05934	3.80279	0.88559	1.18087	5.24858
rnd-6_family-1768#SINE/tRNA-7SL	0.265728	0.481504	0.207713	0.391534	0.302256	0.373633	0.299779	0.316666	0.579473	0.219703	0.209676	0.218697	0.178873	0.231925	6.75986	10.2274	5.19711	6.75811	8.51195	4.59418	10.7863	6.23137	18.3851	23.1882	26.8674	24.514	26.4574	21.749	27.8621	23.7555
rnd-6_family-9438#LTR/ERVK	0	0	0	0	0	0.504819	0	0	0	0	0	0	0	0	0	0	0	1.71205	0	1.87925	0	0	0	0	2.64442	0	0	0	0	0
rnd-6_family-3764#SINE/B2	0.871107	2.69448	0.711872	2.18674	0.949567	3.52142	0.56507	1.65806	1.09228	4.26312	4.61102	2.43593	1.81553	3.27877	0	0.391834	0	0.361897	1.08901	1.19172	0.872607	0.322689	0.514172	0	0	0.566272	0	0	0	0.561129
rnd-6_family-15420#Unknown	0.159715	0	0	0.0572762	0.0568492	0.0223599	0	0.173715	0	0.102091	0	0.11779	0.0271732	0.114505	0.0839614	0.0821049	0.0579866	0.0758318	0.22819	0.0832378	0	0	0.646437	0.90809	0.468518	1.06791	0.283967	0.0991952	0	0
rnd-6_family-9771#LTR/ERVK	1.39151	0	0	0.174655	0.693413	0.136367	1.20353	1.05944	0.837512	0.622621	0.420894	0.478912	0.165721	0.349167	0	0	0	0.924952	0.463888	0.507642	0	0	0	0	0	0.723652	0	0	0	0
rnd-6_family-337#LTR/ERV1	0	0.156442	0	0	0	0	0	0	0.481976	0	0	0	0	0	0	0	0	0	0	0	0	0	0	1.36592	0	0	0	0	0	0
rnd-6_family-861#SINE/Alu	0	0.564963	0	0	0.270206	0	0	0.33027	0	0.24262	0	0	0	0.272124	0	0	0	0	0	0.791264	0	0	2.04836	0	0	0	0	0	0	0
rnd-6_family-7501#Unknown	1.08228	1.40955	0.442224	0.339607	0.337076	0.795472	0.468038	1.64801	0	2.11864	1.22761	0	0.966709	1.0184	1.99133	0	0	0	0	0	0	0	1.27764	0	1.38899	0	0	1.17631	4.70559	1.39432
