# Supplementary material for: The non-redundant functions of PIWI family proteins in gametogenesis in golden hamsters
Source: Nat Commun. 2023 Aug 29;14:5267. doi: 10.1038/s41467-023-40650-x (PMC10465502; doi:10.1038/s41467-023-40650-x)
Supplement: Supplementary file 17 — Supplementary Data 14 [file 41467_2023_40650_MOESM17_ESM.xlsx]

## Sheet: Supp Table14
Supplementary Table 14: The pachytene piRNA clusters in spermatogenesis of golden hamster. The expression level of unique mapped piRNAs generated by these clusters in different samples were calculated.
clusters locus	spermatogonia	pre leptotene	leptotene	zygotene	pachytene	round sperm	mature sperm	cluster name
NW_024429208.1:3660558-3746154:+	8440.15	14949.1	13381.8	102644	103503	24506.4	778.285	picluster_1
NW_024429182.1:123085367-123156452:+	6476.23	9614.51	8000.76	14355.2	42420.8	38584.3	1418.56	picluster_2
NW_024429204.1:21482734-21532269:-	5750.69	8462.82	6619.6	12735.1	33313.7	44864.2	1521.85	picluster_3
NW_024429267.1:7633181-7712962:-	5646.44	8128.78	7129.39	13223	35897	36565.1	1447.02	picluster_4
NW_024429208.1:3633358-3710794:-	5100.04	6949.02	7399.76	32292.4	55699.4	20181.3	783.911	picluster_5
NW_024429189.1:60296103-60375512:+	4340.35	6276.14	5902.64	11083	31476.1	24789.3	998.597	picluster_6
NW_024429192.1:87040457-87141404:-	4020.72	5898.79	5206.48	7665.92	24392	26812.9	1041.76	picluster_7
NW_024429208.1:10398199-10449364:-	3654.35	5821.4	4874.84	10049.1	28691.7	19856.1	652.737	picluster_8
NW_024429266.1:186124572-186200400:+	3586.35	4998.93	4358.86	6987.32	20602.1	22956.1	922.802	picluster_9
NW_024429184.1:88030538-88105739:+	3294.28	5062.69	4098.74	5364.99	16104.2	24998.9	785.117	picluster_10
NW_024429182.1:123710236-123808191:-	3362.88	4915.93	3916.33	6358.46	19832.5	20724	847.891	picluster_11
NW_024429197.1:44703118-44782252:+	2783.53	4068.6	3171.06	4045.11	10379.9	22130.1	920.551	picluster_12
NW_024429230.1:4252168-4356667:+	2714.03	3704.49	3465.98	5148.89	16658.3	16157.3	627.499	picluster_13
NW_024429266.1:186071346-186174650:-	2431.84	3540.88	3463.85	6384.87	20137	14288.9	559.42	picluster_14
NW_024429203.1:32702687-32771000:-	2440.23	3478.32	2824.81	3492.95	10324.5	17578.8	677.011	picluster_15
NW_024429186.1:20301331-20358759:-	2425.55	3266.59	2716.56	4007.4	11784.7	17707.8	628.544	picluster_16
NW_024429186.1:20327618-20422988:+	2305.73	3503.99	2336.42	2730.22	7354.1	18539	708.357	picluster_17
NW_024429182.1:123066425-123126053:-	1759.33	2576.06	2351.95	4025.42	12878.6	10312.1	456.056	picluster_18
NW_024429206.1:4766668-4832352:+	1755.73	2625.38	2335.51	4780.88	14847.6	7860.32	290.159	picluster_19
NW_024429182.1:23715462-23786590:+	1510.69	2345.08	2096.09	3004.2	10532.9	10223	471.649	picluster_20
NW_024429192.1:73403309-73517240:-	1612.24	2555.21	1809.49	2387.2	7496.94	13737.2	358.881	picluster_21
NW_024429199.1:27518959-27554414:-	1608.35	2393.6	1659.85	2073.36	5158.41	13104.4	479.847	picluster_22
NW_024429266.1:149615345-149672881:-	1506.2	2480.62	2010.46	4833.86	12597.7	6666.2	284.613	picluster_23
NW_024429196.1:70731201-70790762:+	1499.31	2002.22	1655.18	2234.19	6277.55	10761.2	487.322	picluster_24
NW_024429208.1:18371704-18419845:+	1452.87	1886.73	1662.58	3080.11	8618.36	8699.26	332.115	picluster_25
NW_024429182.1:126841965-126885956:-	1334.55	1749.59	1689.67	2470.15	8006.96	9011.8	407.509	picluster_26
NW_024429232.1:2798486-2873175:+	1396.26	1977.76	1739.59	4450.6	12086	7122.35	227.867	picluster_27
NW_024429194.1:6222806-6631622:+	1312.68	1820.16	1578.38	2305.6	7907.57	8686.87	313.629	picluster_28
NW_024429208.1:21851475-21929358:-	1232.1	1799.71	1571.48	2446.66	7858.44	8071.99	323.837	picluster_29
NW_024429266.1:186523850-186548661:-	1233.9	1683.82	1434.32	2510.55	7254.71	7591.55	226.742	picluster_30
NW_024429196.1:70700571-70725614:-	1078.72	1933.25	1285.9	2269.46	6254.27	7265.67	193.064	picluster_31
NW_024429208.1:18320994-18388840:-	1005.03	1475.3	1371.93	2291.6	7228.59	6245.69	245.55	picluster_32
NW_024429189.1:116323303-116416934:+	1067.34	1773.25	1115.15	1693.97	3985.31	7829.22	310.976	picluster_33
NW_024429194.1:17270619-17294005:+	949.911	1223.07	1293.4	2622.36	7163.27	5161.15	269.904	picluster_34
NW_024429201.1:101968-139970:-	932.536	1344.57	1225.74	1954.28	6892.93	5468.49	200.378	picluster_35
NW_024429183.1:13811423-13829244:-	791.143	1165.72	1034.3	1516.85	5204.98	5279.6	198.369	picluster_36
NW_024429206.1:4719779-4786902:-	766.579	1178.15	876.945	1396.18	4096.62	5882.95	222.241	picluster_37
NW_024429196.1:71939961-71973873:+	639.565	1047.43	930.207	2957.87	5603.4	2989.78	95.8891	picluster_38
NW_024429190.1:105316080-105443318:-	700.675	920.708	814.553	1207.91	3441.49	4879.23	255.436	picluster_39
NW_024429197.1:19188563-19287581:+	634.772	954.794	808.567	1056.65	3236.46	4856.26	166.058	picluster_40
NW_024429197.1:7771290-7806742:-	637.168	933.541	765.146	1747.5	4399.34	4245.16	149.179	picluster_41
NW_024429266.1:63838621-63845203:-	621.591	795.996	802.176	2157.73	5034.03	3040.83	108.106	picluster_42
NW_024429206.1:25147067-25264358:+	620.692	1056.65	714.623	995.365	2717.93	4120.47	153.117	picluster_43
NW_024429266.1:143165205-143198505:-	607.511	817.65	698.898	1002.56	3169.45	4069.51	198.53	picluster_44
NW_024429267.1:7679379-7734429:+	634.172	771.534	719.087	1411.29	3681.74	4076.32	138.73	picluster_45
NW_024429222.1:7407466-7422048:+	584.745	819.655	765.45	1662.42	4007.17	2960.19	92.8348	picluster_46
NW_024429266.1:186761542-186868500:+	680.005	787.575	588.113	855.407	1862.88	4385.36	196.118	picluster_47
NW_024429194.1:86123675-86205170:+	556.885	765.118	783.204	1954.83	6982.38	1764.56	62.0506	picluster_48
NW_024429206.1:6165063-6201581:-	523.335	885.42	616.621	803.219	2499.55	4132.47	109.232	picluster_49
NW_024429182.1:73944538-73991707:+	458.629	656.446	585.171	843.941	2915.29	3199.47	130.612	picluster_50
NW_024429210.1:83403-112972:-	488.286	655.243	560.316	735.216	2049.73	3541.23	152.233	picluster_51
NW_024429202.1:39936616-39978746:+	489.184	783.565	530.793	851.058	2430.26	3026.84	126.995	picluster_52
NW_024429266.1:145205480-145305487:+	440.955	631.985	523.793	783.53	2214.44	3505.78	146.285	picluster_53
NW_024429203.1:4268529-4305912:+	493.678	596.696	531.098	637.483	1681.13	3995.58	147.571	picluster_54
NW_024429194.1:18828397-18878389:+	421.184	652.837	650.1	1424.02	3910.05	1648	62.4525	picluster_55
NW_024429191.1:85340077-85374891:+	428.373	617.949	558.388	1003.19	3034.56	3001.98	147.33	picluster_56
NW_024429182.1:70827575-70881733:+	398.717	563.012	576.852	847.737	2738.94	2175.14	105.615	picluster_57
NW_024429192.1:73465198-73575834:+	437.66	677.699	530.591	742.887	2490.46	2573.34	77.081	picluster_58
NW_024429195.1:28502025-28515570:-	383.14	584.265	474.387	763.841	2325.76	2298.71	82.0643	picluster_59
NW_024429203.1:35538849-35637775:-	401.413	490.43	465.459	868.849	2750.3	2147.73	84.7168	picluster_60
NW_024429207.1:10530454-10644673:+	359.175	410.229	382.776	582.211	1459.06	2909.05	127.236	picluster_61
NW_024429206.1:20485081-20518372:+	347.791	609.528	387.544	946.894	1791.03	2539.87	108.91	picluster_62
NW_024429203.1:22770437-22802274:-	424.779	536.545	415.037	942.94	1834.19	2168.24	78.6885	picluster_63
NW_024429182.1:126869089-126914852:+	308.848	473.587	382.675	551.847	1920.81	1827.81	74.5893	picluster_64
NW_024429192.1:82040389-82064462:+	289.077	405.015	279.6	420.824	1075.13	1996.09	73.4641	picluster_65
NW_024429203.1:35573249-35658639:+	256.125	412.234	320.586	439.485	1353.71	1867.23	65.1049	picluster_66
NW_024429190.1:99605785-99690233:+	268.707	375.341	288.325	372.59	1088.48	1806.25	53.9326	picluster_67
NW_024429202.1:4931110-4941159:+	228.865	407.421	313.485	1137.38	1638.82	1106.76	33.7581	picluster_68
NW_024429204.1:21504540-21600268:+	243.244	374.138	290.962	466.37	1346.33	1473.2	56.3439	picluster_69
NW_024429196.1:70592789-70635955:+	225.87	319.2	261.44	367.925	885.15	1825.26	62.8544	picluster_70
NW_024429270.1:51964-66302:-	224.072	350.479	316.528	619.929	1894.68	1213.88	48.0651	picluster_71
NW_024429190.1:100251873-100283229:-	227.967	261.456	237.092	356.301	1123.97	1671.25	75.3931	picluster_72
NW_024429194.1:6406863-6631517:-	223.473	385.366	280.513	568.373	1750.99	1144.77	44.3678	picluster_73
NW_024429196.1:47346597-47383368:-	246.539	316.393	259.513	451.03	1126.25	1337.53	66.8732	picluster_74
NW_024429203.1:4222259-4318130:-	156.671	299.551	212.033	259.437	595.212	1761.63	52.1643	picluster_75
NW_024429222.1:8465113-8514431:+	210.892	305.165	243.889	359.227	1024.58	1333.75	75.0716	picluster_76
NW_024429196.1:47243307-47256473:+	206.398	305.566	224.41	415.052	1029.13	1069.52	31.9898	picluster_77
NW_024432538.1:304-64353:-	417.29	276.293	212.033	1038.46	985.961	730.311	24.5148	picluster_78
NW_024429184.1:2844474-2907282:+	189.024	260.654	220.86	270.27	888.274	1049.66	52.9681	picluster_79
NW_024429182.1:123757173-123809110:+	152.177	216.142	228.063	315.737	1005.27	1088.52	40.8312	picluster_80
NW_024429206.1:20393137-20483115:+	181.235	230.177	200.975	459.411	1014.36	878.926	39.5452	picluster_81
NW_024429222.1:8907759-8923520:-	149.781	198.498	170.641	281.973	944.217	905.018	41.7957	picluster_82
NW_024429184.1:53483890-53489447:-	147.384	204.513	142.945	182.737	432.778	1360.6	45.6538	picluster_83
NW_024429194.1:81758706-81809440:+	143.49	172.031	184.641	302.769	889.126	742.601	41.3135	picluster_84
NW_024429224.1:4983359-5079362:+	117.428	226.969	159.076	194.914	399.553	960.134	37.0535	picluster_85
NW_024431236.1:14-6067:-	146.785	152.783	154.409	289.326	625.881	711.687	39.1433	picluster_86
NW_024429431.1:1-3514:-	115.631	150.778	113.22	187.244	632.412	1184.38	44.3678	picluster_87
NW_024429196.1:70553688-70591119:+	136.301	179.249	166.685	208.04	543.244	788.263	31.3468	picluster_88
NW_024429266.1:149533655-149728173:+	157.57	129.124	170.032	454.509	1367.62	550.215	20.1745	picluster_89
NW_024429189.1:94230416-94252263:+	122.521	127.52	133.713	209.779	504.908	528.66	17.6024	picluster_93
NW_024429186.1:81082143-81136347:+	94.0624	101.053	128.437	148.735	477.078	584.532	17.3613	picluster_94
NW_024429190.1:75892356-75924498:-	94.362	159.6	109.669	119.558	246.206	646.55	19.7726	picluster_95
NW_024429197.1:4558903-4600766:+	195.913	124.713	141.829	213.021	495.536	488.859	17.1202	picluster_96
NW_024429196.1:70730044-70771719:-	162.063	130.728	104.799	92.2777	6.24745	1350.11	121.77	picluster_97
NW_024429192.1:87099451-87186397:+	151.279	164.011	93.944	76.0678	93.9957	1268.61	49.9138	picluster_98
NW_024429191.1:79134436-79205581:+	77.287	118.698	111.292	148.103	497.808	427.031	18.0043	picluster_99
NW_024429196.1:73290086-73392631:+	84.1769	130.728	78.3204	107.697	203.61	504.08	18.1651	picluster_100
