# Supplementary material for: The non-redundant functions of PIWI family proteins in gametogenesis in golden hamsters
Source: Nat Commun. 2023 Aug 29;14:5267. doi: 10.1038/s41467-023-40650-x (PMC10465502; doi:10.1038/s41467-023-40650-x)
Supplement: Supplementary file 18 — Supplementary Data 15 [file 41467_2023_40650_MOESM18_ESM.xlsx]

## Sheet: Supp Table15
Supplementary Table 15: The syntenic genomic coordinates of the pachytene piRNA clusters in spermatogenesis of golden hamster for mouse and human.
mm10						Hg19
chr17	27286999	27394869	picluster_1	+		chr6	33817170	33935501	picluster_1	+
chr7	73744165	73834462	picluster_2	-		chr15	93106161	93192676	picluster_2	+
chr15	59212455	59288667	picluster_3	-		chr8	125874404	125964915	picluster_3	-
chr9	67653128	67746625	picluster_4	-		chr15	62503911	62635667	picluster_4	+
chr17	27232563	27359326	picluster_5	-		chr6	33782841	33896861	picluster_5	-
chr2	92530314	92627753	picluster_6	+		chr11	45655753	45754443	picluster_6	-
chr5	149735773	149843403	picluster_7	-		chr13	31849032	31968532	picluster_7	-
chr10	75826714	75911169	picluster_8	+		chr22	24162099	24263484	picluster_8	-
chr6	127775802	127862313	picluster_9	+		chr12	3519024	3597279	picluster_9	-
chr18	66986568	67101088	picluster_10	-		chr18	11582003	11702289	picluster_10	-
chr7	73077166	73205777	picluster_11	+		chr15	93838170	93989907	picluster_11	-
chr4	94241438	94349534	picluster_12	-		chr9	26586103	26656461	picluster_12	-
chr14	24049163	24171536	picluster_13	+		chr10	79513196	79595318	picluster_13	+
chr6	127724250	127844635	picluster_14	-		chr12	3534435	3658733	picluster_14	+
chr9	54171498	54263133	picluster_15	-		chr15	51512234	51605476	picluster_15	-
chr12	98397335	98479415	picluster_16	+		chr14	88606084	88690003	picluster_16	+
chr12	98361125	98446783	picluster_17	-		chr14	88569991	88664829	picluster_17	-
chr7	73771735	73849328	picluster_18	+		chr15	93096607	93167172	picluster_18	-
chr5	113319776	113408853	picluster_19	+		chr12	108308267	108388324	picluster_19	+
chr19	37209790	37290894	picluster_20	-		chr10	94099067	94235678	picluster_20	-
chr16	17953165	18067176	picluster_21	-		chr3	129006956	129045960	picluster_23	-
chr10	18786195	18841944	picluster_22	-		chr10	65701954	65807677	picluster_25	+
chr6	87913516	88007209	picluster_23	-		chr15	97288216	97341226	picluster_26	-
chr13	49824405	49888686	picluster_24	-		chr8	143651928	143772090	picluster_27	+
chr10	66630332	66728339	picluster_25	-		chr10	70528960	70670868	picluster_29	-
chr7	69894805	69956500	picluster_26	+		chr11	110439230	110464463	picluster_30	+
chr15	74622702	74725214	picluster_27	+		chr9	90487962	90514448	picluster_31	-
chr10	62641387	62761357	picluster_29	+		chr10	65656422	65750548	picluster_32	-
chr6	128158105	128211375	picluster_30	-		chr16	71415890	71456347	picluster_36	-
chr2	150999617	151343312	picluster_33	+		chr9	92672964	92708913	picluster_38	+
chr1	92980248	93007809	picluster_34	-		chr1	39313500	39406176	picluster_40	+
chr8	110109922	110148035	picluster_36	+		chr1	24532839	24598392	picluster_41	-
chr5	113301051	113357991	picluster_37	-		chr7	72844671	73022939	picluster_43	-
chr13	52082090	52134309	picluster_38	+		chr15	62432133	62543151	picluster_45	-
chr14	25917031	26370755	picluster_39	+		chr16	54739948	54772535	picluster_46	+
chr4	123779242	123928966	picluster_40	-		chr12	9370892	9439857	picluster_47	+
chr4	135610516	135666695	picluster_41	+		chr22	37686146	37782654	picluster_48	-
chr1	125164168	125196789	picluster_42	+		chr12	110465909	110496786	picluster_49	-
chr5	135120502	135258146	picluster_43	+		chr16	27001311	27078043	picluster_50	-
chr6	81830382	81926198	picluster_44	-		chr2	73979022	74078572	picluster_53	-
chr9	67702353	67778151	picluster_45	+		chr7	34730572	34777012	picluster_54	+
chr8	92174205	92210850	picluster_46	+		chr2	239066853	239168114	picluster_55	-
chr6	128406606	128536612	picluster_47	+		chr17	64666817	64734466	picluster_56	-
chr15	78599023	78685342	picluster_48	-		chr10	121362211	121422365	picluster_57	-
chr5	114794912	114867095	picluster_49	-		chr22	20255228	20317748	picluster_58	-
chr7	125298699	125367702	picluster_50	-		chr3	181705982	181738878	picluster_59	+
chr13	49752292	49780791	picluster_52	+		chr4	188949358	189092505	picluster_61	+
chr9	24134330	24203740	picluster_54	+		chr7	66083674	66230758	picluster_62	+
chr1	91363307	91429729	picluster_55	-		chr11	119127350	119190472	picluster_63	+
chr11	107977384	108030933	picluster_56	+		chr15	97305679	97367689	picluster_64	+
chr7	128466122	128536037	picluster_57	-		chr6	40335047	40363937	picluster_68	+
chr16	17999151	18127122	picluster_58	+		chr8	125921622	126060423	picluster_69	+
chr3	34856673	34889600	picluster_59	+		chr10	88975194	89004785	picluster_70	-
chr9	57139180	57233627	picluster_60	-		chr12	64232942	64256297	picluster_71	+
chr8	43110978	43273852	picluster_61	-		chr6	24392822	24441917	picluster_74	+
chr5	130134311	130190808	picluster_62	+		chr7	34686203	34785626	picluster_75	-
chr9	44131925	44186152	picluster_63	-		chr6	24522954	24558124	picluster_77	-
chr7	69866612	69933926	picluster_64	-		chr9	112275966	112369034	picluster_79	-
chr9	57200848	57249479	picluster_66	+		chr15	93897697	93989907	picluster_80	+
chr14	24430263	26360614	picluster_67	+		chr7	65606981	65835907	picluster_81	+
chr17	49093133	49125336	picluster_68	-		chr8	82014159	82038993	picluster_83	+
chr15	59244562	59348426	picluster_69	+		chr22	43220248	43286273	picluster_84	-
chr13	50454149	50497638	picluster_70	-		chr9	90487398	90513725	picluster_88	-
chr13	24977989	25031534	picluster_74	-		chr3	128891436	129045960	picluster_89	+
chr9	24086560	24220128	picluster_75	-		chr7	18817186	18880743	picluster_94	+
chr13	24888437	24922166	picluster_77	+		chr4	85572096	85640155	picluster_95	-
chr4	57322596	57397288	picluster_79	-		chr1	20198604	20255732	picluster_96	+
chr7	73076769	73150545	picluster_80	-		chr13	31910864	32034002	picluster_98	+
chr5	130044461	130152336	picluster_81	+		chr17	41326970	41390934	picluster_99	+
chr3	9823507	9849216	picluster_83	+
chr15	83322686	83393315	picluster_84	-
chr13	49771970	50377149	picluster_88	+
chr6	87840090	88051155	picluster_89	+
chr2	127675965	127722469	picluster_93	+
chr12	34209355	34270592	picluster_94	-
chr5	101819592	101873870	picluster_95	-
chr4	138873466	138927690	picluster_96	-
chr7	125317108	125344226	picluster_97	+
chr5	149790780	149890748	picluster_98	+
chr13	53403565	53449829	picluster_100	+
