# Supplementary material for: The non-redundant functions of PIWI family proteins in gametogenesis in golden hamsters
Source: Nat Commun. 2023 Aug 29;14:5267. doi: 10.1038/s41467-023-40650-x (PMC10465502; doi:10.1038/s41467-023-40650-x)
Supplement: Supplementary file 20 — Source Data [file 41467_2023_40650_MOESM20_ESM.xlsx]

## Sheet: figure 2
	Fig. 2a
	Testes									MII oocytes
	Fig. 2c								Fig. 2d
	Mating performance								Mating performance
	Male x Female		Male	Female	Litters	Total pups	Litter size±s.e.m		Male x Female		Female	Male	Litters	Total pups	Litter size±s.e.m
	WT	WT	8	8	8	91	11.38±1.10		WT	WT	10	10	14	122	8.71±0.85
	PIWIL1-/-	WT	4	4	0	0	-		WT	PIWIL1-/-	8	8	0	0	-
	PIWIL2-/-	WT	4	4	0	0	-		WT	PIWIL2-/-	5	5	7	58	8.29±1.15
	PIWIL3-/-	PIWIL3+/-	8	8	12	113	9.42±0.75		WT	PIWIL3-/-	8	8	10	41	4.10±0.92
	PIWIL4-/-	WT	4	4	0	0	-		WT	PIWIL4-/-	8	8	10	93	9.30±0.73
	Litters and litter size								Litters and litter size
	Male x Female	litters	litter size						Male x Female	litters	litter size
	WT x WT	1	12						WT x WT	1	10
		2	7							2	7
		3	17							3	9
		4	10							4	7
		5	9							5	9
		6	12							6	8
		7	14							7	9
		8	10							8	8
	PIWIL3-/- x PIWIL3+/-	1	10							9	9
		2	7							10	11
		3	15							11	10
		4	7							12	10
		5	9							13	15
		6	8							14	0
		7	9						WT x PIWIL2-/-	1	8
		8	8							2	13
		9	9							3	3
		10	11							4	8
		11	10							5	9
		12	10							6	7
										7	10
									WT x PIWIL3-/-	1	6
										2	7
										3	8
										4	4
										5	2
										6	6
										7	6
										8	2
										9	0
										10	0
									WT x PIWIL4-/-	1	8
										2	10
										3	12
										4	7
										5	13
										6	10
										7	11
										8	7
										9	6
										10	9

## Sheet: Figure 4
	Fig.4d
	Embryogenesis ratio of WT and maternal Piwil3-/- embryos 18 h.p.e.a.
	Genotype of embryos		Number of PN0	Number of PN	Number of Blastomere	Number of NFE
	WT males x WT females		6	21	3	6
	WT males x PIWIL3-/- females		8	14	0	5

## Sheet: Supplementary Fig. 1
		Supplementary Fig. 1a uncropped western blots
		Images in the red box were selected to display in Fig. s1A

## Sheet: Supplementary Fig. 4
	Supplementary Fig. 4b
	Embryogenesis ratio of WT and maternal PIWIL3 deficient embryos in vitro
	Genotype of embryos	in vivo or in vitro	Hours post egg activation	Number of embryos at indicated stages
				PN stage	blastomere stage	3-4-8-cell stage	morula or blastocyst stage
	WT males x WT females	in vitro	9	15
			33		15
			52			15
			81				15
	WT males x PIWIL3-/- females	in vitro	9	28
			33		17
			52		15	2
			81		14	2
	Supplementary Fig. 4d
	Male x Female		Male	Female	number of mating	Abortion
	WT	WT	10	10	16	0
	WT	PIWIL3-/-	9	9	9	3
	Supplementary Fig. 4e-4f
				Area(chemiluminescence)
	Sample (2.8-3.3 MII oocytes/lane)	Primary	Capillary	ACTB	PIWIL1	PIWIL3
	WT	P1+ACTB	2	16474.8	74990
	WT	P1+ACTB	3	19189.6	98803.7
	WT	P1+ACTB	4	25722.3	108013
	PIWIL3 KO	P1+ACTB	5	23746.6	123431
	PIWIL3 KO	P1+ACTB	6	27480.1	150675
	PIWIL3 KO	P1+ACTB	7	26082	154032
	WT	P3+ACTB	8	14229.6		912788
	WT	P3+ACTB	9	17158.4		818807
	WT	P3+ACTB	10	19509.1		984750
	PIWIL1 KO	P3+ACTB	11	23001.8		1.00174e+06
	PIWIL1 KO	P3+ACTB	12	22352.2		687846
	PIWIL1 KO	P3+ACTB	13	20598		647840

## Sheet: Supplementary Fig. 7
	Supplementary Fig. 7a-b
	Genotype	Body weight (g)/Testis weight (g)						testis/body weight ± s.e.m
		1	2	3	4	5	average
	WT	0.763	1.091	1.269	1.016	1.349	1.0976	1.10±0.10
	Piwil1 -/-	0.512	0.661	0.412			0.528333	0.53±0.07
	Piwil2 -/-	0.234	0.232	0.16	0.206		0.208	0.21+0.02
	Piwil3 -/-	1.014	1.074	0.803	0.884		0.94375	0.94±0.06
	Piwil4 -/-	0.228	0.147	0.118			0.164333	0.16±0.03
